# Supplementary material for: Microglial mechanisms drive amyloid-β clearance in immunized patients with Alzheimer’s disease
Source: Nat Med. Author manuscript; Available in PMC 2025 Jun 26. (PMC12092304; doi:10.1038/s41591-025-03574-1)
Supplement: vanOlst_PMID40050704_NatMed_2025_Suppl_SourceDataFig1 [file NIHMS2066263-supplement-vanOlst_PMID40050704_NatMed_2025_Suppl_SourceDataFig1.xlsx]

## Sheet: AN1792_manual_layers
Number of ST spots
sample_id	gray-l1	gray-l2	gray-l3	gray-l4	gray-l56	meninges	white
A34285	457	253	688	145	804	1146	674
A34717	404	200	1683	283	1143	174	814
A18.148	208	179	1184	257	1374	4	1103
A34291A	521	311	1126	205	520	296	1112
A34992A	642	506	2694	179	439	103	158
AX21.92	290	201	1352	230	1261	285	838
A34583.2	769	471	2050	189	392	620	131
A34644	308	295	1291	341	1817	124	505
A34933.2	677	485	1960	174	258	822	78
A34995	348	265	1452	266	1184	316	818
A35038	439	319	1368	281	1141	594	286
N35127N	414	300	1567	284	777	319	924
AN1792.102.10	676	357	1926	286	818	104	454
AN1792.102.11	620	389	1594	210	1043	197	528
AN1792.102.17	754	361	941	135	335	225	1572
AN1792.102.19	355	385	992	282	1313	282	759
AN1792.102.22	313	251	1092	244	1141	934	21
AN1792.102.4	509	426	1400	417	1122	385	368
AN1792.102.1	392	294	1306	231	995	222	1213
AN1792.102.16	430	394	1163	214	668	404	1312
AN1792.102.20	290	270	1022	304	1171	197	1138
AN1792.102.21	476	321	1384	226	661	833	118
AN1792.102.6	297	267	1354	333	1090	109	1269
AN1792.102.7	917	306	1886	212	482	345	449
AN1792.102.8	262	236	1043	333	1264	306	1150

## Sheet: l1_iAD_nAD
gene	baseMean	log2FoldChange	lfcSE	pvalue	padj	DE	gray-l1	gray-l2	gray-l3	gray-l4	gray-l56
SAMD11	10.2097	0.0980197	0.207382	0.312924	0.618338	Not DE	FALSE	FALSE	FALSE	FALSE	FALSE
NOC2L	9.68809	0.0162167	0.176741	0.871138	0.953776	Not DE	FALSE	FALSE	FALSE	FALSE	FALSE
KLHL17	9.50212	-0.0116706	0.177613	0.911704	0.968581	Not DE	FALSE	FALSE	FALSE	FALSE	FALSE
PERM1	3.299	-0.0415954	0.198106	0.613349	0.827667	Not DE	FALSE	FALSE	FALSE	FALSE	FALSE
HES4	45.052	-0.283294	0.235852	0.0483882	0.239384	Not DE	FALSE	FALSE	FALSE	FALSE	FALSE
ISG15	27.275	0.0740418	0.20686	0.384575	0.680948	Not DE	FALSE	FALSE	FALSE	FALSE	FALSE
AGRN	62.3912	0.105079	0.156874	0.359606	0.659956	Not DE	FALSE	FALSE	FALSE	FALSE	FALSE
RNF223	5.97543	0.000535429	0.192989	0.998508	0.999569	Not DE	FALSE	FALSE	FALSE	FALSE	FALSE
C1orf159	4.37833	0.047782	0.192352	0.595425	0.817685	Not DE	FALSE	FALSE	FALSE	FALSE	FALSE
TNFRSF18	5.36407	0.183977	0.270546	0.104603	0.361248	Not DE	FALSE	FALSE	FALSE	FALSE	FALSE
SDF4	57.0898	0.276713	0.159822	0.0258003	0.170595	Not DE	FALSE	FALSE	FALSE	FALSE	FALSE
B3GALT6	15.4717	0.120773	0.176562	0.298328	0.605547	Not DE	FALSE	FALSE	FALSE	FALSE	FALSE
UBE2J2	13.5738	0.120331	0.172002	0.294256	0.601747	Not DE	FALSE	FALSE	FALSE	FALSE	FALSE
SCNN1D	9.25219	0.117123	0.204194	0.276376	0.582559	Not DE	FALSE	FALSE	FALSE	FALSE	FALSE
ACAP3	99.4983	0.133045	0.118315	0.191291	0.487364	Not DE	FALSE	FALSE	FALSE	FALSE	FALSE
PUSL1	6.14624	0.00928128	0.176427	0.929014	0.974846	Not DE	FALSE	FALSE	FALSE	FALSE	FALSE
INTS11	77.7907	0.27365	0.147872	0.021952	0.155448	Not DE	FALSE	FALSE	FALSE	FALSE	FALSE
CPTP	16.6408	0.111011	0.16406	0.327385	0.63343	Not DE	FALSE	FALSE	FALSE	FALSE	FALSE
TAS1R3	4.03824	-0.0453964	0.1896	0.631162	0.837861	Not DE	FALSE	FALSE	FALSE	FALSE	FALSE
DVL1	70.7577	-0.0236517	0.151085	0.824131	0.934089	Not DE	FALSE	FALSE	FALSE	FALSE	FALSE
MXRA8	14.7902	0.891649	0.3452	0.000430382	0.0139172	Upregulated	TRUE	FALSE	FALSE	FALSE	FALSE
AURKAIP1	127	0.579647	0.212056	0.000519161	0.0156465	Not DE	FALSE	FALSE	FALSE	FALSE	FALSE
CCNL2	108.181	-0.00457541	0.129714	0.962648	0.986276	Not DE	FALSE	FALSE	FALSE	FALSE	FALSE
ANKRD65	21.8807	0.623989	0.34206	0.0033457	0.0509982	Not DE	FALSE	TRUE	FALSE	FALSE	FALSE
TMEM88B	6.54182	0.322524	0.424859	0.0351361	0.202989	Not DE	FALSE	FALSE	FALSE	FALSE	FALSE
VWA1	50.2875	0.216575	0.224552	0.0964926	0.34873	Not DE	FALSE	FALSE	FALSE	FALSE	FALSE
ATAD3C	6.72879	0.0619684	0.188122	0.537084	0.783711	Not DE	FALSE	FALSE	FALSE	FALSE	FALSE
ATAD3B	11.4173	0.191636	0.206024	0.130989	0.406313	Not DE	FALSE	FALSE	FALSE	FALSE	FALSE
ATAD3A	7.9076	0.0126141	0.169657	0.884215	0.95851	Not DE	FALSE	FALSE	FALSE	FALSE	FALSE
TMEM240	50.0646	0.00824042	0.141775	0.959279	0.985303	Not DE	FALSE	FALSE	FALSE	FALSE	FALSE
SSU72	42.5282	0.0569625	0.119908	0.545275	0.788329	Not DE	FALSE	FALSE	FALSE	FALSE	FALSE
FNDC10	13.6041	0.0470519	0.180525	0.640001	0.843684	Not DE	FALSE	FALSE	FALSE	FALSE	FALSE
MIB2	36.1376	0.218277	0.188865	0.0897838	0.335387	Not DE	FALSE	FALSE	FALSE	FALSE	FALSE
MMP23B	5.43781	0.0414843	0.194402	0.637469	0.841959	Not DE	FALSE	FALSE	FALSE	FALSE	FALSE
CDK11B	10.9193	-0.153024	0.190625	0.204254	0.503336	Not DE	FALSE	FALSE	FALSE	FALSE	FALSE
CDK11A	2.62002	-0.0575731	0.210626	0.39481	0.689704	Not DE	FALSE	FALSE	FALSE	FALSE	FALSE
NADK	12.2876	-0.138252	0.204439	0.2202	0.523622	Not DE	FALSE	FALSE	FALSE	FALSE	FALSE
GNB1	377.4	0.381241	0.152678	0.00232781	0.0407407	Not DE	FALSE	FALSE	FALSE	FALSE	FALSE
TMEM52	5.00846	-0.00463599	0.185307	0.95736	0.984741	Not DE	FALSE	FALSE	FALSE	FALSE	FALSE
CFAP74	3.42998	0.0947198	0.214779	0.287105	0.593549	Not DE	FALSE	FALSE	FALSE	FALSE	FALSE
GABRD	40.4552	-0.199259	0.192968	0.111554	0.372571	Not DE	FALSE	FALSE	FALSE	FALSE	FALSE
PRKCZ	62.5194	-0.354186	0.183794	0.00978346	0.0957702	Not DE	FALSE	FALSE	FALSE	FALSE	FALSE
FAAP20	29.7722	0.0228221	0.149895	0.834306	0.938361	Not DE	FALSE	FALSE	FALSE	FALSE	FALSE
SKI	109.586	0.00831421	0.121177	0.929195	0.974846	Not DE	FALSE	FALSE	FALSE	FALSE	FALSE
RER1	24.5582	-0.0838385	0.139441	0.442485	0.722917	Not DE	FALSE	FALSE	FALSE	FALSE	FALSE
PEX10	15.5146	0.399403	0.270128	0.0165217	0.130897	Not DE	FALSE	FALSE	FALSE	FALSE	FALSE
PLCH2	13.6127	-0.242307	0.237629	0.0772179	0.31021	Not DE	FALSE	FALSE	FALSE	FALSE	FALSE
PANK4	17.8169	-0.0591687	0.14648	0.584604	0.810769	Not DE	FALSE	FALSE	FALSE	FALSE	FALSE
HES5	13.627	1.17638	0.422819	0.000230677	0.00973491	Upregulated	TRUE	FALSE	TRUE	FALSE	TRUE
TNFRSF14	10.7283	0.109633	0.18884	0.329503	0.635515	Not DE	FALSE	FALSE	FALSE	FALSE	FALSE
PRXL2B	32.3282	0.44359	0.197322	0.00355002	0.0528609	Not DE	FALSE	FALSE	FALSE	FALSE	TRUE
ACTRT2	3.29131	0.0734529	0.206005	0.407515	0.697982	Not DE	FALSE	FALSE	FALSE	FALSE	FALSE
PRDM16	18.8301	0.215273	0.235415	0.0957741	0.347506	Not DE	FALSE	TRUE	FALSE	FALSE	FALSE
ARHGEF16	3.46383	0.0497485	0.194155	0.586254	0.811896	Not DE	FALSE	FALSE	FALSE	FALSE	FALSE
MEGF6	5.77494	1.09649	0.381148	0.000247087	0.00992896	Upregulated	TRUE	FALSE	TRUE	FALSE	TRUE
TPRG1L	91.8417	-0.0897611	0.168486	0.424813	0.709622	Not DE	FALSE	FALSE	FALSE	FALSE	FALSE
WRAP73	9.51786	0.0296049	0.160971	0.765824	0.909392	Not DE	FALSE	FALSE	FALSE	FALSE	FALSE
TP73	4.33866	0.015	0.193148	0.865079	0.951447	Not DE	FALSE	FALSE	FALSE	FALSE	FALSE
SMIM1	3.11611	-0.0671747	0.206316	0.420667	0.706314	Not DE	FALSE	FALSE	FALSE	FALSE	FALSE
LRRC47	41.1917	0.0389691	0.132175	0.725611	0.889275	Not DE	FALSE	FALSE	FALSE	FALSE	FALSE
CEP104	14.4129	-0.0338367	0.149233	0.76172	0.90755	Not DE	FALSE	FALSE	FALSE	FALSE	FALSE
DFFB	10.6966	-0.0245848	0.158771	0.816836	0.931573	Not DE	FALSE	FALSE	FALSE	FALSE	FALSE
C1orf174	8.71754	-0.0387542	0.173918	0.70325	0.877622	Not DE	FALSE	FALSE	FALSE	FALSE	FALSE
AJAP1	20.3874	-0.772469	0.274419	0.000218364	0.00937471	Downregulated	TRUE	TRUE	TRUE	FALSE	FALSE
NPHP4	11.937	-0.06905	0.171644	0.524945	0.776824	Not DE	FALSE	FALSE	FALSE	FALSE	FALSE
KCNAB2	142.986	-0.0591515	0.169495	0.587704	0.812836	Not DE	FALSE	FALSE	FALSE	FALSE	FALSE
CHD5	91.4915	0.249987	0.196844	0.0599612	0.269396	Not DE	FALSE	FALSE	FALSE	FALSE	FALSE
ICMT	16.4179	-0.110905	0.17066	0.318223	0.623902	Not DE	FALSE	FALSE	FALSE	FALSE	FALSE
GPR153	13.7688	0.174611	0.212524	0.15506	0.441266	Not DE	FALSE	FALSE	FALSE	FALSE	FALSE
ACOT7	75.918	0.410885	0.230593	0.00987007	0.0961423	Not DE	FALSE	FALSE	FALSE	FALSE	TRUE
HES2	4.21122	0.0224123	0.188711	0.808347	0.929137	Not DE	FALSE	FALSE	FALSE	FALSE	FALSE
TNFRSF25	30.174	-0.150019	0.201036	0.210111	0.509969	Not DE	FALSE	FALSE	FALSE	FALSE	FALSE
PLEKHG5	37.0418	-0.430403	0.26285	0.0126921	0.111996	Not DE	FALSE	FALSE	FALSE	FALSE	FALSE
NOL9	11.8521	-0.380722	0.229642	0.0133596	0.114644	Not DE	FALSE	FALSE	FALSE	FALSE	FALSE
ZBTB48	6.69602	0.295149	0.346793	0.0497155	0.242998	Not DE	FALSE	FALSE	FALSE	FALSE	FALSE
KLHL21	48.7906	-0.135807	0.161785	0.240713	0.54854	Not DE	FALSE	FALSE	FALSE	FALSE	FALSE
PHF13	9.46325	-0.0604854	0.167231	0.570868	0.802015	Not DE	FALSE	FALSE	FALSE	FALSE	FALSE
THAP3	11.2175	0.046872	0.16125	0.663247	0.855325	Not DE	FALSE	FALSE	FALSE	FALSE	FALSE
DNAJC11	14.1205	-0.31092	0.249219	0.0371845	0.208377	Not DE	FALSE	FALSE	FALSE	FALSE	FALSE
CAMTA1	37.8826	-0.295849	0.182382	0.0243522	0.164631	Not DE	FALSE	FALSE	FALSE	FALSE	FALSE
VAMP3	78.2646	0.689239	0.167303	3.36409e-06	0.00083104	Upregulated	TRUE	TRUE	TRUE	TRUE	TRUE
PER3	29.0847	-0.0187125	0.136214	0.861836	0.950106	Not DE	FALSE	FALSE	FALSE	FALSE	FALSE
ERRFI1	11.3969	-0.113667	0.179308	0.316721	0.622288	Not DE	FALSE	FALSE	FALSE	FALSE	FALSE
SLC45A1	6.64793	0.040348	0.17849	0.687411	0.869173	Not DE	FALSE	FALSE	FALSE	FALSE	FALSE
RERE	170.027	0.0493102	0.115884	0.610498	0.826558	Not DE	FALSE	FALSE	FALSE	FALSE	FALSE
ENO1	154.627	0.267882	0.203627	0.0471249	0.235844	Not DE	FALSE	FALSE	FALSE	FALSE	FALSE
CA6	3.91921	0.123539	0.235206	0.179324	0.471511	Not DE	FALSE	TRUE	FALSE	FALSE	FALSE
SLC2A7	3.56479	0.0252479	0.199775	0.736461	0.894462	Not DE	FALSE	FALSE	FALSE	FALSE	FALSE
SLC2A5	11.3595	-0.0295142	0.171265	0.760688	0.907035	Not DE	FALSE	FALSE	FALSE	FALSE	FALSE
H6PD	7.16171	-0.0820751	0.19402	0.418732	0.704734	Not DE	FALSE	FALSE	FALSE	FALSE	FALSE
SPSB1	10.8737	-0.0277459	0.17402	0.785895	0.918164	Not DE	FALSE	FALSE	FALSE	FALSE	FALSE
SLC25A33	11.0817	0.0423314	0.171099	0.688848	0.870132	Not DE	FALSE	FALSE	FALSE	FALSE	FALSE
TMEM201	13.3435	0.0270618	0.160988	0.791315	0.920879	Not DE	FALSE	FALSE	FALSE	FALSE	FALSE
PIK3CD	9.71869	-0.0363478	0.165013	0.728629	0.891211	Not DE	FALSE	FALSE	FALSE	FALSE	FALSE
CLSTN1	148.438	-0.0410151	0.132017	0.686876	0.868916	Not DE	FALSE	FALSE	FALSE	FALSE	FALSE
CTNNBIP1	46.3744	0.712237	0.213326	6.27266e-05	0.00414574	Upregulated	TRUE	TRUE	FALSE	TRUE	FALSE
LZIC	37.964	0.298494	0.158536	0.0161583	0.128997	Not DE	FALSE	FALSE	FALSE	FALSE	FALSE
NMNAT1	4.93335	-0.102605	0.205314	0.311309	0.617497	Not DE	FALSE	FALSE	FALSE	FALSE	FALSE
RBP7	4.49645	0.0869688	0.205714	0.370558	0.669821	Not DE	FALSE	FALSE	FALSE	FALSE	FALSE
UBE4B	24.2736	-0.269359	0.195193	0.0433754	0.225855	Not DE	FALSE	FALSE	FALSE	FALSE	FALSE
KIF1B	178.882	0.123072	0.10339	0.178779	0.471109	Not DE	FALSE	FALSE	FALSE	FALSE	FALSE
PGD	30.0531	0.144491	0.197851	0.222454	0.526821	Not DE	FALSE	FALSE	FALSE	FALSE	FALSE
CENPS	8.72586	0.0574107	0.169153	0.591738	0.815594	Not DE	FALSE	FALSE	FALSE	FALSE	FALSE
DFFA	19.5117	0.136504	0.166651	0.243089	0.550862	Not DE	FALSE	FALSE	FALSE	FALSE	FALSE
PEX14	6.0119	0.117017	0.217361	0.236689	0.54453	Not DE	FALSE	FALSE	FALSE	FALSE	FALSE
CASZ1	3.73654	0.0668103	0.199172	0.471355	0.74283	Not DE	FALSE	FALSE	FALSE	FALSE	FALSE
MASP2	4.6067	0.0299941	0.199175	0.701395	0.876925	Not DE	FALSE	FALSE	FALSE	FALSE	FALSE
SRM	42.1531	0.0608252	0.140656	0.557091	0.795867	Not DE	FALSE	FALSE	FALSE	FALSE	FALSE
EXOSC10	19.4447	-0.162519	0.186876	0.175698	0.467463	Not DE	FALSE	FALSE	FALSE	FALSE	FALSE
MTOR	17.6616	-0.181989	0.177284	0.130926	0.406285	Not DE	FALSE	FALSE	FALSE	FALSE	FALSE
ANGPTL7	2.98006	-0.0332818	0.197949	0.679997	0.864276	Not DE	FALSE	FALSE	FALSE	FALSE	FALSE
UBIAD1	8.26996	0.166689	0.226219	0.166132	0.455043	Not DE	FALSE	FALSE	FALSE	FALSE	FALSE
DISP3	12.6835	0.114391	0.211282	0.259798	0.566472	Not DE	FALSE	FALSE	FALSE	FALSE	FALSE
FBXO2	377.398	0.936268	0.304831	7.14786e-05	0.0044699	Upregulated	TRUE	TRUE	FALSE	FALSE	FALSE
FBXO44	115.239	0.119908	0.123913	0.257416	0.564464	Not DE	FALSE	FALSE	FALSE	FALSE	FALSE
FBXO6	4.6521	-0.00234456	0.182203	0.965009	0.987486	Not DE	FALSE	FALSE	FALSE	FALSE	FALSE
MAD2L2	16.0157	0.0411241	0.160819	0.693519	0.872268	Not DE	FALSE	FALSE	FALSE	FALSE	FALSE
DRAXIN	10.787	0.103889	0.21333	0.272752	0.578659	Not DE	FALSE	FALSE	FALSE	FALSE	FALSE
AGTRAP	17.1984	0.226907	0.204867	0.084992	0.326637	Not DE	FALSE	FALSE	FALSE	FALSE	FALSE
MTHFR	12.711	-0.10532	0.167407	0.348158	0.651681	Not DE	FALSE	FALSE	FALSE	FALSE	FALSE
CLCN6	35.1022	0.0840252	0.14717	0.442716	0.723175	Not DE	FALSE	FALSE	FALSE	FALSE	FALSE
NPPA	4.71142	0.755448	0.44896	0.00472072	0.0631685	Not DE	FALSE	FALSE	FALSE	FALSE	FALSE
KIAA2013	43.435	0.518745	0.237504	0.00263519	0.0439752	Not DE	FALSE	FALSE	FALSE	FALSE	FALSE
PLOD1	29.6923	-0.58566	0.244061	0.00149556	0.0308348	Downregulated	TRUE	FALSE	FALSE	FALSE	FALSE
MFN2	38.1382	0.19307	0.166985	0.108398	0.367314	Not DE	FALSE	FALSE	FALSE	FALSE	FALSE
MIIP	12.6837	0.227432	0.209263	0.0886892	0.333947	Not DE	FALSE	FALSE	FALSE	FALSE	FALSE
TNFRSF8	2.73748	0.242166	0.375053	0.0403379	0.217478	Not DE	FALSE	FALSE	FALSE	FALSE	FALSE
TNFRSF1B	16.3215	0.000709405	0.179931	0.995779	0.998563	Not DE	FALSE	FALSE	FALSE	FALSE	FALSE
VPS13D	24.6654	0.250077	0.176908	0.0472999	0.236249	Not DE	FALSE	FALSE	FALSE	FALSE	FALSE
DHRS3	17.8163	0.0380827	0.17499	0.711546	0.88292	Not DE	FALSE	FALSE	FALSE	FALSE	FALSE
C1orf158	2.97786	0.239129	0.404745	0.0203968	0.148268	Not DE	FALSE	FALSE	FALSE	FALSE	FALSE
PRAMEF1	5.57999	0.0195676	0.203504	0.76238	0.907951	Not DE	FALSE	FALSE	FALSE	FALSE	FALSE
PRAMEF11	6.83291	-0.722986	0.517015	0.00651839	0.0755582	Not DE	FALSE	FALSE	FALSE	FALSE	FALSE
PRAMEF10	3.80558	0.0984319	0.214638	0.287876	0.594204	Not DE	FALSE	FALSE	FALSE	FALSE	FALSE
PRAMEF27	5.05807	0.0793836	0.20211	0.390861	0.686094	Not DE	FALSE	FALSE	FALSE	FALSE	FALSE
PRAMEF18	3.07085	-0.019902	0.195481	0.810973	0.929603	Not DE	FALSE	FALSE	FALSE	FALSE	FALSE
PRAMEF15	2.89355	0.0313209	0.197048	0.695093	0.873406	Not DE	FALSE	FALSE	FALSE	FALSE	FALSE
PRAMEF14	6.56876	0.0809906	0.204956	0.390666	0.685973	Not DE	FALSE	FALSE	FALSE	FALSE	FALSE
PRAMEF19	2.52069	-0.112211	0.228915	0.215122	0.517095	Not DE	FALSE	FALSE	FALSE	FALSE	FALSE
PRAMEF20	3.7869	0.178724	0.269812	0.109858	0.369603	Not DE	FALSE	FALSE	FALSE	FALSE	FALSE
LRRC38	3.55774	-0.190077	0.292038	0.0784687	0.312816	Not DE	FALSE	FALSE	FALSE	FALSE	FALSE
PDPN	9.43014	0.251525	0.326895	0.0600181	0.269572	Not DE	FALSE	FALSE	FALSE	FALSE	FALSE
PRDM2	84.2954	-0.26727	0.158068	0.0293207	0.183661	Not DE	FALSE	FALSE	FALSE	FALSE	FALSE
KAZN	35.9435	-0.210694	0.185601	0.0981573	0.351839	Not DE	FALSE	FALSE	FALSE	FALSE	FALSE
TMEM51	9.99477	0.0046697	0.163338	0.965538	0.987606	Not DE	FALSE	FALSE	FALSE	FALSE	FALSE
FHAD1	2.21006	-0.104014	0.227174	0.229649	0.535196	Not DE	FALSE	FALSE	FALSE	FALSE	FALSE
EFHD2	37.6589	0.366004	0.217411	0.0148342	0.122486	Not DE	FALSE	FALSE	FALSE	FALSE	FALSE
CELA2B	3.79002	0.0426868	0.195274	0.628168	0.836183	Not DE	FALSE	FALSE	TRUE	FALSE	FALSE
CASP9	13.1488	-0.0770164	0.164573	0.487296	0.754236	Not DE	FALSE	FALSE	FALSE	FALSE	FALSE
DNAJC16	13.0595	-0.144558	0.191909	0.216244	0.518213	Not DE	FALSE	FALSE	FALSE	FALSE	FALSE
DDI2	11.3952	-0.044549	0.167644	0.680111	0.864276	Not DE	FALSE	FALSE	FALSE	FALSE	FALSE
PLEKHM2	107.85	-0.0765475	0.163723	0.485366	0.752844	Not DE	FALSE	FALSE	FALSE	FALSE	FALSE
FBLIM1	6.80901	0.0540432	0.190707	0.569395	0.801215	Not DE	FALSE	FALSE	FALSE	FALSE	FALSE
UQCRHL	3.68443	-0.0916186	0.213767	0.312711	0.618338	Not DE	FALSE	FALSE	FALSE	FALSE	FALSE
SPEN	61.2491	-0.0371811	0.138459	0.714846	0.884547	Not DE	FALSE	FALSE	FALSE	FALSE	FALSE
ZBTB17	27.0426	0.181056	0.192766	0.13646	0.414664	Not DE	FALSE	FALSE	FALSE	FALSE	FALSE
SRARP	25.0488	-0.0224885	0.171787	0.824601	0.934214	Not DE	FALSE	FALSE	FALSE	FALSE	FALSE
HSPB7	6.62884	-0.00206141	0.178288	0.989556	0.996233	Not DE	FALSE	FALSE	FALSE	FALSE	FALSE
FAM131C	9.5449	0.216123	0.240152	0.101694	0.357509	Not DE	FALSE	FALSE	FALSE	FALSE	FALSE
EPHA2	3.73391	0.0798491	0.205912	0.374747	0.672472	Not DE	FALSE	FALSE	FALSE	FALSE	FALSE
ARHGEF19	3.1277	-0.0925483	0.213054	0.303401	0.609749	Not DE	FALSE	FALSE	FALSE	FALSE	FALSE
CPLANE2	8.32587	0.134167	0.206402	0.244377	0.552185	Not DE	FALSE	FALSE	FALSE	FALSE	FALSE
FBXO42	16.2711	-0.133067	0.190988	0.256794	0.564087	Not DE	FALSE	FALSE	FALSE	FALSE	FALSE
SZRD1	19.5649	0.0553861	0.159639	0.600161	0.820568	Not DE	FALSE	FALSE	FALSE	FALSE	FALSE
SPATA21	5.57632	-0.0616943	0.202401	0.482543	0.75095	Not DE	FALSE	FALSE	FALSE	FALSE	FALSE
NECAP2	22.0213	0.353395	0.245571	0.0242567	0.164439	Not DE	FALSE	FALSE	FALSE	FALSE	FALSE
CROCC	25.4864	0.165506	0.178281	0.178496	0.470746	Not DE	FALSE	FALSE	FALSE	FALSE	FALSE
MFAP2	2.89387	0.099591	0.21822	0.288143	0.594553	Not DE	FALSE	FALSE	FALSE	FALSE	FALSE
ATP13A2	22.8313	-0.100774	0.18183	0.35118	0.654197	Not DE	FALSE	FALSE	FALSE	FALSE	FALSE
SDHB	48.2585	0.0842709	0.117932	0.398346	0.691987	Not DE	FALSE	FALSE	FALSE	FALSE	FALSE
PADI2	124.517	0.748437	0.309679	0.000852604	0.0213066	Upregulated	TRUE	TRUE	TRUE	FALSE	FALSE
PADI1	2.47962	-0.077401	0.213607	0.332543	0.63773	Not DE	FALSE	FALSE	FALSE	FALSE	FALSE
RCC2	16.6824	-0.450972	0.249393	0.00708663	0.0796334	Not DE	FALSE	TRUE	TRUE	FALSE	TRUE
ARHGEF10L	20.7827	0.0806134	0.161109	0.463875	0.738226	Not DE	FALSE	FALSE	FALSE	FALSE	FALSE
IGSF21	26.5741	-0.60499	0.205545	0.000275452	0.0106704	Downregulated	TRUE	FALSE	FALSE	FALSE	FALSE
PAX7	3.9466	-0.0115937	0.192741	0.884539	0.958623	Not DE	FALSE	FALSE	FALSE	FALSE	FALSE
ALDH4A1	18.7607	0.0894984	0.217347	0.281359	0.587311	Not DE	FALSE	FALSE	FALSE	FALSE	FALSE
IFFO2	25.0939	-0.0362685	0.153738	0.737518	0.895036	Not DE	FALSE	FALSE	FALSE	FALSE	FALSE
UBR4	38.1763	0.152377	0.137766	0.159795	0.44676	Not DE	FALSE	FALSE	FALSE	FALSE	FALSE
EMC1	17.5774	-0.0106443	0.158163	0.91691	0.969872	Not DE	FALSE	FALSE	FALSE	FALSE	FALSE
MRTO4	12.1084	0.0754322	0.184017	0.47344	0.74416	Not DE	FALSE	FALSE	FALSE	FALSE	FALSE
AKR7A2	18.5379	0.338665	0.226038	0.022722	0.158518	Not DE	FALSE	FALSE	FALSE	FALSE	FALSE
SLC66A1	8.23189	-0.113458	0.191179	0.305802	0.611793	Not DE	FALSE	FALSE	FALSE	FALSE	FALSE
CAPZB	47.401	-0.110408	0.14309	0.316527	0.622114	Not DE	FALSE	FALSE	FALSE	FALSE	FALSE
MICOS10	77.5101	0.0539684	0.150741	0.596664	0.817968	Not DE	FALSE	FALSE	FALSE	FALSE	FALSE
NBL1	93.3707	0.00426091	0.123494	0.978909	0.992484	Not DE	FALSE	FALSE	FALSE	FALSE	FALSE
HTR6	4.7566	0.017093	0.194065	0.839038	0.939685	Not DE	FALSE	FALSE	FALSE	FALSE	FALSE
TMCO4	3.98241	0.116057	0.217475	0.25781	0.564742	Not DE	FALSE	FALSE	FALSE	FALSE	FALSE
RNF186	3.62888	0.101522	0.213764	0.290882	0.597668	Not DE	FALSE	FALSE	TRUE	FALSE	FALSE
OTUD3	22.3532	0.0352748	0.145879	0.737252	0.895036	Not DE	FALSE	FALSE	FALSE	FALSE	FALSE
PLA2G2E	2.50343	-0.120232	0.239845	0.164277	0.452635	Not DE	FALSE	FALSE	FALSE	FALSE	FALSE
PLA2G5	5.45365	-0.0741198	0.189833	0.461953	0.736242	Not DE	FALSE	FALSE	FALSE	FALSE	FALSE
PLA2G2D	4.73796	0.0764712	0.204179	0.405099	0.696377	Not DE	FALSE	FALSE	FALSE	FALSE	FALSE
PLA2G2C	3.41519	-0.0142407	0.191234	0.865573	0.95165	Not DE	FALSE	FALSE	FALSE	FALSE	FALSE
UBXN10	11.0643	0.223316	0.243114	0.0890143	0.333969	Not DE	FALSE	FALSE	FALSE	FALSE	FALSE
VWA5B1	4.72398	0.131305	0.241812	0.158222	0.444989	Not DE	FALSE	FALSE	FALSE	FALSE	FALSE
CAMK2N1	629.799	0.113804	0.154202	0.290634	0.597516	Not DE	FALSE	FALSE	FALSE	FALSE	FALSE
MUL1	17.5637	0.485049	0.25788	0.0060444	0.0720174	Not DE	FALSE	FALSE	FALSE	FALSE	FALSE
FAM43B	13.3339	0.0815876	0.18795	0.429961	0.712615	Not DE	FALSE	FALSE	FALSE	FALSE	FALSE
CDA	5.44774	0.234548	0.305308	0.07197	0.298135	Not DE	FALSE	FALSE	FALSE	FALSE	FALSE
PINK1	110.968	0.195125	0.127323	0.061743	0.274049	Not DE	FALSE	FALSE	FALSE	FALSE	FALSE
DDOST	5.17638	-0.0254167	0.184958	0.786208	0.918164	Not DE	FALSE	FALSE	FALSE	FALSE	FALSE
KIF17	5.99127	0.0961298	0.197122	0.365758	0.665424	Not DE	FALSE	FALSE	FALSE	FALSE	FALSE
SH2D5	14.2694	0.0717826	0.178496	0.507882	0.768633	Not DE	FALSE	FALSE	FALSE	FALSE	FALSE
HP1BP3	59.7455	-0.26545	0.125936	0.0128886	0.113047	Not DE	FALSE	FALSE	FALSE	FALSE	FALSE
EIF4G3	39.6207	-0.235694	0.138737	0.0349039	0.202523	Not DE	FALSE	FALSE	FALSE	FALSE	FALSE
ECE1	62.7401	0.628998	0.216327	0.000308056	0.0113318	Upregulated	TRUE	FALSE	FALSE	FALSE	FALSE
NBPF3	4.03573	0.1695	0.288394	0.0569466	0.26089	Not DE	FALSE	FALSE	FALSE	FALSE	FALSE
ALPL	10.996	-0.0434887	0.188474	0.608239	0.824908	Not DE	FALSE	FALSE	FALSE	FALSE	FALSE
RAP1GAP	24.0605	-0.274399	0.246287	0.056406	0.259931	Not DE	FALSE	FALSE	FALSE	FALSE	FALSE
USP48	37.0313	0.0229402	0.127245	0.781016	0.916382	Not DE	FALSE	FALSE	FALSE	FALSE	FALSE
HSPG2	7.15393	-0.110029	0.206545	0.280374	0.586229	Not DE	FALSE	FALSE	FALSE	FALSE	FALSE
CELA3A	3.16199	0.0613064	0.205762	0.447684	0.726721	Not DE	FALSE	FALSE	FALSE	FALSE	FALSE
WNT4	6.80215	0.12406	0.220282	0.227285	0.531825	Not DE	FALSE	FALSE	FALSE	FALSE	FALSE
ZBTB40	8.32678	-0.102848	0.200095	0.315165	0.62094	Not DE	FALSE	FALSE	FALSE	FALSE	FALSE
EPHA8	3.42584	-0.0396101	0.202837	0.577175	0.80614	Not DE	FALSE	FALSE	FALSE	FALSE	FALSE
C1QA	44.2784	0.0302127	0.178283	0.756421	0.904665	Not DE	FALSE	FALSE	FALSE	FALSE	FALSE
C1QC	63.1337	-0.0239989	0.192996	0.765691	0.909392	Not DE	FALSE	FALSE	FALSE	FALSE	FALSE
C1QB	38.7968	-0.00354596	0.193144	0.960825	0.985589	Not DE	FALSE	FALSE	FALSE	FALSE	FALSE
EPHB2	5.75215	-0.110955	0.214801	0.266174	0.572965	Not DE	FALSE	FALSE	FALSE	FALSE	FALSE
TEX46	3.26478	-0.0125845	0.195483	0.882323	0.957353	Not DE	FALSE	FALSE	FALSE	FALSE	FALSE
KDM1A	27.3436	-0.0734232	0.134958	0.47806	0.748154	Not DE	FALSE	FALSE	FALSE	FALSE	FALSE
LUZP1	37.4158	0.0282967	0.144551	0.783804	0.917352	Not DE	FALSE	FALSE	FALSE	FALSE	FALSE
HTR1D	4.33873	-0.000525462	0.187132	0.994636	0.998002	Not DE	FALSE	FALSE	FALSE	FALSE	FALSE
HNRNPR	29.233	-0.0337213	0.142712	0.748825	0.901131	Not DE	FALSE	FALSE	FALSE	FALSE	FALSE
ZNF436	15.8552	0.419434	0.258319	0.0115187	0.106162	Not DE	FALSE	FALSE	FALSE	FALSE	FALSE
TCEA3	15.0242	0.243081	0.21541	0.0709307	0.295591	Not DE	FALSE	FALSE	FALSE	FALSE	FALSE
ASAP3	7.29635	0.0784088	0.189778	0.443896	0.724082	Not DE	FALSE	FALSE	FALSE	FALSE	FALSE
ID3	187.225	0.115862	0.202842	0.283156	0.589109	Not DE	FALSE	FALSE	FALSE	FALSE	FALSE
ELOA	29.5414	0.148819	0.144066	0.162092	0.449554	Not DE	FALSE	FALSE	FALSE	FALSE	FALSE
PITHD1	56.6732	-0.0587475	0.124357	0.565512	0.799516	Not DE	FALSE	FALSE	FALSE	FALSE	FALSE
GALE	6.89355	0.00385206	0.172932	0.959564	0.985308	Not DE	FALSE	FALSE	FALSE	FALSE	FALSE
HMGCL	14.9098	0.464579	0.232919	0.00592659	0.0712711	Not DE	FALSE	FALSE	FALSE	FALSE	FALSE
FUCA1	9.73738	0.188137	0.208966	0.133997	0.411434	Not DE	FALSE	FALSE	FALSE	FALSE	FALSE
CNR2	2.68664	0.101378	0.223639	0.244913	0.552871	Not DE	FALSE	FALSE	FALSE	FALSE	FALSE
PNRC2	77.8733	0.675792	0.244943	0.000367945	0.0126013	Upregulated	TRUE	TRUE	FALSE	FALSE	FALSE
SRSF10	4.81457	-0.110879	0.206003	0.295038	0.602511	Not DE	FALSE	FALSE	FALSE	FALSE	FALSE
IFNLR1	3.75598	-0.0711405	0.199625	0.449518	0.727829	Not DE	FALSE	FALSE	FALSE	FALSE	FALSE
GRHL3	3.65461	-0.147135	0.244582	0.155984	0.442453	Not DE	FALSE	FALSE	FALSE	FALSE	FALSE
STPG1	9.5854	-0.441606	0.289363	0.013768	0.117083	Not DE	FALSE	FALSE	TRUE	FALSE	FALSE
NIPAL3	25.4982	-0.237418	0.176166	0.05954	0.268143	Not DE	FALSE	FALSE	FALSE	FALSE	FALSE
RCAN3	6.79861	0.239694	0.299012	0.0720475	0.298265	Not DE	FALSE	FALSE	FALSE	FALSE	FALSE
SRRM1	32.6916	-0.523562	0.194107	0.000879255	0.0217919	Not DE	FALSE	FALSE	FALSE	FALSE	FALSE
CLIC4	56.8902	0.118702	0.179689	0.303195	0.609478	Not DE	FALSE	FALSE	FALSE	FALSE	FALSE
RUNX3	6.05862	0.179333	0.249703	0.126676	0.398846	Not DE	FALSE	FALSE	FALSE	FALSE	FALSE
SYF2	27.7298	0.208759	0.232818	0.104441	0.361248	Not DE	FALSE	FALSE	FALSE	FALSE	FALSE
RSRP1	110.216	0.327833	0.210474	0.0222867	0.15686	Not DE	FALSE	FALSE	FALSE	FALSE	FALSE
TMEM50A	92.2092	0.542693	0.148441	3.17499e-05	0.00287464	Not DE	FALSE	FALSE	FALSE	FALSE	FALSE
MACO1	22.7506	-0.442895	0.186697	0.00248244	0.0426168	Not DE	FALSE	FALSE	FALSE	FALSE	FALSE
LDLRAP1	10.6355	0.0975144	0.184277	0.385396	0.681142	Not DE	FALSE	FALSE	FALSE	FALSE	FALSE
MAN1C1	17.217	-0.0581203	0.161548	0.586992	0.812174	Not DE	FALSE	FALSE	FALSE	FALSE	FALSE
SELENON	28.1743	0.0363652	0.151896	0.733116	0.893448	Not DE	FALSE	FALSE	FALSE	FALSE	FALSE
MTFR1L	37.3224	0.120224	0.154291	0.277769	0.583793	Not DE	FALSE	FALSE	FALSE	FALSE	FALSE
AUNIP	2.71006	-0.155744	0.265569	0.102847	0.359085	Not DE	FALSE	FALSE	FALSE	FALSE	FALSE
PAQR7	8.4208	0.11143	0.18825	0.3094	0.615714	Not DE	FALSE	FALSE	FALSE	FALSE	FALSE
STMN1	10.1765	-0.223278	0.289682	0.0776515	0.31137	Not DE	FALSE	FALSE	FALSE	FALSE	FALSE
PAFAH2	3.42382	0.0549011	0.197538	0.541193	0.785776	Not DE	FALSE	FALSE	FALSE	FALSE	FALSE
EXTL1	4.85009	-0.0689853	0.202301	0.431407	0.713754	Not DE	FALSE	FALSE	FALSE	FALSE	FALSE
TRIM63	4.94499	-0.0488347	0.196205	0.584418	0.810737	Not DE	FALSE	FALSE	FALSE	FALSE	FALSE
PDIK1L	10.2577	-0.0157492	0.159051	0.879707	0.956332	Not DE	FALSE	FALSE	FALSE	FALSE	FALSE
FAM110D	5.05687	0.0724839	0.19619	0.454028	0.731192	Not DE	FALSE	FALSE	TRUE	FALSE	FALSE
ZNF593	16.3618	0.278737	0.256334	0.0497033	0.242998	Not DE	FALSE	TRUE	FALSE	FALSE	FALSE
CNKSR1	3.44201	-0.101975	0.211387	0.299962	0.606738	Not DE	FALSE	FALSE	FALSE	FALSE	FALSE
CEP85	8.84199	0.195855	0.23414	0.119861	0.387814	Not DE	FALSE	FALSE	FALSE	FALSE	FALSE
SH3BGRL3	66.6131	-0.117934	0.137878	0.265868	0.572829	Not DE	FALSE	FALSE	FALSE	FALSE	FALSE
UBXN11	11.4853	0.0318514	0.162269	0.767827	0.910194	Not DE	FALSE	FALSE	FALSE	FALSE	FALSE
LIN28A	3.01812	-0.0429256	0.194703	0.620842	0.83217	Not DE	FALSE	FALSE	FALSE	FALSE	FALSE
DHDDS	7.17343	0.0701237	0.179717	0.504538	0.766111	Not DE	FALSE	FALSE	FALSE	FALSE	FALSE
ARID1A	25.6148	-0.0516124	0.162973	0.652519	0.850618	Not DE	FALSE	FALSE	FALSE	FALSE	FALSE
PIGV	7.87007	0.0547366	0.179224	0.589571	0.813874	Not DE	FALSE	FALSE	FALSE	FALSE	FALSE
ZDHHC18	16.1902	-0.125636	0.206185	0.256853	0.564133	Not DE	FALSE	FALSE	FALSE	FALSE	FALSE
SFN	5.17132	-0.0969953	0.216406	0.282958	0.588968	Not DE	FALSE	FALSE	FALSE	FALSE	FALSE
GPN2	8.55394	-0.243757	0.233979	0.0725685	0.2992	Not DE	FALSE	FALSE	FALSE	FALSE	FALSE
GPATCH3	13.0883	0.559474	0.309388	0.00503363	0.0655619	Not DE	FALSE	FALSE	FALSE	FALSE	FALSE
NUDC	131.296	-0.255487	0.131303	0.0181386	0.138046	Not DE	FALSE	FALSE	FALSE	FALSE	FALSE
NR0B2	3.17502	0.0531227	0.199331	0.539604	0.78548	Not DE	FALSE	FALSE	FALSE	FALSE	FALSE
TRNP1	34.4896	0.128268	0.177073	0.261702	0.568895	Not DE	FALSE	FALSE	FALSE	FALSE	FALSE
TENT5B	4.48192	-0.0321983	0.188536	0.725842	0.889318	Not DE	FALSE	FALSE	FALSE	FALSE	FALSE
SLC9A1	13.3288	-0.0539186	0.167408	0.599176	0.819686	Not DE	FALSE	FALSE	FALSE	FALSE	FALSE
WDTC1	34.3325	-0.212039	0.152542	0.0697159	0.292713	Not DE	FALSE	FALSE	FALSE	FALSE	FALSE
TMEM222	6.60679	0.161472	0.234872	0.146823	0.43035	Not DE	FALSE	FALSE	FALSE	FALSE	FALSE
MAP3K6	5.49516	0.0802771	0.189898	0.428806	0.712266	Not DE	FALSE	FALSE	FALSE	FALSE	FALSE
FCN3	3.15597	0.0467931	0.196636	0.594003	0.816903	Not DE	FALSE	FALSE	FALSE	FALSE	FALSE
GPR3	4.8239	0.114616	0.226689	0.211422	0.512006	Not DE	FALSE	FALSE	FALSE	FALSE	FALSE
WASF2	36.4644	0.0234907	0.1281	0.797186	0.924102	Not DE	FALSE	FALSE	FALSE	FALSE	FALSE
AHDC1	25.0051	-0.0788572	0.15734	0.469975	0.741731	Not DE	FALSE	FALSE	FALSE	FALSE	FALSE
FGR	9.11747	0.0896583	0.199964	0.365512	0.665348	Not DE	FALSE	FALSE	FALSE	FALSE	FALSE
IFI6	200.524	0.0738904	0.220315	0.232106	0.53826	Not DE	FALSE	FALSE	FALSE	FALSE	FALSE
FAM76A	11.5213	0.149288	0.186731	0.212831	0.514131	Not DE	FALSE	FALSE	FALSE	FALSE	FALSE
STX12	67.3463	0.66712	0.174973	1.34156e-05	0.00174276	Upregulated	TRUE	FALSE	FALSE	FALSE	FALSE
PPP1R8	45.5261	0.492518	0.237045	0.00378999	0.0552335	Not DE	FALSE	FALSE	FALSE	FALSE	FALSE
THEMIS2	10.8479	-0.116557	0.187924	0.306464	0.612644	Not DE	FALSE	FALSE	FALSE	FALSE	FALSE
RPA2	3.53034	-0.0128302	0.198481	0.852525	0.945796	Not DE	FALSE	FALSE	FALSE	FALSE	FALSE
XKR8	6.07505	0.0551512	0.186616	0.571385	0.802517	Not DE	FALSE	FALSE	FALSE	FALSE	FALSE
EYA3	19.557	0.0896266	0.150962	0.416333	0.703874	Not DE	FALSE	FALSE	FALSE	FALSE	FALSE
PTAFR	5.47689	-0.0468519	0.183058	0.633373	0.839046	Not DE	FALSE	FALSE	FALSE	FALSE	FALSE
DNAJC8	31.8802	-0.0521294	0.133704	0.6245	0.833977	Not DE	FALSE	FALSE	FALSE	FALSE	FALSE
ATP5IF1	123.415	1.66252	0.337708	2.1706e-08	4.08859e-05	Upregulated	TRUE	TRUE	TRUE	TRUE	TRUE
SESN2	5.9543	-0.421972	0.412566	0.0197289	0.145438	Not DE	FALSE	FALSE	FALSE	FALSE	TRUE
MED18	6.76762	-0.049639	0.185045	0.611106	0.826588	Not DE	FALSE	FALSE	FALSE	FALSE	FALSE
PHACTR4	10.377	-0.132701	0.182078	0.254861	0.562229	Not DE	FALSE	FALSE	FALSE	FALSE	FALSE
RCC1	5.22736	0.0227409	0.181619	0.798776	0.925101	Not DE	FALSE	FALSE	FALSE	FALSE	FALSE
TRNAU1AP	16.1289	-0.0282233	0.155987	0.794422	0.922916	Not DE	FALSE	FALSE	FALSE	FALSE	FALSE
TAF12	13.8476	-0.107282	0.170129	0.34635	0.650472	Not DE	FALSE	FALSE	FALSE	FALSE	FALSE
GMEB1	17.8934	0.246751	0.25652	0.0710763	0.295951	Not DE	FALSE	FALSE	FALSE	FALSE	FALSE
YTHDF2	13.8558	0.0813143	0.167731	0.451409	0.728764	Not DE	FALSE	FALSE	FALSE	FALSE	FALSE
OPRD1	7.9423	-0.818698	0.296929	0.000351273	0.0122472	Downregulated	TRUE	FALSE	FALSE	FALSE	FALSE
EPB41	14.507	0.232732	0.218966	0.08123	0.318764	Not DE	FALSE	FALSE	FALSE	FALSE	FALSE
TMEM200B	5.74334	0.057092	0.185131	0.565414	0.799516	Not DE	FALSE	FALSE	FALSE	FALSE	FALSE
SRSF4	50.9927	0.00191072	0.142498	0.999706	0.999904	Not DE	FALSE	FALSE	FALSE	FALSE	FALSE
MECR	6.91507	-0.0561167	0.178578	0.588782	0.813554	Not DE	FALSE	FALSE	FALSE	FALSE	FALSE
PTPRU	15.1707	-0.524375	0.219714	0.00179621	0.0342189	Not DE	FALSE	TRUE	FALSE	FALSE	FALSE
LAPTM5	29.5429	-0.204688	0.236548	0.0984758	0.352562	Not DE	FALSE	FALSE	FALSE	FALSE	FALSE
SDC3	116.253	0.691207	0.229945	0.000157689	0.00742836	Upregulated	TRUE	FALSE	FALSE	FALSE	FALSE
PUM1	41.5499	-0.0612539	0.154192	0.56971	0.801284	Not DE	FALSE	FALSE	FALSE	FALSE	FALSE
SNRNP40	12.4345	-0.27131	0.203481	0.0458275	0.232241	Not DE	FALSE	FALSE	FALSE	FALSE	FALSE
ZCCHC17	28.9337	0.00932457	0.13739	0.936576	0.977339	Not DE	FALSE	FALSE	FALSE	FALSE	FALSE
FABP3	41.948	-0.162335	0.15287	0.152184	0.437062	Not DE	FALSE	FALSE	FALSE	FALSE	FALSE
TINAGL1	28.8445	0.350218	0.383376	0.0240806	0.163972	Not DE	FALSE	FALSE	FALSE	FALSE	FALSE
PEF1	19.1035	-0.0167871	0.159631	0.87659	0.954994	Not DE	FALSE	FALSE	FALSE	FALSE	FALSE
COL16A1	29.5485	0.311796	0.272348	0.0393725	0.214499	Not DE	FALSE	FALSE	FALSE	FALSE	FALSE
ADGRB2	107.242	0.116629	0.136163	0.266012	0.572965	Not DE	FALSE	FALSE	FALSE	FALSE	FALSE
KHDRBS1	17.0145	-0.0544851	0.148147	0.598454	0.81926	Not DE	FALSE	FALSE	FALSE	FALSE	FALSE
TMEM39B	9.87574	0.0383103	0.17042	0.711714	0.88292	Not DE	FALSE	FALSE	FALSE	FALSE	FALSE
KPNA6	21.6014	-0.0442801	0.145802	0.651457	0.850297	Not DE	FALSE	FALSE	FALSE	FALSE	FALSE
TXLNA	23.5965	0.0474652	0.154001	0.666558	0.857466	Not DE	FALSE	FALSE	FALSE	FALSE	FALSE
CCDC28B	10.3804	0.029832	0.170226	0.769345	0.910947	Not DE	FALSE	FALSE	FALSE	FALSE	FALSE
IQCC	4.23562	0.137623	0.234532	0.177042	0.468908	Not DE	FALSE	FALSE	FALSE	FALSE	FALSE
TMEM234	13.8324	0.0850885	0.161808	0.447832	0.726833	Not DE	FALSE	FALSE	FALSE	FALSE	FALSE
FAM167B	5.59635	-0.0256582	0.18999	0.761742	0.90755	Not DE	FALSE	FALSE	FALSE	FALSE	FALSE
HDAC1	19.9506	0.0119724	0.174199	0.911814	0.968581	Not DE	FALSE	FALSE	FALSE	FALSE	FALSE
MARCKSL1	216.244	0.900482	0.213196	1.08835e-06	0.000431588	Upregulated	TRUE	TRUE	TRUE	TRUE	FALSE
TSSK3	3.59231	0.0148754	0.190838	0.859944	0.949262	Not DE	FALSE	FALSE	FALSE	FALSE	FALSE
BSDC1	53.958	0.187099	0.199512	0.130455	0.405646	Not DE	FALSE	FALSE	FALSE	FALSE	FALSE
ZBTB8B	6.75388	-0.0489818	0.177505	0.623568	0.833697	Not DE	FALSE	FALSE	FALSE	FALSE	FALSE
ZBTB8A	10.2683	0.0207159	0.172929	0.839445	0.939718	Not DE	FALSE	FALSE	FALSE	FALSE	FALSE
SYNC	13.6904	1.14005	0.400028	0.000155089	0.00734917	Upregulated	TRUE	TRUE	TRUE	FALSE	TRUE
KIAA1522	33.2408	-0.440957	0.182911	0.00233486	0.0407694	Not DE	FALSE	FALSE	FALSE	FALSE	FALSE
YARS	18.4056	-0.433973	0.257408	0.0108342	0.101774	Not DE	FALSE	FALSE	FALSE	FALSE	FALSE
S100PBP	19.1765	-0.36811	0.194148	0.0103118	0.0992268	Not DE	FALSE	FALSE	FALSE	FALSE	FALSE
FNDC5	11.3285	-0.137102	0.193685	0.235673	0.54352	Not DE	FALSE	FALSE	FALSE	FALSE	FALSE
HPCA	102.318	0.130739	0.184615	0.252833	0.55984	Not DE	FALSE	FALSE	FALSE	TRUE	FALSE
TMEM54	22.7918	0.217372	0.163961	0.0707193	0.295233	Not DE	FALSE	FALSE	FALSE	FALSE	FALSE
RNF19B	17.11	-0.248697	0.242833	0.0777818	0.311544	Not DE	FALSE	FALSE	FALSE	FALSE	FALSE
AZIN2	13.0731	-0.0245084	0.154476	0.809981	0.929568	Not DE	FALSE	FALSE	FALSE	FALSE	FALSE
TRIM62	7.59364	0.0864109	0.188685	0.417539	0.7043	Not DE	FALSE	FALSE	FALSE	FALSE	FALSE
ZNF362	26.0853	-0.124054	0.163228	0.27082	0.576779	Not DE	FALSE	FALSE	FALSE	FALSE	FALSE
PHC2	27.6302	0.0475996	0.14511	0.657486	0.852711	Not DE	FALSE	FALSE	FALSE	FALSE	FALSE
ZSCAN20	7.1391	0.053838	0.193571	0.553854	0.793953	Not DE	FALSE	FALSE	FALSE	FALSE	FALSE
CSMD2	17.4789	-0.15298	0.168986	0.188806	0.483678	Not DE	FALSE	FALSE	FALSE	FALSE	FALSE
HMGB4	3.24405	0.0179105	0.18986	0.844124	0.941721	Not DE	FALSE	FALSE	FALSE	FALSE	FALSE
SMIM12	25.1195	-0.265305	0.176468	0.0387369	0.212554	Not DE	FALSE	FALSE	FALSE	FALSE	FALSE
GJB5	4.42392	-0.0352448	0.19453	0.674423	0.861104	Not DE	FALSE	FALSE	FALSE	FALSE	FALSE
GJB4	3.61411	-0.0455556	0.195955	0.600658	0.820907	Not DE	FALSE	FALSE	FALSE	FALSE	FALSE
GJB3	4.35626	0.0145915	0.188333	0.866256	0.952075	Not DE	FALSE	FALSE	FALSE	FALSE	FALSE
GJA4	12.3037	0.0655407	0.191344	0.507467	0.768423	Not DE	FALSE	FALSE	FALSE	FALSE	FALSE
DLGAP3	50.7943	-0.0344645	0.159226	0.743522	0.898559	Not DE	FALSE	FALSE	FALSE	FALSE	FALSE
TMEM35B	10.4732	0.198835	0.230635	0.115482	0.38001	Not DE	FALSE	FALSE	FALSE	FALSE	FALSE
ZMYM6	11.666	-0.100085	0.168059	0.372919	0.671308	Not DE	FALSE	FALSE	FALSE	FALSE	FALSE
ZMYM1	5.09966	-0.0717552	0.190311	0.486935	0.754149	Not DE	FALSE	FALSE	FALSE	FALSE	FALSE
SFPQ	14.9948	-0.0180986	0.172123	0.855369	0.947223	Not DE	FALSE	FALSE	FALSE	FALSE	FALSE
ZMYM4	36.5977	-0.0148123	0.12381	0.886276	0.95957	Not DE	FALSE	FALSE	FALSE	FALSE	FALSE
KIAA0319L	19.5382	-0.00310878	0.144099	0.973396	0.990596	Not DE	FALSE	FALSE	FALSE	FALSE	FALSE
NCDN	212.626	-0.0267941	0.141517	0.816492	0.931398	Not DE	FALSE	FALSE	FALSE	FALSE	FALSE
TFAP2E	7.06764	0.409399	0.4104	0.0262838	0.172536	Not DE	FALSE	FALSE	FALSE	FALSE	FALSE
PSMB2	19.8243	-0.148042	0.179137	0.204339	0.503464	Not DE	FALSE	FALSE	FALSE	FALSE	FALSE
C1orf216	41.9535	-0.157397	0.150553	0.157427	0.444079	Not DE	FALSE	FALSE	FALSE	FALSE	FALSE
CLSPN	2.87274	-0.0447405	0.197569	0.595263	0.817612	Not DE	FALSE	FALSE	FALSE	FALSE	FALSE
AGO4	16.7741	0.0454437	0.153529	0.685573	0.867778	Not DE	FALSE	FALSE	FALSE	FALSE	FALSE
AGO1	31.6975	0.0576746	0.1465	0.589512	0.813874	Not DE	FALSE	FALSE	FALSE	FALSE	FALSE
AGO3	20.625	-0.208165	0.170938	0.0899789	0.335617	Not DE	FALSE	FALSE	FALSE	FALSE	FALSE
TEKT2	5.96905	0.0921618	0.208325	0.325501	0.631041	Not DE	FALSE	FALSE	FALSE	FALSE	FALSE
ADPRHL2	16.889	0.259539	0.223848	0.0592701	0.26727	Not DE	FALSE	TRUE	FALSE	FALSE	FALSE
COL8A2	6.03958	0.097672	0.198129	0.354881	0.657221	Not DE	FALSE	FALSE	FALSE	FALSE	FALSE
TRAPPC3	53.4214	-0.168345	0.15869	0.141564	0.421004	Not DE	FALSE	FALSE	FALSE	FALSE	FALSE
MAP7D1	98.661	0.0857751	0.148385	0.438232	0.720029	Not DE	FALSE	FALSE	FALSE	FALSE	FALSE
THRAP3	41.1412	-0.233375	0.15076	0.0461739	0.233331	Not DE	FALSE	FALSE	FALSE	FALSE	FALSE
SH3D21	5.29821	-0.145405	0.231544	0.172119	0.464077	Not DE	FALSE	FALSE	FALSE	FALSE	FALSE
EVA1B	17.8012	0.0447932	0.17038	0.666614	0.857466	Not DE	FALSE	FALSE	FALSE	FALSE	FALSE
STK40	18.2548	-0.223385	0.231414	0.0859516	0.329317	Not DE	FALSE	FALSE	FALSE	FALSE	FALSE
LSM10	19.744	-0.193282	0.169219	0.100748	0.355646	Not DE	FALSE	FALSE	FALSE	FALSE	FALSE
OSCP1	4.89768	0.0253648	0.18173	0.796072	0.923832	Not DE	FALSE	FALSE	FALSE	FALSE	FALSE
CSF3R	5.69799	0.101866	0.224022	0.217632	0.519894	Not DE	FALSE	FALSE	FALSE	FALSE	FALSE
GRIK3	7.21041	-0.0496042	0.183189	0.616941	0.830061	Not DE	FALSE	FALSE	FALSE	FALSE	FALSE
ZC3H12A	6.00259	-0.0901187	0.194364	0.38329	0.680386	Not DE	FALSE	FALSE	FALSE	FALSE	FALSE
MEAF6	38.2602	0.00549058	0.13089	0.961987	0.98613	Not DE	FALSE	FALSE	FALSE	FALSE	FALSE
SNIP1	9.96844	0.128872	0.194104	0.265009	0.572069	Not DE	FALSE	FALSE	FALSE	FALSE	FALSE
DNALI1	25.287	0.816595	0.365572	0.00124205	0.0274061	Upregulated	TRUE	TRUE	FALSE	FALSE	FALSE
GNL2	18.4831	-0.158875	0.18453	0.182212	0.47448	Not DE	FALSE	FALSE	FALSE	FALSE	FALSE
C1orf109	15.9812	0.125982	0.16379	0.267223	0.573322	Not DE	FALSE	FALSE	FALSE	FALSE	FALSE
EPHA10	9.97781	-0.0445466	0.175681	0.663659	0.855648	Not DE	FALSE	FALSE	FALSE	FALSE	FALSE
MANEAL	14.0078	-0.169498	0.181869	0.165618	0.454424	Not DE	FALSE	FALSE	FALSE	FALSE	FALSE
YRDC	11.8629	0.0278642	0.16398	0.791427	0.920928	Not DE	FALSE	FALSE	FALSE	FALSE	FALSE
C1orf122	69.9235	0.282378	0.196018	0.0346261	0.201817	Not DE	FALSE	FALSE	FALSE	FALSE	FALSE
MTF1	10.1906	-0.056379	0.175806	0.595075	0.817577	Not DE	FALSE	FALSE	FALSE	FALSE	FALSE
INPP5B	31.4928	-0.0186832	0.143776	0.860082	0.949262	Not DE	FALSE	FALSE	FALSE	FALSE	FALSE
SF3A3	6.7822	-0.0681221	0.183916	0.513555	0.771169	Not DE	FALSE	FALSE	FALSE	FALSE	FALSE
FHL3	8.23352	0.233792	0.250393	0.0834362	0.32338	Not DE	FALSE	FALSE	FALSE	FALSE	FALSE
UTP11	18.8491	0.0628182	0.159791	0.559391	0.797414	Not DE	FALSE	FALSE	FALSE	FALSE	FALSE
POU3F1	9.55007	0.00662395	0.174761	0.948185	0.981691	Not DE	FALSE	FALSE	FALSE	FALSE	FALSE
RRAGC	14.384	0.0398562	0.150812	0.721888	0.887141	Not DE	FALSE	FALSE	FALSE	FALSE	FALSE
MYCBP	3.93071	-0.108519	0.216779	0.268584	0.574819	Not DE	FALSE	FALSE	FALSE	FALSE	FALSE
RHBDL2	5.06078	0.0464834	0.195759	0.585179	0.811155	Not DE	FALSE	FALSE	FALSE	FALSE	FALSE
AKIRIN1	23.71	-0.0412246	0.165887	0.69786	0.87458	Not DE	FALSE	FALSE	FALSE	FALSE	FALSE
NDUFS5	86.109	0.157185	0.176098	0.188583	0.483404	Not DE	FALSE	FALSE	FALSE	FALSE	FALSE
MACF1	107.871	-0.0265098	0.122955	0.801472	0.925966	Not DE	FALSE	FALSE	FALSE	FALSE	FALSE
BMP8A	5.7986	-0.144873	0.223314	0.202869	0.501772	Not DE	FALSE	FALSE	FALSE	FALSE	FALSE
PABPC4	5.83614	-0.0192999	0.175889	0.866588	0.95232	Not DE	FALSE	FALSE	FALSE	FALSE	FALSE
HEYL	7.54771	-0.219182	0.284338	0.0757758	0.30748	Not DE	FALSE	FALSE	FALSE	FALSE	FALSE
NT5C1A	3.97154	-0.116425	0.217408	0.254816	0.562229	Not DE	FALSE	FALSE	FALSE	FALSE	FALSE
HPCAL4	108.385	0.044074	0.171366	0.662542	0.854708	Not DE	FALSE	FALSE	FALSE	FALSE	FALSE
PPIE	24.8616	0.536551	0.222701	0.00173166	0.033523	Not DE	FALSE	FALSE	FALSE	FALSE	FALSE
BMP8B	4.27775	-0.066793	0.200582	0.464541	0.738226	Not DE	FALSE	FALSE	FALSE	FALSE	FALSE
OXCT2	6.078	0.111223	0.213541	0.279643	0.585815	Not DE	FALSE	FALSE	FALSE	FALSE	FALSE
TRIT1	9.6874	-0.431165	0.293751	0.0126665	0.111883	Not DE	FALSE	FALSE	FALSE	FALSE	FALSE
MYCL	5.165	0.175661	0.25707	0.123611	0.393887	Not DE	FALSE	FALSE	FALSE	FALSE	FALSE
MFSD2A	7.0029	0.182414	0.271553	0.0894807	0.334836	Not DE	FALSE	TRUE	FALSE	FALSE	FALSE
CAP1	13.523	-0.526708	0.297828	0.00580277	0.0705096	Not DE	FALSE	FALSE	FALSE	FALSE	FALSE
PPT1	45.6726	-0.00577699	0.126705	0.943446	0.980041	Not DE	FALSE	FALSE	FALSE	FALSE	FALSE
RLF	18.6236	-0.181916	0.183839	0.138659	0.417056	Not DE	FALSE	FALSE	FALSE	FALSE	FALSE
ZMPSTE24	32.7407	0.15976	0.195462	0.177151	0.468908	Not DE	FALSE	FALSE	FALSE	FALSE	FALSE
COL9A2	18.3539	0.927245	0.312433	0.000154285	0.00733413	Upregulated	TRUE	TRUE	TRUE	FALSE	FALSE
SMAP2	43.9015	-0.117347	0.176752	0.302055	0.608512	Not DE	FALSE	FALSE	FALSE	FALSE	FALSE
ZFP69B	4.96194	-0.424463	0.415976	0.020671	0.149468	Not DE	FALSE	FALSE	FALSE	FALSE	FALSE
ZFP69	2.93899	0.0615521	0.201701	0.474619	0.745314	Not DE	FALSE	FALSE	FALSE	FALSE	FALSE
EXO5	5.88098	0.0450459	0.181852	0.652781	0.850712	Not DE	FALSE	FALSE	FALSE	FALSE	FALSE
ZNF684	6.82119	0.0944389	0.202392	0.354743	0.657221	Not DE	FALSE	FALSE	FALSE	FALSE	FALSE
RIMS3	114.307	-0.137448	0.181966	0.237465	0.545566	Not DE	FALSE	FALSE	FALSE	FALSE	FALSE
NFYC	15.8883	0.0141591	0.157477	0.897877	0.964497	Not DE	FALSE	FALSE	FALSE	FALSE	FALSE
KCNQ4	4.54467	-0.0846245	0.210489	0.328348	0.634104	Not DE	FALSE	FALSE	FALSE	FALSE	FALSE
CITED4	16.3553	-0.0235156	0.153451	0.826329	0.934775	Not DE	FALSE	FALSE	FALSE	FALSE	FALSE
CTPS1	8.07734	-0.319862	0.360318	0.0312441	0.189923	Not DE	FALSE	FALSE	FALSE	FALSE	FALSE
SLFNL1	4.74095	0.0542629	0.193239	0.553376	0.793417	Not DE	FALSE	FALSE	FALSE	FALSE	FALSE
SCMH1	14.1502	-0.274154	0.204326	0.0469452	0.235427	Not DE	FALSE	FALSE	FALSE	FALSE	FALSE
FOXO6	7.43797	0.151175	0.218206	0.192949	0.489157	Not DE	FALSE	FALSE	FALSE	FALSE	FALSE
HIVEP3	10.5501	-0.490705	0.248154	0.00528922	0.0670653	Not DE	FALSE	FALSE	FALSE	FALSE	FALSE
GUCA2A	3.04894	-0.0158748	0.197108	0.834212	0.938361	Not DE	FALSE	FALSE	FALSE	FALSE	FALSE
FOXJ3	19.0819	-0.480507	0.221545	0.00357766	0.0530628	Not DE	FALSE	FALSE	FALSE	FALSE	FALSE
RIMKLA	10.9261	-0.490325	0.357665	0.0124605	0.110885	Not DE	FALSE	TRUE	TRUE	FALSE	FALSE
ZMYND12	3.86659	0.184796	0.275703	0.105713	0.363198	Not DE	FALSE	FALSE	FALSE	FALSE	FALSE
PPCS	12.8947	0.185065	0.212231	0.139233	0.417851	Not DE	FALSE	FALSE	FALSE	FALSE	FALSE
CCDC30	13.6366	-0.0226644	0.154715	0.832705	0.937798	Not DE	FALSE	FALSE	FALSE	FALSE	FALSE
PPIH	7.53293	0.0302359	0.177683	0.763472	0.908524	Not DE	FALSE	FALSE	FALSE	FALSE	FALSE
YBX1	67.2857	0.148068	0.172685	0.211613	0.512173	Not DE	FALSE	FALSE	FALSE	FALSE	FALSE
P3H1	3.28276	-0.0861864	0.213257	0.310753	0.617063	Not DE	FALSE	FALSE	FALSE	FALSE	FALSE
SVBP	20.0925	0.140625	0.161436	0.223836	0.528101	Not DE	FALSE	FALSE	FALSE	FALSE	FALSE
ERMAP	6.04641	0.144067	0.210702	0.210402	0.510473	Not DE	FALSE	TRUE	FALSE	FALSE	FALSE
ZNF691	7.74353	0.147386	0.218305	0.198596	0.496024	Not DE	FALSE	FALSE	FALSE	FALSE	FALSE
SLC2A1	170.97	0.170852	0.221126	0.154862	0.441018	Not DE	FALSE	FALSE	FALSE	FALSE	FALSE
EBNA1BP2	34.1503	0.50605	0.186166	0.000694658	0.018827	Not DE	FALSE	FALSE	FALSE	FALSE	FALSE
TMEM125	10.1922	0.234989	0.262348	0.0800182	0.31615	Not DE	FALSE	FALSE	FALSE	FALSE	FALSE
C1orf210	4.11105	0.104694	0.217772	0.277702	0.583793	Not DE	FALSE	FALSE	FALSE	FALSE	FALSE
TIE1	14.6108	0.0687014	0.188973	0.49452	0.75904	Not DE	FALSE	FALSE	TRUE	TRUE	FALSE
MPL	3.15332	0.0112199	0.193616	0.880662	0.956791	Not DE	FALSE	FALSE	FALSE	FALSE	FALSE
ELOVL1	16.6677	0.035438	0.148098	0.757432	0.905206	Not DE	FALSE	FALSE	FALSE	FALSE	FALSE
MED8	18.4436	-0.05227	0.148785	0.626876	0.835636	Not DE	FALSE	FALSE	FALSE	FALSE	FALSE
SZT2	11.0197	-0.0705636	0.167854	0.514036	0.771299	Not DE	FALSE	FALSE	FALSE	FALSE	FALSE
HYI	36.7361	0.738137	0.278746	0.000477701	0.0148183	Upregulated	TRUE	TRUE	TRUE	FALSE	FALSE
PTPRF	42.4458	0.0222987	0.126921	0.835164	0.938677	Not DE	FALSE	FALSE	FALSE	FALSE	FALSE
KDM4A	23.1698	-0.0509	0.155433	0.642463	0.845087	Not DE	FALSE	FALSE	FALSE	FALSE	FALSE
ST3GAL3	16.2119	-0.0243047	0.15314	0.81973	0.932128	Not DE	FALSE	FALSE	FALSE	FALSE	FALSE
ARTN	3.71808	-0.235631	0.327068	0.0606705	0.271462	Not DE	FALSE	FALSE	FALSE	FALSE	FALSE
IPO13	33.854	0.529455	0.178922	0.000402936	0.0133741	Not DE	FALSE	FALSE	FALSE	FALSE	FALSE
DPH2	10.7452	0.108545	0.186295	0.333214	0.638167	Not DE	FALSE	FALSE	FALSE	FALSE	FALSE
ATP6V0B	58.7918	-0.048189	0.135572	0.647382	0.848	Not DE	FALSE	FALSE	FALSE	FALSE	FALSE
B4GALT2	23.9959	-0.0470781	0.155163	0.650758	0.849826	Not DE	FALSE	FALSE	FALSE	FALSE	FALSE
CCDC24	10.7608	0.586478	0.304829	0.00454068	0.0614767	Not DE	FALSE	FALSE	FALSE	FALSE	FALSE
SLC6A9	9.61255	0.0312842	0.174866	0.745163	0.899389	Not DE	FALSE	FALSE	FALSE	FALSE	FALSE
DMAP1	23.7757	0.375105	0.192261	0.00815941	0.0855646	Not DE	FALSE	FALSE	FALSE	FALSE	FALSE
ERI3	36.7412	0.0115212	0.14617	0.908859	0.967738	Not DE	FALSE	FALSE	FALSE	FALSE	FALSE
RNF220	61.3423	-0.0358492	0.11767	0.745074	0.89938	Not DE	FALSE	FALSE	FALSE	FALSE	FALSE
TMEM53	13.6144	-0.0207962	0.173478	0.835346	0.938677	Not DE	FALSE	FALSE	FALSE	FALSE	FALSE
ARMH1	2.94062	0.136158	0.237593	0.173312	0.465616	Not DE	FALSE	FALSE	FALSE	FALSE	FALSE
PLK3	8.15446	0.034748	0.181033	0.725356	0.889275	Not DE	FALSE	FALSE	FALSE	FALSE	FALSE
TCTEX1D4	5.99496	0.12659	0.228709	0.209573	0.509118	Not DE	FALSE	FALSE	FALSE	FALSE	FALSE
BTBD19	5.09233	0.00459036	0.183077	0.962423	0.986179	Not DE	FALSE	FALSE	FALSE	FALSE	FALSE
PTCH2	3.08388	0.0275475	0.191515	0.751563	0.902487	Not DE	FALSE	FALSE	FALSE	FALSE	FALSE
EIF2B3	14.219	-0.0359923	0.155488	0.722387	0.887185	Not DE	FALSE	FALSE	FALSE	FALSE	FALSE
HECTD3	9.95015	0.230687	0.245991	0.0878402	0.331841	Not DE	FALSE	FALSE	FALSE	FALSE	FALSE
UROD	37.8172	0.140485	0.161684	0.224057	0.528457	Not DE	FALSE	FALSE	FALSE	FALSE	FALSE
ZSWIM5	12.4128	0.110438	0.180637	0.33456	0.639596	Not DE	FALSE	FALSE	FALSE	FALSE	FALSE
HPDL	6.48573	0.178497	0.276987	0.093896	0.344263	Not DE	FALSE	FALSE	FALSE	FALSE	FALSE
MUTYH	1.72731	-0.215067	0.356002	0.042556	0.223597	Not DE	FALSE	FALSE	FALSE	FALSE	FALSE
TOE1	5.23413	-0.132425	0.216722	0.223608	0.527895	Not DE	FALSE	FALSE	FALSE	FALSE	FALSE
TESK2	7.70412	-0.0212826	0.176901	0.836066	0.938799	Not DE	FALSE	FALSE	FALSE	FALSE	FALSE
CCDC163	5.63393	0.0378203	0.18839	0.683153	0.866344	Not DE	FALSE	FALSE	FALSE	FALSE	FALSE
MMACHC	5.99005	0.150459	0.223494	0.185691	0.479878	Not DE	FALSE	FALSE	FALSE	FALSE	FALSE
PRDX1	36.2482	0.0185365	0.194125	0.82169	0.932551	Not DE	FALSE	FALSE	FALSE	FALSE	FALSE
AKR1A1	23.8589	0.430372	0.193216	0.00345509	0.0519876	Not DE	FALSE	FALSE	FALSE	TRUE	FALSE
GPBP1L1	35.6993	-0.219181	0.170785	0.0735371	0.301532	Not DE	FALSE	FALSE	FALSE	FALSE	FALSE
TMEM69	6.10263	0.0521925	0.179351	0.612333	0.827037	Not DE	FALSE	FALSE	FALSE	FALSE	FALSE
IPP	9.51538	0.0609051	0.174617	0.565201	0.799516	Not DE	FALSE	FALSE	FALSE	FALSE	FALSE
MAST2	16.3543	-0.299025	0.247148	0.0454024	0.231373	Not DE	FALSE	FALSE	FALSE	FALSE	FALSE
PIK3R3	42.3816	0.0792641	0.161439	0.465056	0.738609	Not DE	FALSE	FALSE	FALSE	FALSE	FALSE
TSPAN1	2.20267	-0.018387	0.197324	0.816896	0.931573	Not DE	FALSE	FALSE	FALSE	FALSE	FALSE
P3R3URF	3.621	0.00612065	0.195594	0.938828	0.97811	Not DE	FALSE	FALSE	TRUE	FALSE	FALSE
POMGNT1	20.3924	0.0500975	0.142041	0.642971	0.845087	Not DE	FALSE	FALSE	FALSE	FALSE	FALSE
LURAP1	15.5876	-0.0606626	0.155739	0.572259	0.802922	Not DE	FALSE	FALSE	FALSE	FALSE	FALSE
RAD54L	2.78257	-0.0227069	0.193593	0.799995	0.925751	Not DE	FALSE	FALSE	FALSE	FALSE	FALSE
LRRC41	14.1818	0.0655786	0.174531	0.540889	0.785776	Not DE	FALSE	FALSE	FALSE	FALSE	FALSE
UQCRH	9.54034	-0.601689	0.423516	0.00678592	0.0770588	Not DE	FALSE	FALSE	FALSE	FALSE	FALSE
NSUN4	10.1565	-0.402027	0.327335	0.0223682	0.15736	Not DE	FALSE	FALSE	FALSE	FALSE	FALSE
FAAH	16.7532	0.348502	0.28964	0.0292038	0.183516	Not DE	FALSE	FALSE	FALSE	FALSE	TRUE
DMBX1	3.62664	0.0249914	0.195257	0.750239	0.901975	Not DE	FALSE	FALSE	FALSE	FALSE	FALSE
TMEM275	7.35103	0.0719963	0.200301	0.441016	0.722406	Not DE	FALSE	FALSE	FALSE	FALSE	FALSE
KNCN	5.75483	0.220979	0.296507	0.0814187	0.319006	Not DE	FALSE	FALSE	FALSE	FALSE	FALSE
MKNK1	7.0193	-0.0436247	0.173541	0.666396	0.857466	Not DE	FALSE	FALSE	FALSE	FALSE	FALSE
MOB3C	9.23831	0.0157303	0.178915	0.87275	0.954284	Not DE	FALSE	FALSE	FALSE	FALSE	FALSE
ATPAF1	40.3237	-0.127346	0.155749	0.273656	0.579582	Not DE	FALSE	FALSE	FALSE	FALSE	FALSE
TEX38	3.16014	-0.0285138	0.193932	0.742642	0.897876	Not DE	FALSE	FALSE	FALSE	FALSE	FALSE
EFCAB14	52.1007	0.162383	0.152908	0.152414	0.437172	Not DE	FALSE	FALSE	FALSE	FALSE	FALSE
CYP4X1	10.7877	-0.319846	0.243039	0.035067	0.202772	Not DE	FALSE	FALSE	FALSE	FALSE	FALSE
TAL1	4.47721	0.0772553	0.204359	0.403532	0.694937	Not DE	FALSE	FALSE	FALSE	FALSE	FALSE
STIL	4.69434	-0.0259187	0.188321	0.76258	0.908117	Not DE	FALSE	FALSE	FALSE	FALSE	FALSE
CMPK1	42.676	-0.0084233	0.129996	0.927515	0.974315	Not DE	FALSE	FALSE	FALSE	FALSE	FALSE
FOXE3	6.23207	0.253836	0.36468	0.0449107	0.230112	Not DE	FALSE	FALSE	FALSE	FALSE	FALSE
FOXD2	5.19616	0.254176	0.343732	0.0541393	0.25459	Not DE	FALSE	FALSE	FALSE	FALSE	FALSE
SLC5A9	3.08505	0.0413708	0.194566	0.640464	0.844001	Not DE	FALSE	FALSE	FALSE	FALSE	FALSE
SPATA6	9.30964	0.25341	0.230583	0.0681874	0.288953	Not DE	FALSE	FALSE	FALSE	FALSE	FALSE
AGBL4	12.1388	-0.323107	0.22902	0.0292672	0.183661	Not DE	FALSE	FALSE	FALSE	FALSE	FALSE
BEND5	6.06984	-0.0183451	0.176321	0.854204	0.94661	Not DE	FALSE	FALSE	FALSE	FALSE	FALSE
ELAVL4	17.1887	-0.962402	0.259291	1.20642e-05	0.00165269	Downregulated	TRUE	TRUE	FALSE	FALSE	FALSE
DMRTA2	3.31612	0.0113454	0.191979	0.899466	0.965566	Not DE	FALSE	FALSE	FALSE	FALSE	FALSE
FAF1	38.2716	0.411096	0.169326	0.00272803	0.0450754	Not DE	FALSE	FALSE	FALSE	FALSE	FALSE
CDKN2C	11.6511	-0.0188773	0.179161	0.837281	0.939082	Not DE	FALSE	FALSE	FALSE	FALSE	FALSE
C1orf185	3.61371	-0.0517922	0.200118	0.540521	0.785776	Not DE	FALSE	FALSE	FALSE	FALSE	FALSE
RNF11	65.2363	-0.212452	0.152861	0.0645615	0.28053	Not DE	FALSE	FALSE	TRUE	FALSE	FALSE
TTC39A	3.97785	-0.00677459	0.185971	0.934498	0.976512	Not DE	FALSE	FALSE	FALSE	FALSE	FALSE
EPS15	71.2454	0.112157	0.133998	0.290985	0.597724	Not DE	FALSE	FALSE	FALSE	FALSE	FALSE
OSBPL9	26.2655	0.11274	0.136758	0.292238	0.5995	Not DE	FALSE	FALSE	FALSE	FALSE	FALSE
NRDC	42.1484	-0.297585	0.166298	0.0183743	0.139277	Not DE	FALSE	FALSE	FALSE	FALSE	FALSE
RAB3B	2.90008	-0.0779322	0.210855	0.346076	0.650383	Not DE	FALSE	FALSE	FALSE	FALSE	FALSE
TXNDC12	35.3466	-0.0645749	0.137442	0.525876	0.776824	Not DE	FALSE	FALSE	FALSE	FALSE	FALSE
KTI12	8.34107	-0.0782192	0.175615	0.462095	0.736372	Not DE	FALSE	FALSE	FALSE	FALSE	FALSE
BTF3L4	37.5305	-0.0705484	0.133703	0.512962	0.770907	Not DE	FALSE	FALSE	FALSE	FALSE	FALSE
ZFYVE9	33.2194	-0.248457	0.14748	0.0324154	0.194997	Not DE	FALSE	FALSE	FALSE	FALSE	FALSE
CC2D1B	7.33191	-0.117632	0.190367	0.292251	0.5995	Not DE	FALSE	FALSE	FALSE	FALSE	FALSE
ORC1	4.62589	0.0450672	0.194896	0.612982	0.827486	Not DE	FALSE	FALSE	FALSE	FALSE	FALSE
PRPF38A	28.0903	0.174845	0.162176	0.137617	0.415915	Not DE	FALSE	FALSE	FALSE	FALSE	FALSE
TUT4	25.2043	-0.26925	0.235772	0.0567229	0.260578	Not DE	FALSE	FALSE	FALSE	FALSE	FALSE
GPX7	7.97142	0.0749726	0.196747	0.430151	0.712615	Not DE	FALSE	FALSE	TRUE	FALSE	FALSE
SHISAL2A	2.68327	0.141392	0.248998	0.138487	0.416871	Not DE	FALSE	FALSE	FALSE	FALSE	FALSE
COA7	8.03163	-0.0325885	0.174893	0.747348	0.900367	Not DE	FALSE	FALSE	FALSE	FALSE	FALSE
ZYG11B	27.8701	-0.672603	0.201186	5.68218e-05	0.00395494	Downregulated	TRUE	FALSE	FALSE	FALSE	FALSE
ECHDC2	22.0295	0.137127	0.187875	0.247288	0.555334	Not DE	FALSE	FALSE	FALSE	FALSE	FALSE
SCP2	64.9429	0.446619	0.174627	0.00150021	0.0308404	Not DE	FALSE	FALSE	FALSE	FALSE	FALSE
PODN	10.2609	0.0053005	0.17497	0.964485	0.987151	Not DE	FALSE	FALSE	FALSE	FALSE	FALSE
SLC1A7	6.85023	0.255187	0.311856	0.0637953	0.278405	Not DE	FALSE	FALSE	TRUE	FALSE	FALSE
CPT2	7.70454	0.168565	0.244611	0.134926	0.412747	Not DE	FALSE	FALSE	FALSE	FALSE	FALSE
CZIB	21.5937	0.284706	0.211745	0.0399071	0.21655	Not DE	FALSE	FALSE	FALSE	FALSE	FALSE
MAGOH	10.8164	0.0611029	0.170056	0.575645	0.805198	Not DE	FALSE	FALSE	FALSE	FALSE	FALSE
LRP8	18.8382	-0.0561318	0.158035	0.575845	0.805369	Not DE	FALSE	FALSE	FALSE	FALSE	FALSE
DMRTB1	3.21935	0.285022	0.451257	0.0324429	0.195024	Not DE	FALSE	FALSE	FALSE	FALSE	FALSE
GLIS1	10.8907	-0.00561906	0.176916	0.945493	0.980836	Not DE	FALSE	FALSE	FALSE	FALSE	FALSE
NDC1	11.3092	-0.0173107	0.167089	0.869375	0.952988	Not DE	FALSE	FALSE	FALSE	FALSE	FALSE
YIPF1	5.64992	-0.403043	0.326474	0.020095	0.147067	Not DE	FALSE	FALSE	FALSE	FALSE	FALSE
DIO1	5.51277	0.32891	0.447904	0.0339341	0.199949	Not DE	FALSE	FALSE	FALSE	FALSE	FALSE
HSPB11	5.94584	-0.876172	0.497386	0.00197036	0.0361649	Downregulated	TRUE	FALSE	FALSE	FALSE	FALSE
LRRC42	8.2489	-0.115992	0.189655	0.301741	0.608512	Not DE	FALSE	FALSE	FALSE	FALSE	FALSE
TMEM59	49.7709	0.104698	0.157373	0.349302	0.652586	Not DE	FALSE	FALSE	FALSE	FALSE	FALSE
TCEANC2	3.54952	-0.0169562	0.19247	0.845423	0.942374	Not DE	FALSE	FALSE	FALSE	FALSE	FALSE
CYB5RL	8.19451	0.0940266	0.194792	0.382618	0.679914	Not DE	FALSE	FALSE	FALSE	FALSE	FALSE
SSBP3	43.9614	-0.22708	0.14881	0.0517433	0.248318	Not DE	FALSE	FALSE	FALSE	FALSE	FALSE
ACOT11	10.8808	0.102773	0.204274	0.323916	0.629123	Not DE	FALSE	TRUE	FALSE	FALSE	FALSE
MROH7	10.3892	0.905796	0.432215	0.00132734	0.028452	Upregulated	TRUE	FALSE	FALSE	FALSE	FALSE
TTC4	4.70406	0.122165	0.216972	0.238215	0.54619	Not DE	FALSE	FALSE	FALSE	FALSE	FALSE
PARS2	5.23361	0.108121	0.202434	0.314352	0.620043	Not DE	FALSE	FALSE	FALSE	FALSE	FALSE
TTC22	4.37479	0.0192276	0.192913	0.820578	0.932393	Not DE	FALSE	FALSE	FALSE	FALSE	FALSE
DHCR24	32.8108	-0.0222629	0.164187	0.841409	0.940453	Not DE	FALSE	FALSE	FALSE	FALSE	FALSE
TMEM61	4.58285	0.00490113	0.192254	0.953723	0.983754	Not DE	FALSE	FALSE	FALSE	FALSE	FALSE
BSND	4.18116	0.427193	0.828905	0.0163433	0.129962	Not DE	FALSE	FALSE	FALSE	FALSE	FALSE
USP24	23.3462	-0.145609	0.144345	0.200769	0.499017	Not DE	FALSE	FALSE	FALSE	FALSE	FALSE
PLPP3	207.704	0.74145	0.36139	0.00166862	0.0327401	Upregulated	TRUE	TRUE	TRUE	FALSE	FALSE
PRKAA2	12.2543	-0.489357	0.249264	0.00551739	0.0682723	Not DE	FALSE	TRUE	FALSE	FALSE	FALSE
DAB1	18.1703	-0.27879	0.218168	0.0442963	0.228831	Not DE	FALSE	FALSE	FALSE	FALSE	FALSE
OMA1	10.8871	-0.143397	0.227282	0.174412	0.46623	Not DE	FALSE	FALSE	FALSE	FALSE	FALSE
TACSTD2	2.84185	-0.132191	0.239409	0.171034	0.463046	Not DE	FALSE	FALSE	FALSE	FALSE	FALSE
MYSM1	7.14958	-0.17006	0.245038	0.136593	0.414728	Not DE	FALSE	FALSE	FALSE	FALSE	FALSE
JUN	108.632	0.0581119	0.181969	0.574478	0.80433	Not DE	FALSE	FALSE	FALSE	FALSE	FALSE
FGGY	4.37989	0.0142788	0.188955	0.867478	0.952365	Not DE	FALSE	FALSE	FALSE	FALSE	FALSE
HOOK1	16.1744	-0.665338	0.266542	0.00096417	0.0230636	Downregulated	TRUE	TRUE	FALSE	FALSE	FALSE
CYP2J2	15.0068	-0.0536604	0.172666	0.616021	0.829416	Not DE	FALSE	FALSE	FALSE	FALSE	FALSE
C1orf87	3.05748	0.143023	0.25688	0.117525	0.383911	Not DE	FALSE	FALSE	FALSE	FALSE	FALSE
NFIA	54.3066	-0.0712208	0.144306	0.509146	0.769155	Not DE	FALSE	FALSE	FALSE	FALSE	FALSE
TM2D1	25.5541	0.0599715	0.166711	0.581757	0.809415	Not DE	FALSE	FALSE	FALSE	FALSE	FALSE
PATJ	18.0212	-0.0801053	0.149092	0.469437	0.741349	Not DE	FALSE	FALSE	FALSE	FALSE	FALSE
L1TD1	2.27987	-0.147398	0.262976	0.0936574	0.343726	Not DE	FALSE	FALSE	FALSE	FALSE	FALSE
USP1	30.2237	0.507667	0.219512	0.00248874	0.0426168	Not DE	FALSE	FALSE	FALSE	FALSE	FALSE
DOCK7	27.6225	-0.00798595	0.164021	0.924002	0.972467	Not DE	FALSE	FALSE	FALSE	FALSE	FALSE
ANGPTL3	4.28047	0.0263209	0.190135	0.77537	0.91332	Not DE	FALSE	FALSE	FALSE	FALSE	FALSE
ATG4C	29.9798	-0.00183363	0.149244	0.977257	0.992098	Not DE	FALSE	FALSE	FALSE	FALSE	FALSE
FOXD3	4.57641	0.0458051	0.196589	0.605119	0.823122	Not DE	FALSE	FALSE	FALSE	FALSE	FALSE
ALG6	9.74285	0.0947122	0.195661	0.35704	0.658086	Not DE	FALSE	FALSE	FALSE	FALSE	FALSE
ITGB3BP	5.61488	-0.0238516	0.182204	0.805221	0.927879	Not DE	FALSE	FALSE	FALSE	FALSE	FALSE
EFCAB7	10.375	-0.094567	0.187683	0.383947	0.68061	Not DE	FALSE	FALSE	FALSE	FALSE	FALSE
PGM1	53.8329	0.444471	0.151404	0.000530785	0.0159014	Not DE	FALSE	FALSE	FALSE	FALSE	FALSE
ROR1	3.82316	-0.0171955	0.18719	0.847586	0.943525	Not DE	FALSE	FALSE	FALSE	FALSE	FALSE
CACHD1	15.3562	0.152885	0.204818	0.200115	0.49803	Not DE	FALSE	FALSE	FALSE	FALSE	FALSE
RAVER2	25.0551	0.0164326	0.149324	0.876916	0.954994	Not DE	FALSE	FALSE	FALSE	FALSE	FALSE
JAK1	23.2144	-0.0317732	0.152456	0.76214	0.907881	Not DE	FALSE	FALSE	FALSE	FALSE	FALSE
AK4	28.8419	-0.010427	0.168383	0.920141	0.970913	Not DE	FALSE	FALSE	FALSE	FALSE	FALSE
DNAJC6	55.1484	-0.160401	0.168284	0.166599	0.455401	Not DE	FALSE	FALSE	FALSE	FALSE	FALSE
LEPROT	14.8693	0.525625	0.28717	0.00531622	0.0670653	Not DE	FALSE	TRUE	TRUE	FALSE	FALSE
LEPR	14.565	0.0331939	0.166602	0.746585	0.899962	Not DE	FALSE	FALSE	FALSE	FALSE	FALSE
PDE4B	19.302	-0.113302	0.15995	0.319335	0.624699	Not DE	FALSE	FALSE	FALSE	FALSE	FALSE
SGIP1	15.2545	-0.312757	0.291982	0.0411096	0.219628	Not DE	FALSE	FALSE	FALSE	FALSE	FALSE
TCTEX1D1	4.39179	0.09322	0.207427	0.330828	0.636442	Not DE	FALSE	FALSE	FALSE	FALSE	FALSE
WDR78	10.8765	-0.260633	0.244119	0.0643302	0.279767	Not DE	FALSE	FALSE	FALSE	FALSE	FALSE
MIER1	31.4077	-0.202147	0.147091	0.0740031	0.302797	Not DE	FALSE	FALSE	FALSE	FALSE	FALSE
SLC35D1	7.47774	-0.0846055	0.200964	0.381469	0.678673	Not DE	FALSE	FALSE	FALSE	FALSE	FALSE
IL12RB2	3.8014	-0.126288	0.235138	0.171804	0.463879	Not DE	FALSE	FALSE	FALSE	FALSE	FALSE
SERBP1	22.7534	-0.0454014	0.14581	0.668052	0.858509	Not DE	FALSE	FALSE	FALSE	FALSE	FALSE
GADD45A	15.1142	-0.159463	0.259516	0.112815	0.37572	Not DE	FALSE	FALSE	FALSE	FALSE	FALSE
GNG12	20.317	-0.0191645	0.163494	0.860035	0.949262	Not DE	FALSE	FALSE	FALSE	FALSE	FALSE
DIRAS3	5.99324	-0.170097	0.256075	0.121576	0.390374	Not DE	FALSE	FALSE	FALSE	FALSE	FALSE
WLS	91.4252	0.301053	0.226463	0.0384599	0.212135	Not DE	FALSE	TRUE	FALSE	FALSE	FALSE
DEPDC1	2.82845	-0.0422497	0.200331	0.606887	0.824485	Not DE	FALSE	FALSE	FALSE	FALSE	FALSE
LRRC7	12.745	-0.74284	0.411548	0.00390537	0.056268	Not DE	FALSE	FALSE	FALSE	FALSE	FALSE
LRRC40	20.8426	0.0885793	0.146356	0.416404	0.703874	Not DE	FALSE	FALSE	FALSE	FALSE	FALSE
SRSF11	19.7807	-0.26648	0.192829	0.0460998	0.233035	Not DE	FALSE	FALSE	FALSE	FALSE	FALSE
ANKRD13C	21.0435	-0.0350271	0.141426	0.773911	0.912311	Not DE	FALSE	FALSE	FALSE	FALSE	FALSE
HHLA3	11.9656	0.0150757	0.158008	0.910387	0.968036	Not DE	FALSE	FALSE	FALSE	FALSE	FALSE
CTH	8.19819	0.234139	0.295105	0.0709129	0.295591	Not DE	FALSE	FALSE	FALSE	FALSE	FALSE
ZRANB2	32.5124	-0.10538	0.17643	0.34889	0.652529	Not DE	FALSE	FALSE	FALSE	FALSE	FALSE
NEGR1	25.4808	-0.263534	0.243441	0.0620843	0.274557	Not DE	FALSE	FALSE	FALSE	FALSE	FALSE
LRRIQ3	2.99111	-0.027486	0.194804	0.76274	0.90812	Not DE	FALSE	FALSE	FALSE	FALSE	FALSE
FPGT	9.45126	0.0853676	0.176011	0.445683	0.725032	Not DE	FALSE	FALSE	FALSE	FALSE	FALSE
TNNI3K	6.58016	-0.0383418	0.183221	0.686803	0.868897	Not DE	FALSE	FALSE	FALSE	FALSE	FALSE
LRRC53	2.88047	-0.0288686	0.198443	0.719344	0.885821	Not DE	FALSE	FALSE	FALSE	FALSE	FALSE
ERICH3	11.0793	-0.476643	0.279899	0.0083546	0.0869444	Not DE	FALSE	FALSE	FALSE	FALSE	FALSE
CRYZ	15.8564	-0.280537	0.262289	0.0506592	0.24523	Not DE	FALSE	FALSE	FALSE	FALSE	FALSE
TYW3	13.9179	-0.0366683	0.148802	0.720019	0.886217	Not DE	FALSE	FALSE	FALSE	FALSE	FALSE
SLC44A5	5.03248	-0.277692	0.340303	0.0455202	0.231704	Not DE	FALSE	FALSE	FALSE	FALSE	FALSE
ACADM	38.5432	0.150974	0.151158	0.1866	0.480909	Not DE	FALSE	FALSE	FALSE	FALSE	FALSE
RABGGTB	23.0672	-0.212199	0.209893	0.100987	0.356019	Not DE	FALSE	FALSE	FALSE	FALSE	FALSE
MSH4	3.90382	-0.0140676	0.189553	0.871179	0.953776	Not DE	FALSE	FALSE	FALSE	FALSE	FALSE
ST6GALNAC3	22.6644	-0.0113573	0.141756	0.923987	0.972467	Not DE	FALSE	FALSE	FALSE	FALSE	FALSE
ST6GALNAC5	12.0859	-0.37658	0.259962	0.0191823	0.143047	Not DE	FALSE	FALSE	FALSE	FALSE	FALSE
PIGK	11.8924	-0.13197	0.185418	0.245368	0.552885	Not DE	FALSE	FALSE	FALSE	FALSE	FALSE
AK5	86.0646	-0.200787	0.200521	0.118962	0.386554	Not DE	FALSE	FALSE	FALSE	FALSE	FALSE
AC118549.1	21.9295	-0.332204	0.190845	0.0171538	0.133864	Not DE	FALSE	FALSE	FALSE	FALSE	FALSE
USP33	41.9885	-0.0836991	0.128284	0.428634	0.712266	Not DE	FALSE	FALSE	FALSE	FALSE	FALSE
MIGA1	34.0172	-0.00589285	0.149117	0.95668	0.9845	Not DE	FALSE	FALSE	FALSE	FALSE	FALSE
NEXN	4.78944	0.112395	0.212865	0.266361	0.573072	Not DE	FALSE	FALSE	FALSE	FALSE	FALSE
FUBP1	49.082	-0.456593	0.168785	0.000808078	0.0207837	Not DE	FALSE	FALSE	FALSE	FALSE	FALSE
DNAJB4	40.6795	-0.592729	0.312537	0.00532147	0.0670653	Not DE	FALSE	TRUE	TRUE	FALSE	FALSE
GIPC2	3.63978	-0.0562188	0.198768	0.524349	0.776377	Not DE	FALSE	FALSE	FALSE	FALSE	FALSE
PTGFR	7.08598	-0.0216198	0.183489	0.822681	0.933086	Not DE	FALSE	FALSE	FALSE	FALSE	FALSE
IFI44L	13.604	0.0133606	0.204634	0.817191	0.931698	Not DE	FALSE	FALSE	FALSE	FALSE	FALSE
IFI44	12.8659	0.0651691	0.185173	0.520746	0.774565	Not DE	FALSE	FALSE	FALSE	FALSE	FALSE
ADGRL4	16.4986	0.193267	0.221814	0.115521	0.38001	Not DE	FALSE	TRUE	FALSE	TRUE	FALSE
ADGRL2	27.5757	-0.777199	0.182167	1.32186e-06	0.000463235	Downregulated	TRUE	TRUE	FALSE	FALSE	FALSE
TTLL7	40.7248	-0.503277	0.213189	0.00194591	0.0358721	Not DE	FALSE	TRUE	FALSE	FALSE	FALSE
PRKACB	71.3038	-0.367302	0.214699	0.0158426	0.127601	Not DE	FALSE	FALSE	FALSE	FALSE	FALSE
SAMD13	4.05034	-0.0391969	0.192458	0.657473	0.852711	Not DE	FALSE	FALSE	FALSE	FALSE	FALSE
DNASE2B	4.81091	-0.00356453	0.184705	0.967807	0.988003	Not DE	FALSE	FALSE	TRUE	FALSE	FALSE
RPF1	7.45458	-0.190716	0.242619	0.12996	0.405164	Not DE	FALSE	FALSE	FALSE	FALSE	FALSE
SPATA1	3.89088	0.112898	0.213558	0.272957	0.578832	Not DE	FALSE	FALSE	FALSE	FALSE	FALSE
CTBS	11.1377	0.00281202	0.170819	0.994318	0.998002	Not DE	FALSE	FALSE	FALSE	FALSE	FALSE
SSX2IP	21.9836	0.0145224	0.157798	0.894436	0.962486	Not DE	FALSE	FALSE	FALSE	FALSE	FALSE
LPAR3	4.11209	-0.0466824	0.190628	0.621883	0.832813	Not DE	FALSE	FALSE	FALSE	FALSE	FALSE
MCOLN2	4.95035	0.0613482	0.194509	0.523375	0.77593	Not DE	FALSE	FALSE	FALSE	FALSE	FALSE
MCOLN3	3.83963	-0.0372172	0.192228	0.677109	0.862306	Not DE	FALSE	FALSE	FALSE	FALSE	FALSE
SYDE2	9.06111	-0.20283	0.23084	0.114524	0.379085	Not DE	FALSE	FALSE	FALSE	FALSE	FALSE
C1orf52	20.9047	-0.0847271	0.150211	0.445484	0.724789	Not DE	FALSE	FALSE	FALSE	FALSE	FALSE
BCL10	12.0469	-0.103264	0.186947	0.345278	0.649968	Not DE	FALSE	FALSE	FALSE	FALSE	FALSE
DDAH1	112.119	0.588575	0.190744	0.000157746	0.00742836	Upregulated	TRUE	FALSE	FALSE	FALSE	FALSE
CCN1	19.3913	-0.182886	0.236516	0.130351	0.405505	Not DE	FALSE	FALSE	FALSE	FALSE	FALSE
ZNHIT6	45.2388	0.411158	0.17833	0.003255	0.0500597	Not DE	FALSE	FALSE	FALSE	FALSE	FALSE
COL24A1	7.60971	0.0741673	0.183652	0.480613	0.749649	Not DE	FALSE	FALSE	FALSE	FALSE	FALSE
CLCA2	3.61216	-0.0195639	0.197258	0.800608	0.92586	Not DE	FALSE	FALSE	FALSE	FALSE	FALSE
CLCA4	4.73228	0.0849356	0.210757	0.323794	0.629012	Not DE	FALSE	FALSE	FALSE	FALSE	FALSE
SH3GLB1	33.9964	-0.233603	0.175861	0.0614349	0.273086	Not DE	FALSE	FALSE	FALSE	FALSE	FALSE
SELENOF	107.975	0.555699	0.227655	0.00138773	0.0293703	Not DE	FALSE	FALSE	FALSE	FALSE	FALSE
HS2ST1	31.7402	-0.030016	0.13395	0.772307	0.911677	Not DE	FALSE	FALSE	FALSE	FALSE	FALSE
LMO4	50.6949	-0.647477	0.240649	0.00056588	0.0164619	Downregulated	TRUE	FALSE	FALSE	FALSE	FALSE
PKN2	18.9586	-0.0581711	0.140223	0.61753	0.830335	Not DE	FALSE	FALSE	FALSE	FALSE	FALSE
GTF2B	21.304	0.0618494	0.159847	0.565405	0.799516	Not DE	FALSE	FALSE	FALSE	FALSE	FALSE
KYAT3	8.38234	-0.019495	0.18264	0.825925	0.934672	Not DE	FALSE	FALSE	FALSE	FALSE	FALSE
RBMXL1	5.28042	-0.192018	0.245461	0.12086	0.389332	Not DE	FALSE	FALSE	FALSE	FALSE	FALSE
GBP3	4.98191	-0.0915781	0.227938	0.186498	0.480811	Not DE	FALSE	FALSE	FALSE	FALSE	FALSE
GBP1	6.46897	-0.0748687	0.205862	0.391207	0.686158	Not DE	FALSE	FALSE	FALSE	FALSE	FALSE
GBP2	9.40597	0.00971095	0.183929	0.919044	0.97057	Not DE	FALSE	FALSE	FALSE	FALSE	FALSE
GBP4	7.06203	0.026895	0.202373	0.700233	0.876251	Not DE	FALSE	FALSE	FALSE	FALSE	FALSE
LRRC8B	18.0097	-0.789488	0.323899	0.000798665	0.0207635	Downregulated	TRUE	TRUE	TRUE	FALSE	FALSE
LRRC8C	10.5493	-0.337018	0.280147	0.0330653	0.196708	Not DE	FALSE	FALSE	FALSE	FALSE	FALSE
LRRC8D	9.41475	-0.157509	0.20999	0.191703	0.487803	Not DE	FALSE	FALSE	FALSE	FALSE	FALSE
ZNF326	23.1405	-0.0573228	0.147596	0.598738	0.819339	Not DE	FALSE	FALSE	FALSE	FALSE	FALSE
ZNF644	62.9896	-0.157067	0.136392	0.150013	0.43434	Not DE	FALSE	FALSE	FALSE	FALSE	FALSE
HFM1	3.59448	0.0760339	0.202596	0.416502	0.703874	Not DE	FALSE	FALSE	FALSE	FALSE	FALSE
CDC7	3.35984	0.039149	0.195912	0.637496	0.841959	Not DE	FALSE	FALSE	FALSE	FALSE	FALSE
TGFBR3	16.7063	0.130214	0.1876	0.265832	0.572829	Not DE	FALSE	FALSE	FALSE	FALSE	FALSE
EPHX4	13.5645	-0.741248	0.29325	0.000774635	0.0202656	Downregulated	TRUE	FALSE	FALSE	FALSE	FALSE
BTBD8	48.5285	-0.726433	0.22808	0.000121822	0.0063301	Downregulated	TRUE	FALSE	FALSE	FALSE	FALSE
GLMN	8.60039	-0.240182	0.271353	0.0763828	0.308703	Not DE	FALSE	FALSE	FALSE	FALSE	FALSE
RPAP2	8.83877	-0.054533	0.176224	0.601656	0.821793	Not DE	FALSE	FALSE	FALSE	FALSE	FALSE
GFI1	2.65298	-0.0999251	0.220971	0.268154	0.574386	Not DE	FALSE	FALSE	FALSE	FALSE	FALSE
EVI5	27.4388	-0.0416659	0.131466	0.668999	0.859067	Not DE	FALSE	FALSE	FALSE	FALSE	FALSE
DIPK1A	21.2123	0.0954385	0.156023	0.391926	0.686657	Not DE	FALSE	FALSE	FALSE	FALSE	FALSE
MTF2	13.054	-0.185086	0.188761	0.141907	0.421608	Not DE	FALSE	FALSE	FALSE	FALSE	FALSE
TMED5	19.0909	-0.022131	0.159922	0.839259	0.939709	Not DE	FALSE	FALSE	FALSE	FALSE	FALSE
CCDC18	3.74906	-0.020768	0.18988	0.804186	0.927133	Not DE	FALSE	FALSE	FALSE	FALSE	FALSE
DR1	14.6688	-0.0870696	0.157317	0.426081	0.710716	Not DE	FALSE	FALSE	FALSE	FALSE	FALSE
FNBP1L	30.1644	0.319798	0.186963	0.0188514	0.141468	Not DE	FALSE	FALSE	FALSE	FALSE	FALSE
BCAR3	9.05657	0.090929	0.182775	0.408481	0.698288	Not DE	FALSE	FALSE	FALSE	FALSE	FALSE
DNTTIP2	22.9399	-0.11914	0.1653	0.295468	0.602981	Not DE	FALSE	FALSE	FALSE	FALSE	FALSE
GCLM	15.1215	-0.0823063	0.160685	0.455974	0.732797	Not DE	FALSE	FALSE	FALSE	FALSE	FALSE
ABCA4	3.7915	0.00678368	0.188961	0.935807	0.977179	Not DE	FALSE	FALSE	FALSE	FALSE	FALSE
ARHGAP29	30.9248	0.00434657	0.142725	0.96808	0.988079	Not DE	FALSE	FALSE	FALSE	FALSE	FALSE
ABCD3	12.734	0.129613	0.186416	0.262602	0.569703	Not DE	FALSE	FALSE	FALSE	FALSE	FALSE
F3	86.4272	0.251798	0.303885	0.0592202	0.267189	Not DE	FALSE	FALSE	FALSE	FALSE	FALSE
SLC44A3	7.0997	-0.0375684	0.176005	0.717096	0.88534	Not DE	FALSE	FALSE	FALSE	FALSE	FALSE
CNN3	202.354	0.096725	0.17056	0.396038	0.690259	Not DE	FALSE	FALSE	FALSE	FALSE	FALSE
ALG14	9.90093	-0.0744769	0.167241	0.503067	0.765181	Not DE	FALSE	FALSE	FALSE	FALSE	FALSE
TLCD4	3.82895	-0.267036	0.36894	0.0388548	0.212981	Not DE	FALSE	FALSE	FALSE	FALSE	FALSE
RWDD3	10.8404	-0.116901	0.186471	0.309939	0.61618	Not DE	FALSE	FALSE	FALSE	FALSE	FALSE
PTBP2	9.85827	-0.0186676	0.168829	0.858062	0.948245	Not DE	FALSE	FALSE	FALSE	FALSE	FALSE
DPYD	23.5014	-0.134678	0.165098	0.250903	0.55861	Not DE	FALSE	FALSE	FALSE	FALSE	FALSE
SNX7	6.79353	-0.164654	0.214261	0.17229	0.464383	Not DE	FALSE	FALSE	FALSE	FALSE	FALSE
PLPPR5	12.3167	-0.182571	0.234017	0.129728	0.404987	Not DE	FALSE	FALSE	FALSE	FALSE	FALSE
PLPPR4	20.8463	-0.66852	0.269188	0.000954045	0.022929	Downregulated	TRUE	TRUE	FALSE	FALSE	FALSE
PALMD	8.88481	-0.122256	0.195677	0.268851	0.574981	Not DE	FALSE	FALSE	FALSE	FALSE	FALSE
FRRS1	2.87025	-0.022278	0.194364	0.789271	0.919697	Not DE	FALSE	FALSE	TRUE	FALSE	FALSE
AGL	12.4364	-0.0444064	0.176241	0.659436	0.853697	Not DE	FALSE	FALSE	FALSE	FALSE	FALSE
SLC35A3	4.48881	-0.169321	0.260984	0.10443	0.361248	Not DE	FALSE	FALSE	FALSE	FALSE	FALSE
MFSD14A	16.7454	0.0606756	0.151749	0.594284	0.817086	Not DE	FALSE	FALSE	FALSE	FALSE	FALSE
SASS6	3.68447	-0.0850298	0.205163	0.349563	0.652733	Not DE	FALSE	FALSE	FALSE	FALSE	FALSE
TRMT13	13.929	0.444362	0.245109	0.00868797	0.0893036	Not DE	FALSE	FALSE	FALSE	FALSE	FALSE
LRRC39	8.56151	-0.0206313	0.182636	0.818603	0.932128	Not DE	FALSE	FALSE	FALSE	FALSE	FALSE
DBT	6.82715	0.00229576	0.176847	0.982177	0.993594	Not DE	FALSE	FALSE	FALSE	FALSE	FALSE
RTCA	19.7455	0.0754668	0.145247	0.47796	0.748154	Not DE	FALSE	FALSE	FALSE	FALSE	FALSE
CDC14A	13.4859	-0.00907892	0.176801	0.91658	0.969804	Not DE	FALSE	FALSE	FALSE	FALSE	FALSE
GPR88	9.24251	0.209683	0.234294	0.110617	0.370915	Not DE	FALSE	FALSE	FALSE	FALSE	FALSE
VCAM1	9.97604	0.178398	0.249423	0.135702	0.413945	Not DE	FALSE	FALSE	FALSE	FALSE	FALSE
EXTL2	9.51437	0.0964845	0.180187	0.380614	0.677951	Not DE	FALSE	FALSE	FALSE	FALSE	FALSE
SLC30A7	6.13184	-0.0434315	0.181634	0.638836	0.842961	Not DE	FALSE	FALSE	FALSE	FALSE	FALSE
DPH5	7.79893	0.0562213	0.171283	0.598441	0.81926	Not DE	FALSE	FALSE	FALSE	FALSE	FALSE
S1PR1	41.6266	0.341602	0.228994	0.0219892	0.155639	Not DE	FALSE	FALSE	FALSE	FALSE	FALSE
OLFM3	11.9537	-0.165395	0.233395	0.166584	0.455401	Not DE	FALSE	FALSE	FALSE	FALSE	FALSE
COL11A1	11.3115	0.150769	0.200996	0.201471	0.50016	Not DE	FALSE	FALSE	FALSE	TRUE	FALSE
RNPC3	31.02	-0.227548	0.187358	0.0769055	0.309601	Not DE	FALSE	FALSE	FALSE	FALSE	FALSE
PRMT6	14.2824	0.0524588	0.157833	0.619893	0.831878	Not DE	FALSE	FALSE	FALSE	FALSE	FALSE
NTNG1	7.45557	-0.0528417	0.177359	0.613685	0.827852	Not DE	FALSE	FALSE	FALSE	FALSE	FALSE
VAV3	5.80738	-0.0605401	0.18358	0.549462	0.791269	Not DE	FALSE	FALSE	FALSE	FALSE	FALSE
SLC25A24	16.4894	-0.00963074	0.148919	0.941803	0.979615	Not DE	FALSE	FALSE	FALSE	FALSE	FALSE
FAM102B	11.1147	-0.0267071	0.168411	0.786708	0.918273	Not DE	FALSE	FALSE	FALSE	FALSE	FALSE
HENMT1	7.2809	-0.142214	0.217026	0.205616	0.504899	Not DE	FALSE	FALSE	FALSE	FALSE	FALSE
PRPF38B	34.6119	0.0245405	0.155156	0.818831	0.932128	Not DE	FALSE	FALSE	FALSE	FALSE	FALSE
FNDC7	3.44159	0.116062	0.220708	0.24202	0.549826	Not DE	FALSE	FALSE	FALSE	FALSE	FALSE
STXBP3	25.365	-0.0798019	0.175934	0.439754	0.721497	Not DE	FALSE	FALSE	FALSE	FALSE	FALSE
GPSM2	22.2181	-0.210683	0.1823	0.0923203	0.340516	Not DE	FALSE	FALSE	FALSE	FALSE	FALSE
CLCC1	34.576	0.16612	0.173461	0.160234	0.446977	Not DE	FALSE	FALSE	FALSE	FALSE	FALSE
WDR47	48.9697	-0.0724352	0.119385	0.459118	0.734521	Not DE	FALSE	FALSE	FALSE	FALSE	FALSE
TAF13	20.183	-0.0186473	0.190463	0.824893	0.934322	Not DE	FALSE	FALSE	FALSE	FALSE	FALSE
TMEM167B	24.5397	0.0887365	0.153802	0.425366	0.709995	Not DE	FALSE	FALSE	FALSE	FALSE	FALSE
C1orf194	3.61083	0.0949039	0.209116	0.328307	0.634104	Not DE	FALSE	FALSE	FALSE	FALSE	FALSE
KIAA1324	10.4634	-0.384547	0.284612	0.0201343	0.147212	Not DE	FALSE	FALSE	FALSE	FALSE	FALSE
SARS	18.6333	0.0137638	0.163104	0.887744	0.960235	Not DE	FALSE	FALSE	FALSE	FALSE	FALSE
CELSR2	25.1474	-0.370272	0.218377	0.0133545	0.114644	Not DE	FALSE	FALSE	FALSE	FALSE	FALSE
PSRC1	23.789	-0.538177	0.216816	0.00116521	0.0261288	Not DE	FALSE	FALSE	FALSE	FALSE	FALSE
SORT1	123.674	-0.162173	0.163243	0.169369	0.460191	Not DE	FALSE	FALSE	FALSE	FALSE	FALSE
PSMA5	7.72759	-0.0423628	0.180598	0.660352	0.854032	Not DE	FALSE	TRUE	FALSE	FALSE	FALSE
SYPL2	3.55247	0.0895854	0.207046	0.355508	0.657242	Not DE	FALSE	FALSE	FALSE	FALSE	FALSE
ATXN7L2	5.93663	-0.0720793	0.200485	0.432955	0.715138	Not DE	FALSE	FALSE	FALSE	FALSE	FALSE
CYB561D1	7.41507	-0.0984547	0.186096	0.376458	0.673895	Not DE	FALSE	FALSE	FALSE	FALSE	FALSE
AMIGO1	14.6594	-0.36824	0.219575	0.0140984	0.118952	Not DE	FALSE	FALSE	FALSE	FALSE	FALSE
GPR61	5.25232	-0.0311723	0.182947	0.754423	0.904101	Not DE	FALSE	FALSE	FALSE	FALSE	FALSE
GNAI3	55.8509	0.506138	0.18197	0.00073552	0.0194108	Not DE	FALSE	FALSE	FALSE	FALSE	FALSE
AMPD2	69.1079	0.0995268	0.129553	0.334695	0.639634	Not DE	FALSE	FALSE	FALSE	FALSE	FALSE
GSTM1	2.79476	0.0123196	0.213446	0.263514	0.570858	Not DE	FALSE	FALSE	FALSE	FALSE	FALSE
GSTM3	105.593	0.268339	0.284764	0.0605603	0.271199	Not DE	FALSE	FALSE	FALSE	FALSE	FALSE
EPS8L3	3.01624	0.0497992	0.203307	0.523285	0.77593	Not DE	FALSE	FALSE	FALSE	FALSE	FALSE
CSF1	25.7117	0.0866163	0.186257	0.428739	0.712266	Not DE	FALSE	FALSE	FALSE	FALSE	FALSE
AHCYL1	267.637	0.62491	0.28498	0.00175887	0.0337701	Upregulated	TRUE	TRUE	FALSE	FALSE	FALSE
STRIP1	21.7439	0.0475022	0.144746	0.653806	0.850716	Not DE	FALSE	FALSE	FALSE	FALSE	FALSE
ALX3	3.81106	-0.135821	0.229539	0.193636	0.489746	Not DE	FALSE	FALSE	FALSE	FALSE	FALSE
UBL4B	3.71865	-0.041885	0.1917	0.641162	0.844109	Not DE	FALSE	FALSE	FALSE	FALSE	FALSE
SLC6A17	32.2497	-0.256697	0.253646	0.0663651	0.283945	Not DE	FALSE	FALSE	FALSE	FALSE	FALSE
KCNC4	30.3352	0.0429882	0.150459	0.690894	0.871461	Not DE	FALSE	FALSE	FALSE	FALSE	FALSE
RBM15	17.6873	-0.424243	0.273957	0.0114153	0.105403	Not DE	FALSE	FALSE	FALSE	FALSE	FALSE
SLC16A4	6.50097	-0.0480697	0.18092	0.628599	0.836486	Not DE	FALSE	FALSE	FALSE	FALSE	FALSE
LAMTOR5	13.8276	0.491088	0.295475	0.00897111	0.0910708	Not DE	FALSE	FALSE	FALSE	FALSE	FALSE
PROK1	4.4775	0.126315	0.227553	0.203735	0.502782	Not DE	FALSE	FALSE	FALSE	FALSE	FALSE
KCNA10	3.44647	0.0387129	0.197375	0.636785	0.841582	Not DE	FALSE	FALSE	FALSE	FALSE	FALSE
KCNA2	44.9293	0.0993318	0.153534	0.365093	0.665005	Not DE	FALSE	FALSE	FALSE	FALSE	FALSE
KCNA3	8.65029	-0.119441	0.196866	0.281694	0.587561	Not DE	FALSE	FALSE	FALSE	FALSE	FALSE
CD53	16.3978	0.225793	0.256709	0.082658	0.322002	Not DE	FALSE	TRUE	TRUE	FALSE	FALSE
LRIF1	8.36614	-0.59024	0.317001	0.00488849	0.0646017	Not DE	FALSE	FALSE	FALSE	FALSE	FALSE
DRAM2	13.4165	-0.0506717	0.165211	0.637951	0.842119	Not DE	FALSE	FALSE	FALSE	FALSE	FALSE
CEPT1	14.89	0.104623	0.163761	0.360117	0.660331	Not DE	FALSE	FALSE	FALSE	FALSE	FALSE
PIFO	6.63527	0.693174	0.36933	0.00396549	0.0564806	Not DE	FALSE	FALSE	FALSE	FALSE	FALSE
OVGP1	4.09898	0.00653917	0.189902	0.951318	0.982682	Not DE	FALSE	FALSE	FALSE	FALSE	FALSE
WDR77	16.7683	0.461714	0.254778	0.00709446	0.079662	Not DE	FALSE	TRUE	FALSE	FALSE	FALSE
ATP5PB	13.3369	-0.289446	0.256882	0.0444346	0.229232	Not DE	FALSE	FALSE	FALSE	FALSE	FALSE
C1orf162	7.90247	-0.0534479	0.185194	0.596159	0.817797	Not DE	FALSE	FALSE	FALSE	FALSE	FALSE
TMIGD3	5.95911	0.232698	0.2881	0.0774555	0.310915	Not DE	FALSE	FALSE	FALSE	FALSE	FALSE
ADORA3	6.28245	0.107269	0.206578	0.302516	0.609151	Not DE	FALSE	FALSE	FALSE	FALSE	FALSE
RAP1A	48.96	-0.0134854	0.111247	0.896733	0.963828	Not DE	FALSE	FALSE	FALSE	FALSE	FALSE
INKA2	31.2617	-0.114932	0.151383	0.299033	0.60607	Not DE	FALSE	FALSE	FALSE	FALSE	FALSE
DDX20	5.96538	-0.135972	0.220889	0.203795	0.502782	Not DE	FALSE	FALSE	FALSE	FALSE	FALSE
KCND3	20.49	-0.442805	0.294329	0.013514	0.11564	Not DE	FALSE	FALSE	FALSE	FALSE	FALSE
CTTNBP2NL	13.2503	-0.18219	0.190399	0.144819	0.426772	Not DE	FALSE	FALSE	FALSE	FALSE	FALSE
WNT2B	6.81283	0.0100558	0.177452	0.922537	0.971876	Not DE	FALSE	FALSE	FALSE	FALSE	FALSE
ST7L	11.1769	-0.0720593	0.164459	0.505855	0.766874	Not DE	FALSE	FALSE	FALSE	FALSE	FALSE
CAPZA1	3.79714	0.0891936	0.216262	0.294276	0.601747	Not DE	FALSE	FALSE	FALSE	FALSE	FALSE
MOV10	9.59108	-0.213365	0.262022	0.0933812	0.343193	Not DE	FALSE	FALSE	FALSE	FALSE	FALSE
RHOC	95.7858	0.354931	0.162911	0.00599177	0.0717156	Not DE	FALSE	FALSE	FALSE	FALSE	FALSE
PPM1J	3.60478	0.0890002	0.219153	0.274781	0.580435	Not DE	FALSE	FALSE	TRUE	FALSE	FALSE
TAFA3	5.95988	-0.000540746	0.188692	0.993631	0.998002	Not DE	FALSE	FALSE	FALSE	FALSE	FALSE
SLC16A1	91.7546	0.238547	0.34785	0.0440186	0.227865	Not DE	FALSE	FALSE	FALSE	FALSE	FALSE
LRIG2	12.6553	-0.0828774	0.161594	0.441461	0.722419	Not DE	FALSE	FALSE	FALSE	FALSE	FALSE
MAGI3	8.54685	-0.188963	0.216193	0.140576	0.419545	Not DE	FALSE	FALSE	TRUE	FALSE	FALSE
PHTF1	25.199	0.0760848	0.14622	0.484367	0.752467	Not DE	FALSE	FALSE	FALSE	FALSE	FALSE
RSBN1	11.9461	-0.0663688	0.167155	0.540027	0.785619	Not DE	FALSE	FALSE	FALSE	FALSE	FALSE
AP4B1	15.3271	-0.128299	0.172577	0.273604	0.579553	Not DE	FALSE	FALSE	FALSE	FALSE	FALSE
DCLRE1B	3.62004	-0.12929	0.236668	0.172016	0.464077	Not DE	FALSE	FALSE	FALSE	FALSE	FALSE
HIPK1	52.7835	-0.0667207	0.117283	0.513506	0.771169	Not DE	FALSE	FALSE	FALSE	FALSE	FALSE
OLFML3	8.96274	0.317613	0.31983	0.0392908	0.214364	Not DE	FALSE	FALSE	FALSE	FALSE	FALSE
TRIM33	28.7891	-0.0236592	0.133621	0.814099	0.930496	Not DE	FALSE	FALSE	FALSE	FALSE	FALSE
BCAS2	5.08843	-0.191276	0.262935	0.10067	0.355646	Not DE	FALSE	FALSE	FALSE	FALSE	FALSE
NRAS	16.5598	0.199762	0.180272	0.10493	0.36183	Not DE	FALSE	FALSE	FALSE	FALSE	FALSE
CSDE1	55.8796	0.163575	0.164331	0.168467	0.458649	Not DE	FALSE	FALSE	FALSE	FALSE	FALSE
SIKE1	13.8217	-0.173015	0.175871	0.157488	0.444084	Not DE	FALSE	FALSE	FALSE	FALSE	FALSE
TSHB	1.67232	-0.229823	0.389497	0.0311236	0.189475	Not DE	FALSE	FALSE	FALSE	FALSE	FALSE
TSPAN2	3.16279	0.0276815	0.195621	0.737462	0.895036	Not DE	FALSE	FALSE	FALSE	FALSE	FALSE
NGF	4.21627	-0.0992357	0.212516	0.29791	0.605313	Not DE	FALSE	FALSE	FALSE	FALSE	FALSE
VANGL1	5.65279	0.282729	0.332859	0.0501513	0.244177	Not DE	FALSE	FALSE	FALSE	FALSE	FALSE
CASQ2	3.12864	0.384926	0.876471	0.0145415	0.121198	Not DE	FALSE	FALSE	FALSE	FALSE	FALSE
NHLH2	5.04014	0.0168818	0.185927	0.855496	0.947223	Not DE	FALSE	FALSE	FALSE	FALSE	FALSE
SLC22A15	11.8004	-0.0563749	0.160206	0.604892	0.82294	Not DE	FALSE	FALSE	FALSE	FALSE	FALSE
MAB21L3	2.60634	-0.0582324	0.20127	0.493861	0.758768	Not DE	FALSE	FALSE	FALSE	FALSE	FALSE
ATP1A1	30.5782	-0.14475	0.229812	0.187004	0.481375	Not DE	FALSE	FALSE	FALSE	FALSE	FALSE
CD58	4.9264	0.0271858	0.185599	0.767116	0.909943	Not DE	FALSE	FALSE	FALSE	FALSE	FALSE
IGSF3	5.83697	-0.124245	0.211932	0.255471	0.562766	Not DE	FALSE	FALSE	FALSE	FALSE	FALSE
PTGFRN	12.1588	0.324673	0.230278	0.030376	0.18645	Not DE	FALSE	FALSE	FALSE	FALSE	FALSE
CD101	2.7864	0.0217127	0.196924	0.782005	0.916689	Not DE	FALSE	FALSE	FALSE	FALSE	FALSE
TTF2	3.68358	0.0383931	0.190502	0.67216	0.860086	Not DE	FALSE	FALSE	FALSE	FALSE	FALSE
TRIM45	5.17459	-0.0571513	0.18656	0.565616	0.799516	Not DE	FALSE	FALSE	FALSE	FALSE	FALSE
VTCN1	4.57837	0.10489	0.211798	0.300017	0.606758	Not DE	FALSE	FALSE	FALSE	FALSE	FALSE
MAN1A2	15.4592	-0.143252	0.171419	0.219759	0.522903	Not DE	FALSE	FALSE	FALSE	FALSE	FALSE
TENT5C	4.11604	0.0452018	0.199704	0.586878	0.812165	Not DE	FALSE	FALSE	FALSE	FALSE	FALSE
GDAP2	22.0774	0.156312	0.164503	0.186421	0.480811	Not DE	FALSE	FALSE	FALSE	FALSE	FALSE
WDR3	10.1769	0.035218	0.171467	0.737825	0.895232	Not DE	FALSE	FALSE	FALSE	FALSE	FALSE
SPAG17	2.93159	-0.019822	0.19916	0.792009	0.921462	Not DE	FALSE	FALSE	FALSE	FALSE	FALSE
TBX15	3.85644	-0.014827	0.189642	0.867138	0.952365	Not DE	FALSE	FALSE	FALSE	FALSE	FALSE
WARS2	5.20363	-0.0394308	0.187543	0.667112	0.857959	Not DE	FALSE	FALSE	FALSE	FALSE	FALSE
ZNF697	19.7634	0.102056	0.21569	0.277691	0.583793	Not DE	FALSE	FALSE	FALSE	FALSE	FALSE
PHGDH	164.815	0.644697	0.27783	0.00144857	0.0303596	Upregulated	TRUE	TRUE	FALSE	FALSE	FALSE
HMGCS2	3.00966	-0.0449518	0.203464	0.555842	0.795117	Not DE	FALSE	FALSE	FALSE	FALSE	FALSE
ADAM30	3.35776	0.0676457	0.201601	0.457053	0.733013	Not DE	FALSE	FALSE	FALSE	FALSE	FALSE
NOTCH2	31.6619	0.0489378	0.177256	0.640901	0.844055	Not DE	FALSE	TRUE	FALSE	FALSE	FALSE
SEC22B	34.5783	0.0661643	0.142896	0.525729	0.776824	Not DE	FALSE	FALSE	FALSE	FALSE	FALSE
FCGR1B	4.44498	0.0491998	0.196099	0.578153	0.806609	Not DE	FALSE	FALSE	FALSE	FALSE	FALSE
NBPF20	7.39818	-0.0651696	0.188656	0.513901	0.771299	Not DE	FALSE	FALSE	FALSE	FALSE	FALSE
RNF115	52.8114	-0.118573	0.122816	0.263668	0.57111	Not DE	FALSE	FALSE	FALSE	FALSE	FALSE
POLR3C	9.99382	-0.0696715	0.176914	0.513965	0.771299	Not DE	FALSE	FALSE	FALSE	FALSE	FALSE
NUDT17	6.37129	0.215924	0.267118	0.0939872	0.344304	Not DE	FALSE	FALSE	FALSE	FALSE	FALSE
PIAS3	7.79832	0.0274014	0.169224	0.807028	0.928445	Not DE	FALSE	FALSE	FALSE	FALSE	FALSE
ANKRD35	16.2673	0.0873628	0.172393	0.431319	0.713754	Not DE	FALSE	FALSE	FALSE	FALSE	FALSE
ITGA10	8.60079	0.179287	0.213715	0.149135	0.433802	Not DE	FALSE	FALSE	FALSE	FALSE	FALSE
PEX11B	18.7443	-0.171646	0.169516	0.155783	0.442227	Not DE	FALSE	FALSE	FALSE	FALSE	FALSE
RBM8A	13.4867	0.0842526	0.195286	0.414206	0.703022	Not DE	FALSE	FALSE	FALSE	FALSE	FALSE
LIX1L	37.9013	0.652764	0.207685	0.00012899	0.00652265	Upregulated	TRUE	TRUE	FALSE	FALSE	FALSE
ANKRD34A	18.0761	-0.421537	0.247569	0.0100511	0.0974022	Not DE	FALSE	FALSE	FALSE	FALSE	FALSE
POLR3GL	26.7533	0.572594	0.197322	0.000329836	0.0117244	Not DE	FALSE	TRUE	TRUE	TRUE	FALSE
TXNIP	107.452	0.0930457	0.194503	0.380976	0.678079	Not DE	FALSE	FALSE	FALSE	FALSE	FALSE
HJV	4.38073	0.0121686	0.191607	0.886158	0.95957	Not DE	FALSE	FALSE	FALSE	FALSE	FALSE
PRKAB2	9.41067	-0.0239623	0.159716	0.813993	0.930496	Not DE	FALSE	FALSE	FALSE	FALSE	FALSE
FMO5	4.84966	-0.0476479	0.18706	0.621632	0.832689	Not DE	FALSE	FALSE	FALSE	FALSE	FALSE
BCL9	7.90587	-0.160764	0.235916	0.152408	0.437172	Not DE	FALSE	FALSE	FALSE	FALSE	FALSE
ACP6	9.01333	-0.00763946	0.166696	0.939908	0.978478	Not DE	FALSE	FALSE	FALSE	FALSE	FALSE
GJA5	9.32824	-0.0276449	0.18003	0.772339	0.911677	Not DE	FALSE	FALSE	FALSE	FALSE	FALSE
GPR89B	4.49037	-0.0687303	0.195139	0.476254	0.746781	Not DE	FALSE	FALSE	FALSE	FALSE	FALSE
PPIAL4G	5.0894	-0.0639467	0.215209	0.339013	0.644048	Not DE	FALSE	FALSE	FALSE	FALSE	FALSE
FCGR1A	2.61828	-0.22764	0.344148	0.046948	0.235427	Not DE	FALSE	FALSE	FALSE	FALSE	FALSE
HIST2H2BE	6.97996	0.0786597	0.201314	0.410226	0.699841	Not DE	FALSE	FALSE	FALSE	FALSE	FALSE
BOLA1	15.3551	0.234944	0.213372	0.0763241	0.308703	Not DE	FALSE	FALSE	FALSE	FALSE	FALSE
SV2A	53.4277	-0.12936	0.165383	0.259416	0.566213	Not DE	FALSE	FALSE	FALSE	FALSE	FALSE
SF3B4	25.9862	0.26458	0.169192	0.0348357	0.202466	Not DE	FALSE	FALSE	FALSE	FALSE	FALSE
MTMR11	7.29707	-0.0752449	0.199045	0.425829	0.710517	Not DE	FALSE	FALSE	FALSE	FALSE	FALSE
OTUD7B	36.0819	-0.0170665	0.13956	0.879724	0.956332	Not DE	FALSE	FALSE	FALSE	FALSE	FALSE
VPS45	29.2694	-0.0534955	0.144252	0.60362	0.822369	Not DE	FALSE	FALSE	FALSE	FALSE	FALSE
PLEKHO1	96.4202	0.133837	0.171418	0.229974	0.535618	Not DE	FALSE	FALSE	FALSE	FALSE	FALSE
ANP32E	90.2198	1.13002	0.263792	7.31694e-07	0.000315025	Upregulated	TRUE	TRUE	TRUE	FALSE	TRUE
APH1A	17.9296	0.547515	0.20957	0.000934584	0.0226783	Not DE	FALSE	TRUE	FALSE	FALSE	FALSE
C1orf54	11.3688	0.74399	0.355931	0.00185029	0.0348962	Upregulated	TRUE	FALSE	TRUE	FALSE	FALSE
CIART	5.18155	-0.0404534	0.197381	0.632926	0.838836	Not DE	FALSE	FALSE	FALSE	FALSE	FALSE
PRPF3	39.1357	0.109683	0.159141	0.321597	0.626264	Not DE	FALSE	FALSE	FALSE	FALSE	FALSE
RPRD2	13.352	-0.868392	0.229294	8.00878e-06	0.001356	Downregulated	TRUE	FALSE	TRUE	FALSE	FALSE
TARS2	5.38302	0.00245282	0.182467	0.984534	0.99442	Not DE	FALSE	FALSE	FALSE	FALSE	FALSE
ECM1	10.4349	-0.0663185	0.187945	0.509546	0.769451	Not DE	FALSE	FALSE	FALSE	FALSE	FALSE
ADAMTSL4	3.56422	-0.0196488	0.195217	0.810599	0.929598	Not DE	FALSE	FALSE	FALSE	FALSE	FALSE
MCL1	136.804	0.0323742	0.15074	0.77674	0.913911	Not DE	FALSE	FALSE	FALSE	FALSE	FALSE
ENSA	63.3508	0.197587	0.155327	0.098642	0.352763	Not DE	FALSE	FALSE	FALSE	FALSE	FALSE
GOLPH3L	19.7639	-0.153329	0.166263	0.18883	0.483678	Not DE	FALSE	FALSE	FALSE	FALSE	FALSE
HORMAD1	2.06718	-0.247778	0.398415	0.0331353	0.197046	Not DE	FALSE	FALSE	FALSE	FALSE	FALSE
CTSS	13.5174	-0.00146088	0.170897	0.993772	0.998002	Not DE	FALSE	FALSE	FALSE	FALSE	FALSE
CTSK	5.7957	0.0519084	0.186218	0.607586	0.824764	Not DE	FALSE	FALSE	FALSE	FALSE	FALSE
ARNT	20.4429	-0.188615	0.166422	0.108599	0.367746	Not DE	FALSE	FALSE	FALSE	FALSE	FALSE
CTXND2	2.97012	0.182406	0.296758	0.0678748	0.288084	Not DE	FALSE	FALSE	FALSE	FALSE	FALSE
SETDB1	15.9912	-0.0394176	0.153229	0.717935	0.88534	Not DE	FALSE	FALSE	FALSE	FALSE	FALSE
CERS2	16.259	0.00855683	0.170677	0.941849	0.979615	Not DE	FALSE	FALSE	FALSE	FALSE	FALSE
MINDY1	15.1632	0.150194	0.191832	0.203708	0.502782	Not DE	FALSE	FALSE	FALSE	FALSE	FALSE
PRUNE1	10.6939	-0.408917	0.243297	0.0113814	0.105348	Not DE	FALSE	FALSE	FALSE	FALSE	FALSE
BNIPL	4.41138	-0.0135042	0.184811	0.881298	0.957069	Not DE	FALSE	FALSE	FALSE	FALSE	FALSE
C1orf56	11.0274	0.316411	0.266174	0.0355927	0.204204	Not DE	FALSE	FALSE	FALSE	FALSE	FALSE
CDC42SE1	37.7668	0.0586791	0.130128	0.548514	0.790636	Not DE	FALSE	FALSE	FALSE	FALSE	FALSE
MLLT11	97.6719	-0.00984324	0.135989	0.914307	0.968827	Not DE	FALSE	FALSE	FALSE	FALSE	FALSE
GABPB2	26.6884	0.155094	0.161734	0.187863	0.482348	Not DE	FALSE	FALSE	FALSE	FALSE	FALSE
SEMA6C	10.2359	0.0358881	0.177984	0.735423	0.894221	Not DE	FALSE	FALSE	FALSE	FALSE	FALSE
TNFAIP8L2	5.52378	0.192702	0.259559	0.117819	0.384288	Not DE	FALSE	FALSE	FALSE	FALSE	FALSE
SCNM1	11.5637	0.0877255	0.168582	0.435577	0.717345	Not DE	FALSE	FALSE	FALSE	FALSE	FALSE
LYSMD1	5.42096	-0.0320813	0.188496	0.72871	0.891237	Not DE	FALSE	FALSE	FALSE	FALSE	FALSE
VPS72	24.6769	0.113331	0.153218	0.309868	0.61618	Not DE	FALSE	FALSE	FALSE	FALSE	FALSE
PIP5K1A	24.8129	-0.215829	0.161819	0.0753086	0.30613	Not DE	FALSE	FALSE	FALSE	FALSE	FALSE
PSMD4	35.6234	0.991293	0.242711	3.01876e-06	0.000771011	Upregulated	TRUE	FALSE	FALSE	FALSE	FALSE
ZNF687	7.75266	0.189826	0.23435	0.123533	0.393807	Not DE	FALSE	FALSE	FALSE	FALSE	FALSE
PI4KB	23.981	-0.127289	0.145763	0.248418	0.556629	Not DE	FALSE	FALSE	FALSE	FALSE	FALSE
RFX5	18.5429	0.280923	0.189027	0.0370631	0.208377	Not DE	FALSE	FALSE	FALSE	FALSE	FALSE
SELENBP1	29.1731	0.657746	0.342838	0.00285874	0.0465209	Upregulated	TRUE	TRUE	TRUE	FALSE	FALSE
PSMB4	27.0848	0.431743	0.217061	0.00544436	0.0679148	Not DE	FALSE	FALSE	FALSE	FALSE	FALSE
POGZ	40.2714	0.0616699	0.128709	0.541372	0.785776	Not DE	FALSE	FALSE	FALSE	FALSE	FALSE
CGN	4.3144	0.0394678	0.184751	0.687652	0.869174	Not DE	FALSE	FALSE	FALSE	FALSE	FALSE
TUFT1	7.71495	-0.028633	0.179974	0.769042	0.910947	Not DE	FALSE	FALSE	FALSE	FALSE	FALSE
SNX27	63.3772	-0.0715961	0.118662	0.494708	0.759139	Not DE	FALSE	FALSE	FALSE	FALSE	FALSE
CELF3	49.4758	0.0846999	0.163585	0.449334	0.727829	Not DE	FALSE	FALSE	FALSE	FALSE	FALSE
RIIAD1	3.18496	-0.10403	0.22478	0.243444	0.551267	Not DE	FALSE	FALSE	FALSE	FALSE	FALSE
TDRKH	6.51413	-0.572228	0.385426	0.00764218	0.0829086	Not DE	FALSE	FALSE	TRUE	FALSE	FALSE
RORC	2.59466	0.0354056	0.210709	0.511355	0.770458	Not DE	FALSE	FALSE	FALSE	FALSE	FALSE
C2CD4D	5.23021	0.0650953	0.196768	0.497217	0.76078	Not DE	FALSE	FALSE	FALSE	FALSE	FALSE
THEM4	5.322	0.176774	0.267272	0.111522	0.372571	Not DE	FALSE	FALSE	FALSE	TRUE	FALSE
S100A10	18.4197	0.280195	0.248479	0.0463268	0.233712	Not DE	FALSE	FALSE	FALSE	FALSE	FALSE
S100A11	19.8304	0.0119027	0.1657	0.90928	0.967975	Not DE	FALSE	FALSE	FALSE	FALSE	FALSE
HRNR	10.4032	-0.0370404	0.19831	0.643264	0.845105	Not DE	FALSE	FALSE	FALSE	FALSE	FALSE
FLG	5.19206	-0.145144	0.227485	0.187651	0.482217	Not DE	FALSE	FALSE	FALSE	FALSE	FALSE
CRCT1	3.21684	-0.013757	0.195471	0.860501	0.949329	Not DE	FALSE	FALSE	FALSE	FALSE	FALSE
LCE3D	3.35498	-0.0214579	0.193883	0.796135	0.923832	Not DE	FALSE	FALSE	FALSE	FALSE	FALSE
LCE4A	3.97477	-0.00543334	0.194894	0.949879	0.982343	Not DE	FALSE	FALSE	FALSE	FALSE	FALSE
KPRP	3.34722	0.054395	0.200998	0.52295	0.775778	Not DE	FALSE	FALSE	FALSE	FALSE	FALSE
LCE6A	1.88909	-0.0914987	0.219598	0.279168	0.585576	Not DE	FALSE	FALSE	FALSE	FALSE	FALSE
SPRR1B	2.628	0.617942	0.711002	0.0126311	0.111657	Not DE	FALSE	FALSE	FALSE	FALSE	FALSE
SPRR2F	6.67562	0.113321	0.206559	0.292793	0.600103	Not DE	FALSE	FALSE	FALSE	FALSE	FALSE
PRR9	3.566	0.0460281	0.199565	0.58506	0.811098	Not DE	FALSE	FALSE	FALSE	FALSE	FALSE
S100A9	51.3477	0.0111101	0.207136	0.811453	0.929603	Not DE	FALSE	FALSE	FALSE	FALSE	FALSE
S100A12	6.76462	-0.0403525	0.209961	0.451393	0.728764	Not DE	FALSE	FALSE	FALSE	FALSE	FALSE
S100A8	39.3472	-0.0146515	0.206704	0.773538	0.912205	Not DE	FALSE	FALSE	FALSE	FALSE	FALSE
S100A6	220.508	0.150806	0.193823	0.20141	0.50016	Not DE	FALSE	FALSE	FALSE	FALSE	FALSE
S100A4	35.6152	0.165007	0.260417	0.102898	0.359095	Not DE	FALSE	TRUE	FALSE	FALSE	FALSE
S100A3	4.98257	0.156058	0.235335	0.166486	0.455401	Not DE	FALSE	FALSE	FALSE	FALSE	FALSE
S100A2	3.95033	0.193538	0.287084	0.087053	0.331179	Not DE	FALSE	FALSE	FALSE	FALSE	FALSE
S100A16	41.362	0.405472	0.20217	0.0065472	0.0757512	Not DE	FALSE	FALSE	FALSE	FALSE	FALSE
S100A14	3.89578	0.0720383	0.209655	0.384137	0.68061	Not DE	FALSE	FALSE	FALSE	FALSE	FALSE
S100A13	107.351	0.990404	0.271719	1.63626e-05	0.00197254	Upregulated	TRUE	TRUE	TRUE	FALSE	FALSE
S100A1	306.12	0.718594	0.282637	0.000730323	0.0194108	Upregulated	TRUE	TRUE	FALSE	FALSE	FALSE
CHTOP	72.7876	0.164777	0.132948	0.126573	0.398606	Not DE	FALSE	FALSE	FALSE	FALSE	FALSE
SNAPIN	17.4759	0.152921	0.192188	0.205929	0.504944	Not DE	FALSE	FALSE	FALSE	FALSE	FALSE
ILF2	20.1466	0.0786289	0.162238	0.4767	0.747181	Not DE	FALSE	FALSE	FALSE	FALSE	FALSE
NPR1	4.3945	0.304956	0.411916	0.0386165	0.212222	Not DE	FALSE	FALSE	FALSE	FALSE	FALSE
INTS3	17.2113	-0.108271	0.173217	0.328245	0.634104	Not DE	FALSE	FALSE	FALSE	FALSE	FALSE
SLC27A3	8.57536	0.0871568	0.187629	0.416432	0.703874	Not DE	FALSE	FALSE	FALSE	FALSE	FALSE
GATAD2B	46.8792	0.0153068	0.11757	0.874359	0.954284	Not DE	FALSE	FALSE	FALSE	FALSE	FALSE
DENND4B	25.1977	-0.016535	0.141109	0.845454	0.942374	Not DE	FALSE	FALSE	FALSE	FALSE	FALSE
CRTC2	30.2046	0.181854	0.185661	0.13894	0.417501	Not DE	FALSE	FALSE	FALSE	FALSE	FALSE
SLC39A1	13.3196	-0.0279485	0.160704	0.780618	0.916204	Not DE	FALSE	FALSE	FALSE	FALSE	FALSE
JTB	38.3817	0.1495	0.165395	0.195967	0.492644	Not DE	FALSE	FALSE	FALSE	FALSE	FALSE
RAB13	67.9838	0.552116	0.193821	0.00044519	0.0141531	Not DE	FALSE	TRUE	TRUE	FALSE	FALSE
NUP210L	3.53977	0.0241557	0.195935	0.772348	0.911677	Not DE	FALSE	FALSE	FALSE	FALSE	FALSE
C1orf43	28.956	-0.173548	0.168424	0.146008	0.429127	Not DE	FALSE	FALSE	FALSE	FALSE	FALSE
UBAP2L	25.1208	0.0151628	0.161734	0.903717	0.966618	Not DE	FALSE	FALSE	FALSE	FALSE	FALSE
HAX1	19.5454	-0.0412368	0.143869	0.712974	0.883494	Not DE	FALSE	FALSE	FALSE	FALSE	FALSE
AQP10	3.01973	0.0374658	0.197094	0.64255	0.845087	Not DE	FALSE	FALSE	FALSE	FALSE	FALSE
ATP8B2	19.7116	0.0459197	0.161179	0.670668	0.859964	Not DE	FALSE	FALSE	FALSE	FALSE	FALSE
IL6R	5.68058	0.00341495	0.177997	0.973109	0.990596	Not DE	FALSE	FALSE	FALSE	FALSE	FALSE
SHE	10.603	0.153422	0.217542	0.192584	0.488896	Not DE	FALSE	FALSE	FALSE	FALSE	FALSE
TDRD10	4.14108	-0.0488299	0.193501	0.59135	0.815235	Not DE	FALSE	FALSE	FALSE	FALSE	FALSE
UBE2Q1	43.1011	0.0244831	0.139136	0.816301	0.931398	Not DE	FALSE	FALSE	FALSE	FALSE	FALSE
CHRNB2	5.58924	-0.28243	0.338692	0.0447571	0.229845	Not DE	FALSE	FALSE	FALSE	FALSE	FALSE
ADAR	125.95	0.162572	0.112582	0.095859	0.347509	Not DE	FALSE	FALSE	FALSE	FALSE	FALSE
KCNN3	31.2023	0.0405805	0.195121	0.623819	0.833697	Not DE	FALSE	FALSE	FALSE	FALSE	FALSE
PMVK	59.2282	0.295491	0.176374	0.0251536	0.167494	Not DE	FALSE	FALSE	FALSE	FALSE	FALSE
PBXIP1	138.481	0.952575	0.382194	0.0004225	0.0137549	Upregulated	TRUE	TRUE	TRUE	TRUE	FALSE
PYGO2	10.0557	-0.147265	0.199224	0.206534	0.505648	Not DE	FALSE	FALSE	FALSE	FALSE	FALSE
SHC1	11.9911	-0.211225	0.221238	0.108737	0.368033	Not DE	FALSE	FALSE	FALSE	FALSE	FALSE
CKS1B	17.3468	-0.0720674	0.173943	0.499504	0.762771	Not DE	FALSE	FALSE	FALSE	FALSE	FALSE
FLAD1	6.99627	-0.0205319	0.172793	0.842114	0.940707	Not DE	FALSE	FALSE	FALSE	FALSE	FALSE
ZBTB7B	9.29183	0.00210886	0.174992	0.986165	0.994747	Not DE	FALSE	FALSE	FALSE	FALSE	FALSE
DCST2	3.32583	0.00172441	0.193982	0.987679	0.995324	Not DE	FALSE	FALSE	FALSE	FALSE	FALSE
ADAM15	25.4271	0.140606	0.20171	0.231717	0.537853	Not DE	FALSE	FALSE	FALSE	FALSE	FALSE
EFNA4	3.66916	0.240965	0.349695	0.0505551	0.245114	Not DE	FALSE	FALSE	FALSE	FALSE	FALSE
EFNA3	10.674	-0.00117994	0.17382	0.989901	0.996381	Not DE	FALSE	FALSE	FALSE	FALSE	FALSE
EFNA1	15.378	-0.137749	0.190577	0.243969	0.551759	Not DE	FALSE	FALSE	FALSE	FALSE	FALSE
SLC50A1	4.76823	-0.165397	0.235376	0.14963	0.434205	Not DE	FALSE	FALSE	FALSE	FALSE	FALSE
DPM3	15.7732	-0.0398393	0.161977	0.703545	0.877626	Not DE	FALSE	FALSE	FALSE	FALSE	FALSE
KRTCAP2	25.291	0.0108381	0.156035	0.919849	0.970809	Not DE	FALSE	FALSE	FALSE	FALSE	FALSE
TRIM46	7.47011	-0.0560301	0.189533	0.559089	0.797248	Not DE	FALSE	FALSE	FALSE	FALSE	FALSE
MUC1	5.89125	-0.172338	0.246378	0.130477	0.405646	Not DE	FALSE	FALSE	FALSE	FALSE	FALSE
THBS3	7.60467	0.27684	0.275554	0.0570551	0.260997	Not DE	FALSE	FALSE	FALSE	FALSE	FALSE
MTX1	7.26816	0.0499202	0.188211	0.605468	0.823442	Not DE	FALSE	FALSE	FALSE	FALSE	FALSE
GBA	27.3434	0.422906	0.18649	0.00336325	0.0510895	Not DE	FALSE	TRUE	FALSE	TRUE	FALSE
FAM189B	9.42733	-0.438122	0.316307	0.0131498	0.113988	Not DE	FALSE	FALSE	TRUE	FALSE	FALSE
SCAMP3	12.6495	-0.103228	0.169721	0.354974	0.657228	Not DE	FALSE	FALSE	FALSE	FALSE	FALSE
CLK2	25.4979	-0.0373521	0.142709	0.737366	0.895036	Not DE	FALSE	FALSE	FALSE	FALSE	FALSE
HCN3	7.71963	0.120355	0.19959	0.280612	0.586346	Not DE	FALSE	FALSE	FALSE	FALSE	FALSE
FDPS	16.4948	0.096888	0.169265	0.40213	0.694441	Not DE	FALSE	FALSE	FALSE	FALSE	FALSE
RUSC1	38.4103	-0.118409	0.146013	0.283227	0.589109	Not DE	FALSE	FALSE	FALSE	FALSE	FALSE
ASH1L	49.0011	-0.0586601	0.140776	0.584686	0.810769	Not DE	FALSE	FALSE	FALSE	FALSE	FALSE
MSTO1	24.0265	0.0979329	0.150798	0.372183	0.670697	Not DE	FALSE	FALSE	FALSE	FALSE	FALSE
YY1AP1	25.1931	-0.430675	0.176588	0.0022026	0.0395955	Not DE	FALSE	FALSE	FALSE	FALSE	FALSE
DAP3	39.7555	0.335624	0.172834	0.0118003	0.107508	Not DE	FALSE	FALSE	FALSE	FALSE	FALSE
GON4L	19.1412	-0.41294	0.232317	0.00984995	0.096105	Not DE	FALSE	FALSE	FALSE	FALSE	FALSE
SYT11	124.152	0.0190076	0.126902	0.870196	0.953395	Not DE	FALSE	FALSE	FALSE	FALSE	FALSE
RIT1	11.6286	-0.236093	0.236702	0.082341	0.321117	Not DE	FALSE	FALSE	FALSE	FALSE	FALSE
KHDC4	33.1497	0.055305	0.1407	0.596714	0.817968	Not DE	FALSE	FALSE	FALSE	FALSE	FALSE
ARHGEF2	36.9009	-0.0371538	0.146562	0.717614	0.88534	Not DE	FALSE	FALSE	FALSE	FALSE	FALSE
SSR2	38.475	0.391106	0.167335	0.00345687	0.0519876	Not DE	FALSE	FALSE	FALSE	FALSE	FALSE
UBQLN4	14.5092	-0.17717	0.191215	0.141968	0.421707	Not DE	FALSE	FALSE	FALSE	FALSE	FALSE
LAMTOR2	24.4199	0.171111	0.158012	0.147095	0.430653	Not DE	FALSE	FALSE	FALSE	FALSE	FALSE
RAB25	5.50788	-0.0913991	0.204048	0.356041	0.657607	Not DE	FALSE	FALSE	FALSE	FALSE	FALSE
MEX3A	5.90461	0.027673	0.191271	0.755464	0.904508	Not DE	FALSE	FALSE	FALSE	FALSE	FALSE
LMNA	57.589	0.598084	0.20564	0.000337937	0.0118932	Upregulated	TRUE	FALSE	FALSE	FALSE	FALSE
SEMA4A	6.01694	-0.205997	0.248063	0.105943	0.363657	Not DE	FALSE	FALSE	FALSE	FALSE	FALSE
SLC25A44	17.3251	0.0107117	0.152519	0.922344	0.971826	Not DE	FALSE	FALSE	FALSE	FALSE	FALSE
PMF1	15.1598	0.533589	0.228456	0.00205621	0.0374358	Not DE	FALSE	TRUE	FALSE	FALSE	FALSE
BGLAP	15.8102	0.0366742	0.155039	0.73315	0.893448	Not DE	FALSE	FALSE	FALSE	FALSE	FALSE
PAQR6	58.1684	0.607711	0.279677	0.00167745	0.0328707	Upregulated	TRUE	TRUE	FALSE	FALSE	FALSE
SMG5	18.1984	-0.156922	0.162798	0.177528	0.46943	Not DE	FALSE	FALSE	FALSE	FALSE	FALSE
TMEM79	7.66479	0.0349677	0.187073	0.716198	0.885167	Not DE	FALSE	FALSE	FALSE	FALSE	FALSE
GLMP	7.2478	0.231309	0.251426	0.0863536	0.329767	Not DE	FALSE	FALSE	FALSE	FALSE	FALSE
VHLL	5.50084	-0.178952	0.245295	0.131541	0.407183	Not DE	FALSE	FALSE	FALSE	FALSE	FALSE
CCT3	21.436	-0.427848	0.263674	0.0120615	0.10877	Not DE	FALSE	FALSE	FALSE	FALSE	FALSE
C1orf61	126.446	0.241043	0.223965	0.0721591	0.298607	Not DE	FALSE	FALSE	FALSE	FALSE	FALSE
MEF2D	52.0598	-0.209348	0.144961	0.0627007	0.275784	Not DE	FALSE	FALSE	FALSE	FALSE	FALSE
NAXE	30.3235	0.263816	0.151313	0.0263702	0.172757	Not DE	FALSE	FALSE	FALSE	FALSE	FALSE
GPATCH4	19.9599	0.0772807	0.166126	0.485417	0.752844	Not DE	FALSE	FALSE	FALSE	FALSE	TRUE
HAPLN2	10.5178	0.343016	0.293143	0.0333188	0.197904	Not DE	FALSE	FALSE	FALSE	FALSE	FALSE
BCAN	156.6	0.560316	0.270891	0.0029009	0.0467526	Not DE	FALSE	FALSE	FALSE	FALSE	FALSE
NES	51.1191	0.592718	0.20828	0.000420524	0.0137459	Upregulated	TRUE	TRUE	TRUE	FALSE	TRUE
CRABP2	9.98736	0.226436	0.286839	0.0785121	0.312823	Not DE	FALSE	FALSE	FALSE	FALSE	FALSE
ISG20L2	8.60205	-0.11563	0.207191	0.273517	0.579553	Not DE	FALSE	FALSE	FALSE	FALSE	FALSE
RRNAD1	15.0205	0.194296	0.191447	0.124148	0.394842	Not DE	FALSE	FALSE	FALSE	FALSE	FALSE
HDGF	54.1331	0.713035	0.180403	7.51121e-06	0.00133161	Upregulated	TRUE	TRUE	FALSE	FALSE	FALSE
PRCC	17.9013	-0.307426	0.231059	0.0340316	0.200086	Not DE	FALSE	FALSE	FALSE	FALSE	FALSE
SH2D2A	3.71221	-0.047632	0.201245	0.557382	0.796056	Not DE	FALSE	FALSE	FALSE	FALSE	FALSE
NTRK1	3.01182	0.173845	0.279962	0.0933966	0.343193	Not DE	FALSE	FALSE	TRUE	FALSE	FALSE
PEAR1	8.69587	-0.0411114	0.170458	0.682623	0.866108	Not DE	FALSE	FALSE	FALSE	FALSE	FALSE
ARHGEF11	15.2345	-0.000251994	0.154786	0.994124	0.998002	Not DE	FALSE	FALSE	FALSE	FALSE	FALSE
ETV3	24.0441	0.2399	0.228638	0.0717142	0.297375	Not DE	FALSE	FALSE	FALSE	FALSE	FALSE
FCRL2	4.04274	-0.0238271	0.186732	0.797261	0.924102	Not DE	FALSE	FALSE	FALSE	FALSE	FALSE
KIRREL1	8.34396	-0.0804511	0.183838	0.452294	0.729734	Not DE	FALSE	FALSE	FALSE	FALSE	FALSE
OR10X1	2.45116	0.0264384	0.197694	0.728572	0.891211	Not DE	FALSE	FALSE	FALSE	FALSE	FALSE
OR10Z1	3.81293	0.0612367	0.200183	0.48721	0.754236	Not DE	FALSE	FALSE	FALSE	FALSE	FALSE
SPTA1	3.71245	-0.0208059	0.193171	0.798747	0.925101	Not DE	FALSE	FALSE	FALSE	FALSE	FALSE
OR6K2	3.07915	0.00282673	0.193362	0.973771	0.990596	Not DE	FALSE	FALSE	FALSE	FALSE	FALSE
OR6N1	3.93577	0.00414254	0.192526	0.969749	0.989035	Not DE	FALSE	FALSE	FALSE	FALSE	FALSE
OR6N2	3.51177	-0.02893	0.202384	0.676718	0.862306	Not DE	FALSE	FALSE	FALSE	FALSE	FALSE
MNDA	5.57201	-0.020696	0.179395	0.824185	0.934089	Not DE	FALSE	FALSE	FALSE	FALSE	FALSE
PYHIN1	2.49435	-0.20438	0.310227	0.0647634	0.280921	Not DE	FALSE	FALSE	FALSE	FALSE	FALSE
IFI16	29.9149	-0.132178	0.173363	0.252136	0.559748	Not DE	FALSE	FALSE	FALSE	FALSE	FALSE
AIM2	4.22554	0.0752013	0.201864	0.421175	0.706629	Not DE	FALSE	FALSE	FALSE	FALSE	FALSE
CADM3	84.417	-0.442679	0.194579	0.00287184	0.0465727	Not DE	FALSE	FALSE	FALSE	FALSE	FALSE
ACKR1	17.6695	0.101521	0.230268	0.188904	0.48378	Not DE	FALSE	FALSE	FALSE	FALSE	FALSE
OR10J5	1.99758	-0.0492775	0.202514	0.553071	0.793358	Not DE	FALSE	FALSE	FALSE	FALSE	FALSE
APCS	3.12704	0.047639	0.203146	0.536168	0.783126	Not DE	FALSE	FALSE	FALSE	FALSE	FALSE
CRP	3.77792	-0.0049034	0.198257	0.941842	0.979615	Not DE	FALSE	FALSE	FALSE	FALSE	FALSE
DUSP23	24.8147	0.549031	0.256407	0.00287205	0.0465727	Not DE	FALSE	FALSE	FALSE	FALSE	FALSE
SLAMF8	3.05622	0.0607974	0.201697	0.485304	0.752844	Not DE	FALSE	FALSE	FALSE	FALSE	FALSE
VSIG8	3.70515	0.0513102	0.199309	0.547755	0.790499	Not DE	FALSE	FALSE	FALSE	FALSE	FALSE
CFAP45	1.87327	0.0935171	0.233917	0.107743	0.366247	Not DE	FALSE	TRUE	FALSE	FALSE	FALSE
TAGLN2	25.4269	-0.0535323	0.173644	0.607808	0.824907	Not DE	FALSE	FALSE	FALSE	FALSE	FALSE
SLAMF9	2.83618	0.00780587	0.19771	0.909571	0.967975	Not DE	FALSE	FALSE	FALSE	FALSE	FALSE
KCNJ10	85.7612	0.0967816	0.191871	0.350678	0.653844	Not DE	FALSE	FALSE	FALSE	FALSE	FALSE
PIGM	8.54915	-0.0209073	0.168274	0.841478	0.940461	Not DE	FALSE	FALSE	FALSE	FALSE	FALSE
KCNJ9	32.6809	-0.210054	0.225631	0.106844	0.364589	Not DE	FALSE	FALSE	FALSE	FALSE	FALSE
IGSF8	45.0776	-0.200495	0.198435	0.107785	0.366304	Not DE	FALSE	FALSE	FALSE	FALSE	FALSE
ATP1A2	505.193	0.593455	0.268732	0.00152799	0.0310424	Upregulated	TRUE	TRUE	FALSE	FALSE	FALSE
ATP1A4	3.88017	0.116988	0.220297	0.241827	0.549555	Not DE	FALSE	FALSE	FALSE	FALSE	FALSE
CASQ1	13.3329	-0.0405237	0.170021	0.697364	0.874331	Not DE	FALSE	FALSE	FALSE	FALSE	FALSE
PEA15	336.624	0.101313	0.111346	0.300724	0.607536	Not DE	FALSE	FALSE	FALSE	FALSE	FALSE
DCAF8	70.9284	0.711223	0.165975	1.76453e-06	0.000541421	Upregulated	TRUE	FALSE	FALSE	FALSE	FALSE
PEX19	31.1043	0.10172	0.135051	0.338685	0.64375	Not DE	FALSE	FALSE	FALSE	FALSE	FALSE
COPA	50.2377	0.000779939	0.125334	0.993695	0.998002	Not DE	FALSE	FALSE	FALSE	FALSE	FALSE
NCSTN	19.8596	0.0175494	0.157443	0.871999	0.954052	Not DE	FALSE	FALSE	FALSE	FALSE	FALSE
NHLH1	4.30414	0.0460144	0.192999	0.612244	0.82699	Not DE	FALSE	FALSE	FALSE	FALSE	FALSE
VANGL2	9.68231	0.0920362	0.192677	0.380056	0.677518	Not DE	FALSE	FALSE	FALSE	FALSE	FALSE
SLAMF6	3.35316	-0.0272017	0.199944	0.717714	0.88534	Not DE	FALSE	FALSE	FALSE	FALSE	FALSE
CD84	5.27065	-0.119307	0.224182	0.202326	0.501019	Not DE	FALSE	FALSE	TRUE	FALSE	FALSE
LY9	3.20211	0.077799	0.208871	0.364914	0.6649	Not DE	FALSE	FALSE	FALSE	FALSE	FALSE
ITLN1	3.10769	-0.0857175	0.213555	0.316867	0.622325	Not DE	FALSE	FALSE	FALSE	FALSE	FALSE
F11R	7.91355	0.00635811	0.179722	0.949769	0.982326	Not DE	FALSE	FALSE	FALSE	FALSE	FALSE
TSTD1	9.7954	-0.0644238	0.180746	0.517997	0.773125	Not DE	FALSE	FALSE	FALSE	FALSE	FALSE
USF1	21.4643	-0.00906772	0.144239	0.933361	0.976384	Not DE	FALSE	FALSE	FALSE	FALSE	FALSE
ARHGAP30	3.05313	1.21073	0.510658	0.000947619	0.0228623	Upregulated	TRUE	FALSE	FALSE	FALSE	FALSE
KLHDC9	10.9748	0.134003	0.186456	0.248441	0.556629	Not DE	FALSE	FALSE	FALSE	FALSE	FALSE
PFDN2	74.3687	0.0285238	0.128728	0.771726	0.911677	Not DE	FALSE	FALSE	FALSE	FALSE	FALSE
NIT1	12.6923	0.146263	0.174356	0.20503	0.504423	Not DE	FALSE	FALSE	FALSE	FALSE	FALSE
DEDD	27.1024	-0.0242242	0.131842	0.799598	0.925504	Not DE	FALSE	FALSE	FALSE	FALSE	FALSE
UFC1	72.8176	0.096678	0.123328	0.350248	0.653531	Not DE	FALSE	FALSE	FALSE	FALSE	FALSE
USP21	27.5453	-0.109321	0.167954	0.331108	0.636818	Not DE	FALSE	FALSE	FALSE	FALSE	FALSE
PPOX	18.3031	0.264923	0.230411	0.0539757	0.254434	Not DE	FALSE	FALSE	FALSE	FALSE	FALSE
B4GALT3	11.3444	-0.431952	0.278702	0.0122097	0.109648	Not DE	FALSE	FALSE	FALSE	FALSE	FALSE
ADAMTS4	13.5343	-0.225691	0.339287	0.0507573	0.245463	Not DE	FALSE	FALSE	FALSE	FALSE	FALSE
NDUFS2	60.8167	-0.0765645	0.131083	0.47953	0.748931	Not DE	FALSE	FALSE	FALSE	FALSE	FALSE
FCER1G	15.3629	-0.0135193	0.19378	0.865156	0.951447	Not DE	FALSE	FALSE	FALSE	FALSE	FALSE
APOA2	3.8983	0.00826691	0.192424	0.921654	0.971444	Not DE	FALSE	FALSE	FALSE	FALSE	FALSE
TOMM40L	15.6101	-0.0722213	0.175029	0.505788	0.766849	Not DE	FALSE	FALSE	FALSE	FALSE	FALSE
NR1I3	2.73982	-0.0225617	0.196352	0.781074	0.916382	Not DE	FALSE	FALSE	FALSE	FALSE	FALSE
PCP4L1	13.2586	-0.287161	0.279862	0.0502531	0.244436	Not DE	FALSE	FALSE	FALSE	FALSE	FALSE
MPZ	4.93926	-0.0385985	0.188214	0.675978	0.861786	Not DE	FALSE	FALSE	FALSE	FALSE	FALSE
CFAP126	2.21553	1.92282	0.677144	0.000201741	0.00886309	Upregulated	TRUE	TRUE	FALSE	FALSE	FALSE
FCGR2A	10.839	-0.111895	0.200057	0.297994	0.605313	Not DE	FALSE	FALSE	FALSE	FALSE	FALSE
HSPA6	13.5274	-1.86511	0.519201	3.18076e-05	0.00287464	Downregulated	TRUE	FALSE	TRUE	FALSE	FALSE
FCGR3A	19.1203	0.0138445	0.201637	0.833368	0.938005	Not DE	FALSE	FALSE	FALSE	FALSE	FALSE
FCGR3B	3.52359	0.049429	0.202816	0.525389	0.776824	Not DE	FALSE	FALSE	FALSE	FALSE	FALSE
FCRLB	3.34373	-0.0405378	0.19578	0.639649	0.843591	Not DE	FALSE	FALSE	FALSE	FALSE	FALSE
DUSP12	8.34678	-0.265843	0.258818	0.0601263	0.269977	Not DE	FALSE	FALSE	FALSE	FALSE	FALSE
ATF6	17.7463	-0.085553	0.157837	0.433955	0.716096	Not DE	FALSE	FALSE	FALSE	FALSE	FALSE
OLFML2B	4.92929	-0.281904	0.306873	0.050396	0.244737	Not DE	FALSE	FALSE	FALSE	FALSE	FALSE
NOS1AP	17.1368	0.00682853	0.162274	0.947772	0.981511	Not DE	FALSE	FALSE	FALSE	FALSE	FALSE
SPATA46	3.14508	-0.347164	0.622676	0.0184126	0.139357	Not DE	FALSE	FALSE	FALSE	FALSE	FALSE
C1orf226	2.47946	-0.0630362	0.204836	0.463047	0.737248	Not DE	FALSE	FALSE	FALSE	FALSE	FALSE
UHMK1	38.2063	-0.190204	0.196069	0.127706	0.401252	Not DE	FALSE	FALSE	FALSE	FALSE	FALSE
UAP1	16.0619	-0.271151	0.186727	0.0402309	0.217212	Not DE	FALSE	FALSE	FALSE	FALSE	FALSE
DDR2	23.5942	0.113617	0.178389	0.302043	0.608512	Not DE	FALSE	FALSE	FALSE	FALSE	FALSE
RGS4	56.0759	-0.0323243	0.177238	0.749744	0.901667	Not DE	FALSE	FALSE	FALSE	FALSE	FALSE
RGS5	118.883	0.519958	0.210195	0.00133678	0.028573	Not DE	FALSE	FALSE	FALSE	FALSE	FALSE
PBX1	56.8159	-0.121012	0.140366	0.271883	0.577756	Not DE	FALSE	FALSE	FALSE	FALSE	FALSE
RXRG	21.6742	0.121092	0.176256	0.303616	0.609862	Not DE	FALSE	FALSE	FALSE	FALSE	FALSE
LRRC52	3.23704	0.0583573	0.201036	0.501542	0.764798	Not DE	FALSE	FALSE	FALSE	FALSE	FALSE
MGST3	91.7143	0.264754	0.154312	0.0290278	0.182639	Not DE	FALSE	FALSE	FALSE	FALSE	FALSE
ALDH9A1	77.2307	0.935407	0.19782	1.27205e-07	0.000112756	Upregulated	TRUE	TRUE	TRUE	TRUE	TRUE
TMCO1	50.5621	0.0387856	0.128507	0.704592	0.87835	Not DE	FALSE	FALSE	FALSE	FALSE	FALSE
UCK2	12.2661	0.103346	0.172456	0.364482	0.664528	Not DE	FALSE	FALSE	FALSE	FALSE	FALSE
FAM78B	8.20977	-0.414089	0.279761	0.0153027	0.124849	Not DE	FALSE	FALSE	FALSE	FALSE	FALSE
POGK	50.7282	0.0281687	0.133402	0.784173	0.917352	Not DE	FALSE	FALSE	FALSE	FALSE	FALSE
TADA1	9.11539	-0.0995919	0.194024	0.347417	0.651067	Not DE	FALSE	FALSE	FALSE	FALSE	FALSE
ILDR2	11.053	0.127915	0.191891	0.264842	0.572057	Not DE	FALSE	FALSE	FALSE	FALSE	FALSE
MAEL	3.0459	0.152294	0.255161	0.128287	0.402064	Not DE	FALSE	FALSE	FALSE	FALSE	FALSE
POU2F1	13.4084	0.0923391	0.176736	0.40476	0.696111	Not DE	FALSE	FALSE	FALSE	FALSE	FALSE
CREG1	24.2416	-0.0694565	0.146923	0.519796	0.773916	Not DE	FALSE	FALSE	FALSE	FALSE	FALSE
RCSD1	13.2411	0.317992	0.300597	0.0379021	0.210687	Not DE	FALSE	FALSE	TRUE	FALSE	FALSE
MPZL1	6.08905	-0.0691226	0.187594	0.488193	0.75514	Not DE	FALSE	FALSE	FALSE	FALSE	FALSE
ADCY10	3.66714	-0.112465	0.223865	0.238245	0.54619	Not DE	FALSE	FALSE	FALSE	FALSE	FALSE
MPC2	25.1504	-0.0860433	0.163159	0.426275	0.710935	Not DE	FALSE	FALSE	FALSE	FALSE	FALSE
DCAF6	27.1402	-0.108508	0.150162	0.330374	0.636001	Not DE	FALSE	FALSE	FALSE	FALSE	FALSE
GPR161	6.70399	-0.166453	0.241201	0.150632	0.434434	Not DE	FALSE	FALSE	FALSE	FALSE	FALSE
TIPRL	27.872	-0.0168934	0.149942	0.873171	0.954284	Not DE	FALSE	FALSE	FALSE	FALSE	FALSE
SFT2D2	8.06481	0.0525607	0.194461	0.550723	0.791996	Not DE	FALSE	FALSE	FALSE	FALSE	FALSE
TBX19	3.40101	0.064261	0.199607	0.46424	0.738226	Not DE	FALSE	FALSE	FALSE	FALSE	FALSE
XCL2	3.56972	-0.0536065	0.202451	0.513278	0.771068	Not DE	FALSE	FALSE	FALSE	FALSE	FALSE
XCL1	3.25825	-0.00437931	0.200291	0.937613	0.977507	Not DE	FALSE	FALSE	FALSE	FALSE	FALSE
ATP1B1	169.649	-0.0408377	0.150169	0.711456	0.88289	Not DE	FALSE	FALSE	FALSE	FALSE	FALSE
NME7	16.1136	-0.140694	0.169371	0.213445	0.514707	Not DE	FALSE	FALSE	FALSE	FALSE	FALSE
BLZF1	9.94455	-0.208907	0.221393	0.103613	0.36067	Not DE	FALSE	FALSE	FALSE	FALSE	FALSE
CCDC181	5.02945	-0.308495	0.370305	0.0413147	0.21999	Not DE	FALSE	FALSE	FALSE	FALSE	FALSE
SLC19A2	3.31133	-0.0199742	0.190083	0.81931	0.932128	Not DE	FALSE	FALSE	FALSE	FALSE	FALSE
F5	3.06854	0.0795154	0.221461	0.227924	0.533073	Not DE	FALSE	FALSE	FALSE	FALSE	FALSE
SELP	3.78719	-0.0589128	0.19733	0.502601	0.765181	Not DE	FALSE	FALSE	FALSE	FALSE	FALSE
C1orf112	5.95753	-0.0911579	0.190464	0.38287	0.680127	Not DE	FALSE	FALSE	FALSE	FALSE	FALSE
SELL	9.21752	0.550058	0.413755	0.0104908	0.0999915	Not DE	FALSE	FALSE	FALSE	FALSE	FALSE
METTL18	7.42875	0.0118872	0.172638	0.909381	0.967975	Not DE	FALSE	FALSE	FALSE	FALSE	FALSE
SCYL3	8.50216	-0.0666473	0.184677	0.511529	0.770492	Not DE	FALSE	FALSE	FALSE	FALSE	FALSE
KIFAP3	46.8136	-0.236715	0.185287	0.065512	0.28238	Not DE	FALSE	FALSE	FALSE	FALSE	FALSE
GORAB	9.35505	0.117708	0.183577	0.299804	0.606653	Not DE	FALSE	FALSE	FALSE	FALSE	FALSE
PRRX1	22.1103	0.0115037	0.15668	0.917098	0.969872	Not DE	FALSE	FALSE	FALSE	FALSE	FALSE
FMO3	3.22769	-0.516535	0.852272	0.0143539	0.120429	Not DE	FALSE	FALSE	FALSE	FALSE	FALSE
FMO2	7.83838	-0.0370411	0.177885	0.701585	0.876996	Not DE	FALSE	FALSE	FALSE	FALSE	FALSE
FMO4	6.54793	0.171774	0.2374	0.14439	0.426156	Not DE	FALSE	FALSE	FALSE	FALSE	FALSE
PRRC2C	26.427	-0.659695	0.200683	8.47824e-05	0.00499057	Downregulated	TRUE	FALSE	FALSE	FALSE	FALSE
VAMP4	14.5779	-0.28825	0.221191	0.0430239	0.224568	Not DE	FALSE	FALSE	FALSE	FALSE	FALSE
EEF1AKNMT	21.8036	0.465527	0.234407	0.00589149	0.071194	Not DE	FALSE	FALSE	FALSE	FALSE	FALSE
DNM3	52.6722	-0.5049	0.151545	0.000103124	0.00565085	Not DE	FALSE	FALSE	FALSE	FALSE	FALSE
PIGC	8.37904	-0.000253655	0.171683	0.996896	0.998798	Not DE	FALSE	FALSE	FALSE	FALSE	FALSE
SUCO	15.2106	-0.204797	0.184532	0.105749	0.363238	Not DE	FALSE	FALSE	FALSE	FALSE	FALSE
TNFSF18	2.94915	-0.00524762	0.193869	0.946441	0.980986	Not DE	FALSE	FALSE	FALSE	FALSE	FALSE
TNFSF4	4.0978	-0.089095	0.198737	0.382498	0.679781	Not DE	FALSE	FALSE	FALSE	FALSE	FALSE
PRDX6	25.8356	0.0802128	0.202753	0.403976	0.695445	Not DE	FALSE	FALSE	FALSE	FALSE	FALSE
SLC9C2	2.19435	-0.151122	0.263328	0.098065	0.351592	Not DE	FALSE	FALSE	FALSE	FALSE	FALSE
ANKRD45	10.0152	0.29597	0.332926	0.0495628	0.242803	Not DE	FALSE	FALSE	FALSE	FALSE	FALSE
KLHL20	21.9687	0.164202	0.17489	0.171398	0.463449	Not DE	FALSE	FALSE	FALSE	FALSE	FALSE
CENPL	4.44402	-0.0310001	0.183651	0.746722	0.899962	Not DE	FALSE	FALSE	FALSE	FALSE	FALSE
DARS2	11.2118	0.227866	0.228554	0.0876018	0.331576	Not DE	FALSE	FALSE	FALSE	FALSE	FALSE
ZBTB37	11.3423	0.000424863	0.156435	0.980305	0.993075	Not DE	FALSE	FALSE	FALSE	FALSE	FALSE
SERPINC1	3.26668	-0.0697295	0.207856	0.418149	0.704338	Not DE	FALSE	FALSE	FALSE	FALSE	FALSE
RC3H1	21.7096	-0.106972	0.142089	0.324369	0.629805	Not DE	FALSE	FALSE	FALSE	FALSE	FALSE
RABGAP1L	83.2054	-0.14997	0.123638	0.140033	0.418695	Not DE	FALSE	FALSE	FALSE	FALSE	FALSE
KIAA0040	5.55693	-0.167119	0.237069	0.146506	0.429847	Not DE	FALSE	FALSE	FALSE	FALSE	FALSE
TNR	70.7505	0.0774729	0.12835	0.448503	0.727065	Not DE	FALSE	FALSE	FALSE	FALSE	FALSE
COP1	8.16791	0.00828545	0.184479	0.929975	0.975009	Not DE	FALSE	FALSE	FALSE	FALSE	FALSE
PAPPA2	3.99157	-0.0382573	0.193025	0.677291	0.862413	Not DE	FALSE	FALSE	FALSE	FALSE	FALSE
ASTN1	35.345	-0.28665	0.178795	0.0264299	0.172958	Not DE	FALSE	FALSE	FALSE	FALSE	FALSE
BRINP2	25.7501	0.324036	0.269051	0.0334246	0.198219	Not DE	FALSE	FALSE	FALSE	FALSE	FALSE
SEC16B	5.28806	-0.0255907	0.182635	0.793729	0.922324	Not DE	FALSE	FALSE	FALSE	FALSE	FALSE
RASAL2	26.7737	-0.0524339	0.149705	0.629447	0.837145	Not DE	FALSE	FALSE	FALSE	FALSE	FALSE
TEX35	3.62231	-0.0491058	0.20107	0.547803	0.790499	Not DE	FALSE	FALSE	FALSE	FALSE	FALSE
RALGPS2	6.55571	-0.173397	0.22296	0.146659	0.430213	Not DE	FALSE	FALSE	FALSE	FALSE	FALSE
ANGPTL1	7.2387	0.255539	0.264029	0.0655905	0.282624	Not DE	FALSE	FALSE	FALSE	FALSE	FALSE
FAM20B	33.3567	-0.421649	0.224023	0.00749276	0.0818392	Not DE	FALSE	FALSE	FALSE	FALSE	FALSE
TOR3A	9.15867	0.241452	0.242139	0.0781657	0.312129	Not DE	FALSE	FALSE	FALSE	FALSE	FALSE
ABL2	16.8855	-0.396208	0.207244	0.00914937	0.0920988	Not DE	FALSE	FALSE	FALSE	FALSE	FALSE
SOAT1	13.3059	-0.125622	0.186339	0.283465	0.589109	Not DE	FALSE	FALSE	FALSE	FALSE	FALSE
TDRD5	3.59944	0.00637183	0.191539	0.944973	0.980717	Not DE	FALSE	FALSE	FALSE	FALSE	FALSE
FAM163A	6.61924	-0.0717591	0.194146	0.462413	0.73666	Not DE	FALSE	FALSE	FALSE	FALSE	FALSE
TOR1AIP2	23.9243	-0.0562396	0.140263	0.616091	0.829436	Not DE	FALSE	FALSE	FALSE	FALSE	FALSE
TOR1AIP1	23.0247	-0.148597	0.186439	0.206776	0.505732	Not DE	FALSE	FALSE	FALSE	FALSE	FALSE
CEP350	41.1109	0.214373	0.152574	0.0696722	0.292611	Not DE	FALSE	FALSE	FALSE	FALSE	FALSE
QSOX1	9.68173	-0.169091	0.203203	0.166191	0.455043	Not DE	FALSE	FALSE	FALSE	FALSE	FALSE
ACBD6	27.8493	0.251331	0.202813	0.0622348	0.274786	Not DE	FALSE	FALSE	FALSE	FALSE	FALSE
XPR1	18.9018	-0.394015	0.195244	0.00730366	0.0810694	Not DE	FALSE	FALSE	FALSE	FALSE	FALSE
KIAA1614	7.57977	0.014986	0.181747	0.878357	0.955872	Not DE	FALSE	FALSE	FALSE	FALSE	FALSE
STX6	76.1971	0.277491	0.258579	0.048627	0.240022	Not DE	FALSE	FALSE	FALSE	FALSE	FALSE
IER5	59.331	0.064514	0.176358	0.544372	0.787704	Not DE	FALSE	FALSE	FALSE	FALSE	FALSE
CACNA1E	20.3378	-0.123758	0.198414	0.271752	0.577702	Not DE	FALSE	FALSE	FALSE	FALSE	FALSE
ZNF648	3.17811	-0.0225834	0.191802	0.788188	0.919004	Not DE	FALSE	FALSE	FALSE	FALSE	FALSE
GLUL	780.29	0.301809	0.244359	0.0390674	0.213609	Not DE	FALSE	FALSE	FALSE	FALSE	FALSE
TEDDM1	3.23432	0.0551258	0.203483	0.485732	0.753112	Not DE	FALSE	FALSE	FALSE	FALSE	FALSE
RNASEL	6.79444	-0.174202	0.233683	0.148439	0.432656	Not DE	FALSE	FALSE	FALSE	FALSE	FALSE
RGS16	9.00084	-0.0354747	0.185061	0.714752	0.884547	Not DE	FALSE	FALSE	FALSE	FALSE	FALSE
RGS8	3.74771	-0.0778277	0.201606	0.405745	0.697009	Not DE	FALSE	FALSE	FALSE	FALSE	FALSE
NPL	29.8312	0.747948	0.30357	0.00082326	0.0210481	Upregulated	TRUE	TRUE	TRUE	FALSE	FALSE
DHX9	29.5058	-0.0058669	0.152097	0.959531	0.985308	Not DE	FALSE	FALSE	FALSE	FALSE	FALSE
LAMC1	14.8745	-0.0745687	0.157971	0.4956	0.760045	Not DE	FALSE	FALSE	FALSE	FALSE	FALSE
NMNAT2	47.2407	-0.0419459	0.164267	0.687277	0.869173	Not DE	FALSE	FALSE	FALSE	FALSE	FALSE
SMG7	10.7172	-0.1125	0.191478	0.307036	0.613461	Not DE	FALSE	FALSE	FALSE	FALSE	FALSE
NCF2	8.85259	0.210688	0.279061	0.0826961	0.322002	Not DE	FALSE	FALSE	TRUE	FALSE	FALSE
ARPC5	34.5558	0.0282847	0.158232	0.786298	0.918164	Not DE	FALSE	FALSE	FALSE	FALSE	FALSE
RGL1	46.055	-0.0363953	0.137442	0.728867	0.891272	Not DE	FALSE	FALSE	FALSE	FALSE	FALSE
APOBEC4	3.59779	-0.0172695	0.195738	0.832917	0.937829	Not DE	FALSE	FALSE	FALSE	FALSE	FALSE
COLGALT2	23.5031	0.277855	0.187429	0.0401918	0.217212	Not DE	FALSE	FALSE	FALSE	FALSE	FALSE
TSEN15	3.00493	0.177416	0.268321	0.111312	0.372332	Not DE	FALSE	FALSE	FALSE	FALSE	FALSE
C1orf21	57.5683	0.0168754	0.145595	0.888452	0.960546	Not DE	FALSE	FALSE	FALSE	FALSE	FALSE
EDEM3	40.582	-0.17373	0.132963	0.104165	0.361248	Not DE	FALSE	FALSE	FALSE	FALSE	FALSE
NIBAN1	4.79631	0.000159529	0.184961	0.996392	0.998798	Not DE	FALSE	FALSE	FALSE	FALSE	FALSE
RNF2	4.4703	0.054325	0.19869	0.538693	0.785217	Not DE	FALSE	FALSE	FALSE	FALSE	FALSE
TRMT1L	17.395	-0.125046	0.175924	0.283607	0.589109	Not DE	FALSE	FALSE	FALSE	FALSE	FALSE
SWT1	9.4669	-0.00931448	0.165307	0.928684	0.974604	Not DE	FALSE	FALSE	FALSE	FALSE	FALSE
IVNS1ABP	13.1703	-0.173184	0.214837	0.148274	0.432453	Not DE	FALSE	FALSE	FALSE	FALSE	FALSE
HMCN1	4.34275	-0.102109	0.207262	0.316197	0.621866	Not DE	FALSE	FALSE	FALSE	FALSE	FALSE
TPR	31.9875	0.212711	0.158244	0.0712027	0.296232	Not DE	FALSE	FALSE	FALSE	FALSE	FALSE
ODR4	13.1145	-0.0397376	0.162672	0.715495	0.884799	Not DE	FALSE	FALSE	FALSE	FALSE	FALSE
PDC	2.65555	-0.113896	0.239749	0.141661	0.421127	Not DE	FALSE	FALSE	FALSE	FALSE	FALSE
PTGS2	7.56273	-0.34882	0.426808	0.028324	0.180319	Not DE	FALSE	FALSE	FALSE	FALSE	FALSE
PLA2G4A	5.80518	-0.109083	0.193182	0.321511	0.626264	Not DE	FALSE	FALSE	FALSE	FALSE	FALSE
BRINP3	6.54156	-0.0572341	0.192838	0.543079	0.786897	Not DE	FALSE	FALSE	FALSE	FALSE	FALSE
RGS18	2.60327	-0.0596578	0.201818	0.490632	0.757358	Not DE	FALSE	FALSE	FALSE	FALSE	FALSE
RGS1	9.42412	-0.13529	0.250358	0.125125	0.396617	Not DE	FALSE	FALSE	FALSE	FALSE	FALSE
RGS2	9.64437	-0.779273	0.36557	0.00170397	0.0332176	Downregulated	TRUE	FALSE	TRUE	FALSE	FALSE
UCHL5	17.3842	-0.224395	0.200243	0.0822715	0.321117	Not DE	FALSE	FALSE	FALSE	FALSE	FALSE
RO60	31.041	0.037602	0.14437	0.714504	0.884486	Not DE	FALSE	FALSE	FALSE	FALSE	FALSE
GLRX2	13.3449	-0.208466	0.241385	0.099401	0.35394	Not DE	FALSE	FALSE	FALSE	FALSE	FALSE
CDC73	54.0443	0.582534	0.175809	9.97903e-05	0.00555276	Not DE	FALSE	FALSE	FALSE	FALSE	TRUE
B3GALT2	11.7886	-0.646824	0.280813	0.0014958	0.0308348	Downregulated	TRUE	FALSE	FALSE	FALSE	FALSE
KCNT2	10.1038	-0.535338	0.275549	0.0042207	0.0587274	Not DE	FALSE	FALSE	FALSE	FALSE	FALSE
CFH	17.9831	-0.0220049	0.169656	0.819368	0.932128	Not DE	FALSE	FALSE	FALSE	FALSE	FALSE
CFHR4	2.322	0.0519791	0.201607	0.531401	0.780323	Not DE	FALSE	FALSE	FALSE	FALSE	FALSE
ASPM	3.47216	-0.0744173	0.206956	0.398143	0.691917	Not DE	FALSE	FALSE	FALSE	FALSE	FALSE
ZBTB41	22.4493	-0.28129	0.231369	0.0490203	0.241094	Not DE	FALSE	FALSE	FALSE	FALSE	FALSE
CRB1	14.6261	0.187576	0.219321	0.134081	0.411459	Not DE	FALSE	FALSE	FALSE	FALSE	FALSE
DENND1B	15.0706	0.148922	0.209964	0.199551	0.497196	Not DE	FALSE	FALSE	FALSE	FALSE	FALSE
C1orf53	6.70772	0.0693367	0.192555	0.487143	0.754213	Not DE	FALSE	FALSE	FALSE	FALSE	FALSE
LHX9	3.8597	-0.0922554	0.205187	0.351412	0.654275	Not DE	FALSE	FALSE	FALSE	FALSE	FALSE
NEK7	34.7197	0.0790634	0.14631	0.469136	0.741028	Not DE	FALSE	FALSE	FALSE	FALSE	FALSE
ATP6V1G3	2.6921	-0.122894	0.239982	0.172983	0.465375	Not DE	FALSE	FALSE	FALSE	FALSE	FALSE
NR5A2	3.00256	-0.081034	0.211603	0.342154	0.646754	Not DE	FALSE	FALSE	FALSE	FALSE	FALSE
ZNF281	8.84294	-0.743431	0.29695	0.000632482	0.0176825	Downregulated	TRUE	FALSE	FALSE	FALSE	FALSE
DDX59	9.70581	-0.129025	0.205215	0.253566	0.560895	Not DE	FALSE	FALSE	FALSE	FALSE	FALSE
CAMSAP2	72.9709	-0.276821	0.160684	0.0254266	0.168567	Not DE	FALSE	FALSE	FALSE	FALSE	FALSE
GPR25	6.29391	0.124843	0.251146	0.0922588	0.340496	Not DE	FALSE	FALSE	FALSE	FALSE	FALSE
INAVA	4.52958	0.122287	0.22278	0.234574	0.541649	Not DE	FALSE	FALSE	FALSE	FALSE	FALSE
KIF21B	19.4248	0.0381979	0.155213	0.713608	0.883959	Not DE	FALSE	FALSE	FALSE	FALSE	FALSE
CACNA1S	3.22884	-0.0868922	0.209597	0.356294	0.657607	Not DE	FALSE	FALSE	FALSE	FALSE	FALSE
ASCL5	6.14833	0.0796933	0.208984	0.358159	0.659229	Not DE	FALSE	FALSE	FALSE	FALSE	FALSE
TMEM9	38.8725	0.0680742	0.141454	0.543076	0.786897	Not DE	FALSE	FALSE	FALSE	FALSE	FALSE
TNNT2	4.32166	0.000262268	0.186066	0.999188	0.999852	Not DE	FALSE	FALSE	FALSE	FALSE	FALSE
PHLDA3	18.634	-0.130935	0.179057	0.26023	0.567183	Not DE	FALSE	FALSE	FALSE	FALSE	FALSE
CSRP1	615.423	0.290595	0.241011	0.0416479	0.220913	Not DE	FALSE	FALSE	FALSE	FALSE	FALSE
NAV1	25.9676	-0.0846802	0.155384	0.444687	0.724275	Not DE	FALSE	FALSE	FALSE	FALSE	FALSE
IPO9	14.9737	-0.0347832	0.146015	0.750482	0.9021	Not DE	FALSE	FALSE	FALSE	FALSE	FALSE
SHISA4	29.8201	-0.174071	0.14968	0.121098	0.389556	Not DE	FALSE	FALSE	FALSE	FALSE	FALSE
LMOD1	27.3288	0.235516	0.278205	0.0787742	0.31324	Not DE	FALSE	FALSE	FALSE	FALSE	FALSE
TIMM17A	13.4559	-0.0135062	0.156122	0.890289	0.961067	Not DE	FALSE	FALSE	FALSE	FALSE	FALSE
RNPEP	8.77806	0.13535	0.205644	0.235061	0.542595	Not DE	FALSE	FALSE	FALSE	FALSE	FALSE
GPR37L1	87.8395	0.323281	0.319771	0.0336461	0.198907	Not DE	FALSE	TRUE	FALSE	FALSE	FALSE
ARL8A	57.1691	-0.00653394	0.121615	0.954649	0.984125	Not DE	FALSE	FALSE	FALSE	FALSE	FALSE
PTPN7	6.06751	0.0681144	0.204725	0.426306	0.710935	Not DE	FALSE	FALSE	FALSE	FALSE	FALSE
UBE2T	4.0429	-0.249932	0.311	0.0678667	0.288084	Not DE	FALSE	FALSE	FALSE	FALSE	FALSE
PPP1R12B	79.1079	-0.0160424	0.107142	0.852926	0.945899	Not DE	FALSE	FALSE	FALSE	FALSE	FALSE
KDM5B	18.3893	-0.0718106	0.155016	0.5098	0.769517	Not DE	FALSE	FALSE	FALSE	FALSE	FALSE
RABIF	15.0586	-0.298324	0.231151	0.0385673	0.212222	Not DE	FALSE	FALSE	FALSE	FALSE	FALSE
KLHL12	15.6363	-0.324219	0.228047	0.0267078	0.174179	Not DE	FALSE	FALSE	FALSE	FALSE	FALSE
ADIPOR1	28.9563	-0.0319748	0.149136	0.768152	0.910221	Not DE	FALSE	FALSE	FALSE	FALSE	FALSE
CYB5R1	18.6736	0.56295	0.231687	0.00135935	0.0288507	Not DE	FALSE	TRUE	FALSE	FALSE	FALSE
TMEM183A	26.7871	-0.269963	0.190276	0.0392873	0.214364	Not DE	FALSE	TRUE	FALSE	FALSE	FALSE
PPFIA4	24.9628	-0.343443	0.233684	0.0245802	0.165653	Not DE	FALSE	FALSE	FALSE	FALSE	FALSE
MYOG	2.48584	-0.0627852	0.206819	0.429539	0.712537	Not DE	FALSE	FALSE	FALSE	FALSE	FALSE
ADORA1	27.2096	-0.133341	0.168546	0.236504	0.54432	Not DE	FALSE	FALSE	FALSE	FALSE	FALSE
MYBPH	3.01327	0.0497569	0.200007	0.534813	0.782335	Not DE	FALSE	FALSE	FALSE	FALSE	FALSE
CHI3L1	30.0257	-0.0646711	0.211866	0.340584	0.646049	Not DE	FALSE	FALSE	FALSE	FALSE	FALSE
BTG2	52.89	0.258337	0.281355	0.0617124	0.274049	Not DE	FALSE	FALSE	FALSE	FALSE	FALSE
FMOD	8.61334	0.0203734	0.170432	0.853437	0.945899	Not DE	FALSE	FALSE	FALSE	FALSE	FALSE
PRELP	54.522	0.0540371	0.172512	0.612069	0.826897	Not DE	FALSE	FALSE	FALSE	FALSE	FALSE
ATP2B4	58.6913	-0.140069	0.136386	0.192855	0.489039	Not DE	FALSE	FALSE	FALSE	FALSE	FALSE
LAX1	3.02345	-0.0687879	0.20501	0.428408	0.712154	Not DE	FALSE	FALSE	FALSE	FALSE	FALSE
SNRPE	4.37698	-0.0094712	0.193311	0.899712	0.96557	Not DE	FALSE	FALSE	FALSE	FALSE	FALSE
SOX13	9.26154	0.171878	0.227572	0.154512	0.440496	Not DE	FALSE	FALSE	FALSE	FALSE	FALSE
ETNK2	6.05886	-0.0900342	0.188832	0.402031	0.694429	Not DE	FALSE	FALSE	FALSE	FALSE	FALSE
REN	2.04795	-0.040473	0.199394	0.627235	0.835636	Not DE	FALSE	FALSE	FALSE	FALSE	FALSE
PLEKHA6	47.8498	0.0016979	0.121316	0.977034	0.992044	Not DE	FALSE	FALSE	FALSE	FALSE	FALSE
PPP1R15B	20.9467	-0.319402	0.226454	0.027607	0.177478	Not DE	FALSE	FALSE	FALSE	FALSE	FALSE
PIK3C2B	12.5804	-0.405229	0.268862	0.0152364	0.124579	Not DE	FALSE	FALSE	FALSE	FALSE	FALSE
MDM4	33.8207	-0.162541	0.176905	0.174178	0.465901	Not DE	FALSE	FALSE	FALSE	FALSE	FALSE
LRRN2	12.1221	-0.0449675	0.15981	0.673656	0.860761	Not DE	FALSE	FALSE	FALSE	FALSE	FALSE
NFASC	36.1741	-0.618086	0.1587	9.53914e-06	0.00140927	Downregulated	TRUE	FALSE	FALSE	FALSE	FALSE
CNTN2	14.0706	-0.104756	0.180582	0.34762	0.651205	Not DE	FALSE	FALSE	FALSE	FALSE	FALSE
TMEM81	4.64932	-0.12	0.207009	0.26092	0.567851	Not DE	FALSE	FALSE	FALSE	FALSE	FALSE
RBBP5	12.0433	-0.222072	0.218037	0.0933384	0.343193	Not DE	FALSE	FALSE	FALSE	FALSE	FALSE
DSTYK	21.4245	0.00923319	0.149409	0.9338	0.976505	Not DE	FALSE	FALSE	FALSE	FALSE	FALSE
TMCC2	54.0227	-0.178278	0.17648	0.136009	0.414297	Not DE	FALSE	FALSE	FALSE	FALSE	FALSE
NUAK2	2.74734	-0.0260851	0.199717	0.73636	0.894462	Not DE	FALSE	FALSE	FALSE	FALSE	FALSE
KLHDC8A	5.19653	0.00481896	0.191994	0.955238	0.984306	Not DE	FALSE	FALSE	FALSE	FALSE	FALSE
BLACAT1	5.87437	0.220441	0.330072	0.0583203	0.264844	Not DE	FALSE	FALSE	FALSE	FALSE	FALSE
CDK18	11.7297	-0.0702698	0.174351	0.519036	0.773396	Not DE	FALSE	FALSE	FALSE	FALSE	FALSE
MFSD4A	26.2297	-0.16392	0.188977	0.179262	0.471511	Not DE	FALSE	FALSE	FALSE	FALSE	FALSE
ELK4	30.8593	-0.342229	0.208875	0.0190884	0.142559	Not DE	FALSE	FALSE	FALSE	FALSE	FALSE
SLC45A3	6.93711	-0.0724085	0.185022	0.494516	0.75904	Not DE	FALSE	FALSE	FALSE	FALSE	FALSE
NUCKS1	107.756	0.60816	0.175697	5.22461e-05	0.00380336	Upregulated	TRUE	FALSE	FALSE	FALSE	FALSE
RAB29	21.5562	0.126732	0.170855	0.26917	0.575336	Not DE	FALSE	FALSE	FALSE	FALSE	FALSE
SLC41A1	29.0225	0.203055	0.187364	0.106735	0.364517	Not DE	FALSE	FALSE	FALSE	FALSE	FALSE
SLC26A9	4.36894	0.0171026	0.190079	0.84822	0.943706	Not DE	FALSE	FALSE	FALSE	FALSE	FALSE
RAB7B	4.89614	-0.0632555	0.187927	0.5185	0.773125	Not DE	FALSE	FALSE	FALSE	FALSE	FALSE
CTSE	3.35859	-0.016524	0.197731	0.823584	0.93371	Not DE	FALSE	FALSE	FALSE	FALSE	FALSE
RHEX	4.22857	-0.175045	0.265683	0.111046	0.371789	Not DE	FALSE	FALSE	FALSE	FALSE	FALSE
AVPR1B	3.67495	0.514444	0.619087	0.0167851	0.132091	Not DE	FALSE	FALSE	FALSE	FALSE	FALSE
IKBKE	5.05285	0.0292463	0.188966	0.746895	0.899965	Not DE	FALSE	FALSE	FALSE	FALSE	FALSE
RASSF5	10.8649	-0.122638	0.197211	0.271422	0.577285	Not DE	FALSE	FALSE	FALSE	FALSE	FALSE
EIF2D	12.5495	0.0800552	0.166141	0.465026	0.738609	Not DE	FALSE	FALSE	FALSE	FALSE	FALSE
DYRK3	3.47728	-0.0320706	0.187285	0.72576	0.88929	Not DE	FALSE	FALSE	FALSE	FALSE	FALSE
MAPKAPK2	22.5601	-0.199879	0.2127	0.120296	0.388084	Not DE	FALSE	FALSE	FALSE	FALSE	FALSE
IL20	3.3106	0.0205738	0.19735	0.794798	0.923076	Not DE	FALSE	FALSE	FALSE	FALSE	FALSE
IL24	2.79844	-0.0619381	0.206029	0.44251	0.722917	Not DE	FALSE	FALSE	FALSE	FALSE	FALSE
PIGR	3.07072	0.0193159	0.196993	0.802718	0.926625	Not DE	FALSE	FALSE	FALSE	FALSE	FALSE
PFKFB2	25.896	0.11578	0.202449	0.280059	0.585815	Not DE	FALSE	TRUE	FALSE	FALSE	FALSE
YOD1	15.8634	-0.102049	0.192847	0.349105	0.652586	Not DE	FALSE	FALSE	FALSE	FALSE	FALSE
C4BPB	2.48451	-0.113229	0.23078	0.203289	0.502272	Not DE	FALSE	FALSE	FALSE	FALSE	FALSE
CD55	15.76	-0.299474	0.273338	0.0483753	0.239384	Not DE	FALSE	FALSE	FALSE	FALSE	FALSE
CR1	3.37006	-0.00312492	0.190041	0.970836	0.989618	Not DE	FALSE	FALSE	FALSE	FALSE	FALSE
CD46	22.5016	-0.0724636	0.168378	0.499127	0.762505	Not DE	FALSE	FALSE	FALSE	FALSE	FALSE
CD34	29.9968	0.410292	0.341684	0.0158676	0.127601	Not DE	FALSE	FALSE	TRUE	FALSE	FALSE
PLXNA2	23.7382	-0.284074	0.21157	0.0406192	0.218214	Not DE	FALSE	FALSE	FALSE	FALSE	FALSE
CAMK1G	13.2121	-0.0382181	0.171515	0.707725	0.880799	Not DE	FALSE	FALSE	FALSE	FALSE	FALSE
LAMB3	1.97854	-0.167883	0.280187	0.0885579	0.333703	Not DE	FALSE	FALSE	FALSE	FALSE	FALSE
G0S2	19.5483	-0.0114004	0.196387	0.876908	0.954994	Not DE	FALSE	FALSE	FALSE	FALSE	FALSE
HSD11B1	6.5673	0.079244	0.195374	0.432321	0.714795	Not DE	FALSE	FALSE	FALSE	FALSE	FALSE
TRAF3IP3	4.67629	0.123536	0.213424	0.249797	0.55807	Not DE	FALSE	FALSE	FALSE	FALSE	FALSE
C1orf74	4.9472	0.0870471	0.200178	0.371963	0.670697	Not DE	FALSE	FALSE	FALSE	FALSE	FALSE
UTP25	14.0339	-0.0135322	0.151881	0.897932	0.964497	Not DE	FALSE	FALSE	FALSE	FALSE	FALSE
SYT14	6.32366	-0.468128	0.370156	0.015431	0.1255	Not DE	FALSE	FALSE	FALSE	FALSE	FALSE
SERTAD4	5.89165	-0.0880686	0.192276	0.411768	0.70136	Not DE	FALSE	FALSE	FALSE	FALSE	FALSE
HHAT	8.74744	-0.00702598	0.178372	0.94109	0.979236	Not DE	FALSE	FALSE	FALSE	FALSE	FALSE
KCNH1	12.7085	-0.477123	0.261179	0.00716583	0.0804035	Not DE	FALSE	TRUE	FALSE	FALSE	FALSE
RCOR3	19.2684	-0.218632	0.17256	0.0759328	0.307589	Not DE	FALSE	FALSE	FALSE	FALSE	FALSE
TRAF5	6.92789	-0.19912	0.250246	0.11789	0.384354	Not DE	FALSE	FALSE	FALSE	FALSE	FALSE
RD3	4.18146	-0.00328251	0.185716	0.967083	0.987721	Not DE	FALSE	TRUE	FALSE	FALSE	FALSE
SLC30A1	39.8408	-0.0254524	0.14292	0.819566	0.932128	Not DE	FALSE	FALSE	FALSE	FALSE	FALSE
LPGAT1	22.2366	-0.469449	0.228995	0.00436648	0.0602551	Not DE	FALSE	TRUE	FALSE	FALSE	FALSE
INTS7	12.9684	-0.121697	0.191157	0.280352	0.586229	Not DE	FALSE	FALSE	FALSE	FALSE	FALSE
DTL	4.97382	0.00145069	0.193413	0.987185	0.995109	Not DE	FALSE	FALSE	FALSE	FALSE	FALSE
PPP2R5A	15.9629	-0.108848	0.161885	0.338932	0.644048	Not DE	FALSE	FALSE	FALSE	FALSE	FALSE
PACC1	8.97659	0.0168062	0.164546	0.873413	0.954284	Not DE	FALSE	FALSE	FALSE	FALSE	FALSE
NENF	50.0159	0.438276	0.217601	0.00529713	0.0670653	Not DE	FALSE	FALSE	FALSE	FALSE	FALSE
ATF3	11.7182	-0.042469	0.199409	0.602061	0.821909	Not DE	FALSE	FALSE	FALSE	FALSE	FALSE
BATF3	11.8478	0.0394324	0.164983	0.712126	0.882993	Not DE	FALSE	FALSE	FALSE	FALSE	FALSE
NSL1	16.8549	-0.15094	0.168521	0.198281	0.495422	Not DE	FALSE	FALSE	FALSE	FALSE	FALSE
TATDN3	11.1868	0.15557	0.210385	0.189909	0.485451	Not DE	FALSE	FALSE	FALSE	FALSE	FALSE
FLVCR1	10.7731	0.192055	0.225169	0.132546	0.408538	Not DE	FALSE	FALSE	FALSE	FALSE	FALSE
VASH2	7.86966	-0.0290183	0.173611	0.770046	0.911085	Not DE	FALSE	FALSE	FALSE	FALSE	FALSE
ANGEL2	13.067	-0.693622	0.278462	0.000735067	0.0194108	Downregulated	TRUE	FALSE	FALSE	FALSE	FALSE
PROX1	57.8811	-0.0462503	0.160202	0.664848	0.856363	Not DE	FALSE	FALSE	FALSE	FALSE	FALSE
SMYD2	19.1434	0.129702	0.166814	0.275375	0.581262	Not DE	FALSE	FALSE	FALSE	FALSE	FALSE
PTPN14	15.2153	0.211922	0.190706	0.0965393	0.34873	Not DE	FALSE	FALSE	FALSE	FALSE	FALSE
KCNK2	5.8967	-0.0735012	0.190002	0.469065	0.741023	Not DE	FALSE	FALSE	FALSE	FALSE	FALSE
KCTD3	48.2229	0.342278	0.148968	0.00536201	0.0673896	Not DE	FALSE	FALSE	FALSE	FALSE	FALSE
USH2A	2.65936	0.0512958	0.200182	0.53304	0.781283	Not DE	FALSE	FALSE	FALSE	FALSE	FALSE
ESRRG	8.32764	-0.430646	0.277256	0.0131264	0.113988	Not DE	FALSE	FALSE	FALSE	FALSE	FALSE
GPATCH2	12.841	-0.248631	0.218453	0.0655028	0.28238	Not DE	FALSE	FALSE	FALSE	FALSE	FALSE
SPATA17	4.11237	0.73635	0.558445	0.00721358	0.0807589	Not DE	FALSE	FALSE	FALSE	FALSE	FALSE
RRP15	13.7184	0.169269	0.194065	0.158943	0.445662	Not DE	FALSE	FALSE	FALSE	FALSE	FALSE
TGFB2	26.6996	-0.0593454	0.192387	0.526803	0.777055	Not DE	FALSE	FALSE	FALSE	FALSE	FALSE
LYPLAL1	20.3336	0.201955	0.187099	0.108974	0.368206	Not DE	FALSE	FALSE	FALSE	FALSE	FALSE
SLC30A10	12.2637	-0.0471291	0.166448	0.650795	0.849826	Not DE	FALSE	FALSE	FALSE	FALSE	FALSE
EPRS	27.706	-0.171215	0.186253	0.158729	0.445418	Not DE	FALSE	FALSE	FALSE	FALSE	FALSE
BPNT1	9.33198	0.0373434	0.162007	0.744285	0.899241	Not DE	FALSE	FALSE	FALSE	FALSE	FALSE
IARS2	26.7398	-0.136847	0.159949	0.23586	0.543765	Not DE	FALSE	FALSE	FALSE	FALSE	FALSE
RAB3GAP2	21.7329	-0.406303	0.23485	0.0123006	0.110175	Not DE	FALSE	FALSE	FALSE	FALSE	FALSE
MARK1	13.0529	-0.261143	0.226588	0.0587866	0.266103	Not DE	FALSE	FALSE	FALSE	FALSE	FALSE
C1orf115	77.0195	0.0294088	0.171109	0.770515	0.911172	Not DE	FALSE	FALSE	FALSE	FALSE	FALSE
MARC2	14.2556	0.121869	0.194511	0.279874	0.585815	Not DE	FALSE	FALSE	FALSE	FALSE	FALSE
MARC1	16.6181	0.0710457	0.150269	0.516259	0.77262	Not DE	FALSE	FALSE	FALSE	FALSE	FALSE
HLX	5.67895	-0.551814	0.385447	0.00948158	0.0939483	Not DE	FALSE	FALSE	FALSE	FALSE	FALSE
DUSP10	5.72458	-0.0275383	0.188005	0.765613	0.909392	Not DE	FALSE	FALSE	FALSE	FALSE	FALSE
TAF1A	7.54898	-0.0290027	0.169797	0.776137	0.913612	Not DE	FALSE	FALSE	FALSE	FALSE	FALSE
MIA3	33.9529	0.0221846	0.120597	0.820883	0.93245	Not DE	FALSE	FALSE	FALSE	FALSE	FALSE
AIDA	9.1879	-0.150997	0.228371	0.175563	0.46733	Not DE	FALSE	FALSE	FALSE	FALSE	FALSE
BROX	23.4966	0.0556204	0.138911	0.588461	0.813235	Not DE	FALSE	FALSE	FALSE	FALSE	FALSE
DISP1	5.0976	-0.0798425	0.193044	0.442166	0.722604	Not DE	FALSE	FALSE	FALSE	FALSE	FALSE
TLR5	7.67193	-0.104843	0.200301	0.321597	0.626264	Not DE	FALSE	FALSE	FALSE	FALSE	FALSE
SUSD4	19.7837	-0.843716	0.228558	1.33061e-05	0.00174276	Downregulated	TRUE	TRUE	FALSE	FALSE	FALSE
CAPN2	98.7288	0.238784	0.253431	0.0690507	0.290978	Not DE	FALSE	FALSE	FALSE	FALSE	FALSE
TP53BP2	88.1356	0.0708785	0.164768	0.519238	0.773467	Not DE	FALSE	FALSE	FALSE	FALSE	FALSE
FBXO28	16.8132	-0.477186	0.223637	0.00344492	0.0519876	Not DE	FALSE	FALSE	FALSE	FALSE	FALSE
DEGS1	22.2553	0.0500968	0.162103	0.634126	0.839571	Not DE	FALSE	FALSE	FALSE	FALSE	FALSE
NVL	4.56952	0.0125806	0.182631	0.899266	0.965566	Not DE	FALSE	FALSE	FALSE	FALSE	FALSE
CNIH4	3.8876	-0.0776752	0.202424	0.411439	0.701038	Not DE	FALSE	FALSE	FALSE	FALSE	FALSE
WDR26	55.5409	-0.110134	0.126179	0.276172	0.582373	Not DE	FALSE	FALSE	FALSE	FALSE	FALSE
CNIH3	6.69881	0.0506659	0.183022	0.62536	0.834681	Not DE	FALSE	FALSE	FALSE	FALSE	FALSE
DNAH14	3.7425	-0.129932	0.227365	0.210635	0.510791	Not DE	FALSE	FALSE	FALSE	FALSE	FALSE
LBR	17.8597	0.192911	0.188746	0.121983	0.390867	Not DE	FALSE	FALSE	FALSE	FALSE	FALSE
ENAH	74.9774	0.19339	0.143395	0.0848681	0.326445	Not DE	FALSE	FALSE	FALSE	FALSE	FALSE
SRP9	37.2701	0.0554304	0.170862	0.5976	0.818658	Not DE	FALSE	FALSE	FALSE	FALSE	FALSE
EPHX1	84.7638	0.241271	0.20697	0.0730579	0.300369	Not DE	FALSE	FALSE	FALSE	FALSE	FALSE
TMEM63A	30.37	0.0501355	0.144488	0.613193	0.827605	Not DE	FALSE	FALSE	FALSE	FALSE	FALSE
LEFTY1	5.50466	-0.0473112	0.184687	0.628578	0.836486	Not DE	FALSE	FALSE	FALSE	FALSE	FALSE
PYCR2	49.2942	0.447003	0.200624	0.00322407	0.0497962	Not DE	FALSE	FALSE	FALSE	FALSE	FALSE
SDE2	17.4946	0.10259	0.166905	0.361894	0.661898	Not DE	FALSE	FALSE	FALSE	FALSE	FALSE
H3F3A	100.941	0.266457	0.154851	0.0272108	0.175983	Not DE	FALSE	FALSE	FALSE	FALSE	FALSE
ACBD3	35.7284	-0.143554	0.127692	0.165056	0.453954	Not DE	FALSE	FALSE	FALSE	FALSE	FALSE
MIXL1	4.16252	0.0671676	0.206291	0.411067	0.700641	Not DE	FALSE	FALSE	FALSE	FALSE	FALSE
LIN9	3.5763	-0.00510283	0.193752	0.939005	0.978146	Not DE	FALSE	FALSE	FALSE	FALSE	FALSE
PARP1	19.3116	0.0441083	0.143527	0.669515	0.85929	Not DE	FALSE	FALSE	FALSE	FALSE	FALSE
STUM	7.08082	-0.163539	0.233928	0.155208	0.441454	Not DE	FALSE	FALSE	FALSE	FALSE	FALSE
ITPKB	120.23	0.139624	0.198178	0.222819	0.526886	Not DE	FALSE	FALSE	FALSE	FALSE	FALSE
PSEN2	5.45128	0.167414	0.236845	0.151449	0.435865	Not DE	FALSE	FALSE	FALSE	FALSE	FALSE
COQ8A	18.7262	0.0509508	0.154943	0.637855	0.842119	Not DE	FALSE	FALSE	FALSE	FALSE	FALSE
CDC42BPA	49.7914	-0.230061	0.142526	0.0426308	0.223867	Not DE	FALSE	FALSE	FALSE	FALSE	FALSE
ZNF678	3.35898	-0.0744481	0.207542	0.384359	0.68084	Not DE	FALSE	FALSE	FALSE	FALSE	FALSE
SNAP47	21.5268	0.0211426	0.134729	0.831989	0.937574	Not DE	FALSE	FALSE	FALSE	FALSE	FALSE
JMJD4	9.5396	0.231658	0.249489	0.0823974	0.321254	Not DE	FALSE	FALSE	FALSE	FALSE	FALSE
WNT9A	3.90224	0.099036	0.222413	0.254047	0.561306	Not DE	FALSE	FALSE	FALSE	FALSE	FALSE
WNT3A	3.90869	0.0342147	0.194584	0.690449	0.871243	Not DE	FALSE	FALSE	FALSE	FALSE	FALSE
ARF1	28.9082	-0.751049	0.307827	0.000825487	0.0210481	Downregulated	TRUE	TRUE	TRUE	FALSE	FALSE
C1orf35	16.3789	0.20502	0.231364	0.107066	0.364851	Not DE	FALSE	FALSE	FALSE	FALSE	FALSE
GUK1	189.376	0.116166	0.191284	0.281928	0.587755	Not DE	FALSE	FALSE	FALSE	FALSE	FALSE
GJC2	13.7295	-0.0183677	0.163731	0.84761	0.943525	Not DE	FALSE	FALSE	FALSE	FALSE	FALSE
IBA57	6.29966	0.0262379	0.182675	0.786161	0.918164	Not DE	FALSE	FALSE	FALSE	FALSE	FALSE
OBSCN	11.6233	-0.134207	0.185396	0.252085	0.559748	Not DE	FALSE	FALSE	FALSE	FALSE	FALSE
TRIM11	27.5858	0.0917899	0.182275	0.404247	0.695784	Not DE	FALSE	FALSE	FALSE	FALSE	FALSE
TRIM17	15.5732	-0.199089	0.18743	0.116762	0.382498	Not DE	FALSE	FALSE	FALSE	FALSE	FALSE
HIST3H2A	8.86741	-0.45311	0.328302	0.0130726	0.113802	Not DE	FALSE	FALSE	FALSE	FALSE	FALSE
HIST3H2BB	7.02416	-0.0345583	0.189428	0.698773	0.875209	Not DE	FALSE	FALSE	FALSE	FALSE	FALSE
RNF187	181.539	0.21897	0.161708	0.0678189	0.288084	Not DE	FALSE	FALSE	FALSE	FALSE	FALSE
RHOU	30.1429	0.176942	0.188171	0.155287	0.441597	Not DE	FALSE	FALSE	FALSE	FALSE	FALSE
RAB4A	45.8947	-0.0700344	0.140098	0.505049	0.766356	Not DE	FALSE	FALSE	FALSE	FALSE	FALSE
CCSAP	46.3038	-0.202996	0.184962	0.102337	0.35837	Not DE	FALSE	FALSE	FALSE	FALSE	FALSE
ACTA1	2.77404	-0.0814687	0.2118	0.343932	0.648254	Not DE	FALSE	FALSE	FALSE	FALSE	FALSE
NUP133	24.3471	0.0697157	0.144616	0.510816	0.770252	Not DE	FALSE	FALSE	FALSE	FALSE	FALSE
ABCB10	6.43021	0.140757	0.212551	0.208316	0.507508	Not DE	FALSE	FALSE	FALSE	FALSE	FALSE
TAF5L	4.36109	-0.0692024	0.195959	0.460589	0.735235	Not DE	FALSE	FALSE	FALSE	FALSE	FALSE
URB2	6.20708	-0.05031	0.177863	0.621657	0.832689	Not DE	FALSE	FALSE	FALSE	FALSE	FALSE
GALNT2	31.7363	0.0844185	0.147975	0.44043	0.722181	Not DE	FALSE	FALSE	FALSE	FALSE	FALSE
PGBD5	22.438	-0.439713	0.241395	0.00733816	0.0810694	Not DE	FALSE	FALSE	FALSE	FALSE	FALSE
COG2	16.8038	0.618988	0.204155	0.00023853	0.00984105	Upregulated	TRUE	FALSE	FALSE	FALSE	FALSE
AGT	268.628	1.01223	0.385989	0.000318816	0.0115179	Upregulated	TRUE	TRUE	TRUE	FALSE	FALSE
C1orf198	83.382	0.215385	0.179383	0.0878434	0.331841	Not DE	FALSE	FALSE	FALSE	FALSE	FALSE
TTC13	6.4669	0.0853018	0.190372	0.415462	0.703635	Not DE	FALSE	FALSE	FALSE	FALSE	FALSE
ARV1	18.9754	-0.12946	0.154688	0.265952	0.572929	Not DE	FALSE	FALSE	FALSE	FALSE	FALSE
FAM89A	26.4594	0.093623	0.1732	0.394644	0.689613	Not DE	FALSE	FALSE	FALSE	FALSE	FALSE
TRIM67	2.95465	0.0864517	0.216054	0.305809	0.611793	Not DE	FALSE	FALSE	FALSE	FALSE	FALSE
C1orf131	4.45902	-0.145583	0.229876	0.187303	0.48165	Not DE	FALSE	FALSE	FALSE	FALSE	FALSE
GNPAT	13.118	-0.120619	0.186068	0.284544	0.590741	Not DE	FALSE	FALSE	FALSE	FALSE	FALSE
EXOC8	10.8684	-0.00603637	0.16296	0.936985	0.977339	Not DE	FALSE	FALSE	FALSE	FALSE	FALSE
SPRTN	8.59028	-0.0251481	0.166494	0.833903	0.938361	Not DE	FALSE	FALSE	FALSE	FALSE	FALSE
EGLN1	102.269	0.180189	0.148476	0.119027	0.386554	Not DE	FALSE	FALSE	FALSE	FALSE	FALSE
TSNAX	26.4937	0.242142	0.199301	0.0668185	0.285076	Not DE	FALSE	FALSE	FALSE	FALSE	FALSE
DISC1	12.7426	-0.0765807	0.168747	0.491412	0.757786	Not DE	FALSE	FALSE	FALSE	FALSE	FALSE
SIPA1L2	19.8024	-0.330663	0.211952	0.0213587	0.152755	Not DE	FALSE	FALSE	FALSE	FALSE	FALSE
MAP10	4.01978	0.0775991	0.207947	0.377953	0.675517	Not DE	FALSE	FALSE	FALSE	FALSE	FALSE
NTPCR	15.1333	0.179901	0.221771	0.130765	0.406092	Not DE	FALSE	FALSE	FALSE	FALSE	FALSE
PCNX2	64.6284	-0.281475	0.22336	0.0455352	0.231704	Not DE	FALSE	FALSE	FALSE	FALSE	FALSE
MAP3K21	10.5325	-0.0843599	0.178613	0.426604	0.711039	Not DE	FALSE	FALSE	FALSE	FALSE	FALSE
KCNK1	23.6208	-1.00597	0.294971	2.6346e-05	0.00262919	Downregulated	TRUE	TRUE	TRUE	FALSE	FALSE
SLC35F3	7.65737	-0.318568	0.368484	0.0363765	0.206601	Not DE	FALSE	FALSE	FALSE	FALSE	FALSE
COA6	16.0355	-0.00118916	0.160723	0.995775	0.998563	Not DE	FALSE	FALSE	FALSE	FALSE	FALSE
TARBP1	16.1993	-0.0413793	0.168812	0.692273	0.871917	Not DE	FALSE	FALSE	FALSE	FALSE	FALSE
IRF2BP2	17.5941	-0.252085	0.271224	0.062095	0.274557	Not DE	FALSE	FALSE	FALSE	FALSE	FALSE
TOMM20	75.349	-0.11627	0.136437	0.271912	0.577756	Not DE	FALSE	FALSE	FALSE	FALSE	FALSE
ARID4B	31.1846	-0.039815	0.1339	0.698027	0.87458	Not DE	FALSE	FALSE	FALSE	FALSE	FALSE
GGPS1	10.2541	-0.143654	0.188644	0.222297	0.52653	Not DE	FALSE	FALSE	FALSE	FALSE	FALSE
TBCE	8.67803	-0.0482099	0.179513	0.621028	0.83217	Not DE	FALSE	FALSE	FALSE	FALSE	FALSE
TBCE.1	4.46907	-0.0282855	0.185157	0.761257	0.907259	Not DE	FALSE	FALSE	FALSE	FALSE	FALSE
B3GALNT2	5.34906	-0.0772915	0.198995	0.40554	0.696896	Not DE	FALSE	FALSE	FALSE	FALSE	FALSE
GNG4	15.5402	-0.14168	0.193581	0.218747	0.521484	Not DE	FALSE	FALSE	FALSE	FALSE	FALSE
LYST	16.6475	-0.258373	0.188753	0.0502223	0.244366	Not DE	FALSE	FALSE	FALSE	FALSE	FALSE
NID1	17.3385	0.227607	0.246827	0.0902547	0.33623	Not DE	FALSE	FALSE	FALSE	FALSE	FALSE
GPR137B	44.4322	0.181719	0.168318	0.130648	0.405925	Not DE	FALSE	FALSE	FALSE	FALSE	FALSE
ERO1B	15.5829	-0.224858	0.199272	0.0856357	0.328525	Not DE	FALSE	FALSE	FALSE	FALSE	FALSE
LGALS8	14.0521	-0.447907	0.22272	0.00577218	0.0702926	Not DE	FALSE	FALSE	FALSE	FALSE	FALSE
HEATR1	13.4271	-0.431237	0.274001	0.0123385	0.110321	Not DE	FALSE	FALSE	FALSE	FALSE	FALSE
ACTN2	15.5818	-0.198119	0.207723	0.117586	0.384028	Not DE	FALSE	TRUE	FALSE	FALSE	FALSE
MTR	26.3768	0.214749	0.165466	0.0746206	0.304154	Not DE	FALSE	FALSE	FALSE	FALSE	FALSE
RYR2	11.7898	-0.306263	0.244742	0.037239	0.208377	Not DE	FALSE	FALSE	FALSE	FALSE	FALSE
CHRM3	18.1453	-0.347046	0.264892	0.0269734	0.175187	Not DE	FALSE	FALSE	FALSE	FALSE	FALSE
FMN2	24.6778	0.370257	0.187683	0.00911605	0.0919477	Not DE	FALSE	FALSE	FALSE	FALSE	FALSE
GREM2	5.43676	-0.0653398	0.189009	0.511056	0.770404	Not DE	FALSE	FALSE	FALSE	FALSE	FALSE
RGS7	46.4441	0.0439547	0.161435	0.664672	0.856283	Not DE	FALSE	FALSE	FALSE	FALSE	FALSE
FH	28.6946	-0.247113	0.161019	0.0417861	0.221033	Not DE	FALSE	FALSE	FALSE	FALSE	FALSE
KMO	4.92739	0.0869743	0.202512	0.382922	0.680127	Not DE	FALSE	FALSE	FALSE	FALSE	FALSE
OPN3	14.8411	-0.0960776	0.196645	0.354106	0.657065	Not DE	FALSE	FALSE	FALSE	FALSE	FALSE
CHML	7.87873	0.00757561	0.182565	0.934197	0.976512	Not DE	FALSE	FALSE	FALSE	FALSE	FALSE
EXO1	3.80921	-0.0950889	0.212709	0.30995	0.61618	Not DE	FALSE	FALSE	FALSE	FALSE	FALSE
MAP1LC3C	5.52701	0.111543	0.208372	0.293442	0.600798	Not DE	FALSE	FALSE	FALSE	FALSE	FALSE
PLD5	10.3363	-0.959758	0.295032	5.72475e-05	0.00395494	Downregulated	TRUE	FALSE	FALSE	FALSE	FALSE
CEP170	12.5961	-0.0495431	0.178851	0.618559	0.830976	Not DE	FALSE	FALSE	FALSE	FALSE	FALSE
SDCCAG8	67.854	0.353137	0.228892	0.0204081	0.148279	Not DE	FALSE	FALSE	FALSE	FALSE	FALSE
AKT3	339.163	0.21817	0.214461	0.0784128	0.31268	Not DE	FALSE	FALSE	FALSE	FALSE	FALSE
ZBTB18	50.5034	-0.658312	0.165926	5.07908e-06	0.000989704	Downregulated	TRUE	FALSE	FALSE	FALSE	FALSE
ADSS	17.2999	0.00107692	0.158498	0.985508	0.994709	Not DE	FALSE	FALSE	FALSE	FALSE	FALSE
DESI2	12.1223	-0.045533	0.162461	0.655014	0.851043	Not DE	FALSE	FALSE	FALSE	FALSE	FALSE
AL451007.3	5.58173	0.163829	0.249652	0.138322	0.416459	Not DE	FALSE	FALSE	FALSE	FALSE	FALSE
COX20	4.17647	-0.0426415	0.191078	0.630394	0.837469	Not DE	FALSE	FALSE	FALSE	FALSE	FALSE
HNRNPU	68.5992	-0.0698628	0.163929	0.505233	0.766393	Not DE	FALSE	FALSE	FALSE	FALSE	FALSE
EFCAB2	27.3233	0.46852	0.187779	0.00158562	0.0319435	Not DE	FALSE	FALSE	FALSE	FALSE	FALSE
KIF26B	8.45861	0.00992352	0.182283	0.920638	0.971165	Not DE	FALSE	FALSE	FALSE	FALSE	FALSE
SMYD3	9.35084	-0.126981	0.19735	0.252293	0.559748	Not DE	FALSE	FALSE	FALSE	FALSE	FALSE
TFB2M	3.65199	-0.0370741	0.193223	0.671315	0.860086	Not DE	FALSE	FALSE	FALSE	FALSE	FALSE
CNST	22.6617	-0.288001	0.179208	0.0289277	0.182374	Not DE	FALSE	FALSE	FALSE	FALSE	FALSE
SCCPDH	24.3668	-0.158348	0.143503	0.156593	0.443463	Not DE	FALSE	FALSE	FALSE	FALSE	FALSE
AHCTF1	5.74209	-0.038555	0.184742	0.684743	0.867018	Not DE	FALSE	FALSE	FALSE	FALSE	FALSE
ZNF670	2.30743	-0.0241668	0.198085	0.765873	0.909392	Not DE	FALSE	FALSE	FALSE	FALSE	FALSE
ZNF669	3.43629	-0.119586	0.2307	0.196701	0.493648	Not DE	FALSE	FALSE	FALSE	FALSE	FALSE
ZNF124	11.2763	0.145089	0.212162	0.201262	0.499887	Not DE	FALSE	FALSE	TRUE	FALSE	FALSE
ZNF496	11.5304	-0.242872	0.222124	0.0707168	0.295233	Not DE	FALSE	FALSE	FALSE	FALSE	FALSE
NLRP3	6.29629	0.445015	0.407576	0.0172206	0.134143	Not DE	FALSE	FALSE	FALSE	FALSE	FALSE
OR2B11	3.7414	0.116548	0.225563	0.221863	0.525999	Not DE	FALSE	FALSE	FALSE	FALSE	FALSE
OR2G3	2.82261	0.0257983	0.195725	0.730245	0.891911	Not DE	FALSE	FALSE	FALSE	FALSE	FALSE
OR13G1	2.06983	-0.0666237	0.215026	0.329456	0.635506	Not DE	FALSE	FALSE	FALSE	FALSE	FALSE
OR14K1	4.24716	0.113205	0.216821	0.259939	0.566698	Not DE	FALSE	FALSE	FALSE	FALSE	FALSE
TRIM58	4.53149	0.0759363	0.212432	0.344381	0.648928	Not DE	FALSE	FALSE	FALSE	FALSE	FALSE
OR2AJ1	3.65601	0.0609981	0.205901	0.456993	0.733013	Not DE	FALSE	FALSE	FALSE	FALSE	FALSE
OR2L3	2.22878	-0.0892424	0.21932	0.287168	0.5936	Not DE	FALSE	FALSE	FALSE	FALSE	FALSE
OR2L13	3.98781	-0.164047	0.257784	0.115853	0.380346	Not DE	FALSE	FALSE	FALSE	FALSE	FALSE
OR2T12	5.90797	-0.00147359	0.187317	0.985578	0.994709	Not DE	FALSE	TRUE	FALSE	FALSE	FALSE
OR14C36	2.93479	0.0540986	0.201059	0.513265	0.771068	Not DE	FALSE	FALSE	FALSE	FALSE	FALSE
OR2T4	3.5711	0.077367	0.203958	0.409319	0.698905	Not DE	FALSE	FALSE	FALSE	FALSE	FALSE
OR2T6	3.45235	0.122283	0.232233	0.186074	0.480536	Not DE	FALSE	FALSE	FALSE	FALSE	FALSE
OR2T1	2.8118	-0.0620243	0.204918	0.455468	0.732648	Not DE	FALSE	FALSE	FALSE	FALSE	FALSE
OR2T2	3.73262	0.0142639	0.190761	0.870685	0.953653	Not DE	FALSE	FALSE	FALSE	FALSE	FALSE
OR2G6	3.37271	-0.169835	0.260892	0.119682	0.387814	Not DE	FALSE	FALSE	FALSE	FALSE	FALSE
OR2T11	3.55439	0.0781943	0.205748	0.396696	0.690517	Not DE	FALSE	FALSE	FALSE	FALSE	FALSE
OR14I1	3.52725	-0.127557	0.231653	0.198186	0.495422	Not DE	FALSE	FALSE	FALSE	FALSE	FALSE
SH3BP5L	31.3703	-0.193863	0.147964	0.0873345	0.331576	Not DE	FALSE	FALSE	FALSE	FALSE	FALSE
ZNF672	9.61953	0.18071	0.234293	0.130441	0.405646	Not DE	FALSE	FALSE	TRUE	TRUE	FALSE
ZNF692	14.1013	0.448639	0.317804	0.0149996	0.123239	Not DE	FALSE	FALSE	FALSE	FALSE	FALSE
PGBD2	6.11006	-0.0194302	0.179083	0.834585	0.938464	Not DE	FALSE	FALSE	FALSE	FALSE	FALSE
FAM110C	7.72741	0.00315648	0.171357	0.983275	0.99406	Not DE	FALSE	FALSE	FALSE	FALSE	FALSE
SH3YL1	11.1371	0.0231036	0.158872	0.825941	0.934672	Not DE	FALSE	FALSE	FALSE	FALSE	FALSE
ACP1	3.25611	-0.104976	0.215266	0.279299	0.585688	Not DE	FALSE	FALSE	FALSE	FALSE	FALSE
TMEM18	19.2913	0.604905	0.290629	0.00257676	0.0434203	Upregulated	TRUE	FALSE	FALSE	FALSE	FALSE
SNTG2	4.16129	-0.0102152	0.186649	0.905733	0.966667	Not DE	FALSE	FALSE	FALSE	FALSE	FALSE
PXDN	6.66444	-0.0958951	0.203712	0.337289	0.642273	Not DE	FALSE	FALSE	FALSE	FALSE	FALSE
EIPR1	23.422	0.21112	0.227361	0.0926183	0.341155	Not DE	FALSE	FALSE	FALSE	FALSE	FALSE
TRAPPC12	18.236	-0.125539	0.175596	0.267945	0.574238	Not DE	FALSE	FALSE	FALSE	FALSE	FALSE
ADI1	115.259	0.531831	0.160496	0.000122496	0.00634326	Not DE	FALSE	FALSE	FALSE	FALSE	FALSE
RNASEH1	19.6074	0.158873	0.181289	0.165392	0.454301	Not DE	FALSE	FALSE	FALSE	FALSE	FALSE
COLEC11	6.23712	0.0335336	0.191768	0.702035	0.877125	Not DE	FALSE	FALSE	TRUE	FALSE	FALSE
CMPK2	7.54008	0.0935592	0.188458	0.380402	0.677734	Not DE	FALSE	FALSE	FALSE	FALSE	FALSE
RSAD2	4.27427	0.137932	0.23582	0.182119	0.474459	Not DE	FALSE	FALSE	FALSE	FALSE	FALSE
RNF144A	19.6425	0.027007	0.14084	0.800455	0.92586	Not DE	FALSE	FALSE	FALSE	FALSE	FALSE
ID2	88.7999	0.0784139	0.150571	0.483873	0.75201	Not DE	FALSE	FALSE	FALSE	FALSE	FALSE
KIDINS220	83.8792	0.0371748	0.127771	0.715283	0.884724	Not DE	FALSE	FALSE	FALSE	FALSE	FALSE
MBOAT2	44.4867	-0.0745553	0.159526	0.498665	0.76203	Not DE	FALSE	FALSE	FALSE	FALSE	FALSE
ASAP2	34.3327	0.203431	0.152524	0.0833268	0.323191	Not DE	FALSE	FALSE	FALSE	FALSE	FALSE
ITGB1BP1	24.1519	-0.170179	0.16464	0.143939	0.425214	Not DE	FALSE	FALSE	FALSE	FALSE	FALSE
CPSF3	12.0294	0.0659265	0.163098	0.544889	0.788111	Not DE	FALSE	FALSE	FALSE	FALSE	FALSE
IAH1	21.0033	-0.0112069	0.144006	0.915639	0.969496	Not DE	FALSE	FALSE	FALSE	FALSE	FALSE
ADAM17	18.6171	0.0823035	0.145	0.451252	0.728667	Not DE	FALSE	FALSE	FALSE	FALSE	FALSE
YWHAQ	67.2148	0.462617	0.215847	0.00369687	0.0543494	Not DE	FALSE	FALSE	FALSE	FALSE	FALSE
TAF1B	5.25301	-0.158188	0.229961	0.167524	0.45699	Not DE	FALSE	FALSE	FALSE	FALSE	FALSE
GRHL1	7.08146	0.00753216	0.176944	0.944131	0.980437	Not DE	FALSE	FALSE	FALSE	FALSE	FALSE
KLF11	8.3302	0.0104887	0.185677	0.90812	0.967401	Not DE	FALSE	FALSE	FALSE	FALSE	FALSE
CYS1	12.4497	0.295211	0.257687	0.0448156	0.229845	Not DE	FALSE	FALSE	FALSE	FALSE	FALSE
RRM2	6.39532	0.145901	0.224512	0.187194	0.481568	Not DE	FALSE	FALSE	FALSE	FALSE	FALSE
HPCAL1	126.704	-0.310045	0.232506	0.0365114	0.206644	Not DE	FALSE	FALSE	FALSE	FALSE	FALSE
ODC1	5.28469	0.00543279	0.185538	0.950482	0.982562	Not DE	FALSE	FALSE	FALSE	FALSE	FALSE
NOL10	19.6474	0.108624	0.177092	0.340422	0.645829	Not DE	FALSE	FALSE	FALSE	FALSE	FALSE
PDIA6	21.3134	-0.121631	0.186927	0.281962	0.587755	Not DE	FALSE	FALSE	FALSE	FALSE	FALSE
KCNF1	16.0055	-0.000311176	0.156833	0.9967	0.998798	Not DE	FALSE	FALSE	FALSE	FALSE	FALSE
C2orf50	4.50578	0.0451357	0.196544	0.596716	0.817968	Not DE	FALSE	FALSE	FALSE	FALSE	FALSE
SLC66A3	4.27754	0.07187	0.211203	0.351831	0.654537	Not DE	FALSE	FALSE	FALSE	FALSE	FALSE
ROCK2	37.1287	-0.530941	0.156428	9.04941e-05	0.00522473	Not DE	FALSE	FALSE	FALSE	FALSE	FALSE
E2F6	10.9412	-0.0378611	0.177179	0.708388	0.881146	Not DE	FALSE	FALSE	FALSE	FALSE	FALSE
GREB1	13.0735	-0.0842728	0.154418	0.443377	0.723862	Not DE	FALSE	FALSE	FALSE	FALSE	FALSE
NTSR2	9.42185	-0.0806687	0.192296	0.430125	0.712615	Not DE	FALSE	FALSE	FALSE	FALSE	FALSE
LPIN1	23.7817	-0.110625	0.150995	0.311794	0.617901	Not DE	FALSE	FALSE	FALSE	FALSE	FALSE
TRIB2	23.3549	0.10329	0.185421	0.348819	0.652477	Not DE	FALSE	FALSE	FALSE	FALSE	FALSE
LRATD1	41.7832	-0.22177	0.176286	0.0757834	0.30748	Not DE	FALSE	FALSE	FALSE	FALSE	FALSE
NBAS	34.9181	-0.189997	0.157516	0.112808	0.37572	Not DE	FALSE	FALSE	FALSE	FALSE	FALSE
DDX1	29.0064	-0.363371	0.183642	0.00896718	0.0910708	Not DE	FALSE	FALSE	FALSE	FALSE	FALSE
MYCNOS	7.377	0.327915	0.325829	0.0411006	0.219628	Not DE	FALSE	FALSE	FALSE	FALSE	FALSE
MYCN	5.59196	-0.0855363	0.207682	0.365285	0.665274	Not DE	FALSE	FALSE	FALSE	FALSE	FALSE
FAM49A	51.7715	-0.709571	0.151368	2.10786e-07	0.000151254	Downregulated	TRUE	FALSE	FALSE	FALSE	FALSE
RAD51AP2	3.97135	-0.151158	0.244151	0.150861	0.434504	Not DE	FALSE	FALSE	FALSE	FALSE	FALSE
VSNL1	296.504	0.154673	0.200537	0.188585	0.483404	Not DE	FALSE	FALSE	TRUE	TRUE	TRUE
SMC6	9.92755	-0.164018	0.199926	0.177441	0.469344	Not DE	FALSE	FALSE	FALSE	FALSE	FALSE
GEN1	3.92061	0.0587	0.199647	0.495979	0.760269	Not DE	FALSE	FALSE	FALSE	FALSE	FALSE
KCNS3	5.13518	0.0495614	0.193048	0.58577	0.811452	Not DE	FALSE	FALSE	FALSE	FALSE	FALSE
RDH14	11.4519	-0.137723	0.179583	0.242492	0.550489	Not DE	FALSE	FALSE	FALSE	FALSE	FALSE
OSR1	3.08485	0.000837032	0.192254	0.994212	0.998002	Not DE	FALSE	FALSE	FALSE	FALSE	FALSE
TTC32	7.7516	-0.0393411	0.175356	0.703882	0.877816	Not DE	FALSE	FALSE	FALSE	FALSE	FALSE
WDR35	14.7732	0.493875	0.270384	0.00668237	0.0761699	Not DE	FALSE	FALSE	FALSE	FALSE	FALSE
MATN3	6.2871	0.0803745	0.199079	0.41238	0.701973	Not DE	FALSE	FALSE	FALSE	FALSE	FALSE
LAPTM4A	44.7024	0.113222	0.160162	0.310926	0.617138	Not DE	FALSE	FALSE	FALSE	FALSE	FALSE
SDC1	4.63028	0.0148391	0.190008	0.873921	0.954284	Not DE	FALSE	FALSE	FALSE	FALSE	FALSE
PUM2	58.0066	-0.445568	0.177096	0.00159811	0.0319813	Not DE	FALSE	FALSE	FALSE	FALSE	FALSE
RHOB	288.362	0.0104307	0.159253	0.956733	0.9845	Not DE	FALSE	FALSE	FALSE	FALSE	FALSE
HS1BP3	2.94009	0.0204277	0.20125	0.78853	0.919332	Not DE	FALSE	FALSE	FALSE	FALSE	FALSE
GDF7	4.49963	-0.12344	0.217742	0.23988	0.547739	Not DE	FALSE	FALSE	FALSE	FALSE	FALSE
LDAH	11.0783	0.0118258	0.158462	0.895695	0.963262	Not DE	FALSE	FALSE	FALSE	FALSE	FALSE
KLHL29	10.8719	-0.287316	0.236475	0.0480296	0.238549	Not DE	FALSE	FALSE	FALSE	FALSE	FALSE
ATAD2B	12.9317	-0.154794	0.204371	0.183349	0.476442	Not DE	FALSE	FALSE	FALSE	FALSE	FALSE
UBXN2A	12.2258	0.0804185	0.181856	0.443729	0.723889	Not DE	FALSE	FALSE	FALSE	FALSE	FALSE
WDCP	4.91922	0.0139313	0.181663	0.884316	0.958549	Not DE	FALSE	FALSE	FALSE	FALSE	FALSE
FKBP1B	8.91053	-0.0546006	0.196961	0.529449	0.778671	Not DE	FALSE	FALSE	FALSE	FALSE	FALSE
SF3B6	20.8297	0.409898	0.218742	0.00872838	0.0895608	Not DE	FALSE	TRUE	FALSE	FALSE	FALSE
FAM228B	18.4081	-0.0569979	0.160938	0.580339	0.808162	Not DE	FALSE	FALSE	FALSE	FALSE	FALSE
TP53I3	8.85021	0.0542258	0.177829	0.61272	0.827337	Not DE	FALSE	FALSE	FALSE	FALSE	FALSE
PFN4	3.86652	-0.0150806	0.191446	0.859639	0.949262	Not DE	FALSE	FALSE	FALSE	FALSE	FALSE
FAM228A	4.75575	0.184232	0.266034	0.106771	0.364517	Not DE	FALSE	FALSE	TRUE	FALSE	TRUE
ITSN2	21.9812	-0.378607	0.196615	0.00952297	0.0941777	Not DE	FALSE	FALSE	FALSE	FALSE	FALSE
NCOA1	47.3749	-0.115698	0.148503	0.295699	0.603206	Not DE	FALSE	FALSE	FALSE	FALSE	FALSE
PTRHD1	18.4575	0.15096	0.173743	0.192423	0.488811	Not DE	FALSE	FALSE	FALSE	FALSE	FALSE
CENPO	3.14595	0.0304401	0.191444	0.735723	0.894322	Not DE	FALSE	FALSE	FALSE	FALSE	FALSE
ADCY3	28.4599	-0.134722	0.161891	0.241222	0.548908	Not DE	FALSE	FALSE	FALSE	FALSE	FALSE
DNAJC27	12.741	-0.0285048	0.160461	0.7841	0.917352	Not DE	FALSE	FALSE	FALSE	FALSE	FALSE
EFR3B	32.2154	0.160957	0.167408	0.176367	0.468172	Not DE	FALSE	FALSE	FALSE	FALSE	FALSE
POMC	3.43173	0.110602	0.224753	0.231389	0.53734	Not DE	FALSE	FALSE	FALSE	FALSE	FALSE
DNMT3A	22.7006	-0.0157586	0.153437	0.871843	0.954019	Not DE	FALSE	FALSE	FALSE	FALSE	FALSE
DTNB	22.8432	-0.70502	0.28005	0.000651055	0.0179116	Downregulated	TRUE	FALSE	FALSE	FALSE	FALSE
ASXL2	15.9181	0.147547	0.191223	0.21798	0.520298	Not DE	FALSE	FALSE	FALSE	FALSE	FALSE
KIF3C	56.0045	-0.410589	0.231526	0.0100806	0.0976249	Not DE	FALSE	TRUE	FALSE	FALSE	FALSE
RAB10	61.7376	0.161142	0.156216	0.163172	0.451246	Not DE	FALSE	FALSE	FALSE	FALSE	FALSE
GAREM2	28.1546	0.346815	0.333793	0.0274278	0.176779	Not DE	FALSE	FALSE	FALSE	FALSE	FALSE
HADHA	39.3014	0.106548	0.135509	0.320282	0.625542	Not DE	FALSE	FALSE	FALSE	FALSE	FALSE
HADHB	29.893	0.583123	0.192221	0.000291696	0.011072	Not DE	FALSE	FALSE	FALSE	FALSE	FALSE
SELENOI	24.7228	0.0679344	0.166731	0.511056	0.770404	Not DE	FALSE	FALSE	FALSE	FALSE	FALSE
DRC1	9.36212	1.00999	0.35985	0.000295683	0.0111114	Upregulated	TRUE	TRUE	FALSE	FALSE	FALSE
KCNK3	13.2035	-0.00618124	0.170473	0.950818	0.982641	Not DE	FALSE	FALSE	FALSE	FALSE	FALSE
SLC35F6	12.3809	0.203756	0.214599	0.118189	0.385079	Not DE	FALSE	FALSE	FALSE	FALSE	FALSE
DPYSL5	18.3464	-0.266245	0.249976	0.0555906	0.25807	Not DE	FALSE	FALSE	FALSE	FALSE	FALSE
MAPRE3	71.2591	-0.440587	0.15486	0.000733901	0.0194108	Not DE	FALSE	FALSE	FALSE	FALSE	FALSE
TMEM214	15.2615	0.0715007	0.156685	0.516931	0.772982	Not DE	FALSE	FALSE	FALSE	FALSE	FALSE
AGBL5	11.3279	-0.0699522	0.17198	0.51175	0.770492	Not DE	FALSE	FALSE	FALSE	FALSE	FALSE
OST4	10.6304	-0.185828	0.243231	0.119305	0.387124	Not DE	FALSE	FALSE	FALSE	FALSE	FALSE
EMILIN1	9.28365	0.192107	0.248838	0.116838	0.382617	Not DE	FALSE	FALSE	FALSE	FALSE	FALSE
KHK	9.58662	0.0983978	0.186736	0.365709	0.665424	Not DE	FALSE	FALSE	FALSE	TRUE	FALSE
CGREF1	26.5382	0.068181	0.159175	0.546363	0.789523	Not DE	FALSE	FALSE	FALSE	FALSE	FALSE
ABHD1	4.77481	0.00737381	0.196296	0.923768	0.972357	Not DE	FALSE	FALSE	FALSE	FALSE	FALSE
PREB	19.4541	-0.0091949	0.146126	0.923652	0.972357	Not DE	FALSE	FALSE	FALSE	FALSE	FALSE
PRR30	4.89686	-0.00708427	0.188659	0.92516	0.972938	Not DE	FALSE	FALSE	FALSE	FALSE	FALSE
SLC5A6	18.5376	-0.0401051	0.183819	0.66636	0.857466	Not DE	FALSE	FALSE	FALSE	FALSE	FALSE
ATRAID	19.6346	-0.0832472	0.180847	0.418724	0.704734	Not DE	FALSE	FALSE	FALSE	FALSE	FALSE
CAD	3.68183	0.00904437	0.186155	0.916575	0.969804	Not DE	FALSE	FALSE	FALSE	FALSE	FALSE
SLC30A3	9.15382	-0.0605157	0.194859	0.511155	0.770414	Not DE	FALSE	FALSE	FALSE	FALSE	FALSE
UCN	9.41922	-0.112241	0.202733	0.286779	0.593267	Not DE	FALSE	FALSE	FALSE	FALSE	FALSE
MPV17	73.2717	0.0232628	0.101512	0.78233	0.916784	Not DE	FALSE	FALSE	FALSE	FALSE	FALSE
GTF3C2	9.12105	-0.0559889	0.177477	0.583197	0.81002	Not DE	FALSE	FALSE	FALSE	FALSE	FALSE
EIF2B4	7.65773	-0.210905	0.239431	0.102381	0.35837	Not DE	FALSE	FALSE	FALSE	FALSE	FALSE
SNX17	34.8797	0.0329051	0.138017	0.759147	0.906464	Not DE	FALSE	FALSE	FALSE	FALSE	FALSE
ZNF513	6.81672	0.154832	0.24022	0.148757	0.433163	Not DE	FALSE	FALSE	FALSE	FALSE	FALSE
PPM1G	14.6843	0.522208	0.253423	0.00361717	0.0534383	Not DE	FALSE	FALSE	FALSE	FALSE	FALSE
NRBP1	33.9345	-0.197026	0.168309	0.100338	0.355177	Not DE	FALSE	FALSE	FALSE	FALSE	FALSE
KRTCAP3	4.65145	0.124069	0.218458	0.238895	0.546737	Not DE	FALSE	FALSE	FALSE	FALSE	FALSE
IFT172	25.1347	-0.0776854	0.157084	0.483368	0.751792	Not DE	FALSE	FALSE	FALSE	FALSE	FALSE
FNDC4	23.9813	-0.0684081	0.141271	0.527817	0.777713	Not DE	FALSE	FALSE	FALSE	FALSE	FALSE
ZNF512	28.9663	0.102197	0.140382	0.340193	0.645476	Not DE	FALSE	FALSE	FALSE	FALSE	FALSE
CCDC121	5.64419	-0.154569	0.231043	0.162572	0.450494	Not DE	FALSE	FALSE	FALSE	FALSE	FALSE
GPN1	12.4349	-0.111232	0.177207	0.33127	0.636951	Not DE	FALSE	FALSE	FALSE	FALSE	FALSE
SUPT7L	18.4429	0.0134203	0.151792	0.892011	0.961702	Not DE	FALSE	FALSE	FALSE	FALSE	FALSE
SLC4A1AP	34.3719	0.0099588	0.129497	0.902162	0.966149	Not DE	FALSE	FALSE	FALSE	FALSE	FALSE
RBKS	3.14558	-0.0388832	0.196509	0.638477	0.842562	Not DE	FALSE	FALSE	FALSE	FALSE	FALSE
BABAM2	10.8883	-0.120543	0.189137	0.288372	0.594783	Not DE	FALSE	FALSE	FALSE	FALSE	FALSE
FOSL2	32.1748	-0.59661	0.295788	0.00370994	0.0544883	Not DE	FALSE	FALSE	FALSE	FALSE	FALSE
PLB1	4.86002	-0.0455753	0.184789	0.613907	0.827911	Not DE	FALSE	FALSE	FALSE	FALSE	FALSE
PPP1CB	66.8689	0.289112	0.175667	0.0282635	0.180212	Not DE	FALSE	FALSE	FALSE	FALSE	FALSE
TRMT61B	10.6426	-0.618848	0.267045	0.00172685	0.0334902	Downregulated	TRUE	FALSE	FALSE	FALSE	FALSE
WDR43	14.8045	0.202245	0.212943	0.115368	0.379943	Not DE	FALSE	FALSE	FALSE	FALSE	FALSE
TOGARAM2	10.1022	0.471076	0.424643	0.0170448	0.133384	Not DE	FALSE	FALSE	FALSE	FALSE	FALSE
PCARE	2.81381	-0.00389137	0.190362	0.95853	0.985078	Not DE	FALSE	FALSE	FALSE	FALSE	FALSE
CLIP4	39.9483	0.156957	0.162617	0.1751	0.467005	Not DE	FALSE	FALSE	FALSE	FALSE	FALSE
ALK	6.23704	0.0127785	0.187975	0.883776	0.958171	Not DE	FALSE	FALSE	FALSE	FALSE	FALSE
YPEL5	49.4109	-0.205741	0.148577	0.0749128	0.30485	Not DE	FALSE	FALSE	FALSE	FALSE	FALSE
LBH	21.3316	0.0439147	0.155405	0.675254	0.861447	Not DE	FALSE	FALSE	FALSE	FALSE	FALSE
LCLAT1	16.8297	0.108242	0.172851	0.345624	0.650133	Not DE	FALSE	FALSE	FALSE	FALSE	FALSE
EHD3	59.8354	-0.14227	0.156564	0.209477	0.508966	Not DE	FALSE	FALSE	FALSE	FALSE	FALSE
DPY30	32.1627	0.0768568	0.126839	0.457204	0.733013	Not DE	FALSE	FALSE	FALSE	FALSE	FALSE
SPAST	30.3612	0.238512	0.15393	0.0439401	0.227728	Not DE	FALSE	FALSE	FALSE	FALSE	FALSE
SLC30A6	9.38241	-0.0312418	0.167429	0.762329	0.907951	Not DE	FALSE	FALSE	FALSE	FALSE	FALSE
NLRC4	2.8701	0.074903	0.206809	0.384743	0.680948	Not DE	FALSE	FALSE	FALSE	FALSE	FALSE
YIPF4	29.4494	0.0176623	0.130806	0.864569	0.951263	Not DE	FALSE	FALSE	FALSE	FALSE	FALSE
BIRC6	31.4769	-0.165566	0.164887	0.158482	0.44517	Not DE	FALSE	FALSE	FALSE	FALSE	FALSE
TTC27	7.95301	-0.266916	0.284112	0.0587268	0.265992	Not DE	FALSE	FALSE	FALSE	FALSE	FALSE
LTBP1	12.7032	-0.0218481	0.162795	0.823919	0.933998	Not DE	FALSE	FALSE	FALSE	FALSE	FALSE
RASGRP3	5.9585	-0.0169869	0.176676	0.877019	0.955037	Not DE	FALSE	FALSE	FALSE	FALSE	FALSE
FAM98A	10.5231	-0.417554	0.253222	0.0127464	0.112272	Not DE	FALSE	TRUE	TRUE	FALSE	TRUE
CRIM1	36.9223	0.112253	0.170606	0.322108	0.626625	Not DE	FALSE	FALSE	FALSE	FALSE	FALSE
FEZ2	50.1888	0.124685	0.130643	0.237589	0.545621	Not DE	FALSE	FALSE	FALSE	FALSE	FALSE
VIT	3.05064	-0.0277787	0.19007	0.768067	0.910221	Not DE	FALSE	FALSE	FALSE	FALSE	FALSE
STRN	26.1653	-0.10215	0.148237	0.348658	0.652419	Not DE	FALSE	FALSE	FALSE	FALSE	FALSE
HEATR5B	22.5227	-0.463769	0.231551	0.00573489	0.0700317	Not DE	FALSE	FALSE	FALSE	FALSE	FALSE
GPATCH11	4.94842	-0.0835979	0.205457	0.366498	0.666034	Not DE	FALSE	FALSE	FALSE	FALSE	FALSE
EIF2AK2	38.9849	-0.0719284	0.141395	0.509538	0.769451	Not DE	FALSE	FALSE	FALSE	FALSE	FALSE
SULT6B1	3.77253	-0.106007	0.229542	0.212428	0.513649	Not DE	FALSE	FALSE	FALSE	FALSE	FALSE
CEBPZOS	10.9908	0.108087	0.17896	0.341513	0.646131	Not DE	FALSE	FALSE	FALSE	FALSE	FALSE
CEBPZ	18.8887	0.17381	0.190663	0.157214	0.44385	Not DE	FALSE	FALSE	FALSE	FALSE	FALSE
NDUFAF7	15.5257	-0.0807333	0.169017	0.465664	0.73882	Not DE	FALSE	FALSE	FALSE	FALSE	FALSE
PRKD3	17.9616	0.0306714	0.154765	0.772174	0.911677	Not DE	FALSE	FALSE	FALSE	FALSE	FALSE
QPCT	7.76335	-0.0739189	0.185328	0.469678	0.741456	Not DE	FALSE	FALSE	FALSE	FALSE	FALSE
CDC42EP3	10.5109	-0.150915	0.191126	0.204908	0.504291	Not DE	FALSE	FALSE	FALSE	FALSE	FALSE
RMDN2	12.8014	-0.0562784	0.170402	0.590461	0.8146	Not DE	FALSE	FALSE	FALSE	FALSE	FALSE
CYP1B1	13.1398	0.00276777	0.166442	0.966937	0.987721	Not DE	FALSE	FALSE	FALSE	FALSE	FALSE
ATL2	16.7479	-0.286413	0.196294	0.0339922	0.200011	Not DE	FALSE	FALSE	FALSE	FALSE	FALSE
HNRNPLL	21.3952	-0.144095	0.15058	0.206177	0.505183	Not DE	FALSE	FALSE	FALSE	FALSE	FALSE
GALM	6.48726	0.300519	0.287974	0.0465151	0.234196	Not DE	FALSE	FALSE	FALSE	FALSE	FALSE
SRSF7	9.49514	-0.0773673	0.175812	0.473781	0.744462	Not DE	FALSE	FALSE	FALSE	FALSE	FALSE
GEMIN6	12.7496	0.0806311	0.160544	0.461591	0.736052	Not DE	FALSE	FALSE	FALSE	FALSE	FALSE
DHX57	13.9664	0.290112	0.268859	0.0476033	0.237124	Not DE	FALSE	FALSE	TRUE	FALSE	TRUE
MORN2	14.4544	0.127838	0.171777	0.268694	0.574828	Not DE	FALSE	FALSE	FALSE	FALSE	FALSE
ARHGEF33	6.49788	-0.0513567	0.175094	0.630875	0.837739	Not DE	FALSE	FALSE	FALSE	FALSE	FALSE
SOS1	19.7391	-0.668416	0.211815	0.000149732	0.00718572	Downregulated	TRUE	FALSE	TRUE	FALSE	TRUE
MAP4K3	23.1294	-0.137542	0.168659	0.229332	0.534849	Not DE	FALSE	FALSE	FALSE	FALSE	FALSE
TMEM178A	30.0323	-0.762318	0.23915	7.77625e-05	0.00466854	Downregulated	TRUE	TRUE	FALSE	FALSE	FALSE
THUMPD2	5.42687	-0.0576801	0.182749	0.569917	0.801352	Not DE	FALSE	FALSE	FALSE	FALSE	FALSE
SLC8A1	192.789	0.072521	0.18553	0.478734	0.748656	Not DE	FALSE	FALSE	FALSE	FALSE	FALSE
PKDCC	11.6137	-0.318597	0.274965	0.0394637	0.214918	Not DE	FALSE	FALSE	FALSE	FALSE	FALSE
EML4	12.7776	0.289641	0.248874	0.045669	0.231947	Not DE	FALSE	FALSE	FALSE	FALSE	FALSE
COX7A2L	99.2876	0.220997	0.146386	0.0570184	0.260997	Not DE	FALSE	FALSE	FALSE	FALSE	FALSE
KCNG3	8.8018	-0.0272701	0.187057	0.764815	0.90927	Not DE	FALSE	FALSE	FALSE	FALSE	FALSE
MTA3	40.8767	-0.0177668	0.135203	0.852513	0.945796	Not DE	FALSE	FALSE	FALSE	FALSE	FALSE
OXER1	4.89902	-0.0455127	0.188659	0.627458	0.835636	Not DE	FALSE	FALSE	FALSE	FALSE	FALSE
ZFP36L2	41.1604	0.16908	0.204428	0.170071	0.461516	Not DE	FALSE	FALSE	FALSE	FALSE	FALSE
THADA	15.1356	0.266017	0.219681	0.0576399	0.262251	Not DE	FALSE	FALSE	FALSE	FALSE	FALSE
PLEKHH2	5.07844	-0.249975	0.309931	0.0625904	0.275621	Not DE	FALSE	FALSE	FALSE	FALSE	FALSE
DYNC2LI1	12.5494	0.18236	0.213972	0.148312	0.432454	Not DE	FALSE	FALSE	FALSE	FALSE	FALSE
ABCG5	3.53033	0.0994701	0.224977	0.230071	0.535682	Not DE	FALSE	FALSE	FALSE	FALSE	FALSE
LRPPRC	42.7113	-0.204596	0.181018	0.0987379	0.352913	Not DE	FALSE	FALSE	FALSE	FALSE	FALSE
PPM1B	92.4107	0.371052	0.180255	0.00797935	0.084617	Not DE	FALSE	FALSE	FALSE	FALSE	FALSE
SLC3A1	3.81829	-0.0434141	0.192268	0.630274	0.83744	Not DE	FALSE	FALSE	FALSE	FALSE	FALSE
PREPL	109.628	-0.241024	0.198462	0.0730113	0.300345	Not DE	FALSE	FALSE	FALSE	FALSE	FALSE
CAMKMT	16.7018	0.0759669	0.152389	0.460391	0.735152	Not DE	FALSE	FALSE	FALSE	FALSE	FALSE
SIX3	3.76441	0.03459	0.196492	0.677804	0.8628	Not DE	FALSE	FALSE	FALSE	FALSE	FALSE
SRBD1	6.06879	0.156892	0.223073	0.178148	0.470471	Not DE	FALSE	FALSE	FALSE	FALSE	FALSE
PRKCE	33.5709	-0.417784	0.204163	0.00542984	0.0679038	Not DE	FALSE	FALSE	FALSE	FALSE	FALSE
EPAS1	133.486	0.174467	0.166335	0.136423	0.414664	Not DE	FALSE	FALSE	FALSE	FALSE	FALSE
ATP6V1E2	4.71126	-0.0101665	0.182321	0.911425	0.968502	Not DE	FALSE	FALSE	FALSE	FALSE	FALSE
RHOQ	33.0447	-0.000507751	0.150739	0.994756	0.998002	Not DE	FALSE	FALSE	FALSE	FALSE	FALSE
PIGF	13.6577	0.165622	0.200937	0.17613	0.467741	Not DE	FALSE	FALSE	FALSE	FALSE	FALSE
CRIPT	31.0787	0.0428224	0.132749	0.672784	0.860335	Not DE	FALSE	FALSE	FALSE	FALSE	FALSE
SOCS5	16.677	-0.0695863	0.159131	0.496764	0.760663	Not DE	FALSE	FALSE	FALSE	FALSE	FALSE
MCFD2	31.4957	0.137042	0.147829	0.219258	0.522537	Not DE	FALSE	FALSE	FALSE	FALSE	FALSE
TTC7A	12.653	-0.0283798	0.174977	0.767822	0.910194	Not DE	FALSE	FALSE	FALSE	FALSE	FALSE
CALM2	135.257	0.0462605	0.157361	0.683911	0.86662	Not DE	FALSE	FALSE	FALSE	FALSE	FALSE
MSH2	17.5009	-0.30011	0.195257	0.0293479	0.183732	Not DE	FALSE	FALSE	FALSE	FALSE	FALSE
KCNK12	27.2345	-0.123257	0.220654	0.216031	0.518123	Not DE	FALSE	FALSE	FALSE	FALSE	FALSE
MSH6	17.0982	-0.0865696	0.15574	0.43623	0.717949	Not DE	FALSE	FALSE	FALSE	FALSE	FALSE
FBXO11	18.8508	-0.0640371	0.172905	0.540146	0.785662	Not DE	FALSE	FALSE	FALSE	FALSE	FALSE
FOXN2	24.2043	0.0883512	0.138064	0.406644	0.697719	Not DE	FALSE	FALSE	FALSE	FALSE	FALSE
PPP1R21	35.5784	-0.0670029	0.136537	0.516687	0.772876	Not DE	FALSE	FALSE	FALSE	FALSE	FALSE
STON1	5.88234	0.0413594	0.188986	0.657776	0.852868	Not DE	FALSE	FALSE	FALSE	FALSE	FALSE
LHCGR	2.53518	-0.0169047	0.198239	0.841353	0.940453	Not DE	FALSE	FALSE	FALSE	FALSE	FALSE
FSHR	2.43142	-0.0619634	0.209257	0.446746	0.72604	Not DE	FALSE	FALSE	FALSE	FALSE	FALSE
NRXN1	139.785	-0.436543	0.1396	0.000296718	0.0111225	Not DE	FALSE	FALSE	FALSE	FALSE	FALSE
ASB3	27.2476	-0.0555809	0.152457	0.604931	0.82294	Not DE	FALSE	FALSE	FALSE	FALSE	FALSE
CHAC2	3.36763	0.0683854	0.2009	0.454358	0.731565	Not DE	FALSE	FALSE	FALSE	FALSE	FALSE
ERLEC1	23.0845	-0.249853	0.215194	0.0620225	0.274557	Not DE	FALSE	FALSE	FALSE	FALSE	FALSE
PSME4	12.5901	-0.0482109	0.169852	0.632652	0.83873	Not DE	FALSE	FALSE	FALSE	FALSE	FALSE
ACYP2	94.1201	0.205934	0.120156	0.0420975	0.221884	Not DE	FALSE	FALSE	FALSE	FALSE	FALSE
TSPYL6	3.7893	0.0833705	0.20171	0.389235	0.684342	Not DE	FALSE	FALSE	FALSE	FALSE	FALSE
C2orf73	6.98981	0.0467667	0.177562	0.661532	0.854502	Not DE	FALSE	FALSE	FALSE	FALSE	FALSE
SPTBN1	88.5013	0.111425	0.143658	0.318767	0.624432	Not DE	FALSE	FALSE	FALSE	FALSE	FALSE
EML6	19.367	-0.117296	0.161909	0.29562	0.603128	Not DE	FALSE	FALSE	FALSE	FALSE	FALSE
RTN4	166.387	0.0766676	0.163679	0.481185	0.750076	Not DE	FALSE	FALSE	FALSE	FALSE	FALSE
CLHC1	8.88368	0.113744	0.187062	0.313646	0.619035	Not DE	FALSE	FALSE	FALSE	FALSE	FALSE
MTIF2	20.7995	0.281783	0.190059	0.0371815	0.208377	Not DE	FALSE	FALSE	FALSE	FALSE	FALSE
CCDC88A	54.9019	-0.0026285	0.129916	0.992685	0.997681	Not DE	FALSE	FALSE	FALSE	FALSE	FALSE
CFAP36	46.2177	0.152453	0.14807	0.175402	0.467083	Not DE	FALSE	FALSE	FALSE	FALSE	FALSE
PPP4R3B	38.1127	-0.209524	0.186731	0.0996274	0.354491	Not DE	FALSE	FALSE	FALSE	FALSE	FALSE
EFEMP1	41.7492	0.196093	0.290676	0.0809114	0.317928	Not DE	FALSE	FALSE	FALSE	FALSE	FALSE
CCDC85A	15.9425	-0.0618973	0.17585	0.551509	0.792527	Not DE	FALSE	FALSE	FALSE	FALSE	FALSE
VRK2	10.8582	0.242913	0.255509	0.0756169	0.30697	Not DE	FALSE	FALSE	FALSE	FALSE	FALSE
FANCL	9.64384	0.115611	0.187662	0.302867	0.609422	Not DE	FALSE	FALSE	FALSE	FALSE	FALSE
BCL11A	28.2408	-0.0454889	0.16214	0.673426	0.860644	Not DE	FALSE	FALSE	FALSE	FALSE	FALSE
PAPOLG	8.80902	-0.0708681	0.168212	0.512541	0.770806	Not DE	FALSE	FALSE	FALSE	FALSE	FALSE
REL	14.9634	-0.169569	0.186784	0.166772	0.455599	Not DE	FALSE	FALSE	FALSE	FALSE	FALSE
PUS10	3.77394	0.134574	0.231432	0.192511	0.488896	Not DE	FALSE	FALSE	FALSE	FALSE	FALSE
PEX13	21.9861	-0.0936018	0.14932	0.398857	0.692281	Not DE	FALSE	FALSE	FALSE	FALSE	FALSE
KIAA1841	20.9789	-0.00136499	0.142942	0.990623	0.996708	Not DE	FALSE	FALSE	FALSE	FALSE	FALSE
C2orf74	29.0617	-0.0918491	0.167064	0.403997	0.695445	Not DE	FALSE	FALSE	FALSE	FALSE	FALSE
USP34	70.9589	0.136232	0.116907	0.170929	0.463046	Not DE	FALSE	FALSE	FALSE	FALSE	FALSE
XPO1	10.4612	-0.112152	0.194547	0.311725	0.617901	Not DE	FALSE	FALSE	FALSE	FALSE	FALSE
FAM161A	6.0556	-0.046599	0.185431	0.6371	0.841834	Not DE	FALSE	FALSE	FALSE	FALSE	FALSE
CCT4	15.7583	-0.216826	0.266602	0.0807589	0.317743	Not DE	FALSE	FALSE	FALSE	FALSE	FALSE
COMMD1	20.7988	-0.00324428	0.139538	0.976557	0.991862	Not DE	FALSE	FALSE	FALSE	FALSE	FALSE
B3GNT2	17.307	0.128217	0.166653	0.273809	0.579584	Not DE	FALSE	FALSE	FALSE	FALSE	FALSE
TMEM17	6.86621	0.132049	0.212274	0.235092	0.542595	Not DE	FALSE	FALSE	FALSE	FALSE	TRUE
EHBP1	43.7364	-0.175033	0.164562	0.146942	0.43054	Not DE	FALSE	FALSE	FALSE	FALSE	FALSE
OTX1	5.67569	0.0649304	0.19398	0.491234	0.757667	Not DE	FALSE	FALSE	FALSE	FALSE	FALSE
WDPCP	10.0351	-0.0995855	0.192594	0.347527	0.65111	Not DE	FALSE	FALSE	FALSE	FALSE	FALSE
MDH1	54.0838	-0.146788	0.161895	0.203715	0.502782	Not DE	FALSE	FALSE	FALSE	FALSE	FALSE
UGP2	15.4488	-0.425078	0.227418	0.0074622	0.0816615	Not DE	FALSE	FALSE	FALSE	FALSE	FALSE
VPS54	17.3208	-0.269719	0.189025	0.0457056	0.231976	Not DE	FALSE	FALSE	FALSE	FALSE	FALSE
PELI1	9.54229	-0.0815092	0.173893	0.451073	0.728533	Not DE	FALSE	FALSE	FALSE	FALSE	FALSE
LGALSL	18.208	0.00448662	0.162523	0.974093	0.990726	Not DE	FALSE	FALSE	FALSE	FALSE	FALSE
AFTPH	21.3444	-0.200125	0.175281	0.115129	0.379943	Not DE	FALSE	FALSE	FALSE	FALSE	FALSE
SERTAD2	14.0634	0.0214765	0.158008	0.840783	0.940302	Not DE	FALSE	FALSE	FALSE	FALSE	FALSE
SLC1A4	43.7233	0.67211	0.19951	5.87443e-05	0.00396959	Upregulated	TRUE	FALSE	FALSE	FALSE	FALSE
CEP68	33.6323	0.411003	0.268585	0.014389	0.120429	Not DE	FALSE	FALSE	TRUE	TRUE	TRUE
RAB1A	13.6107	-0.2519	0.258084	0.068453	0.289363	Not DE	FALSE	FALSE	FALSE	FALSE	FALSE
ACTR2	13.7474	-0.05103	0.197933	0.537977	0.7844	Not DE	FALSE	FALSE	FALSE	FALSE	FALSE
SPRED2	15.9143	-0.300701	0.279843	0.0464614	0.234078	Not DE	FALSE	FALSE	FALSE	FALSE	FALSE
MEIS1	6.02405	-0.0713786	0.187253	0.483633	0.751792	Not DE	FALSE	FALSE	FALSE	FALSE	FALSE
ETAA1	8.04721	-0.228705	0.266383	0.0801427	0.316254	Not DE	FALSE	FALSE	FALSE	FALSE	FALSE
WDR92	10.5498	0.129815	0.195783	0.259736	0.566436	Not DE	FALSE	FALSE	FALSE	FALSE	FALSE
PNO1	6.87977	-0.0562269	0.18136	0.579454	0.807736	Not DE	FALSE	FALSE	FALSE	FALSE	FALSE
PPP3R1	62.6045	-0.29788	0.235325	0.0442395	0.228673	Not DE	FALSE	FALSE	FALSE	FALSE	FALSE
CNRIP1	71.0562	-0.175744	0.146012	0.113278	0.376666	Not DE	FALSE	FALSE	FALSE	FALSE	FALSE
PLEK	6.9605	-0.153088	0.230145	0.173962	0.465821	Not DE	FALSE	FALSE	FALSE	FALSE	FALSE
FBXO48	4.34182	-0.0547653	0.192066	0.548493	0.790636	Not DE	FALSE	FALSE	FALSE	FALSE	FALSE
ARHGAP25	7.25781	0.133041	0.219962	0.211847	0.512576	Not DE	FALSE	FALSE	FALSE	FALSE	FALSE
ANTXR1	35.6488	0.616186	0.257177	0.00112354	0.0254597	Upregulated	TRUE	TRUE	TRUE	FALSE	FALSE
GFPT1	23.9466	-0.058025	0.132114	0.593418	0.816343	Not DE	FALSE	FALSE	FALSE	FALSE	FALSE
NFU1	17.8544	-0.0704398	0.155386	0.529076	0.778429	Not DE	FALSE	FALSE	FALSE	FALSE	FALSE
AAK1	37.8685	-0.617107	0.184091	7.5795e-05	0.00458697	Downregulated	TRUE	TRUE	TRUE	TRUE	FALSE
ANXA4	14.8543	0.929706	0.332264	0.000308316	0.0113318	Upregulated	TRUE	TRUE	FALSE	FALSE	FALSE
GMCL1	7.32634	0.0914622	0.20186	0.356493	0.657607	Not DE	FALSE	FALSE	FALSE	FALSE	FALSE
SNRNP27	41.3393	-0.0514154	0.133563	0.623886	0.833697	Not DE	FALSE	FALSE	FALSE	FALSE	FALSE
MXD1	10.656	-0.184942	0.228808	0.135598	0.413881	Not DE	FALSE	FALSE	FALSE	FALSE	FALSE
ASPRV1	6.04291	-0.0642678	0.181329	0.544091	0.787466	Not DE	FALSE	FALSE	FALSE	FALSE	FALSE
PCBP1	39.9615	-0.530432	0.282571	0.00484777	0.0642886	Not DE	FALSE	TRUE	FALSE	FALSE	FALSE
C2orf42	8.27885	-0.0183549	0.16574	0.856114	0.947472	Not DE	FALSE	FALSE	FALSE	FALSE	FALSE
TIA1	10.7052	-0.0405358	0.19009	0.656859	0.852626	Not DE	FALSE	FALSE	FALSE	FALSE	FALSE
PCYOX1	49.878	0.164321	0.166199	0.164936	0.453817	Not DE	FALSE	FALSE	FALSE	FALSE	FALSE
SNRPG	6.85155	0.0429452	0.176543	0.680245	0.864301	Not DE	FALSE	FALSE	FALSE	FALSE	FALSE
FAM136A	6.07036	-0.0743687	0.201034	0.424506	0.709424	Not DE	FALSE	FALSE	FALSE	FALSE	FALSE
TGFA	3.45196	-0.108898	0.220674	0.248328	0.556629	Not DE	FALSE	FALSE	FALSE	FALSE	FALSE
ADD2	34.1649	-0.298642	0.21355	0.0338897	0.199798	Not DE	FALSE	FALSE	FALSE	FALSE	FALSE
FIGLA	3.33454	0.0737709	0.206266	0.404657	0.696094	Not DE	FALSE	FALSE	FALSE	FALSE	FALSE
ANKRD53	4.65705	0.035008	0.191745	0.697183	0.874317	Not DE	FALSE	FALSE	FALSE	FALSE	FALSE
TEX261	5.57683	0.116452	0.207511	0.279894	0.585815	Not DE	FALSE	FALSE	FALSE	FALSE	FALSE
NAGK	14.238	-0.0407152	0.168441	0.689023	0.870172	Not DE	FALSE	FALSE	FALSE	FALSE	FALSE
MCEE	5.79501	-0.0534448	0.182285	0.595601	0.81772	Not DE	FALSE	FALSE	FALSE	FALSE	FALSE
MPHOSPH10	14.9002	0.0746867	0.160504	0.500121	0.763481	Not DE	FALSE	FALSE	FALSE	FALSE	FALSE
PAIP2B	18.8323	-0.142895	0.189273	0.216915	0.519251	Not DE	FALSE	FALSE	FALSE	FALSE	FALSE
ZNF638	33.7277	-0.360531	0.147235	0.00334709	0.0509982	Not DE	FALSE	FALSE	FALSE	FALSE	FALSE
DYSF	5.79455	0.0072522	0.184231	0.936617	0.977339	Not DE	FALSE	FALSE	FALSE	FALSE	FALSE
CYP26B1	10.3725	0.0343334	0.189654	0.70393	0.877816	Not DE	FALSE	FALSE	FALSE	FALSE	FALSE
EXOC6B	65.4957	-0.17675	0.169441	0.141157	0.420124	Not DE	FALSE	FALSE	FALSE	FALSE	FALSE
SPR	21.0265	-0.127552	0.199077	0.256417	0.563587	Not DE	FALSE	FALSE	FALSE	FALSE	FALSE
EMX1	17.678	-0.231213	0.232715	0.0796677	0.315261	Not DE	FALSE	FALSE	FALSE	FALSE	FALSE
SFXN5	25.2963	0.466836	0.362276	0.0152366	0.124579	Not DE	FALSE	FALSE	FALSE	FALSE	FALSE
RAB11FIP5	35.1675	-0.194178	0.14793	0.0822798	0.321117	Not DE	FALSE	FALSE	FALSE	FALSE	FALSE
SMYD5	16.1602	0.302353	0.253963	0.0417075	0.220988	Not DE	FALSE	FALSE	FALSE	FALSE	FALSE
PRADC1	19.1456	0.592462	0.263279	0.00194727	0.0358721	Upregulated	TRUE	FALSE	FALSE	FALSE	FALSE
FBXO41	55.6582	-0.155874	0.178408	0.180842	0.473026	Not DE	FALSE	FALSE	FALSE	FALSE	FALSE
EGR4	8.17092	0.0460974	0.210372	0.438914	0.720715	Not DE	FALSE	FALSE	FALSE	FALSE	FALSE
ALMS1	20.3753	-0.24383	0.200224	0.063636	0.277871	Not DE	FALSE	FALSE	FALSE	FALSE	FALSE
TPRKB	9.53857	-0.150712	0.200342	0.19862	0.496024	Not DE	FALSE	FALSE	FALSE	FALSE	FALSE
DUSP11	23.1963	0.189222	0.158487	0.110762	0.371151	Not DE	FALSE	FALSE	FALSE	FALSE	FALSE
STAMBP	24.7476	0.0304341	0.142692	0.777557	0.914329	Not DE	FALSE	FALSE	FALSE	FALSE	FALSE
ACTG2	4.312	-0.0111853	0.19662	0.881843	0.957278	Not DE	FALSE	FALSE	FALSE	FALSE	FALSE
DGUOK	17.314	-0.0420542	0.150233	0.697098	0.874317	Not DE	FALSE	FALSE	FALSE	FALSE	FALSE
TET3	5.94077	-0.0516935	0.189234	0.587337	0.812502	Not DE	FALSE	FALSE	FALSE	FALSE	FALSE
BOLA3	6.95215	-0.00480484	0.182668	0.957844	0.984824	Not DE	FALSE	FALSE	FALSE	FALSE	FALSE
MOB1A	9.45711	-0.00560607	0.170605	0.959611	0.985308	Not DE	FALSE	FALSE	FALSE	FALSE	FALSE
MTHFD2	9.46384	-0.0454683	0.177666	0.653416	0.850716	Not DE	FALSE	FALSE	FALSE	FALSE	FALSE
SLC4A5	5.37128	0.0717321	0.190185	0.478243	0.748198	Not DE	FALSE	FALSE	FALSE	FALSE	FALSE
DCTN1	169.039	0.283732	0.140948	0.0149501	0.123038	Not DE	FALSE	FALSE	FALSE	FALSE	FALSE
WDR54	6.28995	0.0362578	0.177279	0.719603	0.885923	Not DE	FALSE	FALSE	FALSE	FALSE	FALSE
RTKN	17.0606	-0.169221	0.212273	0.161856	0.449338	Not DE	FALSE	FALSE	FALSE	FALSE	FALSE
INO80B	30.534	0.13612	0.162655	0.239974	0.547739	Not DE	FALSE	FALSE	FALSE	FALSE	FALSE
WBP1	49.9967	0.0663374	0.130446	0.527558	0.777484	Not DE	FALSE	FALSE	FALSE	FALSE	FALSE
MOGS	14.2206	0.056781	0.165318	0.606249	0.824138	Not DE	FALSE	FALSE	FALSE	FALSE	FALSE
TTC31	3.13584	0.128678	0.237505	0.173805	0.465821	Not DE	FALSE	FALSE	FALSE	FALSE	FALSE
LBX2	4.59066	0.125403	0.216833	0.242678	0.550574	Not DE	FALSE	FALSE	FALSE	FALSE	FALSE
PCGF1	14.1483	-0.0218152	0.148164	0.837459	0.939082	Not DE	FALSE	FALSE	FALSE	FALSE	FALSE
TLX2	5.71537	0.159675	0.254516	0.130617	0.405911	Not DE	FALSE	FALSE	FALSE	FALSE	FALSE
AUP1	16.1993	-0.505999	0.313979	0.0077305	0.0831703	Not DE	FALSE	FALSE	TRUE	TRUE	FALSE
HTRA2	13.3358	-0.0358992	0.158613	0.737625	0.895094	Not DE	FALSE	FALSE	FALSE	FALSE	FALSE
LOXL3	11.2607	0.176721	0.203273	0.14452	0.426309	Not DE	FALSE	FALSE	FALSE	FALSE	FALSE
DOK1	6.00134	-0.0558872	0.190411	0.560419	0.797974	Not DE	FALSE	FALSE	FALSE	FALSE	FALSE
M1AP	2.20428	-0.0994058	0.220404	0.270756	0.576779	Not DE	FALSE	FALSE	FALSE	FALSE	FALSE
SEMA4F	11.3976	-0.334058	0.259027	0.0318362	0.192666	Not DE	FALSE	FALSE	FALSE	FALSE	FALSE
HK2	6.7203	-0.110471	0.217574	0.258729	0.565614	Not DE	FALSE	FALSE	FALSE	FALSE	FALSE
POLE4	21.0665	0.0593389	0.167463	0.578866	0.807156	Not DE	FALSE	FALSE	FALSE	FALSE	FALSE
TACR1	2.92269	0.018967	0.197566	0.806596	0.928234	Not DE	FALSE	FALSE	FALSE	FALSE	FALSE
EVA1A	3.42271	-0.0838737	0.211164	0.341353	0.646131	Not DE	FALSE	FALSE	FALSE	FALSE	FALSE
GCFC2	6.12666	-0.0776516	0.189954	0.450008	0.728214	Not DE	FALSE	FALSE	FALSE	FALSE	FALSE
LRRTM4	21.2622	-0.62065	0.242717	0.000801324	0.0207677	Downregulated	TRUE	FALSE	FALSE	FALSE	FALSE
REG1B	2.69523	-0.024218	0.195584	0.765496	0.909392	Not DE	FALSE	FALSE	FALSE	FALSE	FALSE
REG3A	3.7741	-0.0231829	0.195478	0.756913	0.904846	Not DE	FALSE	FALSE	FALSE	FALSE	FALSE
CTNNA2	98.2799	0.22742	0.162195	0.0671765	0.286279	Not DE	FALSE	FALSE	FALSE	FALSE	FALSE
LRRTM1	4.80896	-0.0711252	0.191244	0.48013	0.749438	Not DE	FALSE	FALSE	FALSE	FALSE	FALSE
SUCLG1	29.0813	0.0808267	0.137248	0.460304	0.735152	Not DE	FALSE	FALSE	FALSE	FALSE	FALSE
DNAH6	4.21992	0.0549425	0.196755	0.543816	0.787399	Not DE	FALSE	FALSE	FALSE	FALSE	FALSE
TRABD2A	3.99618	-0.105437	0.21385	0.282234	0.588079	Not DE	FALSE	FALSE	FALSE	FALSE	FALSE
TMSB10	217.04	-0.236572	0.199959	0.0743227	0.303268	Not DE	FALSE	FALSE	FALSE	FALSE	FALSE
KCMF1	36.1898	-0.449549	0.154017	0.000453518	0.0142972	Not DE	FALSE	FALSE	FALSE	FALSE	FALSE
TCF7L1	9.65671	0.0593821	0.182419	0.564082	0.799365	Not DE	FALSE	FALSE	FALSE	FALSE	FALSE
TGOLN2	82.871	0.131585	0.119367	0.183963	0.47746	Not DE	FALSE	FALSE	FALSE	FALSE	FALSE
RETSAT	15.9265	0.362256	0.304152	0.0290661	0.182727	Not DE	FALSE	FALSE	FALSE	FALSE	FALSE
ELMOD3	10.1183	-0.119355	0.18158	0.296746	0.604453	Not DE	FALSE	FALSE	FALSE	FALSE	FALSE
CAPG	32.0611	1.33479	0.333016	2.5825e-06	0.000694922	Upregulated	TRUE	TRUE	TRUE	FALSE	FALSE
MAT2A	102.953	0.119886	0.174767	0.298956	0.605996	Not DE	FALSE	FALSE	FALSE	FALSE	FALSE
GGCX	10.1845	0.245954	0.233482	0.0752631	0.306028	Not DE	FALSE	FALSE	FALSE	FALSE	FALSE
VAMP8	13.7685	0.200178	0.238218	0.113755	0.377486	Not DE	FALSE	FALSE	FALSE	FALSE	FALSE
VAMP5	23.172	0.814124	0.231506	2.56385e-05	0.0026282	Upregulated	TRUE	TRUE	FALSE	FALSE	FALSE
RNF181	37.0651	0.0832721	0.15507	0.448359	0.727065	Not DE	FALSE	FALSE	FALSE	FALSE	FALSE
TMEM150A	6.53031	0.234009	0.285758	0.0699755	0.293453	Not DE	FALSE	FALSE	FALSE	FALSE	FALSE
USP39	8.51025	-0.0286639	0.163255	0.780919	0.916343	Not DE	FALSE	FALSE	FALSE	FALSE	FALSE
C2orf68	17.1489	0.17252	0.18099	0.148142	0.43229	Not DE	FALSE	FALSE	FALSE	FALSE	FALSE
GNLY	11.8792	-0.136988	0.242507	0.159675	0.44676	Not DE	FALSE	FALSE	FALSE	FALSE	FALSE
ATOH8	20.6991	0.0178905	0.155646	0.868145	0.952671	Not DE	FALSE	FALSE	FALSE	FALSE	FALSE
ST3GAL5	38.2895	0.0486374	0.148774	0.652583	0.850618	Not DE	FALSE	FALSE	FALSE	FALSE	FALSE
POLR1A	16.6727	-0.0381346	0.145211	0.710927	0.88267	Not DE	FALSE	FALSE	FALSE	FALSE	FALSE
IMMT	38.3354	-0.121071	0.129138	0.23928	0.547099	Not DE	FALSE	FALSE	FALSE	FALSE	FALSE
REEP1	26.0587	-0.263825	0.199906	0.0506003	0.24523	Not DE	FALSE	FALSE	FALSE	FALSE	FALSE
KDM3A	40.2691	-0.028213	0.153847	0.770738	0.911278	Not DE	FALSE	FALSE	FALSE	FALSE	FALSE
CHMP3	78.0514	0.659116	0.250837	0.000635031	0.0177165	Upregulated	TRUE	FALSE	FALSE	TRUE	TRUE
RNF103	37.809	0.0144072	0.147799	0.893222	0.962395	Not DE	FALSE	FALSE	FALSE	FALSE	FALSE
RMND5A	65.0074	-0.137627	0.135558	0.197457	0.494677	Not DE	FALSE	FALSE	FALSE	FALSE	FALSE
CD8A	4.79348	0.111933	0.218906	0.252356	0.559761	Not DE	FALSE	FALSE	FALSE	FALSE	FALSE
PLGLB2	9.31173	-0.0608519	0.176224	0.558445	0.796971	Not DE	FALSE	FALSE	FALSE	FALSE	FALSE
KRCC1	14.4231	-0.0574342	0.168154	0.609336	0.825743	Not DE	FALSE	FALSE	FALSE	FALSE	FALSE
SMYD1	3.48485	-0.113235	0.226912	0.216952	0.519259	Not DE	FALSE	FALSE	FALSE	FALSE	FALSE
THNSL2	9.13112	0.0216274	0.178504	0.816433	0.931398	Not DE	FALSE	FALSE	FALSE	FALSE	FALSE
EIF2AK3	9.70037	-0.312435	0.261327	0.0411873	0.219872	Not DE	FALSE	FALSE	FALSE	FALSE	FALSE
RPIA	6.53522	0.114875	0.209317	0.278744	0.585095	Not DE	FALSE	FALSE	FALSE	FALSE	FALSE
IGKC	7.83608	-0.0860813	0.207505	0.346586	0.650472	Not DE	FALSE	FALSE	FALSE	FALSE	FALSE
AL845331.2	4.34655	0.114214	0.221244	0.239903	0.547739	Not DE	FALSE	FALSE	FALSE	FALSE	FALSE
MAL	46.7582	0.0836637	0.151457	0.449172	0.727667	Not DE	FALSE	FALSE	FALSE	FALSE	FALSE
ZNF514	6.52272	-0.165924	0.238452	0.158956	0.445662	Not DE	FALSE	FALSE	TRUE	FALSE	FALSE
ZNF2	4.95557	0.0639458	0.196073	0.497828	0.761447	Not DE	FALSE	FALSE	FALSE	FALSE	FALSE
AC092835.1	9.5996	-0.305037	0.247365	0.0393231	0.214436	Not DE	FALSE	FALSE	FALSE	FALSE	FALSE
PROM2	3.90198	-0.0334126	0.18597	0.712249	0.883001	Not DE	FALSE	FALSE	FALSE	FALSE	FALSE
KCNIP3	12.1947	0.621218	0.295531	0.0025192	0.0429433	Upregulated	TRUE	FALSE	FALSE	TRUE	TRUE
FAHD2A	13.4418	0.129642	0.179555	0.266692	0.573128	Not DE	FALSE	FALSE	FALSE	FALSE	FALSE
TRIM43	4.34421	0.0700192	0.19735	0.459337	0.734637	Not DE	FALSE	FALSE	FALSE	FALSE	FALSE
GPAT2	5.24311	-0.119713	0.213798	0.260406	0.567325	Not DE	FALSE	FALSE	FALSE	FALSE	FALSE
ADRA2B	6.49446	0.19724	0.264665	0.106838	0.364589	Not DE	FALSE	FALSE	FALSE	FALSE	FALSE
ASTL	2.77729	-0.0585383	0.204895	0.465256	0.738617	Not DE	FALSE	FALSE	FALSE	FALSE	FALSE
DUSP2	9.57957	0.0934245	0.202403	0.35312	0.65591	Not DE	FALSE	FALSE	FALSE	FALSE	FALSE
STARD7	21.0636	0.0545188	0.152596	0.610214	0.8264	Not DE	FALSE	FALSE	FALSE	FALSE	FALSE
TMEM127	21.8873	-0.00423871	0.152683	0.963564	0.986678	Not DE	FALSE	FALSE	FALSE	FALSE	FALSE
CIAO1	30.0689	0.199659	0.163956	0.0903782	0.336387	Not DE	FALSE	FALSE	FALSE	FALSE	FALSE
SNRNP200	46.0701	0.107749	0.161448	0.34108	0.646131	Not DE	FALSE	FALSE	FALSE	FALSE	FALSE
ITPRIPL1	4.61981	-0.112758	0.218474	0.246718	0.554425	Not DE	FALSE	FALSE	FALSE	FALSE	FALSE
NEURL3	4.21372	-0.00970941	0.188175	0.910024	0.968036	Not DE	FALSE	FALSE	FALSE	FALSE	FALSE
ARID5A	10.623	0.0305131	0.167463	0.770327	0.911172	Not DE	FALSE	FALSE	FALSE	FALSE	FALSE
KANSL3	28.2573	0.25881	0.175621	0.0441436	0.228434	Not DE	FALSE	FALSE	FALSE	FALSE	FALSE
LMAN2L	16.6025	-0.187274	0.19143	0.133849	0.411375	Not DE	FALSE	FALSE	FALSE	FALSE	FALSE
CNNM4	6.10368	-0.00819223	0.17434	0.935472	0.977021	Not DE	FALSE	FALSE	FALSE	FALSE	FALSE
CNNM3	16.6973	0.146889	0.177769	0.20832	0.507508	Not DE	FALSE	FALSE	FALSE	FALSE	FALSE
ANKRD39	7.98471	-0.0420645	0.179418	0.672554	0.860332	Not DE	FALSE	FALSE	FALSE	FALSE	FALSE
SEMA4C	20.1893	0.0567887	0.152146	0.584843	0.810913	Not DE	FALSE	FALSE	FALSE	FALSE	FALSE
FAM178B	4.06021	0.079869	0.206957	0.373654	0.671847	Not DE	FALSE	FALSE	FALSE	FALSE	FALSE
FAHD2B	17.7186	0.428024	0.286036	0.0136333	0.116397	Not DE	FALSE	FALSE	FALSE	FALSE	FALSE
COX5B	34.1392	0.534299	0.24942	0.00280824	0.0459471	Not DE	FALSE	FALSE	FALSE	FALSE	FALSE
ACTR1B	46.7875	0.0718373	0.150523	0.507752	0.768633	Not DE	FALSE	FALSE	FALSE	FALSE	FALSE
C2orf92	6.87533	0.100443	0.198343	0.341338	0.646131	Not DE	FALSE	FALSE	FALSE	FALSE	FALSE
ZAP70	3.54305	-0.0112149	0.190494	0.893434	0.962395	Not DE	FALSE	FALSE	FALSE	FALSE	FALSE
TMEM131	15.0799	-0.0818512	0.161651	0.449023	0.727562	Not DE	FALSE	FALSE	FALSE	FALSE	FALSE
VWA3B	4.34869	-0.0207473	0.190162	0.810735	0.929603	Not DE	FALSE	FALSE	FALSE	FALSE	FALSE
CNGA3	6.61278	0.664814	0.410336	0.00531236	0.0670653	Not DE	FALSE	FALSE	FALSE	FALSE	FALSE
INPP4A	22.1634	-0.404837	0.264205	0.0154577	0.125628	Not DE	FALSE	FALSE	FALSE	FALSE	FALSE
COA5	17.9472	0.198158	0.199951	0.122723	0.392468	Not DE	FALSE	FALSE	FALSE	FALSE	FALSE
UNC50	32.2097	-0.087997	0.140474	0.416097	0.703874	Not DE	FALSE	FALSE	FALSE	FALSE	FALSE
MGAT4A	22.661	-0.187173	0.159561	0.108294	0.367211	Not DE	FALSE	FALSE	FALSE	FALSE	FALSE
KIAA1211L	33.89	-0.219025	0.191861	0.088395	0.333423	Not DE	FALSE	FALSE	FALSE	FALSE	FALSE
TSGA10	5.53406	0.0205427	0.175391	0.838759	0.939599	Not DE	FALSE	FALSE	FALSE	FALSE	FALSE
C2orf15	3.35341	0.0290171	0.190789	0.740911	0.896932	Not DE	FALSE	FALSE	FALSE	FALSE	FALSE
LIPT1	5.1743	-0.242503	0.277961	0.0729011	0.300067	Not DE	FALSE	FALSE	FALSE	FALSE	FALSE
MITD1	19.8578	0.0273078	0.142985	0.805194	0.927879	Not DE	FALSE	FALSE	FALSE	FALSE	FALSE
LYG1	2.32644	0.0902686	0.217657	0.283502	0.589109	Not DE	FALSE	FALSE	FALSE	FALSE	FALSE
TXNDC9	2.9773	-0.0795435	0.207929	0.372359	0.67086	Not DE	FALSE	FALSE	FALSE	FALSE	FALSE
EIF5B	33.9966	0.136018	0.135454	0.209157	0.5086	Not DE	FALSE	FALSE	FALSE	FALSE	FALSE
REV1	57.3158	0.349733	0.201288	0.0158574	0.127601	Not DE	FALSE	FALSE	FALSE	FALSE	FALSE
AFF3	18.6308	-0.440782	0.245521	0.0086461	0.0890554	Not DE	FALSE	FALSE	FALSE	FALSE	FALSE
LONRF2	50.7626	-0.268917	0.221078	0.053021	0.25202	Not DE	FALSE	FALSE	FALSE	FALSE	FALSE
CHST10	11.0316	0.00118977	0.162377	0.991407	0.996898	Not DE	FALSE	FALSE	FALSE	FALSE	FALSE
PDCL3	25.9976	0.17956	0.156245	0.118416	0.385486	Not DE	FALSE	FALSE	FALSE	FALSE	FALSE
NPAS2	37.7212	-0.300644	0.212034	0.0353831	0.203662	Not DE	FALSE	FALSE	FALSE	FALSE	FALSE
TBC1D8	6.6105	-0.171407	0.238119	0.147658	0.431716	Not DE	FALSE	FALSE	FALSE	FALSE	FALSE
CNOT11	25.4509	0.065618	0.149118	0.546956	0.789926	Not DE	FALSE	FALSE	FALSE	FALSE	FALSE
RNF149	29.1116	-0.0190893	0.136337	0.877878	0.955558	Not DE	FALSE	FALSE	FALSE	FALSE	FALSE
CREG2	45.5111	-0.141016	0.229917	0.180789	0.47297	Not DE	FALSE	FALSE	FALSE	FALSE	FALSE
RFX8	2.71221	-0.0558131	0.203809	0.496605	0.760656	Not DE	FALSE	FALSE	FALSE	FALSE	FALSE
MAP4K4	130.272	0.306378	0.177003	0.0194903	0.144324	Not DE	FALSE	FALSE	FALSE	FALSE	FALSE
IL1R2	2.74693	-0.00262815	0.201583	0.961146	0.985676	Not DE	FALSE	FALSE	FALSE	FALSE	FALSE
IL1R1	14.1628	-0.257276	0.286505	0.062991	0.2765	Not DE	FALSE	FALSE	FALSE	FALSE	FALSE
IL1RL1	9.9346	-0.012805	0.210482	0.713703	0.883997	Not DE	FALSE	FALSE	FALSE	FALSE	FALSE
IL18R1	2.70349	0.00528992	0.193769	0.932573	0.975967	Not DE	FALSE	FALSE	FALSE	FALSE	FALSE
MFSD9	5.16874	-0.0958245	0.202895	0.340847	0.646131	Not DE	FALSE	FALSE	FALSE	FALSE	FALSE
[truncated: 13,070 more rows]

## Sheet: l2_iAD_nAD
gene	baseMean	log2FoldChange	lfcSE	pvalue	padj	DE	gray-l1	gray-l2	gray-l3	gray-l4	gray-l56
SAMD11	5.03451	0.107525	0.228197	0.264699	0.55672	Not DE	FALSE	FALSE	FALSE	FALSE	FALSE
NOC2L	13.7873	-0.108413	0.194366	0.34737	0.630078	Not DE	FALSE	FALSE	FALSE	FALSE	FALSE
KLHL17	11.5189	0.11179	0.196486	0.331574	0.616944	Not DE	FALSE	FALSE	FALSE	FALSE	FALSE
PLEKHN1	2.6045	-0.0296317	0.211366	0.688019	0.861034	Not DE	FALSE	FALSE	FALSE	FALSE	FALSE
PERM1	3.45989	0.0360331	0.207582	0.663039	0.846681	Not DE	FALSE	FALSE	FALSE	FALSE	FALSE
HES4	41.8222	-0.265774	0.214322	0.0551169	0.249408	Not DE	FALSE	FALSE	FALSE	FALSE	FALSE
ISG15	27.8097	0.103214	0.229202	0.230397	0.517263	Not DE	FALSE	FALSE	FALSE	FALSE	FALSE
AGRN	80.9544	0.148672	0.169585	0.217748	0.505087	Not DE	FALSE	FALSE	FALSE	FALSE	FALSE
RNF223	4.93384	0.081426	0.213852	0.39825	0.673012	Not DE	FALSE	FALSE	FALSE	FALSE	FALSE
C1orf159	7.97171	0.16663	0.232136	0.170437	0.447055	Not DE	FALSE	FALSE	FALSE	FALSE	FALSE
TNFRSF18	7.88897	0.750227	0.460584	0.00510339	0.0644993	Not DE	FALSE	FALSE	FALSE	FALSE	FALSE
SDF4	83.8784	0.355718	0.167212	0.00713417	0.079196	Not DE	FALSE	FALSE	FALSE	FALSE	FALSE
B3GALT6	16.6671	0.430704	0.289647	0.0131968	0.113909	Not DE	FALSE	FALSE	FALSE	FALSE	FALSE
C1QTNF12	2.20492	-0.0192005	0.204503	0.80949	0.920415	Not DE	FALSE	FALSE	FALSE	FALSE	FALSE
UBE2J2	17.6529	0.0563596	0.157019	0.614148	0.819671	Not DE	FALSE	FALSE	FALSE	FALSE	FALSE
SCNN1D	12.8174	0.142153	0.20338	0.237977	0.526104	Not DE	FALSE	FALSE	FALSE	FALSE	FALSE
ACAP3	167.554	0.241708	0.154656	0.0451719	0.223864	Not DE	FALSE	FALSE	FALSE	FALSE	FALSE
PUSL1	7.26831	0.145718	0.221876	0.220912	0.508685	Not DE	FALSE	FALSE	FALSE	FALSE	FALSE
INTS11	116.037	0.125264	0.123696	0.222622	0.510614	Not DE	FALSE	FALSE	FALSE	FALSE	FALSE
CPTP	22.3893	-0.0792809	0.151981	0.468415	0.724367	Not DE	FALSE	FALSE	FALSE	FALSE	FALSE
TAS1R3	4.27234	-0.0660552	0.206028	0.493556	0.742295	Not DE	FALSE	FALSE	FALSE	FALSE	FALSE
DVL1	79.83	0.0426426	0.152492	0.702019	0.868283	Not DE	FALSE	FALSE	FALSE	FALSE	FALSE
MXRA8	10.0696	0.36295	0.431346	0.0340636	0.191447	Not DE	TRUE	FALSE	FALSE	FALSE	FALSE
AURKAIP1	188.419	0.541328	0.21975	0.00118031	0.0275383	Not DE	FALSE	FALSE	FALSE	FALSE	FALSE
CCNL2	146.426	0.122117	0.126076	0.266623	0.558494	Not DE	FALSE	FALSE	FALSE	FALSE	FALSE
ANKRD65	24.1772	0.651286	0.315384	0.0025703	0.0442331	Upregulated	FALSE	TRUE	FALSE	FALSE	FALSE
TMEM88B	4.76989	0.125901	0.244801	0.183127	0.462889	Not DE	FALSE	FALSE	FALSE	FALSE	FALSE
VWA1	45.2957	0.337049	0.209806	0.0218032	0.150317	Not DE	FALSE	FALSE	FALSE	FALSE	FALSE
ATAD3C	7.57715	0.54816	0.401316	0.0120055	0.108652	Not DE	FALSE	FALSE	FALSE	FALSE	FALSE
ATAD3B	12.1275	0.0396473	0.16771	0.705786	0.869445	Not DE	FALSE	FALSE	FALSE	FALSE	FALSE
ATAD3A	9.58961	0.0506967	0.176478	0.66104	0.846308	Not DE	FALSE	FALSE	FALSE	FALSE	FALSE
TMEM240	82.8193	0.0116883	0.133639	0.898455	0.95813	Not DE	FALSE	FALSE	FALSE	FALSE	FALSE
SSU72	61.76	-0.0891135	0.116587	0.359444	0.640963	Not DE	FALSE	FALSE	FALSE	FALSE	FALSE
FNDC10	15.1051	0.115111	0.212453	0.28736	0.577956	Not DE	FALSE	FALSE	FALSE	FALSE	FALSE
MIB2	52.3574	0.225838	0.146806	0.0516314	0.240855	Not DE	FALSE	FALSE	FALSE	FALSE	FALSE
MMP23B	7.4493	0.143701	0.25146	0.160345	0.433734	Not DE	FALSE	FALSE	FALSE	FALSE	FALSE
CDK11B	14.1759	-0.259736	0.220913	0.0678983	0.278375	Not DE	FALSE	FALSE	FALSE	FALSE	FALSE
CDK11A	3.86028	0.0412168	0.213942	0.568333	0.790262	Not DE	FALSE	FALSE	FALSE	FALSE	FALSE
NADK	13.4776	0.0228801	0.165707	0.831599	0.929088	Not DE	FALSE	FALSE	FALSE	FALSE	FALSE
GNB1	478.098	0.276092	0.159783	0.0263281	0.16587	Not DE	FALSE	FALSE	FALSE	FALSE	FALSE
CALML6	2.73613	0.165426	0.276165	0.109661	0.356805	Not DE	FALSE	FALSE	FALSE	FALSE	FALSE
TMEM52	4.68399	-0.0848253	0.207459	0.41237	0.684643	Not DE	FALSE	FALSE	FALSE	FALSE	FALSE
CFAP74	4.75533	-0.00367552	0.203012	0.964765	0.986892	Not DE	FALSE	FALSE	FALSE	FALSE	FALSE
GABRD	87.5884	0.0211689	0.168976	0.833569	0.930203	Not DE	FALSE	FALSE	FALSE	FALSE	FALSE
PRKCZ	114.753	-0.57164	0.199839	0.00031055	0.0125071	Not DE	FALSE	FALSE	FALSE	FALSE	FALSE
FAAP20	30.2398	0.0882139	0.135096	0.397766	0.673012	Not DE	FALSE	FALSE	FALSE	FALSE	FALSE
SKI	116.981	0.188382	0.145553	0.106271	0.351143	Not DE	FALSE	FALSE	FALSE	FALSE	FALSE
RER1	34.5896	-0.0722625	0.158522	0.509496	0.753414	Not DE	FALSE	FALSE	FALSE	FALSE	FALSE
PEX10	17.5303	0.318634	0.262043	0.0400249	0.209418	Not DE	FALSE	FALSE	FALSE	FALSE	FALSE
PLCH2	17.2874	-0.0675416	0.175989	0.543495	0.773553	Not DE	FALSE	FALSE	FALSE	FALSE	FALSE
PANK4	32.1185	-0.0508866	0.1337	0.632947	0.829495	Not DE	FALSE	FALSE	FALSE	FALSE	FALSE
HES5	17.7605	0.489653	0.442093	0.015614	0.125146	Not DE	TRUE	FALSE	TRUE	FALSE	TRUE
TNFRSF14	17.0636	0.0069302	0.177716	0.960685	0.985525	Not DE	FALSE	FALSE	FALSE	FALSE	FALSE
PRXL2B	50.3245	0.321744	0.172012	0.0143795	0.119408	Not DE	FALSE	FALSE	FALSE	FALSE	TRUE
ACTRT2	3.85587	0.0137354	0.204013	0.867668	0.944877	Not DE	FALSE	FALSE	FALSE	FALSE	FALSE
PRDM16	18.7579	0.985411	0.35839	0.000386724	0.0144405	Upregulated	FALSE	TRUE	FALSE	FALSE	FALSE
ARHGEF16	3.54535	-0.0632093	0.213447	0.464733	0.722034	Not DE	FALSE	FALSE	FALSE	FALSE	FALSE
MEGF6	5.15325	0.313456	0.42264	0.0403467	0.210229	Not DE	TRUE	FALSE	TRUE	FALSE	TRUE
TPRG1L	160.37	-0.125694	0.194313	0.280112	0.571238	Not DE	FALSE	FALSE	FALSE	FALSE	FALSE
WRAP73	12.1726	0.0784766	0.172604	0.497262	0.744919	Not DE	FALSE	FALSE	FALSE	FALSE	FALSE
TP73	4.63748	0.136289	0.24384	0.194768	0.477347	Not DE	FALSE	FALSE	FALSE	FALSE	FALSE
CCDC27	2.30517	0.0825367	0.225583	0.318249	0.60698	Not DE	FALSE	FALSE	FALSE	FALSE	FALSE
SMIM1	4.31446	0.213611	0.301984	0.0890781	0.320894	Not DE	FALSE	FALSE	FALSE	FALSE	FALSE
LRRC47	58.8206	0.172419	0.174284	0.155961	0.428701	Not DE	FALSE	FALSE	FALSE	FALSE	FALSE
CEP104	17.7629	0.112458	0.159497	0.33497	0.619932	Not DE	FALSE	FALSE	FALSE	FALSE	FALSE
DFFB	15.4028	-0.0466043	0.168433	0.669059	0.848416	Not DE	FALSE	FALSE	FALSE	FALSE	FALSE
C1orf174	13.394	-0.0128563	0.156212	0.898231	0.95813	Not DE	FALSE	FALSE	FALSE	FALSE	FALSE
AJAP1	34.4971	-0.912502	0.265498	2.55397e-05	0.00305135	Downregulated	TRUE	TRUE	TRUE	FALSE	FALSE
NPHP4	16.5588	0.142189	0.202934	0.235316	0.522874	Not DE	FALSE	FALSE	FALSE	FALSE	FALSE
KCNAB2	214.068	-0.0850421	0.162458	0.45064	0.711313	Not DE	FALSE	FALSE	FALSE	FALSE	FALSE
CHD5	183.263	0.0775913	0.148666	0.491424	0.740974	Not DE	FALSE	FALSE	FALSE	FALSE	FALSE
RNF207	2.62479	-0.0748303	0.221996	0.339221	0.622796	Not DE	FALSE	FALSE	FALSE	FALSE	FALSE
ICMT	20.1772	-0.103796	0.17072	0.363366	0.644726	Not DE	FALSE	FALSE	FALSE	FALSE	FALSE
GPR153	15.1062	0.0457244	0.171836	0.670503	0.849031	Not DE	FALSE	FALSE	FALSE	FALSE	FALSE
ACOT7	175.035	0.39416	0.255699	0.0152152	0.123741	Not DE	FALSE	FALSE	FALSE	FALSE	TRUE
HES2	3.54879	0.300736	0.522469	0.0220042	0.150939	Not DE	FALSE	FALSE	FALSE	FALSE	FALSE
ESPN	3.09194	0.208475	0.330129	0.0630358	0.268959	Not DE	FALSE	FALSE	FALSE	FALSE	FALSE
TNFRSF25	76.4745	-0.0181757	0.166338	0.866028	0.944142	Not DE	FALSE	FALSE	FALSE	FALSE	FALSE
PLEKHG5	88.2804	-0.497669	0.250959	0.00543899	0.0669168	Not DE	FALSE	FALSE	FALSE	FALSE	FALSE
NOL9	14.1784	0.0402242	0.184572	0.698935	0.866907	Not DE	FALSE	FALSE	FALSE	FALSE	FALSE
ZBTB48	9.30758	0.340952	0.296234	0.0364905	0.198623	Not DE	FALSE	FALSE	FALSE	FALSE	FALSE
KLHL21	64.562	-0.13992	0.138236	0.206136	0.490887	Not DE	FALSE	FALSE	FALSE	FALSE	FALSE
PHF13	14.0841	-0.156702	0.184594	0.204635	0.488904	Not DE	FALSE	FALSE	FALSE	FALSE	FALSE
THAP3	14.1173	-0.0544144	0.164255	0.629726	0.827493	Not DE	FALSE	FALSE	FALSE	FALSE	FALSE
DNAJC11	18.4654	-0.562909	0.204698	0.000606526	0.0186262	Not DE	FALSE	FALSE	FALSE	FALSE	FALSE
CAMTA1	53.8122	-0.120773	0.123264	0.241478	0.529962	Not DE	FALSE	FALSE	FALSE	FALSE	FALSE
VAMP3	75.2906	0.786949	0.187748	2.35866e-06	0.000855627	Upregulated	TRUE	TRUE	TRUE	TRUE	TRUE
PER3	34.2912	-0.37946	0.165412	0.00454514	0.0613169	Not DE	FALSE	FALSE	FALSE	FALSE	FALSE
UTS2	3.16675	0.0124693	0.214236	0.835182	0.930801	Not DE	FALSE	FALSE	FALSE	FALSE	FALSE
ERRFI1	12.0509	-0.0814456	0.177609	0.461821	0.719826	Not DE	FALSE	FALSE	FALSE	FALSE	FALSE
SLC45A1	9.52721	-0.0774044	0.190392	0.482605	0.735151	Not DE	FALSE	FALSE	FALSE	FALSE	FALSE
RERE	223.966	0.0324754	0.0936389	0.734916	0.883996	Not DE	FALSE	FALSE	FALSE	FALSE	FALSE
ENO1	189.315	0.178799	0.175161	0.141846	0.408199	Not DE	FALSE	FALSE	FALSE	FALSE	FALSE
CA6	4.37937	1.32554	0.554232	0.000985786	0.0248254	Upregulated	FALSE	TRUE	FALSE	FALSE	FALSE
SLC2A7	3.29114	0.00760763	0.199458	0.936326	0.975229	Not DE	FALSE	FALSE	FALSE	FALSE	FALSE
SLC2A5	9.0394	0.105255	0.219883	0.309121	0.598316	Not DE	FALSE	FALSE	FALSE	FALSE	FALSE
GPR157	3.26699	0.1019	0.22996	0.259519	0.550215	Not DE	FALSE	FALSE	FALSE	FALSE	FALSE
H6PD	6.15997	0.014816	0.188457	0.874779	0.947944	Not DE	FALSE	FALSE	FALSE	FALSE	FALSE
SPSB1	11.3059	0.279854	0.258359	0.0606603	0.262872	Not DE	FALSE	FALSE	FALSE	FALSE	FALSE
SLC25A33	13.4699	0.0572012	0.17344	0.610586	0.817227	Not DE	FALSE	FALSE	FALSE	FALSE	FALSE
TMEM201	14.4527	0.0612747	0.163872	0.589582	0.804337	Not DE	FALSE	FALSE	FALSE	FALSE	FALSE
PIK3CD	10.9648	0.12554	0.19069	0.299922	0.590292	Not DE	FALSE	FALSE	FALSE	FALSE	FALSE
CLSTN1	276.033	-0.0368423	0.121031	0.70916	0.871035	Not DE	FALSE	FALSE	FALSE	FALSE	FALSE
CTNNBIP1	52.2528	0.898373	0.226135	4.86195e-06	0.00118053	Upregulated	TRUE	TRUE	FALSE	TRUE	FALSE
LZIC	37.5136	0.325535	0.188402	0.0203509	0.144307	Not DE	FALSE	FALSE	FALSE	FALSE	FALSE
NMNAT1	5.22467	-0.0373093	0.195866	0.700904	0.867973	Not DE	FALSE	FALSE	FALSE	FALSE	FALSE
RBP7	4.17961	0.0131821	0.196207	0.886671	0.953871	Not DE	FALSE	FALSE	FALSE	FALSE	FALSE
UBE4B	32.4752	-0.381883	0.207883	0.0104357	0.0996578	Not DE	FALSE	FALSE	FALSE	FALSE	FALSE
KIF1B	245.813	0.0231721	0.0986207	0.826544	0.92724	Not DE	FALSE	FALSE	FALSE	FALSE	FALSE
PGD	41.0923	0.353835	0.202422	0.0166678	0.129128	Not DE	FALSE	FALSE	FALSE	FALSE	FALSE
CENPS	13.5872	-0.122677	0.175249	0.302691	0.592572	Not DE	FALSE	FALSE	FALSE	FALSE	FALSE
CORT	3.25308	-0.0577651	0.210699	0.501682	0.748495	Not DE	FALSE	FALSE	FALSE	FALSE	FALSE
DFFA	25.7886	0.0638625	0.146589	0.574267	0.794736	Not DE	FALSE	FALSE	FALSE	FALSE	FALSE
PEX14	10.4596	0.0304354	0.181416	0.763811	0.897849	Not DE	FALSE	FALSE	FALSE	FALSE	FALSE
CASZ1	4.43572	0.0572168	0.206305	0.546708	0.7758	Not DE	FALSE	FALSE	FALSE	FALSE	FALSE
MASP2	3.60003	0.00322272	0.204462	0.973918	0.990135	Not DE	FALSE	FALSE	FALSE	FALSE	FALSE
SRM	52.6824	0.112317	0.15028	0.317152	0.605918	Not DE	FALSE	FALSE	FALSE	FALSE	FALSE
EXOSC10	26.2662	-0.0169603	0.145967	0.886352	0.953656	Not DE	FALSE	FALSE	FALSE	FALSE	FALSE
MTOR	23.2322	-0.1368	0.162155	0.250041	0.539821	Not DE	FALSE	FALSE	FALSE	FALSE	FALSE
ANGPTL7	3.74914	0.055874	0.211367	0.507052	0.752244	Not DE	FALSE	FALSE	FALSE	FALSE	FALSE
UBIAD1	9.91778	-0.0669398	0.182633	0.543172	0.773438	Not DE	FALSE	FALSE	FALSE	FALSE	FALSE
DISP3	13.3562	-0.0353155	0.194232	0.712139	0.872481	Not DE	FALSE	FALSE	FALSE	FALSE	FALSE
FBXO2	399.396	0.646343	0.309508	0.00201055	0.0379854	Upregulated	TRUE	TRUE	FALSE	FALSE	FALSE
FBXO44	225.19	0.162756	0.167562	0.172469	0.449103	Not DE	FALSE	FALSE	FALSE	FALSE	FALSE
FBXO6	7.03365	0.0861103	0.196745	0.43779	0.702658	Not DE	FALSE	FALSE	FALSE	FALSE	FALSE
MAD2L2	17.793	0.0451158	0.162141	0.689855	0.861873	Not DE	FALSE	FALSE	FALSE	FALSE	FALSE
DRAXIN	7.6423	0.273024	0.3132	0.0634576	0.270424	Not DE	FALSE	FALSE	FALSE	FALSE	FALSE
AGTRAP	15.4299	0.173025	0.208281	0.178256	0.456624	Not DE	FALSE	FALSE	FALSE	FALSE	FALSE
C1orf167	1.73542	-0.050883	0.215069	0.507298	0.752406	Not DE	FALSE	FALSE	FALSE	FALSE	FALSE
MTHFR	15.2949	0.182254	0.203673	0.157267	0.430411	Not DE	FALSE	FALSE	FALSE	FALSE	FALSE
CLCN6	44.4656	0.0198329	0.157743	0.846243	0.935601	Not DE	FALSE	FALSE	FALSE	FALSE	FALSE
NPPA	7.18712	0.0175528	0.188146	0.858614	0.941064	Not DE	FALSE	FALSE	FALSE	FALSE	FALSE
NPPB	4.13532	0.151794	0.251237	0.164172	0.438766	Not DE	FALSE	FALSE	TRUE	FALSE	FALSE
KIAA2013	60.9592	0.537686	0.242065	0.00203509	0.0381989	Not DE	FALSE	FALSE	FALSE	FALSE	FALSE
PLOD1	32.3383	-0.339221	0.241953	0.0305795	0.179892	Not DE	TRUE	FALSE	FALSE	FALSE	FALSE
MFN2	50.6283	0.0867945	0.15227	0.436044	0.70121	Not DE	FALSE	FALSE	FALSE	FALSE	FALSE
MIIP	17.073	0.167217	0.19905	0.183843	0.463309	Not DE	FALSE	FALSE	FALSE	FALSE	FALSE
TNFRSF8	2.91469	0.019095	0.205193	0.825865	0.926886	Not DE	FALSE	FALSE	FALSE	FALSE	FALSE
TNFRSF1B	11.5226	0.0219116	0.191	0.831397	0.929088	Not DE	FALSE	FALSE	FALSE	FALSE	FALSE
VPS13D	33.3506	-0.125586	0.149751	0.267975	0.559499	Not DE	FALSE	FALSE	FALSE	FALSE	FALSE
DHRS3	14.0705	0.133038	0.217377	0.251443	0.541328	Not DE	FALSE	FALSE	FALSE	FALSE	FALSE
AADACL4	2.19098	0.0659042	0.21716	0.450039	0.711155	Not DE	FALSE	FALSE	FALSE	FALSE	FALSE
C1orf158	2.98599	0.179439	0.291201	0.0910606	0.32389	Not DE	FALSE	FALSE	FALSE	FALSE	FALSE
PRAMEF1	4.50244	0.141885	0.238259	0.20435	0.488443	Not DE	FALSE	FALSE	FALSE	FALSE	FALSE
PRAMEF11	6.27048	0.0708564	0.209112	0.467417	0.723834	Not DE	FALSE	FALSE	FALSE	FALSE	FALSE
PRAMEF10	3.87739	0.120456	0.235324	0.227888	0.515885	Not DE	FALSE	FALSE	FALSE	FALSE	FALSE
PRAMEF27	5.32602	0.0534559	0.199168	0.588929	0.803955	Not DE	FALSE	FALSE	FALSE	FALSE	FALSE
HNRNPCL2	1.91312	0.0599108	0.217374	0.447885	0.710006	Not DE	FALSE	FALSE	FALSE	FALSE	FALSE
PRAMEF18	3.0064	-0.0153627	0.204957	0.855677	0.939581	Not DE	FALSE	FALSE	FALSE	FALSE	FALSE
PRAMEF8	2.34866	0.105278	0.239803	0.193131	0.475246	Not DE	FALSE	FALSE	FALSE	FALSE	FALSE
PRAMEF15	4.41813	-0.0415279	0.202488	0.650075	0.839949	Not DE	FALSE	FALSE	FALSE	FALSE	FALSE
PRAMEF14	6.18153	0.0393308	0.197779	0.682311	0.857463	Not DE	FALSE	FALSE	FALSE	FALSE	FALSE
PRAMEF19	2.16141	0.00768685	0.207482	0.907253	0.962015	Not DE	FALSE	FALSE	FALSE	FALSE	FALSE
PRAMEF20	2.83801	0.231928	0.354859	0.0514219	0.240147	Not DE	FALSE	FALSE	FALSE	FALSE	FALSE
LRRC38	4.10268	0.059243	0.211888	0.493928	0.742591	Not DE	FALSE	FALSE	FALSE	FALSE	FALSE
PDPN	7.27121	0.585639	0.499955	0.0132172	0.113957	Not DE	FALSE	FALSE	FALSE	FALSE	FALSE
PRDM2	141.309	-0.223126	0.164012	0.0639687	0.271235	Not DE	FALSE	FALSE	FALSE	FALSE	FALSE
KAZN	38.8725	-0.0364619	0.132194	0.760401	0.896389	Not DE	FALSE	FALSE	FALSE	FALSE	FALSE
TMEM51	10.2761	0.505709	0.291535	0.00860583	0.0885236	Not DE	FALSE	FALSE	FALSE	FALSE	FALSE
FHAD1	2.10502	-0.0314947	0.20599	0.704567	0.868636	Not DE	FALSE	FALSE	FALSE	FALSE	FALSE
EFHD2	58.53	0.175918	0.201889	0.15657	0.429636	Not DE	FALSE	FALSE	FALSE	FALSE	FALSE
CTRC	2.95209	0.0746564	0.222177	0.358991	0.640958	Not DE	FALSE	FALSE	FALSE	FALSE	FALSE
CELA2B	4.31709	0.170766	0.270205	0.126909	0.385413	Not DE	FALSE	FALSE	TRUE	FALSE	FALSE
CASP9	18.1459	-0.183441	0.188348	0.146471	0.414667	Not DE	FALSE	FALSE	FALSE	FALSE	FALSE
DNAJC16	16.7271	-0.0951454	0.159164	0.407085	0.679854	Not DE	FALSE	FALSE	FALSE	FALSE	FALSE
AGMAT	1.66364	-0.0895191	0.230759	0.268828	0.560294	Not DE	FALSE	FALSE	FALSE	FALSE	FALSE
DDI2	14.7415	-0.166728	0.195185	0.190937	0.472573	Not DE	FALSE	FALSE	FALSE	FALSE	FALSE
PLEKHM2	134.179	-0.0642359	0.158567	0.564226	0.787772	Not DE	FALSE	FALSE	FALSE	FALSE	FALSE
SLC25A34	4.14514	-0.0242849	0.200018	0.785435	0.908206	Not DE	FALSE	FALSE	FALSE	FALSE	FALSE
TMEM82	3.10894	0.0601856	0.2159	0.448596	0.710522	Not DE	FALSE	FALSE	FALSE	FALSE	FALSE
FBLIM1	4.94544	-0.0250075	0.196179	0.794242	0.911917	Not DE	FALSE	FALSE	FALSE	FALSE	FALSE
UQCRHL	3.32556	-0.0408114	0.201331	0.661948	0.846525	Not DE	FALSE	FALSE	FALSE	FALSE	FALSE
SPEN	75.6921	-0.0987784	0.136132	0.357828	0.639897	Not DE	FALSE	FALSE	FALSE	FALSE	FALSE
ZBTB17	38.3928	0.386434	0.185965	0.00683798	0.0773558	Not DE	FALSE	FALSE	FALSE	FALSE	FALSE
SRARP	27.2573	0.403071	0.252806	0.0151256	0.123254	Not DE	FALSE	FALSE	FALSE	FALSE	FALSE
HSPB7	5.12503	0.0749243	0.207266	0.447411	0.70973	Not DE	FALSE	FALSE	FALSE	FALSE	FALSE
CLCNKA	1.98522	0.155966	0.286454	0.0706762	0.28475	Not DE	FALSE	FALSE	FALSE	FALSE	FALSE
FAM131C	12.8592	0.285317	0.293091	0.0595553	0.260341	Not DE	FALSE	FALSE	FALSE	FALSE	FALSE
EPHA2	3.97252	0.0312603	0.196357	0.746989	0.889839	Not DE	FALSE	FALSE	FALSE	FALSE	FALSE
ARHGEF19	2.7982	0.191801	0.302543	0.0788944	0.301518	Not DE	FALSE	FALSE	FALSE	FALSE	FALSE
CPLANE2	9.61108	0.418602	0.298098	0.0185764	0.137538	Not DE	FALSE	FALSE	FALSE	FALSE	FALSE
FBXO42	23.0946	-0.404378	0.203719	0.00701697	0.0784719	Not DE	FALSE	FALSE	FALSE	FALSE	FALSE
SZRD1	20.393	0.556873	0.226133	0.00162049	0.0330608	Not DE	FALSE	FALSE	FALSE	FALSE	FALSE
SPATA21	5.04167	0.0878111	0.212501	0.383583	0.661003	Not DE	FALSE	FALSE	FALSE	FALSE	FALSE
NECAP2	22.3875	0.3664	0.198613	0.0131925	0.113909	Not DE	FALSE	FALSE	FALSE	FALSE	FALSE
CROCC	34.4012	0.100751	0.159314	0.396061	0.671848	Not DE	FALSE	FALSE	FALSE	FALSE	FALSE
ATP13A2	39.5185	-0.131095	0.181326	0.273765	0.564238	Not DE	FALSE	FALSE	FALSE	FALSE	FALSE
SDHB	77.9763	0.0958267	0.132079	0.368142	0.649361	Not DE	FALSE	FALSE	FALSE	FALSE	FALSE
PADI2	118.183	0.968086	0.328237	0.00017684	0.00916867	Upregulated	TRUE	TRUE	TRUE	FALSE	FALSE
PADI1	2.50316	0.0432747	0.208992	0.619112	0.822857	Not DE	FALSE	FALSE	FALSE	FALSE	FALSE
PADI4	3.28368	0.0540949	0.215801	0.480029	0.733111	Not DE	FALSE	FALSE	FALSE	FALSE	FALSE
RCC2	21.9093	-0.889113	0.223531	3.7016e-06	0.00102672	Downregulated	FALSE	TRUE	TRUE	FALSE	TRUE
ARHGEF10L	20.2251	0.113289	0.194643	0.337818	0.622037	Not DE	FALSE	FALSE	FALSE	FALSE	FALSE
ACTL8	3.20338	-0.0324816	0.203959	0.708262	0.870686	Not DE	FALSE	FALSE	FALSE	FALSE	FALSE
IGSF21	43.8208	-0.103422	0.14566	0.353611	0.635886	Not DE	TRUE	FALSE	FALSE	FALSE	FALSE
KLHDC7A	3.63378	0.0562035	0.207761	0.544323	0.774268	Not DE	FALSE	FALSE	FALSE	FALSE	FALSE
PAX7	3.562	-0.0242022	0.201247	0.775776	0.903604	Not DE	FALSE	FALSE	FALSE	FALSE	FALSE
TAS1R2	2.17445	0.148139	0.279599	0.05913	0.259307	Not DE	FALSE	FALSE	FALSE	FALSE	FALSE
ALDH4A1	27.9868	0.12857	0.244686	0.184533	0.464187	Not DE	FALSE	FALSE	FALSE	FALSE	FALSE
IFFO2	33.0024	-0.0614108	0.151993	0.575434	0.795094	Not DE	FALSE	FALSE	FALSE	FALSE	FALSE
UBR4	51.2066	0.119791	0.133286	0.25143	0.541328	Not DE	FALSE	FALSE	FALSE	FALSE	FALSE
EMC1	24.0836	-0.0453517	0.159488	0.682569	0.857598	Not DE	FALSE	FALSE	FALSE	FALSE	FALSE
MRTO4	18.6164	0.0460553	0.175821	0.66146	0.846308	Not DE	FALSE	FALSE	FALSE	FALSE	FALSE
AKR7A2	21.541	0.06992	0.169163	0.537515	0.770456	Not DE	FALSE	FALSE	FALSE	FALSE	FALSE
SLC66A1	8.90262	0.0479489	0.178906	0.669764	0.848614	Not DE	FALSE	FALSE	FALSE	FALSE	FALSE
CAPZB	55.6923	-0.0637631	0.159838	0.570447	0.791905	Not DE	FALSE	FALSE	FALSE	FALSE	FALSE
MICOS10	88.6844	0.0125119	0.126024	0.931632	0.973052	Not DE	FALSE	FALSE	FALSE	FALSE	FALSE
NBL1	130.607	0.000734926	0.133795	0.968456	0.988272	Not DE	FALSE	FALSE	FALSE	FALSE	FALSE
HTR6	8.0314	-0.158907	0.225574	0.187841	0.468179	Not DE	FALSE	FALSE	FALSE	FALSE	FALSE
TMCO4	3.99082	0.324432	0.460801	0.0385302	0.204759	Not DE	FALSE	FALSE	FALSE	FALSE	FALSE
RNF186	3.73127	-0.0130175	0.19898	0.884236	0.952786	Not DE	FALSE	FALSE	TRUE	FALSE	FALSE
OTUD3	35.3072	0.0379592	0.157257	0.734845	0.883996	Not DE	FALSE	FALSE	FALSE	FALSE	FALSE
PLA2G2E	2.43503	0.0999759	0.231263	0.262568	0.554413	Not DE	FALSE	FALSE	FALSE	FALSE	FALSE
PLA2G5	6.35129	0.214392	0.291347	0.0906884	0.323007	Not DE	FALSE	FALSE	FALSE	FALSE	FALSE
PLA2G2D	4.21053	0.0807006	0.209809	0.417675	0.688528	Not DE	FALSE	FALSE	FALSE	FALSE	FALSE
PLA2G2C	3.69486	0.167728	0.269635	0.12399	0.380805	Not DE	FALSE	FALSE	FALSE	FALSE	FALSE
UBXN10	16.0661	0.0333466	0.156874	0.769229	0.900485	Not DE	FALSE	FALSE	FALSE	FALSE	FALSE
VWA5B1	3.41109	0.440266	0.597598	0.0237059	0.157034	Not DE	FALSE	FALSE	FALSE	FALSE	FALSE
CAMK2N1	819.582	0.0870109	0.131481	0.417356	0.688285	Not DE	FALSE	FALSE	FALSE	FALSE	FALSE
MUL1	24.8137	0.515582	0.212181	0.00182726	0.0356119	Not DE	FALSE	FALSE	FALSE	FALSE	FALSE
FAM43B	16.3808	0.130802	0.206826	0.262165	0.553968	Not DE	FALSE	FALSE	FALSE	FALSE	FALSE
CDA	6.35941	0.865864	0.531515	0.00484052	0.0632052	Not DE	FALSE	FALSE	FALSE	FALSE	FALSE
PINK1	156.994	0.0620057	0.117889	0.525662	0.762417	Not DE	FALSE	FALSE	FALSE	FALSE	FALSE
DDOST	7.93751	-0.358881	0.326149	0.0317583	0.183831	Not DE	FALSE	FALSE	FALSE	FALSE	FALSE
KIF17	9.18522	-0.0452008	0.185723	0.664233	0.847196	Not DE	FALSE	FALSE	FALSE	FALSE	FALSE
SH2D5	30.2157	-0.0964768	0.168663	0.395684	0.671482	Not DE	FALSE	FALSE	FALSE	FALSE	FALSE
HP1BP3	68.45	-0.23954	0.13185	0.0305383	0.17984	Not DE	FALSE	FALSE	FALSE	FALSE	FALSE
EIF4G3	48.8673	-0.156558	0.146333	0.163302	0.437911	Not DE	FALSE	FALSE	FALSE	FALSE	FALSE
ECE1	59.6016	0.439463	0.258177	0.0108105	0.101986	Not DE	TRUE	FALSE	FALSE	FALSE	FALSE
NBPF3	4.75703	0.337986	0.537722	0.0233239	0.155757	Not DE	FALSE	FALSE	FALSE	FALSE	FALSE
ALPL	10.9281	-0.0784652	0.205295	0.432533	0.698471	Not DE	FALSE	FALSE	FALSE	FALSE	FALSE
RAP1GAP	51.8926	-0.396495	0.246687	0.0155127	0.125027	Not DE	FALSE	FALSE	FALSE	FALSE	FALSE
USP48	50.3037	0.0115074	0.120685	0.925515	0.970134	Not DE	FALSE	FALSE	FALSE	FALSE	FALSE
HSPG2	4.64618	-0.0402226	0.199868	0.668138	0.848058	Not DE	FALSE	FALSE	FALSE	FALSE	FALSE
CELA3B	3.74635	-0.0331891	0.203443	0.704269	0.868636	Not DE	FALSE	FALSE	FALSE	FALSE	FALSE
CELA3A	4.07472	0.0322275	0.203179	0.726142	0.879958	Not DE	FALSE	FALSE	FALSE	FALSE	FALSE
WNT4	6.01903	0.206416	0.281036	0.102084	0.343597	Not DE	FALSE	FALSE	FALSE	FALSE	FALSE
ZBTB40	11.7895	-0.202439	0.214393	0.12407	0.380855	Not DE	FALSE	FALSE	FALSE	FALSE	FALSE
EPHA8	3.51406	0.0411008	0.206081	0.630525	0.827888	Not DE	FALSE	FALSE	FALSE	FALSE	FALSE
C1QA	41.0575	0.0595881	0.215814	0.438736	0.703223	Not DE	FALSE	FALSE	FALSE	FALSE	FALSE
C1QC	50.6057	0.086037	0.215817	0.359118	0.640958	Not DE	FALSE	FALSE	FALSE	FALSE	FALSE
C1QB	32.4416	-0.00632118	0.206695	0.925849	0.970242	Not DE	FALSE	FALSE	FALSE	FALSE	FALSE
EPHB2	7.54377	0.0854771	0.193447	0.435754	0.701014	Not DE	FALSE	FALSE	FALSE	FALSE	FALSE
TEX46	3.37419	0.16976	0.270098	0.129738	0.389754	Not DE	FALSE	FALSE	FALSE	FALSE	FALSE
KDM1A	40.1418	-0.111416	0.152752	0.329416	0.615746	Not DE	FALSE	FALSE	FALSE	FALSE	FALSE
LUZP1	60.396	0.0216245	0.13485	0.830014	0.928467	Not DE	FALSE	FALSE	FALSE	FALSE	FALSE
HTR1D	4.63117	0.0339163	0.202354	0.706381	0.869729	Not DE	FALSE	FALSE	FALSE	FALSE	FALSE
HNRNPR	40.5067	-0.0766598	0.144106	0.479901	0.732983	Not DE	FALSE	FALSE	FALSE	FALSE	FALSE
ZNF436	20.2769	0.128853	0.212239	0.248035	0.537533	Not DE	FALSE	FALSE	FALSE	FALSE	FALSE
TCEA3	16.0441	0.171798	0.218185	0.172787	0.449479	Not DE	FALSE	FALSE	FALSE	FALSE	FALSE
ASAP3	9.09515	0.233104	0.266978	0.0922462	0.326082	Not DE	FALSE	FALSE	FALSE	FALSE	FALSE
E2F2	2.59094	0.0355486	0.207955	0.668832	0.848416	Not DE	FALSE	FALSE	FALSE	FALSE	FALSE
ID3	79.0871	0.131269	0.241984	0.189139	0.470215	Not DE	FALSE	FALSE	FALSE	FALSE	FALSE
ELOA	35.5423	0.11879	0.142831	0.282586	0.573209	Not DE	FALSE	FALSE	FALSE	FALSE	FALSE
PITHD1	90.6486	0.0337454	0.13365	0.743951	0.888323	Not DE	FALSE	FALSE	FALSE	FALSE	FALSE
GALE	13.1555	0.317976	0.248495	0.038846	0.206042	Not DE	FALSE	FALSE	FALSE	FALSE	FALSE
HMGCL	15.8298	0.368455	0.254528	0.0250157	0.161673	Not DE	FALSE	FALSE	FALSE	FALSE	FALSE
FUCA1	12.1905	0.179146	0.209382	0.163166	0.437911	Not DE	FALSE	FALSE	FALSE	FALSE	FALSE
CNR2	3.59445	0.043969	0.207192	0.614264	0.819687	Not DE	FALSE	FALSE	FALSE	FALSE	FALSE
PNRC2	99.0726	0.694501	0.242233	0.000217109	0.0104844	Upregulated	TRUE	TRUE	FALSE	FALSE	FALSE
SRSF10	6.76562	0.0154194	0.186815	0.881978	0.952217	Not DE	FALSE	FALSE	FALSE	FALSE	FALSE
MYOM3	1.91839	0.147769	0.273322	0.0916961	0.324835	Not DE	FALSE	FALSE	FALSE	FALSE	FALSE
IL22RA1	2.96734	0.138176	0.25545	0.153472	0.424926	Not DE	FALSE	FALSE	FALSE	FALSE	FALSE
IFNLR1	4.59841	0.00741475	0.198004	0.9379	0.975981	Not DE	FALSE	FALSE	FALSE	FALSE	FALSE
GRHL3	4.04959	0.0177249	0.196843	0.850823	0.93763	Not DE	FALSE	FALSE	FALSE	FALSE	FALSE
STPG1	13.6154	-0.18498	0.202289	0.146903	0.415324	Not DE	FALSE	FALSE	TRUE	FALSE	FALSE
NIPAL3	26.724	-0.221562	0.184996	0.0895756	0.321107	Not DE	FALSE	FALSE	FALSE	FALSE	FALSE
RCAN3	5.71282	0.0754624	0.196595	0.476351	0.730247	Not DE	FALSE	FALSE	FALSE	FALSE	FALSE
NCMAP	2.7899	0.0161828	0.20604	0.829378	0.928307	Not DE	FALSE	FALSE	FALSE	FALSE	FALSE
SRRM1	42.9965	-0.251052	0.148834	0.0350593	0.194596	Not DE	FALSE	FALSE	FALSE	FALSE	FALSE
CLIC4	45.6561	0.0489706	0.183733	0.653141	0.841614	Not DE	FALSE	FALSE	FALSE	FALSE	FALSE
RUNX3	6.31931	0.0989677	0.211273	0.350811	0.633528	Not DE	FALSE	FALSE	FALSE	FALSE	FALSE
SYF2	30.6262	0.403561	0.21876	0.0105799	0.100573	Not DE	FALSE	FALSE	FALSE	FALSE	FALSE
RSRP1	182.057	0.344066	0.195069	0.0151605	0.123403	Not DE	FALSE	FALSE	FALSE	FALSE	FALSE
TMEM50A	103.954	0.273417	0.153924	0.0244427	0.160112	Not DE	FALSE	FALSE	FALSE	FALSE	FALSE
RHCE	3.20134	-0.0137512	0.205169	0.857716	0.940639	Not DE	FALSE	FALSE	FALSE	FALSE	FALSE
MACO1	30.8967	-0.26665	0.175876	0.0422936	0.215605	Not DE	FALSE	FALSE	FALSE	FALSE	FALSE
LDLRAP1	7.96333	0.200069	0.245419	0.123297	0.380099	Not DE	FALSE	FALSE	FALSE	FALSE	FALSE
MAN1C1	26.997	-0.395113	0.259276	0.0170575	0.130923	Not DE	FALSE	FALSE	FALSE	FALSE	FALSE
SELENON	31.0201	0.0311591	0.15265	0.78097	0.906645	Not DE	FALSE	FALSE	FALSE	FALSE	FALSE
MTFR1L	55.819	0.218644	0.168895	0.0802586	0.304353	Not DE	FALSE	FALSE	FALSE	FALSE	FALSE
AUNIP	4.60426	-0.0685664	0.223952	0.3425	0.626171	Not DE	FALSE	FALSE	FALSE	FALSE	FALSE
PAQR7	9.76984	0.102696	0.196832	0.363148	0.644726	Not DE	FALSE	FALSE	FALSE	FALSE	FALSE
STMN1	16.6315	-0.061567	0.206317	0.507145	0.752314	Not DE	FALSE	FALSE	FALSE	FALSE	FALSE
PAFAH2	3.73886	0.0790016	0.207337	0.43515	0.700585	Not DE	FALSE	FALSE	FALSE	FALSE	FALSE
EXTL1	9.24145	-0.641713	0.351641	0.00423686	0.0591273	Not DE	FALSE	FALSE	FALSE	FALSE	FALSE
SLC30A2	2.39482	0.0760878	0.215681	0.409837	0.682323	Not DE	FALSE	FALSE	FALSE	FALSE	FALSE
TRIM63	2.82203	-0.11642	0.236051	0.225931	0.514237	Not DE	FALSE	FALSE	FALSE	FALSE	FALSE
PDIK1L	13.2555	-0.0091925	0.159706	0.937118	0.975617	Not DE	FALSE	FALSE	FALSE	FALSE	FALSE
FAM110D	4.96598	0.077575	0.207879	0.431265	0.69772	Not DE	FALSE	FALSE	TRUE	FALSE	FALSE
AL391650.1	3.07632	0.185124	0.306934	0.0648771	0.272694	Not DE	FALSE	FALSE	FALSE	FALSE	FALSE
ZNF593	22.883	1.03423	0.256617	2.44405e-06	0.000863582	Upregulated	FALSE	TRUE	FALSE	FALSE	FALSE
CNKSR1	4.34785	-0.037087	0.197566	0.697314	0.865609	Not DE	FALSE	FALSE	FALSE	FALSE	FALSE
CEP85	12.06	0.108663	0.181493	0.357007	0.639364	Not DE	FALSE	FALSE	FALSE	FALSE	FALSE
SH3BGRL3	77.3542	-0.163738	0.165144	0.165746	0.440905	Not DE	FALSE	FALSE	FALSE	FALSE	FALSE
UBXN11	15.3095	-0.0500353	0.15891	0.651843	0.841213	Not DE	FALSE	FALSE	FALSE	FALSE	FALSE
CD52	2.28347	0.0370986	0.212892	0.597475	0.809783	Not DE	FALSE	FALSE	FALSE	FALSE	FALSE
CRYBG2	2.39147	-0.123098	0.248973	0.160829	0.434772	Not DE	FALSE	FALSE	FALSE	FALSE	FALSE
ZNF683	2.39176	-0.0202802	0.206578	0.796677	0.913294	Not DE	FALSE	FALSE	FALSE	FALSE	FALSE
LIN28A	3.22972	-0.0327441	0.204768	0.705874	0.869489	Not DE	FALSE	FALSE	FALSE	FALSE	FALSE
DHDDS	9.71163	0.168501	0.216261	0.182485	0.462323	Not DE	FALSE	FALSE	FALSE	FALSE	FALSE
ARID1A	27.4923	-0.00304581	0.165233	0.968242	0.988199	Not DE	FALSE	FALSE	FALSE	FALSE	FALSE
PIGV	9.7453	0.179763	0.239003	0.138787	0.404775	Not DE	FALSE	FALSE	FALSE	FALSE	FALSE
ZDHHC18	18.3751	-0.11917	0.193646	0.306004	0.595547	Not DE	FALSE	FALSE	FALSE	FALSE	FALSE
SFN	4.50105	0.0614104	0.205039	0.513131	0.755857	Not DE	FALSE	FALSE	FALSE	FALSE	FALSE
GPN2	12.6111	-0.301535	0.233105	0.0422204	0.215475	Not DE	FALSE	FALSE	FALSE	FALSE	FALSE
GPATCH3	18.9133	0.297614	0.295085	0.0469674	0.228668	Not DE	FALSE	FALSE	FALSE	FALSE	FALSE
NUDC	178.076	-0.264072	0.133474	0.0168061	0.129633	Not DE	FALSE	FALSE	FALSE	FALSE	FALSE
NR0B2	4.34939	0.376	0.515743	0.0309264	0.181161	Not DE	FALSE	FALSE	FALSE	FALSE	FALSE
KDF1	3.31409	0.109719	0.234715	0.229432	0.517263	Not DE	FALSE	FALSE	FALSE	FALSE	FALSE
TRNP1	55.7593	0.0233243	0.153655	0.836305	0.931178	Not DE	FALSE	FALSE	FALSE	FALSE	FALSE
TENT5B	5.05767	0.0964029	0.213876	0.35439	0.636667	Not DE	FALSE	FALSE	FALSE	FALSE	FALSE
SLC9A1	16.9679	-0.215132	0.212698	0.105328	0.349346	Not DE	FALSE	FALSE	FALSE	FALSE	FALSE
WDTC1	37.6547	-0.116347	0.138487	0.290565	0.580708	Not DE	FALSE	FALSE	FALSE	FALSE	FALSE
TMEM222	8.1781	0.279263	0.339375	0.0587453	0.258501	Not DE	FALSE	FALSE	FALSE	FALSE	FALSE
SYTL1	3.08618	0.129245	0.2426	0.199533	0.482054	Not DE	FALSE	FALSE	FALSE	FALSE	FALSE
MAP3K6	4.61253	0.172972	0.272861	0.117199	0.368706	Not DE	FALSE	FALSE	FALSE	FALSE	FALSE
FCN3	3.05133	0.197362	0.305982	0.0810179	0.305025	Not DE	FALSE	FALSE	FALSE	FALSE	FALSE
CD164L2	3.18699	1.292	0.63956	0.00230723	0.0414678	Upregulated	FALSE	TRUE	FALSE	FALSE	FALSE
GPR3	6.13157	0.0244679	0.213697	0.692514	0.863236	Not DE	FALSE	FALSE	FALSE	FALSE	FALSE
WASF2	34.149	0.102061	0.169092	0.379051	0.657774	Not DE	FALSE	FALSE	FALSE	FALSE	FALSE
AHDC1	37.1118	-0.105647	0.15344	0.344284	0.627748	Not DE	FALSE	FALSE	FALSE	FALSE	FALSE
FGR	8.88192	0.160435	0.2267	0.183648	0.46322	Not DE	FALSE	FALSE	FALSE	FALSE	FALSE
IFI6	275.095	0.0673047	0.226981	0.215473	0.502297	Not DE	FALSE	FALSE	FALSE	FALSE	FALSE
FAM76A	13.7374	0.0456432	0.160336	0.666427	0.847617	Not DE	FALSE	FALSE	FALSE	FALSE	FALSE
STX12	89.9442	0.354937	0.147336	0.00336381	0.0516534	Not DE	TRUE	FALSE	FALSE	FALSE	FALSE
PPP1R8	55.214	0.172523	0.19554	0.152898	0.424055	Not DE	FALSE	FALSE	FALSE	FALSE	FALSE
THEMIS2	11.3688	-0.0965802	0.19464	0.387386	0.66364	Not DE	FALSE	FALSE	FALSE	FALSE	FALSE
RPA2	4.7893	-0.0353586	0.203787	0.682571	0.857598	Not DE	FALSE	FALSE	FALSE	FALSE	FALSE
SMPDL3B	2.4687	-0.110206	0.235824	0.227263	0.515524	Not DE	FALSE	FALSE	FALSE	FALSE	FALSE
XKR8	6.45474	0.18829	0.24523	0.139499	0.405364	Not DE	FALSE	FALSE	FALSE	FALSE	FALSE
EYA3	28.1718	0.0324985	0.137254	0.766217	0.899177	Not DE	FALSE	FALSE	FALSE	FALSE	FALSE
PTAFR	5.21554	0.163224	0.262382	0.136254	0.400347	Not DE	FALSE	FALSE	FALSE	FALSE	FALSE
DNAJC8	37.7029	-0.122849	0.133607	0.250764	0.540625	Not DE	FALSE	FALSE	FALSE	FALSE	FALSE
ATP5IF1	239.383	1.60462	0.38658	7.23483e-07	0.000444996	Upregulated	TRUE	TRUE	TRUE	TRUE	TRUE
SESN2	7.90122	-0.392654	0.341174	0.0267084	0.167187	Not DE	FALSE	FALSE	FALSE	FALSE	TRUE
MED18	7.43769	-0.0739887	0.190336	0.499361	0.746635	Not DE	FALSE	FALSE	FALSE	FALSE	FALSE
PHACTR4	9.21336	0.0396722	0.171808	0.716701	0.875358	Not DE	FALSE	FALSE	FALSE	FALSE	FALSE
RCC1	6.94564	-0.0977914	0.21555	0.322452	0.610478	Not DE	FALSE	FALSE	FALSE	FALSE	FALSE
TRNAU1AP	18.1124	-0.133804	0.171777	0.263964	0.555878	Not DE	FALSE	FALSE	FALSE	FALSE	FALSE
TAF12	13.768	-0.129321	0.183683	0.288295	0.579102	Not DE	FALSE	FALSE	FALSE	FALSE	FALSE
RAB42	2.62497	-0.00945346	0.205445	0.905872	0.961389	Not DE	FALSE	FALSE	FALSE	FALSE	FALSE
GMEB1	19.2535	0.409428	0.236395	0.0123815	0.110214	Not DE	FALSE	FALSE	FALSE	FALSE	FALSE
YTHDF2	20.5404	-0.0158136	0.146733	0.884792	0.952864	Not DE	FALSE	FALSE	FALSE	FALSE	FALSE
OPRD1	16.8184	-0.149461	0.194117	0.211736	0.497339	Not DE	TRUE	FALSE	FALSE	FALSE	FALSE
EPB41	16.7848	0.0820497	0.177939	0.470137	0.725267	Not DE	FALSE	FALSE	FALSE	FALSE	FALSE
TMEM200B	5.10394	0.249936	0.303826	0.0743073	0.292819	Not DE	FALSE	FALSE	FALSE	FALSE	FALSE
SRSF4	67.2064	-0.0458018	0.139657	0.681239	0.856682	Not DE	FALSE	FALSE	FALSE	FALSE	FALSE
MECR	11.5002	-0.099757	0.182715	0.383208	0.661003	Not DE	FALSE	FALSE	FALSE	FALSE	FALSE
PTPRU	22.7275	-0.919227	0.286009	5.63824e-05	0.00470634	Downregulated	FALSE	TRUE	FALSE	FALSE	FALSE
MATN1	2.8126	-0.104613	0.228696	0.26501	0.557161	Not DE	FALSE	FALSE	FALSE	FALSE	FALSE
LAPTM5	23.6665	0.0740994	0.215711	0.383141	0.661003	Not DE	FALSE	FALSE	FALSE	FALSE	FALSE
SDC3	151.006	0.375437	0.213263	0.0115093	0.106127	Not DE	TRUE	FALSE	FALSE	FALSE	FALSE
PUM1	62.9781	-0.0812186	0.128629	0.446768	0.709415	Not DE	FALSE	FALSE	FALSE	FALSE	FALSE
NKAIN1	2.87417	0.0606528	0.208736	0.501731	0.748495	Not DE	FALSE	FALSE	FALSE	FALSE	FALSE
SNRNP40	17.0058	-0.125096	0.170567	0.297791	0.587899	Not DE	FALSE	FALSE	FALSE	FALSE	FALSE
ZCCHC17	40.1428	0.0876252	0.140349	0.440532	0.704591	Not DE	FALSE	FALSE	FALSE	FALSE	FALSE
FABP3	90.5307	-0.066812	0.155171	0.552625	0.779753	Not DE	FALSE	FALSE	FALSE	FALSE	FALSE
TINAGL1	26.0502	0.161668	0.264183	0.12508	0.382262	Not DE	FALSE	FALSE	FALSE	FALSE	FALSE
PEF1	25.3626	0.233352	0.202388	0.0800477	0.303858	Not DE	FALSE	FALSE	FALSE	FALSE	FALSE
COL16A1	20.0466	0.496264	0.281774	0.00854763	0.0881833	Not DE	FALSE	FALSE	FALSE	FALSE	FALSE
ADGRB2	205.572	0.110598	0.15507	0.323505	0.611077	Not DE	FALSE	FALSE	FALSE	FALSE	FALSE
SPOCD1	3.42215	0.0195265	0.200933	0.830709	0.928927	Not DE	FALSE	FALSE	FALSE	FALSE	FALSE
KHDRBS1	21.8756	-0.0351415	0.159097	0.757075	0.894451	Not DE	FALSE	FALSE	FALSE	FALSE	FALSE
TMEM39B	17.1649	-0.0447274	0.176952	0.675629	0.852928	Not DE	FALSE	FALSE	FALSE	FALSE	FALSE
KPNA6	28.0612	0.0440609	0.144559	0.686234	0.859968	Not DE	FALSE	FALSE	FALSE	FALSE	FALSE
TXLNA	29.8206	0.0161143	0.133981	0.881014	0.951672	Not DE	FALSE	FALSE	FALSE	FALSE	FALSE
CCDC28B	15.1828	0.219218	0.218885	0.105355	0.349368	Not DE	FALSE	FALSE	FALSE	FALSE	FALSE
IQCC	6.03679	0.0803731	0.198293	0.459825	0.718598	Not DE	FALSE	FALSE	FALSE	FALSE	FALSE
TMEM234	19.7177	-0.142361	0.171333	0.22487	0.512546	Not DE	FALSE	FALSE	FALSE	FALSE	FALSE
EIF3I	2.88819	-0.0787958	0.222147	0.342729	0.626425	Not DE	FALSE	FALSE	FALSE	FALSE	FALSE
FAM167B	6.09265	0.139053	0.229328	0.226427	0.514754	Not DE	FALSE	FALSE	FALSE	FALSE	FALSE
HDAC1	16.8651	0.0861815	0.186375	0.465998	0.722856	Not DE	FALSE	FALSE	FALSE	FALSE	FALSE
MARCKSL1	208.184	0.838841	0.284564	0.000122399	0.00716221	Upregulated	TRUE	TRUE	TRUE	TRUE	FALSE
TSSK3	3.38203	0.0814233	0.215896	0.385607	0.662518	Not DE	FALSE	FALSE	FALSE	FALSE	FALSE
FAM229A	4.0269	-0.0513861	0.205312	0.564654	0.788028	Not DE	FALSE	FALSE	FALSE	FALSE	FALSE
BSDC1	74.0583	0.126302	0.154579	0.274987	0.565363	Not DE	FALSE	FALSE	FALSE	FALSE	FALSE
ZBTB8B	8.04163	0.100917	0.217813	0.313951	0.603498	Not DE	FALSE	FALSE	FALSE	FALSE	FALSE
ZBTB8A	11.3883	-0.0516265	0.173887	0.614591	0.819704	Not DE	FALSE	FALSE	FALSE	FALSE	FALSE
RBBP4	1.49919	-0.0308796	0.212946	0.698835	0.866907	Not DE	FALSE	FALSE	FALSE	FALSE	FALSE
SYNC	11.6692	0.998103	0.377897	0.000450004	0.0154403	Upregulated	TRUE	TRUE	TRUE	FALSE	TRUE
KIAA1522	47.6584	-0.324575	0.202527	0.0206452	0.145463	Not DE	FALSE	FALSE	FALSE	FALSE	FALSE
YARS	30.5582	-0.266659	0.195689	0.0508814	0.238899	Not DE	FALSE	FALSE	FALSE	FALSE	FALSE
S100PBP	19.4124	0.0362517	0.148218	0.764457	0.898243	Not DE	FALSE	FALSE	FALSE	FALSE	FALSE
FNDC5	20.3573	-0.0541727	0.169517	0.628928	0.827358	Not DE	FALSE	FALSE	FALSE	FALSE	FALSE
HPCA	207.188	0.179812	0.198486	0.140259	0.405764	Not DE	FALSE	FALSE	FALSE	TRUE	FALSE
TMEM54	23.6651	0.0325957	0.152865	0.756465	0.894451	Not DE	FALSE	FALSE	FALSE	FALSE	FALSE
RNF19B	23.1778	-0.384378	0.259722	0.0208423	0.146107	Not DE	FALSE	FALSE	FALSE	FALSE	FALSE
AZIN2	16.9168	0.0298401	0.150977	0.781209	0.906699	Not DE	FALSE	FALSE	FALSE	FALSE	FALSE
TRIM62	8.3223	0.315853	0.306287	0.0469135	0.22854	Not DE	FALSE	FALSE	FALSE	FALSE	FALSE
ZNF362	29.0747	0.0622388	0.154687	0.598221	0.810331	Not DE	FALSE	FALSE	FALSE	FALSE	FALSE
A3GALT2	2.2277	-0.0483586	0.209234	0.565012	0.788103	Not DE	FALSE	FALSE	FALSE	FALSE	FALSE
PHC2	28.8266	0.0874139	0.145613	0.428124	0.695817	Not DE	FALSE	FALSE	FALSE	FALSE	FALSE
ZSCAN20	8.79712	0.273702	0.257159	0.0629978	0.268959	Not DE	FALSE	FALSE	FALSE	FALSE	FALSE
CSMD2	25.0631	-0.115143	0.172438	0.324279	0.611739	Not DE	FALSE	FALSE	FALSE	FALSE	FALSE
HMGB4	3.23953	-0.0672557	0.213861	0.45168	0.711945	Not DE	FALSE	FALSE	FALSE	FALSE	FALSE
SMIM12	38.8778	-0.21428	0.144534	0.0604138	0.262504	Not DE	FALSE	FALSE	FALSE	FALSE	FALSE
GJB5	5.69935	-0.0699049	0.202085	0.483331	0.735718	Not DE	FALSE	FALSE	FALSE	FALSE	FALSE
GJB4	4.90854	0.243748	0.331311	0.0692712	0.280563	Not DE	FALSE	FALSE	FALSE	FALSE	FALSE
GJB3	4.16728	-0.124343	0.231734	0.227223	0.515524	Not DE	FALSE	FALSE	FALSE	FALSE	FALSE
GJA4	8.64716	-0.0284128	0.211741	0.673581	0.851553	Not DE	FALSE	FALSE	FALSE	FALSE	FALSE
DLGAP3	59.3717	-0.401984	0.265069	0.0138239	0.1169	Not DE	FALSE	FALSE	FALSE	FALSE	FALSE
TMEM35B	9.09948	0.27235	0.302153	0.067599	0.277907	Not DE	FALSE	FALSE	FALSE	FALSE	FALSE
ZMYM6	16.2878	-0.0477602	0.154433	0.66703	0.847992	Not DE	FALSE	FALSE	FALSE	FALSE	FALSE
ZMYM1	5.40684	-0.047996	0.189846	0.647671	0.838141	Not DE	FALSE	FALSE	FALSE	FALSE	FALSE
SFPQ	16.4197	-0.175965	0.20963	0.163304	0.437911	Not DE	FALSE	FALSE	FALSE	FALSE	FALSE
ZMYM4	50.7917	-0.135041	0.142856	0.229573	0.517263	Not DE	FALSE	FALSE	FALSE	FALSE	FALSE
KIAA0319L	29.1614	-0.0874832	0.147526	0.434347	0.699835	Not DE	FALSE	FALSE	FALSE	FALSE	FALSE
NCDN	472.101	0.0358614	0.142581	0.750785	0.892015	Not DE	FALSE	FALSE	FALSE	FALSE	FALSE
TFAP2E	11.5799	0.0123237	0.182326	0.904648	0.960934	Not DE	FALSE	FALSE	FALSE	FALSE	FALSE
PSMB2	28.3238	-0.209106	0.17231	0.0996781	0.339073	Not DE	FALSE	FALSE	FALSE	FALSE	FALSE
C1orf216	81.9436	-0.264047	0.176973	0.0416995	0.213934	Not DE	FALSE	FALSE	FALSE	FALSE	FALSE
CLSPN	3.85955	-0.130131	0.238061	0.20402	0.488243	Not DE	FALSE	FALSE	FALSE	FALSE	FALSE
AGO4	18.4666	-0.054134	0.158722	0.630148	0.827851	Not DE	FALSE	FALSE	FALSE	FALSE	FALSE
AGO1	44.7132	-0.0791511	0.129994	0.46931	0.724661	Not DE	FALSE	FALSE	FALSE	FALSE	FALSE
AGO3	26.4083	-0.375397	0.18453	0.00867498	0.0887992	Not DE	FALSE	FALSE	FALSE	FALSE	FALSE
TEKT2	6.66761	0.192315	0.258537	0.128668	0.387732	Not DE	FALSE	FALSE	FALSE	FALSE	FALSE
ADPRHL2	23.2647	0.588329	0.229517	0.000963005	0.0244522	Upregulated	FALSE	TRUE	FALSE	FALSE	FALSE
COL8A2	4.17916	0.0625616	0.203403	0.517887	0.758877	Not DE	FALSE	FALSE	FALSE	FALSE	FALSE
TRAPPC3	72.5459	0.0697619	0.146626	0.548712	0.777248	Not DE	FALSE	FALSE	FALSE	FALSE	FALSE
MAP7D1	149.534	-0.0462894	0.125434	0.669535	0.848453	Not DE	FALSE	FALSE	FALSE	FALSE	FALSE
THRAP3	54.9643	-0.110573	0.120786	0.27337	0.564097	Not DE	FALSE	FALSE	FALSE	FALSE	FALSE
SH3D21	7.33818	-0.15721	0.226444	0.189594	0.470752	Not DE	FALSE	FALSE	FALSE	FALSE	FALSE
EVA1B	14.7393	0.237269	0.254893	0.0895042	0.321107	Not DE	FALSE	FALSE	FALSE	FALSE	FALSE
STK40	17.3562	-0.0650109	0.155519	0.565606	0.78849	Not DE	FALSE	FALSE	FALSE	FALSE	FALSE
LSM10	23.8443	-0.0978774	0.149374	0.38594	0.662634	Not DE	FALSE	FALSE	FALSE	FALSE	FALSE
OSCP1	7.62345	0.160643	0.223234	0.184565	0.464187	Not DE	FALSE	FALSE	FALSE	FALSE	FALSE
CSF3R	4.3817	0.0790269	0.222653	0.332779	0.617868	Not DE	FALSE	FALSE	FALSE	FALSE	FALSE
GRIK3	12.1441	-0.391167	0.261613	0.0195922	0.141074	Not DE	FALSE	FALSE	FALSE	FALSE	FALSE
ZC3H12A	5.36299	0.00915587	0.194847	0.926117	0.970242	Not DE	FALSE	FALSE	FALSE	FALSE	FALSE
MEAF6	61.8869	-0.00107238	0.137726	0.979076	0.992154	Not DE	FALSE	FALSE	FALSE	FALSE	FALSE
SNIP1	12.483	-0.0147677	0.16641	0.89526	0.956607	Not DE	FALSE	FALSE	FALSE	FALSE	FALSE
DNALI1	27.5865	1.0061	0.321402	9.81325e-05	0.00639093	Upregulated	TRUE	TRUE	FALSE	FALSE	FALSE
GNL2	20.61	0.038967	0.146448	0.69969	0.867082	Not DE	FALSE	FALSE	FALSE	FALSE	FALSE
RSPO1	2.62781	-0.0960967	0.229964	0.276308	0.566385	Not DE	FALSE	FALSE	FALSE	FALSE	FALSE
C1orf109	22.1916	0.173612	0.172445	0.158034	0.431519	Not DE	FALSE	FALSE	FALSE	FALSE	FALSE
CDCA8	2.16176	0.206678	0.344159	0.0371891	0.200496	Not DE	FALSE	FALSE	FALSE	FALSE	FALSE
EPHA10	19.5397	-0.0763642	0.177353	0.499977	0.747042	Not DE	FALSE	FALSE	FALSE	FALSE	FALSE
MANEAL	20.5448	-0.176711	0.187216	0.159627	0.433016	Not DE	FALSE	FALSE	FALSE	FALSE	FALSE
YRDC	18.0537	0.115413	0.193895	0.329433	0.615746	Not DE	FALSE	FALSE	FALSE	FALSE	FALSE
C1orf122	74.5683	0.150051	0.175162	0.219689	0.507076	Not DE	FALSE	FALSE	FALSE	FALSE	FALSE
MTF1	11.6791	-0.0628656	0.174096	0.563382	0.786887	Not DE	FALSE	FALSE	FALSE	FALSE	FALSE
INPP5B	43.6778	0.0537621	0.133575	0.62989	0.827608	Not DE	FALSE	FALSE	FALSE	FALSE	FALSE
SF3A3	8.50822	0.0969915	0.19101	0.394681	0.670487	Not DE	FALSE	FALSE	FALSE	FALSE	FALSE
FHL3	10.4155	0.168073	0.220433	0.183438	0.462974	Not DE	FALSE	FALSE	FALSE	FALSE	FALSE
UTP11	23.3731	0.0409262	0.150236	0.701339	0.868023	Not DE	FALSE	FALSE	FALSE	FALSE	FALSE
POU3F1	16.2007	0.13684	0.215267	0.238706	0.526966	Not DE	FALSE	FALSE	FALSE	FALSE	FALSE
RRAGC	17.5196	-0.171876	0.175673	0.159878	0.433312	Not DE	FALSE	FALSE	FALSE	FALSE	FALSE
MYCBP	4.27195	0.0995125	0.217086	0.333566	0.618649	Not DE	FALSE	FALSE	FALSE	FALSE	FALSE
GJA9	4.56995	0.106501	0.232125	0.242693	0.531574	Not DE	FALSE	FALSE	FALSE	FALSE	FALSE
RHBDL2	4.47016	0.189949	0.274566	0.115686	0.36636	Not DE	FALSE	FALSE	FALSE	FALSE	FALSE
AKIRIN1	30.7895	-0.31957	0.230664	0.0347199	0.193293	Not DE	FALSE	FALSE	FALSE	FALSE	FALSE
NDUFS5	115.007	0.105061	0.167868	0.35519	0.637485	Not DE	FALSE	FALSE	FALSE	FALSE	FALSE
MACF1	115.807	0.0885686	0.136058	0.410264	0.682759	Not DE	FALSE	FALSE	FALSE	FALSE	FALSE
BMP8A	7.23514	-0.0817282	0.190108	0.460686	0.719111	Not DE	FALSE	FALSE	FALSE	FALSE	FALSE
PABPC4	6.15915	0.0597688	0.195925	0.573047	0.79382	Not DE	FALSE	FALSE	FALSE	FALSE	FALSE
HEYL	5.73558	-0.186181	0.264469	0.125183	0.382294	Not DE	FALSE	FALSE	FALSE	FALSE	FALSE
NT5C1A	7.57124	-0.00537293	0.185759	0.956521	0.983892	Not DE	FALSE	FALSE	FALSE	FALSE	FALSE
HPCAL4	164.771	0.0796765	0.182991	0.464084	0.721769	Not DE	FALSE	FALSE	FALSE	FALSE	FALSE
PPIE	35.5695	0.144788	0.13851	0.183439	0.462974	Not DE	FALSE	FALSE	FALSE	FALSE	FALSE
BMP8B	4.14368	-0.264872	0.36125	0.0511076	0.23942	Not DE	FALSE	FALSE	FALSE	FALSE	FALSE
OXCT2	6.53171	0.0682904	0.209543	0.467984	0.724261	Not DE	FALSE	FALSE	FALSE	FALSE	FALSE
TRIT1	13.2665	-0.255724	0.231583	0.0691267	0.280544	Not DE	FALSE	FALSE	FALSE	FALSE	FALSE
MYCL	5.69366	0.216951	0.291128	0.0935979	0.328822	Not DE	FALSE	FALSE	FALSE	FALSE	FALSE
MFSD2A	8.77916	0.823873	0.41411	0.00194844	0.0373646	Upregulated	FALSE	TRUE	FALSE	FALSE	FALSE
CAP1	14.0811	-0.489942	0.27495	0.0069594	0.0783267	Not DE	FALSE	FALSE	FALSE	FALSE	FALSE
PPT1	65.0249	0.162395	0.149957	0.151213	0.421552	Not DE	FALSE	FALSE	FALSE	FALSE	FALSE
RLF	28.6832	-0.261217	0.195136	0.054048	0.246759	Not DE	FALSE	FALSE	FALSE	FALSE	FALSE
TMCO2	2.66239	0.0633514	0.224574	0.365543	0.647114	Not DE	FALSE	FALSE	FALSE	FALSE	FALSE
ZMPSTE24	40.1039	0.155349	0.148468	0.172637	0.44923	Not DE	FALSE	FALSE	FALSE	FALSE	FALSE
COL9A2	14.7039	0.815302	0.359358	0.00131931	0.0294257	Upregulated	TRUE	TRUE	TRUE	FALSE	FALSE
SMAP2	73.4226	-0.0796444	0.160613	0.481162	0.734194	Not DE	FALSE	FALSE	FALSE	FALSE	FALSE
ZFP69B	9.56171	-0.542356	0.312541	0.00641476	0.0747055	Not DE	FALSE	FALSE	FALSE	FALSE	FALSE
ZFP69	3.40585	0.0626964	0.204634	0.51745	0.758877	Not DE	FALSE	FALSE	FALSE	FALSE	FALSE
EXO5	7.16403	0.0499001	0.186334	0.639962	0.833953	Not DE	FALSE	FALSE	FALSE	FALSE	FALSE
ZNF684	7.64161	0.0442146	0.180612	0.685303	0.859312	Not DE	FALSE	FALSE	FALSE	FALSE	FALSE
RIMS3	198.399	-0.323856	0.203393	0.0217715	0.150274	Not DE	FALSE	FALSE	FALSE	FALSE	FALSE
NFYC	22.7778	0.0134252	0.153481	0.90493	0.961127	Not DE	FALSE	FALSE	FALSE	FALSE	FALSE
KCNQ4	5.3837	-0.326498	0.38678	0.035439	0.195462	Not DE	FALSE	FALSE	FALSE	FALSE	FALSE
CITED4	23.9058	-0.00163339	0.154778	0.968264	0.988199	Not DE	FALSE	FALSE	FALSE	FALSE	FALSE
CTPS1	11.7099	-0.260365	0.250967	0.0734167	0.290877	Not DE	FALSE	FALSE	FALSE	FALSE	FALSE
SLFNL1	5.77831	-0.0470839	0.190969	0.646851	0.837868	Not DE	FALSE	FALSE	FALSE	FALSE	FALSE
SCMH1	15.2389	-0.430886	0.265451	0.0143672	0.119408	Not DE	FALSE	FALSE	FALSE	FALSE	FALSE
FOXO6	7.36219	0.0915936	0.208858	0.380455	0.659039	Not DE	FALSE	FALSE	FALSE	FALSE	FALSE
EDN2	2.84512	0.0430661	0.2129	0.558221	0.782802	Not DE	FALSE	FALSE	FALSE	FALSE	FALSE
HIVEP3	11.4796	0.0639474	0.168099	0.572918	0.793797	Not DE	FALSE	FALSE	FALSE	FALSE	FALSE
GUCA2A	3.38518	0.232491	0.344947	0.0607042	0.262872	Not DE	FALSE	FALSE	FALSE	FALSE	FALSE
FOXJ3	27.891	-0.276452	0.182072	0.039095	0.207229	Not DE	FALSE	FALSE	FALSE	FALSE	FALSE
RIMKLA	14.3414	-0.956079	0.275622	2.33727e-05	0.00284208	Downregulated	FALSE	TRUE	TRUE	FALSE	FALSE
ZMYND12	3.77852	0.118291	0.232488	0.237139	0.525257	Not DE	FALSE	FALSE	FALSE	FALSE	FALSE
PPCS	16.1721	0.185027	0.199271	0.150006	0.419332	Not DE	FALSE	FALSE	FALSE	FALSE	FALSE
CCDC30	18.4101	0.00249604	0.154878	0.999955	0.999955	Not DE	FALSE	FALSE	FALSE	FALSE	FALSE
PPIH	7.95958	-0.0160201	0.1853	0.872596	0.947323	Not DE	FALSE	FALSE	FALSE	FALSE	FALSE
YBX1	58.9115	0.0907105	0.168619	0.424317	0.692874	Not DE	FALSE	FALSE	FALSE	FALSE	FALSE
CLDN19	2.85449	0.15446	0.27767	0.0849419	0.313016	Not DE	FALSE	FALSE	FALSE	FALSE	FALSE
P3H1	4.01066	-0.267061	0.351118	0.052475	0.243219	Not DE	FALSE	FALSE	FALSE	FALSE	FALSE
TMEM269	2.31487	0.103415	0.239361	0.183012	0.462883	Not DE	FALSE	FALSE	FALSE	FALSE	FALSE
SVBP	27.6762	0.206436	0.162337	0.0935367	0.328711	Not DE	FALSE	FALSE	FALSE	FALSE	FALSE
ERMAP	6.61053	0.979684	0.415599	0.00113863	0.0271505	Upregulated	FALSE	TRUE	FALSE	FALSE	FALSE
ZNF691	6.95317	-0.106447	0.209345	0.323566	0.611077	Not DE	FALSE	FALSE	FALSE	FALSE	FALSE
SLC2A1	178.311	0.251829	0.265188	0.0699533	0.282518	Not DE	FALSE	FALSE	FALSE	FALSE	FALSE
FAM183A	2.46826	-0.0683145	0.218494	0.408172	0.680983	Not DE	FALSE	FALSE	FALSE	FALSE	FALSE
EBNA1BP2	57.2282	0.248373	0.148562	0.0361748	0.197357	Not DE	FALSE	FALSE	FALSE	FALSE	FALSE
CFAP57	2.45128	-0.0035333	0.203946	0.966607	0.987456	Not DE	FALSE	FALSE	FALSE	FALSE	FALSE
TMEM125	10.9073	0.0559397	0.215469	0.461952	0.719868	Not DE	FALSE	FALSE	FALSE	FALSE	FALSE
C1orf210	3.61189	0.0937714	0.221813	0.318361	0.607076	Not DE	FALSE	FALSE	FALSE	FALSE	FALSE
TIE1	15.2674	0.252041	0.312362	0.0644617	0.27205	Not DE	FALSE	FALSE	TRUE	TRUE	FALSE
MPL	3.88677	0.143462	0.256977	0.153169	0.424441	Not DE	FALSE	FALSE	FALSE	FALSE	FALSE
ELOVL1	18.7932	0.022816	0.159327	0.839686	0.932991	Not DE	FALSE	FALSE	FALSE	FALSE	FALSE
MED8	29.8784	-0.00436446	0.151695	0.966747	0.987456	Not DE	FALSE	FALSE	FALSE	FALSE	FALSE
SZT2	13.8439	0.0529204	0.163707	0.638741	0.833011	Not DE	FALSE	FALSE	FALSE	FALSE	FALSE
HYI	39.3155	1.0219	0.226226	5.43988e-07	0.000389344	Upregulated	TRUE	TRUE	TRUE	FALSE	FALSE
PTPRF	60.2226	-0.081701	0.11823	0.424892	0.693382	Not DE	FALSE	FALSE	FALSE	FALSE	FALSE
KDM4A	36.8715	-0.0276698	0.143897	0.814762	0.922449	Not DE	FALSE	FALSE	FALSE	FALSE	FALSE
ST3GAL3	24.434	0.111349	0.158222	0.337981	0.622067	Not DE	FALSE	FALSE	FALSE	FALSE	FALSE
ARTN	3.08517	-0.0526914	0.210658	0.533699	0.767571	Not DE	FALSE	FALSE	FALSE	FALSE	FALSE
IPO13	45.3949	0.446385	0.210006	0.00492405	0.0636999	Not DE	FALSE	FALSE	FALSE	FALSE	FALSE
DPH2	16.9573	0.193225	0.194629	0.137418	0.402345	Not DE	FALSE	FALSE	FALSE	FALSE	FALSE
ATP6V0B	95.9163	-0.0516102	0.12258	0.611772	0.817682	Not DE	FALSE	FALSE	FALSE	FALSE	FALSE
B4GALT2	22.448	-0.107333	0.1675	0.363399	0.644726	Not DE	FALSE	FALSE	FALSE	FALSE	FALSE
CCDC24	17.6662	0.124254	0.175942	0.288906	0.579102	Not DE	FALSE	FALSE	FALSE	FALSE	FALSE
SLC6A9	8.96218	0.0400083	0.181269	0.717488	0.876012	Not DE	FALSE	FALSE	FALSE	FALSE	FALSE
KLF17	2.60912	-0.0997549	0.232276	0.240643	0.529038	Not DE	FALSE	FALSE	FALSE	FALSE	FALSE
DMAP1	37.6641	0.111828	0.128914	0.276977	0.567381	Not DE	FALSE	FALSE	FALSE	FALSE	FALSE
ERI3	47.6816	-0.0690846	0.139348	0.511084	0.754211	Not DE	FALSE	FALSE	FALSE	FALSE	FALSE
RNF220	91.5812	-0.0734596	0.133535	0.48696	0.738534	Not DE	FALSE	FALSE	FALSE	FALSE	FALSE
TMEM53	14.4592	0.0553737	0.187754	0.608805	0.816497	Not DE	FALSE	FALSE	FALSE	FALSE	FALSE
ARMH1	2.65605	0.118589	0.240671	0.198647	0.481499	Not DE	FALSE	FALSE	FALSE	FALSE	FALSE
KIF2C	2.2542	0.0500659	0.21363	0.526353	0.762753	Not DE	FALSE	FALSE	FALSE	FALSE	FALSE
PLK3	7.69067	0.00631419	0.187478	0.952418	0.982105	Not DE	FALSE	FALSE	FALSE	FALSE	FALSE
TCTEX1D4	6.07199	0.834184	0.520588	0.0053932	0.0666901	Not DE	FALSE	FALSE	FALSE	FALSE	FALSE
BTBD19	4.79533	0.0882236	0.206575	0.392535	0.668803	Not DE	FALSE	FALSE	FALSE	FALSE	FALSE
PTCH2	4.63459	-0.00408248	0.188702	0.95687	0.983975	Not DE	FALSE	FALSE	FALSE	FALSE	FALSE
EIF2B3	19.6783	-0.42928	0.215131	0.00667835	0.0763825	Not DE	FALSE	FALSE	FALSE	FALSE	FALSE
HECTD3	15.3276	0.22369	0.205079	0.0953725	0.332253	Not DE	FALSE	FALSE	FALSE	FALSE	FALSE
UROD	57.6138	0.215813	0.154558	0.0691608	0.280545	Not DE	FALSE	FALSE	FALSE	FALSE	FALSE
ZSWIM5	13.2607	0.11482	0.187909	0.332801	0.617868	Not DE	FALSE	FALSE	FALSE	FALSE	FALSE
HPDL	4.63819	0.172437	0.261859	0.131425	0.392285	Not DE	FALSE	FALSE	FALSE	FALSE	FALSE
TOE1	6.57923	-0.137115	0.221113	0.231638	0.518579	Not DE	FALSE	FALSE	FALSE	FALSE	FALSE
TESK2	7.06424	-0.019209	0.189552	0.854247	0.939277	Not DE	FALSE	FALSE	FALSE	FALSE	FALSE
CCDC163	5.64785	0.242322	0.345766	0.0547415	0.248658	Not DE	FALSE	FALSE	FALSE	FALSE	FALSE
MMACHC	6.58707	0.111269	0.205209	0.322771	0.610608	Not DE	FALSE	FALSE	FALSE	FALSE	FALSE
PRDX1	35.7213	-0.0170301	0.192919	0.844409	0.935221	Not DE	FALSE	FALSE	FALSE	FALSE	FALSE
AKR1A1	30.3682	0.335724	0.189887	0.0175263	0.133025	Not DE	FALSE	FALSE	FALSE	TRUE	FALSE
NASP	2.19801	0.112147	0.240504	0.194659	0.477253	Not DE	FALSE	FALSE	FALSE	FALSE	FALSE
CCDC17	3.0968	0.189773	0.302348	0.0714986	0.286737	Not DE	FALSE	FALSE	FALSE	FALSE	FALSE
GPBP1L1	39.5544	-0.32545	0.191919	0.0221281	0.151476	Not DE	FALSE	FALSE	FALSE	FALSE	FALSE
TMEM69	7.01955	0.152473	0.218607	0.20835	0.493801	Not DE	FALSE	FALSE	FALSE	FALSE	FALSE
IPP	10.991	0.0927229	0.179217	0.427763	0.695817	Not DE	FALSE	FALSE	FALSE	FALSE	FALSE
MAST2	18.2146	-0.584203	0.20989	0.000519584	0.0167907	Not DE	FALSE	FALSE	FALSE	FALSE	FALSE
PIK3R3	39.2353	0.199717	0.176311	0.111021	0.359051	Not DE	FALSE	FALSE	FALSE	FALSE	FALSE
TSPAN1	3.44117	0.0596188	0.204736	0.529852	0.764754	Not DE	FALSE	FALSE	FALSE	FALSE	FALSE
P3R3URF	4.52152	0.024722	0.199749	0.790756	0.910147	Not DE	FALSE	FALSE	TRUE	FALSE	FALSE
POMGNT1	29.2602	-0.297314	0.18764	0.0289382	0.174501	Not DE	FALSE	FALSE	FALSE	FALSE	FALSE
LURAP1	22.6287	-0.379976	0.223639	0.0137381	0.116522	Not DE	FALSE	FALSE	FALSE	FALSE	FALSE
RAD54L	3.63039	0.00210016	0.204019	0.991489	0.997227	Not DE	FALSE	FALSE	FALSE	FALSE	FALSE
LRRC41	18.6895	-0.146457	0.195086	0.233728	0.520663	Not DE	FALSE	FALSE	FALSE	FALSE	FALSE
UQCRH	12.3581	-0.144085	0.228575	0.2013	0.484631	Not DE	FALSE	FALSE	FALSE	FALSE	FALSE
NSUN4	12.42	-0.456838	0.267397	0.00944386	0.0936269	Not DE	FALSE	FALSE	FALSE	FALSE	FALSE
FAAH	26.8283	0.343856	0.199725	0.0190892	0.139715	Not DE	FALSE	FALSE	FALSE	FALSE	TRUE
DMBX1	3.46608	0.0590877	0.212817	0.482234	0.734974	Not DE	FALSE	FALSE	FALSE	FALSE	FALSE
TMEM275	9.05172	0.178879	0.252122	0.138062	0.403448	Not DE	FALSE	FALSE	FALSE	FALSE	FALSE
KNCN	5.59698	-0.128763	0.235777	0.205213	0.489638	Not DE	FALSE	FALSE	FALSE	FALSE	FALSE
MKNK1	8.97448	-0.0980871	0.192665	0.384873	0.661929	Not DE	FALSE	FALSE	FALSE	FALSE	FALSE
MOB3C	10.9116	-0.0240882	0.178636	0.829373	0.928307	Not DE	FALSE	FALSE	FALSE	FALSE	FALSE
ATPAF1	52.801	-0.191413	0.164507	0.114372	0.364425	Not DE	FALSE	FALSE	FALSE	FALSE	FALSE
TEX38	4.14798	0.294559	0.442285	0.0376158	0.202175	Not DE	FALSE	FALSE	FALSE	FALSE	FALSE
EFCAB14	56.7336	0.504497	0.194596	0.00126096	0.0287253	Not DE	FALSE	FALSE	FALSE	FALSE	FALSE
CYP4B1	3.82127	0.0607055	0.210163	0.498039	0.745532	Not DE	FALSE	FALSE	FALSE	FALSE	FALSE
CYP4X1	20.7229	-0.16497	0.205548	0.18456	0.464187	Not DE	FALSE	FALSE	FALSE	FALSE	FALSE
CYP4Z1	1.93093	0.0905637	0.232044	0.240453	0.528849	Not DE	FALSE	FALSE	FALSE	FALSE	FALSE
TAL1	3.22052	0.0149402	0.203135	0.868442	0.945047	Not DE	FALSE	FALSE	FALSE	FALSE	FALSE
STIL	4.56275	0.0819435	0.208334	0.427429	0.695576	Not DE	FALSE	FALSE	FALSE	FALSE	FALSE
CMPK1	46.5406	-0.124282	0.146519	0.273525	0.564207	Not DE	FALSE	FALSE	FALSE	FALSE	FALSE
FOXE3	6.12429	0.14924	0.2562	0.153198	0.424451	Not DE	FALSE	FALSE	FALSE	FALSE	FALSE
FOXD2	3.78037	0.0594705	0.208935	0.522301	0.760751	Not DE	FALSE	FALSE	FALSE	FALSE	FALSE
SLC5A9	3.27531	0.0421886	0.204312	0.636993	0.831739	Not DE	FALSE	FALSE	FALSE	FALSE	FALSE
SPATA6	7.25664	0.0625446	0.200954	0.520405	0.759901	Not DE	FALSE	FALSE	FALSE	FALSE	FALSE
AGBL4	21.3251	-0.198501	0.18832	0.116055	0.367109	Not DE	FALSE	FALSE	FALSE	FALSE	FALSE
BEND5	11.1632	-0.0361882	0.180962	0.72914	0.881298	Not DE	FALSE	FALSE	FALSE	FALSE	FALSE
ELAVL4	36.3475	-0.830389	0.180692	3.19691e-07	0.000265455	Downregulated	TRUE	TRUE	FALSE	FALSE	FALSE
DMRTA2	3.1083	0.0655089	0.212134	0.444122	0.707281	Not DE	FALSE	FALSE	FALSE	FALSE	FALSE
FAF1	53.12	0.547973	0.16239	0.000105723	0.00660052	Not DE	FALSE	FALSE	FALSE	FALSE	FALSE
CDKN2C	12.4729	0.133945	0.226096	0.231837	0.518745	Not DE	FALSE	FALSE	FALSE	FALSE	FALSE
C1orf185	3.02383	0.0960795	0.22589	0.29403	0.584453	Not DE	FALSE	FALSE	FALSE	FALSE	FALSE
RNF11	93.9709	-0.429561	0.161899	0.00110034	0.0265601	Not DE	FALSE	FALSE	TRUE	FALSE	FALSE
TTC39A	6.90706	-0.120016	0.215374	0.290816	0.580909	Not DE	FALSE	FALSE	FALSE	FALSE	FALSE
EPS15	92.9911	0.0413188	0.134118	0.703057	0.868636	Not DE	FALSE	FALSE	FALSE	FALSE	FALSE
OSBPL9	26.906	0.234646	0.163015	0.0597726	0.261153	Not DE	FALSE	FALSE	FALSE	FALSE	FALSE
NRDC	56.0436	-0.40223	0.163075	0.00249531	0.043518	Not DE	FALSE	FALSE	FALSE	FALSE	FALSE
RAB3B	4.95531	0.0216248	0.195826	0.816749	0.923099	Not DE	FALSE	FALSE	FALSE	FALSE	FALSE
TXNDC12	43.5184	-0.0144775	0.142616	0.889093	0.954742	Not DE	FALSE	FALSE	FALSE	FALSE	FALSE
KTI12	10.0411	0.00301682	0.185238	0.980059	0.992475	Not DE	FALSE	FALSE	FALSE	FALSE	FALSE
BTF3L4	47.9212	0.0354611	0.145979	0.759991	0.896327	Not DE	FALSE	FALSE	FALSE	FALSE	FALSE
ZFYVE9	51.6838	-0.25064	0.168171	0.0479452	0.231798	Not DE	FALSE	FALSE	FALSE	FALSE	FALSE
CC2D1B	8.83092	-0.00314826	0.187261	0.972451	0.989798	Not DE	FALSE	FALSE	FALSE	FALSE	FALSE
ORC1	4.78934	-0.104805	0.22135	0.309524	0.598888	Not DE	FALSE	FALSE	FALSE	FALSE	FALSE
PRPF38A	31.7106	0.453274	0.233562	0.0065047	0.0752253	Not DE	FALSE	FALSE	FALSE	FALSE	FALSE
TUT4	29.3279	-0.0754891	0.151818	0.508889	0.753359	Not DE	FALSE	FALSE	FALSE	FALSE	FALSE
GPX7	8.73942	-0.0418025	0.184487	0.689672	0.861805	Not DE	FALSE	FALSE	TRUE	FALSE	FALSE
SHISAL2A	3.01145	-0.0674205	0.213884	0.440131	0.704506	Not DE	FALSE	FALSE	FALSE	FALSE	FALSE
COA7	13.0414	-0.061705	0.179643	0.564589	0.788028	Not DE	FALSE	FALSE	FALSE	FALSE	FALSE
ZYG11B	41.9865	-0.279386	0.153917	0.022343	0.15257	Not DE	TRUE	FALSE	FALSE	FALSE	FALSE
ZYG11A	2.60341	0.0051647	0.206284	0.942202	0.977214	Not DE	FALSE	FALSE	FALSE	FALSE	FALSE
ECHDC2	22.7023	0.209471	0.202845	0.117172	0.368706	Not DE	FALSE	FALSE	FALSE	FALSE	FALSE
SCP2	78.1615	0.391352	0.157564	0.00254497	0.0441407	Not DE	FALSE	FALSE	FALSE	FALSE	FALSE
PODN	6.82802	-0.298601	0.337097	0.0528422	0.244069	Not DE	FALSE	FALSE	FALSE	FALSE	FALSE
SLC1A7	7.71169	0.146153	0.243494	0.181837	0.461596	Not DE	FALSE	FALSE	TRUE	FALSE	FALSE
CPT2	8.90192	0.163611	0.235776	0.173963	0.451187	Not DE	FALSE	FALSE	FALSE	FALSE	FALSE
CZIB	28.813	0.17455	0.162849	0.148958	0.418287	Not DE	FALSE	FALSE	FALSE	FALSE	FALSE
MAGOH	12.9269	0.0771293	0.174884	0.481146	0.734194	Not DE	FALSE	FALSE	FALSE	FALSE	FALSE
LRP8	25.029	0.24393	0.187343	0.0647809	0.272465	Not DE	FALSE	FALSE	FALSE	FALSE	FALSE
DMRTB1	2.20191	0.166111	0.285171	0.0867508	0.317347	Not DE	FALSE	FALSE	FALSE	FALSE	FALSE
GLIS1	10.2176	0.0082032	0.180645	0.944192	0.977934	Not DE	FALSE	FALSE	FALSE	FALSE	FALSE
NDC1	9.03466	-0.114268	0.191252	0.325397	0.612473	Not DE	FALSE	FALSE	FALSE	FALSE	FALSE
YIPF1	6.0013	-0.10919	0.211101	0.319479	0.607835	Not DE	FALSE	FALSE	FALSE	FALSE	FALSE
DIO1	5.88439	0.132554	0.242849	0.199079	0.481589	Not DE	FALSE	FALSE	FALSE	FALSE	FALSE
HSPB11	5.82693	0.0471725	0.19218	0.64201	0.834915	Not DE	TRUE	FALSE	FALSE	FALSE	FALSE
LRRC42	10.1272	-0.0993726	0.188001	0.372736	0.653312	Not DE	FALSE	FALSE	FALSE	FALSE	FALSE
LDLRAD1	3.00718	0.0040926	0.200877	0.964707	0.986892	Not DE	FALSE	FALSE	FALSE	FALSE	FALSE
TMEM59	60.9363	0.202501	0.176508	0.105659	0.349887	Not DE	FALSE	FALSE	FALSE	FALSE	FALSE
TCEANC2	4.06191	0.168106	0.264658	0.135207	0.398755	Not DE	FALSE	FALSE	FALSE	FALSE	FALSE
CDCP2	2.41038	0.148045	0.265044	0.120234	0.374761	Not DE	FALSE	FALSE	FALSE	FALSE	FALSE
CYB5RL	8.79415	0.0837103	0.184851	0.471769	0.726239	Not DE	FALSE	FALSE	FALSE	FALSE	FALSE
SSBP3	57.269	-0.149514	0.163057	0.208519	0.493876	Not DE	FALSE	FALSE	FALSE	FALSE	FALSE
ACOT11	11.8209	0.813203	0.380259	0.0017809	0.0352212	Upregulated	FALSE	TRUE	FALSE	FALSE	FALSE
FAM151A	2.57593	0.0466567	0.2119	0.552716	0.779753	Not DE	FALSE	FALSE	FALSE	FALSE	FALSE
MROH7	10.605	0.234098	0.277243	0.0874109	0.31883	Not DE	TRUE	FALSE	FALSE	FALSE	FALSE
TTC4	6.15813	0.025171	0.18642	0.809725	0.920522	Not DE	FALSE	FALSE	FALSE	FALSE	FALSE
PARS2	6.35717	0.056324	0.190149	0.596485	0.809233	Not DE	FALSE	FALSE	FALSE	FALSE	FALSE
TTC22	6.184	-0.0151058	0.198636	0.867349	0.944839	Not DE	FALSE	FALSE	FALSE	FALSE	FALSE
DHCR24	54.7406	-0.0215426	0.144362	0.849898	0.937185	Not DE	FALSE	FALSE	FALSE	FALSE	FALSE
TMEM61	6.2647	0.0197248	0.187606	0.853045	0.938692	Not DE	FALSE	FALSE	FALSE	FALSE	FALSE
BSND	4.64701	0.191086	0.287038	0.10241	0.34407	Not DE	FALSE	FALSE	FALSE	FALSE	FALSE
PCSK9	2.28128	0.106179	0.23781	0.21336	0.499263	Not DE	FALSE	FALSE	FALSE	FALSE	FALSE
USP24	32.2186	-0.100691	0.145421	0.35833	0.64042	Not DE	FALSE	FALSE	FALSE	FALSE	FALSE
PLPP3	218.152	0.801781	0.321802	0.000690127	0.0202133	Upregulated	TRUE	TRUE	TRUE	FALSE	FALSE
PRKAA2	15.1834	-0.627533	0.314553	0.00305391	0.0485323	Downregulated	FALSE	TRUE	FALSE	FALSE	FALSE
C8B	2.21875	0.294456	0.499629	0.0241417	0.159032	Not DE	FALSE	FALSE	FALSE	FALSE	FALSE
DAB1	27.8344	-0.0122248	0.15883	0.934955	0.974872	Not DE	FALSE	FALSE	FALSE	FALSE	FALSE
OMA1	11.7355	0.0274179	0.185654	0.793525	0.911631	Not DE	FALSE	FALSE	FALSE	FALSE	FALSE
TACSTD2	3.37436	0.22247	0.335417	0.0579505	0.25691	Not DE	FALSE	FALSE	FALSE	FALSE	FALSE
MYSM1	9.95389	-0.258324	0.264561	0.0680352	0.278651	Not DE	FALSE	FALSE	FALSE	FALSE	FALSE
JUN	141.908	0.131635	0.1914	0.270962	0.561641	Not DE	FALSE	FALSE	FALSE	FALSE	FALSE
FGGY	5.46311	0.0334419	0.192643	0.73363	0.883765	Not DE	FALSE	FALSE	FALSE	FALSE	FALSE
HOOK1	30.6912	-0.658075	0.258923	0.000805287	0.0223262	Downregulated	TRUE	TRUE	FALSE	FALSE	FALSE
CYP2J2	17.0124	-0.0196925	0.16399	0.864036	0.943271	Not DE	FALSE	FALSE	FALSE	FALSE	FALSE
C1orf87	2.30824	0.150853	0.273905	0.0945042	0.330331	Not DE	FALSE	FALSE	FALSE	FALSE	FALSE
NFIA	53.6792	0.0794674	0.156641	0.479695	0.732962	Not DE	FALSE	FALSE	FALSE	FALSE	FALSE
TM2D1	30.2531	0.0102904	0.163308	0.925798	0.970242	Not DE	FALSE	FALSE	FALSE	FALSE	FALSE
PATJ	22.0043	-0.113135	0.158454	0.344466	0.62776	Not DE	FALSE	FALSE	FALSE	FALSE	FALSE
L1TD1	2.84587	-0.00723664	0.205275	0.931839	0.973052	Not DE	FALSE	FALSE	FALSE	FALSE	FALSE
KANK4	2.51337	-0.105283	0.236947	0.229108	0.517263	Not DE	FALSE	FALSE	FALSE	FALSE	FALSE
USP1	36.168	0.372828	0.195379	0.00974847	0.0954767	Not DE	FALSE	FALSE	FALSE	FALSE	FALSE
DOCK7	29.0009	-0.0242582	0.163511	0.842195	0.934228	Not DE	FALSE	FALSE	FALSE	FALSE	FALSE
ANGPTL3	3.14318	-0.013884	0.201408	0.883395	0.952786	Not DE	FALSE	FALSE	FALSE	FALSE	FALSE
ATG4C	34.8677	0.0798121	0.155603	0.48268	0.735199	Not DE	FALSE	FALSE	FALSE	FALSE	FALSE
FOXD3	4.38535	0.309545	0.418281	0.0415178	0.213728	Not DE	FALSE	FALSE	FALSE	FALSE	FALSE
ALG6	11.1937	0.427718	0.300447	0.0177542	0.133711	Not DE	FALSE	FALSE	FALSE	FALSE	FALSE
ITGB3BP	6.83055	0.0907281	0.209676	0.390699	0.667078	Not DE	FALSE	FALSE	FALSE	FALSE	FALSE
EFCAB7	15.6105	-0.131089	0.183988	0.273584	0.564238	Not DE	FALSE	FALSE	FALSE	FALSE	FALSE
PGM1	70.3326	0.56668	0.189983	0.000319777	0.0127046	Not DE	FALSE	FALSE	FALSE	FALSE	FALSE
ROR1	3.91404	0.0332232	0.197723	0.731377	0.882714	Not DE	FALSE	FALSE	FALSE	FALSE	FALSE
CACHD1	16.674	0.139615	0.193402	0.254613	0.544891	Not DE	FALSE	FALSE	FALSE	FALSE	FALSE
RAVER2	29.7801	0.0334204	0.156695	0.770726	0.900736	Not DE	FALSE	FALSE	FALSE	FALSE	FALSE
JAK1	26.0521	-0.0814569	0.15683	0.473041	0.727455	Not DE	FALSE	FALSE	FALSE	FALSE	FALSE
AK4	39.3715	0.0232401	0.167439	0.8533	0.938771	Not DE	FALSE	FALSE	FALSE	FALSE	FALSE
DNAJC6	98.6452	-0.172721	0.148467	0.131716	0.392782	Not DE	FALSE	FALSE	FALSE	FALSE	FALSE
LEPROT	15.9493	0.62844	0.299751	0.00310188	0.0488646	Upregulated	FALSE	TRUE	TRUE	FALSE	FALSE
LEPR	13.4003	0.0577092	0.186115	0.585842	0.801604	Not DE	FALSE	FALSE	FALSE	FALSE	FALSE
PDE4B	20.592	-0.0926764	0.183562	0.415683	0.687132	Not DE	FALSE	FALSE	FALSE	FALSE	FALSE
SGIP1	22.4007	-0.273986	0.232291	0.0598325	0.261318	Not DE	FALSE	FALSE	FALSE	FALSE	FALSE
TCTEX1D1	2.9873	0.171045	0.270408	0.12384	0.380703	Not DE	FALSE	FALSE	FALSE	FALSE	FALSE
INSL5	2.95138	0.00298679	0.203841	0.966708	0.987456	Not DE	FALSE	FALSE	FALSE	FALSE	FALSE
WDR78	9.07222	-0.0158103	0.173588	0.905487	0.961237	Not DE	FALSE	FALSE	FALSE	FALSE	FALSE
MIER1	36.3689	9.92595e-06	0.1301	0.991524	0.997227	Not DE	FALSE	FALSE	FALSE	FALSE	FALSE
SLC35D1	8.21208	-0.170431	0.232496	0.165356	0.440357	Not DE	FALSE	FALSE	FALSE	FALSE	FALSE
C1orf141	2.54501	-0.0542704	0.213464	0.503683	0.74959	Not DE	FALSE	FALSE	FALSE	FALSE	FALSE
IL23R	3.2129	0.0508436	0.207858	0.565411	0.78849	Not DE	FALSE	FALSE	FALSE	FALSE	FALSE
IL12RB2	3.86296	-0.0839616	0.212205	0.380321	0.659039	Not DE	FALSE	FALSE	FALSE	FALSE	FALSE
SERBP1	28.3675	-0.0951393	0.169328	0.414857	0.686414	Not DE	FALSE	FALSE	FALSE	FALSE	FALSE
GADD45A	16.8306	-0.148977	0.217975	0.207041	0.491823	Not DE	FALSE	FALSE	FALSE	FALSE	FALSE
GNG12	19.3501	0.0774146	0.186083	0.497519	0.745089	Not DE	FALSE	FALSE	FALSE	FALSE	FALSE
DIRAS3	8.86085	-0.120582	0.202855	0.296859	0.587437	Not DE	FALSE	FALSE	FALSE	FALSE	FALSE
WLS	114.1	0.61253	0.267714	0.00195732	0.0374916	Upregulated	FALSE	TRUE	FALSE	FALSE	FALSE
RPE65	2.76402	0.265386	0.482671	0.0124313	0.110458	Not DE	FALSE	FALSE	FALSE	FALSE	FALSE
DEPDC1	2.77266	-0.0738305	0.216532	0.392712	0.66882	Not DE	FALSE	FALSE	FALSE	FALSE	FALSE
LRRC7	24.0469	-0.331544	0.315279	0.0424193	0.216025	Not DE	FALSE	FALSE	FALSE	FALSE	FALSE
LRRC40	31.1105	0.00461944	0.14579	0.966276	0.987261	Not DE	FALSE	FALSE	FALSE	FALSE	FALSE
SRSF11	26.51	-0.33841	0.200851	0.0206215	0.145419	Not DE	FALSE	FALSE	FALSE	FALSE	FALSE
ANKRD13C	26.6691	0.135096	0.15579	0.248534	0.538318	Not DE	FALSE	FALSE	FALSE	FALSE	FALSE
HHLA3	13.9511	0.157289	0.203087	0.205303	0.489638	Not DE	FALSE	FALSE	FALSE	FALSE	FALSE
CTH	11.1718	0.0267143	0.177061	0.807669	0.919514	Not DE	FALSE	FALSE	FALSE	FALSE	FALSE
PTGER3	4.28148	-0.128896	0.235989	0.211794	0.497339	Not DE	FALSE	FALSE	FALSE	FALSE	FALSE
ZRANB2	42.5526	-0.247503	0.189024	0.0626441	0.268226	Not DE	FALSE	FALSE	FALSE	FALSE	FALSE
NEGR1	53.4998	-0.580637	0.251415	0.00182605	0.0356119	Not DE	FALSE	FALSE	FALSE	FALSE	FALSE
LRRIQ3	3.47565	0.0014708	0.198362	0.983714	0.99407	Not DE	FALSE	FALSE	FALSE	FALSE	FALSE
FPGT	12.6313	0.117974	0.182106	0.323356	0.611057	Not DE	FALSE	FALSE	FALSE	FALSE	FALSE
TNNI3K	7.93073	-0.0665862	0.188976	0.529822	0.764754	Not DE	FALSE	FALSE	FALSE	FALSE	FALSE
LRRC53	3.83352	-0.138966	0.239729	0.18459	0.464187	Not DE	FALSE	FALSE	FALSE	FALSE	FALSE
ERICH3	22.5572	-0.357546	0.263415	0.0251799	0.162267	Not DE	FALSE	FALSE	FALSE	FALSE	FALSE
CRYZ	17.216	-0.347143	0.250876	0.0275467	0.169999	Not DE	FALSE	FALSE	FALSE	FALSE	FALSE
TYW3	21.506	-0.110361	0.164512	0.358677	0.640651	Not DE	FALSE	FALSE	FALSE	FALSE	FALSE
SLC44A5	6.2093	-0.276392	0.312785	0.0602178	0.262133	Not DE	FALSE	FALSE	FALSE	FALSE	FALSE
ACADM	44.6869	0.267047	0.150888	0.0257197	0.163839	Not DE	FALSE	FALSE	FALSE	FALSE	FALSE
RABGGTB	26.7184	-0.110146	0.184252	0.348359	0.630951	Not DE	FALSE	FALSE	FALSE	FALSE	FALSE
MSH4	4.14257	-0.125479	0.227985	0.241099	0.529621	Not DE	FALSE	FALSE	FALSE	FALSE	FALSE
ST6GALNAC3	22.8252	0.043565	0.168454	0.703253	0.868636	Not DE	FALSE	FALSE	FALSE	FALSE	FALSE
ST6GALNAC5	27.3287	-0.533523	0.256802	0.00354095	0.0533133	Not DE	FALSE	FALSE	FALSE	FALSE	FALSE
PIGK	14.727	-0.114862	0.176164	0.32168	0.609956	Not DE	FALSE	FALSE	FALSE	FALSE	FALSE
AK5	198.269	-0.1454	0.173207	0.226878	0.515284	Not DE	FALSE	FALSE	FALSE	FALSE	FALSE
AC118549.1	30.7681	-0.462382	0.200647	0.00345897	0.0525074	Not DE	FALSE	FALSE	FALSE	FALSE	FALSE
USP33	65.163	-0.0151872	0.121861	0.872873	0.947397	Not DE	FALSE	FALSE	FALSE	FALSE	FALSE
MIGA1	42.5779	0.0187001	0.141001	0.863769	0.943228	Not DE	FALSE	FALSE	FALSE	FALSE	FALSE
NEXN	4.56246	0.175818	0.248245	0.153652	0.425264	Not DE	FALSE	FALSE	FALSE	FALSE	FALSE
FUBP1	67.6227	-0.40266	0.158807	0.00199767	0.0378282	Not DE	FALSE	FALSE	FALSE	FALSE	FALSE
DNAJB4	52.876	-0.79658	0.260621	0.000170313	0.00897901	Downregulated	FALSE	TRUE	TRUE	FALSE	FALSE
GIPC2	3.53079	0.291573	0.415886	0.0433259	0.218779	Not DE	FALSE	FALSE	FALSE	FALSE	FALSE
PTGFR	5.83948	0.114843	0.21278	0.305544	0.595071	Not DE	FALSE	FALSE	FALSE	FALSE	FALSE
IFI44L	10.6229	0.085789	0.233701	0.20054	0.483432	Not DE	FALSE	FALSE	FALSE	FALSE	FALSE
IFI44	10.7247	0.374867	0.318641	0.0309704	0.181292	Not DE	FALSE	FALSE	FALSE	FALSE	FALSE
ADGRL4	15.7266	0.931021	0.326481	0.000269524	0.0116448	Upregulated	FALSE	TRUE	FALSE	TRUE	FALSE
ADGRL2	47.663	-0.645646	0.192003	7.02226e-05	0.00514718	Downregulated	TRUE	TRUE	FALSE	FALSE	FALSE
TTLL7	55.9146	-0.707327	0.187687	1.39298e-05	0.00202922	Downregulated	FALSE	TRUE	FALSE	FALSE	FALSE
PRKACB	112.996	-0.497459	0.218685	0.0029599	0.0474928	Not DE	FALSE	FALSE	FALSE	FALSE	FALSE
SAMD13	3.66568	-0.0494903	0.199378	0.610039	0.81703	Not DE	FALSE	FALSE	FALSE	FALSE	FALSE
DNASE2B	5.66736	0.233201	0.307252	0.0765248	0.296858	Not DE	FALSE	FALSE	TRUE	FALSE	FALSE
RPF1	14.1361	-0.22848	0.209615	0.0991374	0.3381	Not DE	FALSE	FALSE	FALSE	FALSE	FALSE
SPATA1	5.40514	0.0623988	0.19679	0.541095	0.772787	Not DE	FALSE	FALSE	FALSE	FALSE	FALSE
CTBS	11.3693	-0.120482	0.195268	0.312536	0.602401	Not DE	FALSE	FALSE	FALSE	FALSE	FALSE
SSX2IP	45.4165	-0.10885	0.155712	0.33956	0.623102	Not DE	FALSE	FALSE	FALSE	FALSE	FALSE
LPAR3	6.55706	-0.118953	0.222691	0.266472	0.558377	Not DE	FALSE	FALSE	FALSE	FALSE	FALSE
MCOLN2	6.56406	0.0403044	0.191337	0.699201	0.866907	Not DE	FALSE	FALSE	FALSE	FALSE	FALSE
WDR63	1.80493	0.112152	0.243284	0.183582	0.463194	Not DE	FALSE	FALSE	FALSE	FALSE	FALSE
MCOLN3	2.73128	0.0554013	0.204214	0.55799	0.782713	Not DE	FALSE	FALSE	FALSE	FALSE	FALSE
SYDE2	11.3767	-0.0995712	0.186298	0.386971	0.663472	Not DE	FALSE	FALSE	FALSE	FALSE	FALSE
C1orf52	31.729	-0.0286194	0.13639	0.789057	0.909716	Not DE	FALSE	FALSE	FALSE	FALSE	FALSE
BCL10	12.8529	0.228105	0.206295	0.091698	0.324835	Not DE	FALSE	FALSE	FALSE	FALSE	FALSE
DDAH1	161.494	0.370676	0.170895	0.00497428	0.0638391	Not DE	TRUE	FALSE	FALSE	FALSE	FALSE
CCN1	17.7476	0.0557953	0.194727	0.586221	0.801874	Not DE	FALSE	FALSE	FALSE	FALSE	FALSE
ZNHIT6	58.3442	0.429956	0.17531	0.00247575	0.0434272	Not DE	FALSE	FALSE	FALSE	FALSE	FALSE
COL24A1	14.8744	-0.0484279	0.1897	0.646017	0.837698	Not DE	FALSE	FALSE	FALSE	FALSE	FALSE
CLCA2	2.87616	0.134008	0.256989	0.136055	0.400119	Not DE	FALSE	FALSE	FALSE	FALSE	FALSE
CLCA1	2.50243	0.0849644	0.226506	0.30091	0.591106	Not DE	FALSE	FALSE	FALSE	FALSE	FALSE
CLCA4	3.84029	0.0445067	0.206806	0.612752	0.818465	Not DE	FALSE	FALSE	FALSE	FALSE	FALSE
SH3GLB1	40.419	-0.137676	0.172112	0.24734	0.537008	Not DE	FALSE	FALSE	FALSE	FALSE	FALSE
SELENOF	131.578	0.556074	0.205142	0.00065727	0.0195614	Not DE	FALSE	FALSE	FALSE	FALSE	FALSE
HS2ST1	42.4969	0.0986508	0.161482	0.397437	0.672739	Not DE	FALSE	FALSE	FALSE	FALSE	FALSE
LMO4	104.317	-0.575092	0.221139	0.00086326	0.0233108	Not DE	TRUE	FALSE	FALSE	FALSE	FALSE
PKN2	22.7121	-0.0922539	0.163754	0.426688	0.695137	Not DE	FALSE	FALSE	FALSE	FALSE	FALSE
GTF2B	30.5139	0.00431281	0.147975	0.957323	0.984169	Not DE	FALSE	FALSE	FALSE	FALSE	FALSE
KYAT3	8.63261	0.110591	0.20313	0.333959	0.618842	Not DE	FALSE	FALSE	FALSE	FALSE	FALSE
RBMXL1	7.09305	-0.0867742	0.199097	0.425914	0.6944	Not DE	FALSE	FALSE	FALSE	FALSE	FALSE
GBP3	3.40749	0.115804	0.24231	0.204079	0.488243	Not DE	FALSE	FALSE	FALSE	FALSE	FALSE
GBP1	6.06021	0.0850134	0.217561	0.369474	0.650613	Not DE	FALSE	FALSE	FALSE	FALSE	FALSE
GBP2	7.08437	0.0917294	0.218858	0.340228	0.623914	Not DE	FALSE	FALSE	FALSE	FALSE	FALSE
GBP4	6.77729	0.0539822	0.211124	0.514829	0.757079	Not DE	FALSE	FALSE	FALSE	FALSE	FALSE
GBP5	1.91964	-0.0278166	0.210619	0.721306	0.877434	Not DE	FALSE	FALSE	FALSE	FALSE	FALSE
GBP6	1.7247	0.0738005	0.2257	0.326206	0.613048	Not DE	FALSE	FALSE	FALSE	FALSE	FALSE
LRRC8B	33.0064	-0.864249	0.250858	2.85293e-05	0.00328221	Downregulated	TRUE	TRUE	TRUE	FALSE	FALSE
LRRC8C	13.0847	-0.150532	0.184709	0.222255	0.510413	Not DE	FALSE	FALSE	FALSE	FALSE	FALSE
LRRC8D	12.6192	-0.391326	0.239159	0.014673	0.120871	Not DE	FALSE	FALSE	FALSE	FALSE	FALSE
ZNF326	24.267	0.00949715	0.152852	0.93844	0.976117	Not DE	FALSE	FALSE	FALSE	FALSE	FALSE
BARHL2	2.76429	0.0912227	0.22558	0.307839	0.597405	Not DE	FALSE	FALSE	FALSE	FALSE	FALSE
ZNF644	75.4883	-0.0420317	0.122097	0.688961	0.8615	Not DE	FALSE	FALSE	FALSE	FALSE	FALSE
HFM1	4.60479	-0.00329587	0.19829	0.968738	0.988408	Not DE	FALSE	FALSE	FALSE	FALSE	FALSE
CDC7	3.93012	0.57367	0.585387	0.0137813	0.116709	Not DE	FALSE	FALSE	FALSE	FALSE	FALSE
TGFBR3	15.397	0.0980201	0.183063	0.403595	0.677197	Not DE	FALSE	FALSE	FALSE	FALSE	FALSE
BRDT	2.10035	0.0660735	0.221256	0.374764	0.655066	Not DE	FALSE	FALSE	FALSE	FALSE	FALSE
EPHX4	27.776	-0.266752	0.255233	0.0669722	0.276639	Not DE	TRUE	FALSE	FALSE	FALSE	FALSE
BTBD8	87.1353	-0.286083	0.198067	0.0424736	0.216103	Not DE	TRUE	FALSE	FALSE	FALSE	FALSE
GLMN	11.6234	-0.00054426	0.179113	0.993244	0.998354	Not DE	FALSE	FALSE	FALSE	FALSE	FALSE
RPAP2	10.254	-0.113957	0.193696	0.323924	0.611366	Not DE	FALSE	FALSE	FALSE	FALSE	FALSE
EVI5	29.1463	-0.188458	0.152356	0.114303	0.364353	Not DE	FALSE	FALSE	FALSE	FALSE	FALSE
DIPK1A	29.6442	0.0989145	0.162631	0.389415	0.665605	Not DE	FALSE	FALSE	FALSE	FALSE	FALSE
MTF2	20.1695	-0.196899	0.183196	0.117773	0.369601	Not DE	FALSE	FALSE	FALSE	FALSE	FALSE
TMED5	20.4781	-0.0245728	0.167582	0.815178	0.922571	Not DE	FALSE	FALSE	FALSE	FALSE	FALSE
CCDC18	3.25382	-0.012391	0.19497	0.894005	0.956251	Not DE	FALSE	FALSE	FALSE	FALSE	FALSE
DR1	20.2751	-0.487958	0.22193	0.00328054	0.0508237	Not DE	FALSE	FALSE	FALSE	FALSE	FALSE
FNBP1L	29.0804	0.330728	0.222765	0.030937	0.181161	Not DE	FALSE	FALSE	FALSE	FALSE	FALSE
BCAR3	11.4493	0.108664	0.206395	0.335845	0.620464	Not DE	FALSE	FALSE	FALSE	FALSE	FALSE
DNTTIP2	28.2668	-0.423826	0.236863	0.00950281	0.0938659	Not DE	FALSE	FALSE	FALSE	FALSE	FALSE
GCLM	15.3224	-0.10559	0.174477	0.371247	0.652168	Not DE	FALSE	FALSE	FALSE	FALSE	FALSE
ABCA4	4.34315	0.100258	0.220324	0.316701	0.605471	Not DE	FALSE	FALSE	FALSE	FALSE	FALSE
ARHGAP29	31.6777	0.120869	0.179325	0.314558	0.604036	Not DE	FALSE	FALSE	FALSE	FALSE	FALSE
ABCD3	14.9085	0.0808815	0.184653	0.491394	0.740974	Not DE	FALSE	FALSE	FALSE	FALSE	FALSE
F3	79.8322	0.0832061	0.217623	0.353111	0.63547	Not DE	FALSE	FALSE	FALSE	FALSE	FALSE
SLC44A3	7.42592	-0.0374295	0.190126	0.712063	0.872467	Not DE	FALSE	FALSE	FALSE	FALSE	FALSE
CNN3	214.015	0.234884	0.235362	0.0984996	0.33665	Not DE	FALSE	FALSE	FALSE	FALSE	FALSE
ALG14	12.0859	-0.134087	0.183249	0.270853	0.561555	Not DE	FALSE	FALSE	FALSE	FALSE	FALSE
TLCD4	5.67851	-0.0617599	0.208204	0.497478	0.745089	Not DE	FALSE	FALSE	FALSE	FALSE	FALSE
RWDD3	12.8773	0.263986	0.241389	0.0677501	0.278164	Not DE	FALSE	FALSE	FALSE	FALSE	FALSE
PTBP2	14.2213	0.00309421	0.174878	0.986977	0.995128	Not DE	FALSE	FALSE	FALSE	FALSE	FALSE
DPYD	26.553	0.0465125	0.142613	0.669342	0.848452	Not DE	FALSE	FALSE	FALSE	FALSE	FALSE
SNX7	9.04278	-0.0275172	0.177783	0.780498	0.906288	Not DE	FALSE	FALSE	FALSE	FALSE	FALSE
PLPPR5	15.2302	-0.216202	0.226547	0.102274	0.343887	Not DE	FALSE	FALSE	FALSE	FALSE	FALSE
PLPPR4	40.2248	-0.897283	0.235593	5.49653e-06	0.00122373	Downregulated	TRUE	TRUE	FALSE	FALSE	FALSE
PALMD	7.32814	-0.0822615	0.200234	0.440373	0.704591	Not DE	FALSE	FALSE	FALSE	FALSE	FALSE
FRRS1	2.76021	0.085413	0.221058	0.340142	0.623825	Not DE	FALSE	FALSE	TRUE	FALSE	FALSE
AGL	13.5196	0.0494553	0.176504	0.639381	0.83352	Not DE	FALSE	FALSE	FALSE	FALSE	FALSE
SLC35A3	5.82733	-0.100826	0.215903	0.328423	0.614896	Not DE	FALSE	FALSE	FALSE	FALSE	FALSE
MFSD14A	20.3693	-0.0129738	0.146525	0.904603	0.960934	Not DE	FALSE	FALSE	FALSE	FALSE	FALSE
SASS6	5.26842	0.069159	0.201964	0.50151	0.748482	Not DE	FALSE	FALSE	FALSE	FALSE	FALSE
TRMT13	14.5342	0.150374	0.204581	0.227294	0.515524	Not DE	FALSE	FALSE	FALSE	FALSE	FALSE
LRRC39	8.81034	0.0162279	0.182329	0.882322	0.952426	Not DE	FALSE	FALSE	FALSE	FALSE	FALSE
DBT	7.23679	0.0422357	0.186191	0.692909	0.863408	Not DE	FALSE	FALSE	FALSE	FALSE	FALSE
RTCA	29.2138	-0.202423	0.162378	0.0996719	0.339073	Not DE	FALSE	FALSE	FALSE	FALSE	FALSE
CDC14A	12.26	0.494065	0.327441	0.0126673	0.111482	Not DE	FALSE	FALSE	FALSE	FALSE	FALSE
GPR88	14.251	0.026986	0.174507	0.804869	0.91798	Not DE	FALSE	FALSE	FALSE	FALSE	FALSE
VCAM1	4.35794	0.498944	0.744627	0.017594	0.133296	Not DE	FALSE	FALSE	FALSE	FALSE	FALSE
EXTL2	14.0588	-0.120475	0.178538	0.3051	0.594702	Not DE	FALSE	FALSE	FALSE	FALSE	FALSE
SLC30A7	7.75878	-0.14397	0.229489	0.206876	0.491642	Not DE	FALSE	FALSE	FALSE	FALSE	FALSE
DPH5	10.5701	0.219515	0.217291	0.108679	0.35542	Not DE	FALSE	FALSE	FALSE	FALSE	FALSE
S1PR1	47.3924	0.499056	0.245583	0.00435406	0.060142	Not DE	FALSE	FALSE	FALSE	FALSE	FALSE
OLFM3	39.1492	-0.370284	0.251255	0.0214911	0.149082	Not DE	FALSE	FALSE	FALSE	FALSE	FALSE
COL11A1	10.9973	-0.017365	0.178356	0.858568	0.941064	Not DE	FALSE	FALSE	FALSE	TRUE	FALSE
RNPC3	43.2384	-0.0821602	0.142718	0.460393	0.718851	Not DE	FALSE	FALSE	FALSE	FALSE	FALSE
AMY2A	2.02517	0.0679242	0.225355	0.316094	0.605324	Not DE	FALSE	FALSE	FALSE	FALSE	FALSE
PRMT6	19.5524	0.130323	0.177205	0.278225	0.568954	Not DE	FALSE	FALSE	FALSE	FALSE	FALSE
NTNG1	9.45958	-0.0163155	0.171223	0.904404	0.960875	Not DE	FALSE	FALSE	FALSE	FALSE	FALSE
VAV3	6.2013	-0.0141239	0.189457	0.889122	0.954742	Not DE	FALSE	FALSE	FALSE	FALSE	FALSE
SLC25A24	18.24	0.000479489	0.153984	0.995291	0.998871	Not DE	FALSE	FALSE	FALSE	FALSE	FALSE
FAM102B	18.5085	-0.226614	0.224039	0.0916617	0.324835	Not DE	FALSE	FALSE	FALSE	FALSE	FALSE
HENMT1	8.63448	-0.0983118	0.198472	0.366105	0.647687	Not DE	FALSE	FALSE	FALSE	FALSE	FALSE
PRPF38B	46.0132	0.175328	0.130565	0.0915065	0.324573	Not DE	FALSE	FALSE	FALSE	FALSE	FALSE
FNDC7	3.75799	-0.0303332	0.200923	0.739469	0.88624	Not DE	FALSE	FALSE	FALSE	FALSE	FALSE
STXBP3	29.3338	-0.0544091	0.150911	0.619204	0.822914	Not DE	FALSE	FALSE	FALSE	FALSE	FALSE
GPSM2	26.9367	0.0172608	0.159109	0.871286	0.946358	Not DE	FALSE	FALSE	FALSE	FALSE	FALSE
CLCC1	41.473	-0.0222258	0.148272	0.84353	0.934712	Not DE	FALSE	FALSE	FALSE	FALSE	FALSE
WDR47	81.4068	0.0606102	0.144303	0.57417	0.794736	Not DE	FALSE	FALSE	FALSE	FALSE	FALSE
TAF13	22.074	-0.0898916	0.211079	0.381158	0.659227	Not DE	FALSE	FALSE	FALSE	FALSE	FALSE
TMEM167B	38.7185	0.00919803	0.137692	0.926132	0.970242	Not DE	FALSE	FALSE	FALSE	FALSE	FALSE
C1orf194	3.91245	-0.0498153	0.206409	0.578147	0.796324	Not DE	FALSE	FALSE	FALSE	FALSE	FALSE
KIAA1324	19.2966	-0.17506	0.183603	0.156693	0.429724	Not DE	FALSE	FALSE	FALSE	FALSE	FALSE
SARS	24.5544	0.0737262	0.162308	0.496685	0.744502	Not DE	FALSE	FALSE	FALSE	FALSE	FALSE
CELSR2	37.6234	-0.162953	0.173101	0.187426	0.467708	Not DE	FALSE	FALSE	FALSE	FALSE	FALSE
PSRC1	41.3354	-0.38225	0.212388	0.0129605	0.112866	Not DE	FALSE	FALSE	FALSE	FALSE	FALSE
MYBPHL	2.04323	-0.0557987	0.212029	0.503106	0.749402	Not DE	FALSE	FALSE	FALSE	FALSE	FALSE
SORT1	175.324	-0.233025	0.186636	0.0797944	0.303468	Not DE	FALSE	FALSE	FALSE	FALSE	FALSE
PSMA5	12.9171	0.677893	0.290068	0.00145626	0.031125	Upregulated	FALSE	TRUE	FALSE	FALSE	FALSE
SYPL2	3.20963	0.0913704	0.22252	0.313528	0.603076	Not DE	FALSE	FALSE	FALSE	FALSE	FALSE
ATXN7L2	6.36714	0.13107	0.224601	0.237348	0.525482	Not DE	FALSE	FALSE	FALSE	FALSE	FALSE
CYB561D1	9.64634	0.039935	0.177953	0.708412	0.870709	Not DE	FALSE	FALSE	FALSE	FALSE	FALSE
AMIGO1	24.8721	-0.390424	0.235758	0.0131384	0.113759	Not DE	FALSE	FALSE	FALSE	FALSE	FALSE
GPR61	6.76717	-0.138662	0.220298	0.224552	0.512173	Not DE	FALSE	FALSE	FALSE	FALSE	FALSE
GNAI3	72.264	0.475393	0.18459	0.00132855	0.0295359	Not DE	FALSE	FALSE	FALSE	FALSE	FALSE
GNAT2	3.29812	-0.0369714	0.20767	0.653391	0.84174	Not DE	FALSE	FALSE	FALSE	FALSE	FALSE
AMPD2	103.804	0.0592819	0.112404	0.54291	0.773372	Not DE	FALSE	FALSE	FALSE	FALSE	FALSE
GSTM1	2.10744	0.0171793	0.222826	0.275486	0.565705	Not DE	FALSE	FALSE	FALSE	FALSE	FALSE
GSTM3	124.416	0.246539	0.237333	0.0868261	0.317464	Not DE	FALSE	FALSE	FALSE	FALSE	FALSE
EPS8L3	2.78592	0.0930195	0.224865	0.30822	0.597898	Not DE	FALSE	FALSE	FALSE	FALSE	FALSE
CSF1	22.3598	0.370983	0.32578	0.0315005	0.183155	Not DE	FALSE	FALSE	FALSE	FALSE	FALSE
AHCYL1	279.583	0.719023	0.270612	0.000566303	0.0177111	Upregulated	TRUE	TRUE	FALSE	FALSE	FALSE
STRIP1	31.7701	0.211854	0.15587	0.0772404	0.29824	Not DE	FALSE	FALSE	FALSE	FALSE	FALSE
ALX3	2.14319	-0.0828902	0.22757	0.287564	0.578297	Not DE	FALSE	FALSE	FALSE	FALSE	FALSE
UBL4B	3.953	0.0628555	0.212147	0.465039	0.722279	Not DE	FALSE	FALSE	FALSE	FALSE	FALSE
SLC6A17	57.1742	-0.0929875	0.184348	0.410888	0.683181	Not DE	FALSE	FALSE	FALSE	FALSE	FALSE
KCNC4	43.0146	0.113493	0.171791	0.321518	0.609953	Not DE	FALSE	FALSE	FALSE	FALSE	FALSE
RBM15	22.3707	-0.101719	0.173571	0.380773	0.659227	Not DE	FALSE	FALSE	FALSE	FALSE	FALSE
SLC16A4	6.49354	0.0369434	0.193407	0.708546	0.870777	Not DE	FALSE	FALSE	FALSE	FALSE	FALSE
LAMTOR5	19.887	0.243182	0.240963	0.0806198	0.304643	Not DE	FALSE	FALSE	FALSE	FALSE	FALSE
PROK1	4.40709	0.0718323	0.21497	0.415002	0.686516	Not DE	FALSE	FALSE	FALSE	FALSE	FALSE
KCNA10	3.87213	0.0759908	0.211097	0.435723	0.701014	Not DE	FALSE	FALSE	FALSE	FALSE	FALSE
KCNA2	86.0109	0.0452745	0.1537	0.68784	0.861034	Not DE	FALSE	FALSE	FALSE	FALSE	FALSE
KCNA3	9.76396	-0.0311552	0.170931	0.763808	0.897849	Not DE	FALSE	FALSE	FALSE	FALSE	FALSE
CD53	20.7661	0.798783	0.353903	0.00134746	0.0297965	Upregulated	FALSE	TRUE	TRUE	FALSE	FALSE
LRIF1	12.0973	-0.416679	0.295088	0.0184327	0.136718	Not DE	FALSE	FALSE	FALSE	FALSE	FALSE
DRAM2	16.7786	-0.0626085	0.160717	0.576369	0.795622	Not DE	FALSE	FALSE	FALSE	FALSE	FALSE
CEPT1	20.0918	0.0973242	0.16345	0.404919	0.67794	Not DE	FALSE	FALSE	FALSE	FALSE	FALSE
CHI3L2	2.82241	0.0270059	0.223808	0.200005	0.482704	Not DE	FALSE	FALSE	FALSE	FALSE	FALSE
CHIA	2.59612	0.16177	0.276204	0.101322	0.342371	Not DE	FALSE	FALSE	FALSE	FALSE	FALSE
PIFO	7.43792	0.127813	0.227766	0.243551	0.532682	Not DE	FALSE	FALSE	FALSE	FALSE	FALSE
OVGP1	5.26207	0.00461587	0.192135	0.971263	0.989135	Not DE	FALSE	FALSE	FALSE	FALSE	FALSE
WDR77	25.8237	0.62974	0.251468	0.00101072	0.0252786	Upregulated	FALSE	TRUE	FALSE	FALSE	FALSE
ATP5PB	12.5901	-0.108077	0.18449	0.355303	0.637595	Not DE	FALSE	FALSE	FALSE	FALSE	FALSE
C1orf162	7.98017	0.229641	0.279543	0.0934058	0.328364	Not DE	FALSE	FALSE	FALSE	FALSE	FALSE
TMIGD3	4.90447	0.249906	0.336208	0.0660715	0.275025	Not DE	FALSE	FALSE	FALSE	FALSE	FALSE
ADORA3	6.38025	0.282918	0.383217	0.0504635	0.237835	Not DE	FALSE	FALSE	FALSE	FALSE	FALSE
RAP1A	51.7841	-0.0290758	0.129563	0.776422	0.903894	Not DE	FALSE	FALSE	FALSE	FALSE	FALSE
INKA2	59.4452	0.058967	0.164138	0.598836	0.810436	Not DE	FALSE	FALSE	FALSE	FALSE	FALSE
DDX20	7.96828	-0.461342	0.350139	0.0161133	0.12697	Not DE	FALSE	FALSE	FALSE	FALSE	FALSE
KCND3	29.7687	-0.502676	0.21614	0.0023879	0.0423674	Not DE	FALSE	FALSE	FALSE	FALSE	FALSE
CTTNBP2NL	16.1308	-0.0698219	0.155869	0.504571	0.750356	Not DE	FALSE	FALSE	FALSE	FALSE	FALSE
WNT2B	8.11001	-0.0852673	0.199695	0.4241	0.692741	Not DE	FALSE	FALSE	FALSE	FALSE	FALSE
ST7L	13.4055	-0.0497027	0.172907	0.653041	0.841614	Not DE	FALSE	FALSE	FALSE	FALSE	FALSE
CAPZA1	3.87924	0.102118	0.226028	0.284632	0.575047	Not DE	FALSE	FALSE	FALSE	FALSE	FALSE
MOV10	10.1892	0.0194722	0.189339	0.842407	0.934339	Not DE	FALSE	FALSE	FALSE	FALSE	FALSE
RHOC	89.5688	0.390145	0.199553	0.00916097	0.0919284	Not DE	FALSE	FALSE	FALSE	FALSE	FALSE
PPM1J	4.05057	-0.560933	0.514814	0.0118283	0.107775	Not DE	FALSE	FALSE	TRUE	FALSE	FALSE
TAFA3	4.67194	-0.059782	0.20588	0.521419	0.760201	Not DE	FALSE	FALSE	FALSE	FALSE	FALSE
SLC16A1	94.9131	0.751783	0.513979	0.00415118	0.0584977	Not DE	FALSE	FALSE	FALSE	FALSE	FALSE
LRIG2	13.1468	-0.0802243	0.167777	0.461913	0.719868	Not DE	FALSE	FALSE	FALSE	FALSE	FALSE
MAGI3	8.284	-0.397611	0.330299	0.0236408	0.156943	Not DE	FALSE	FALSE	TRUE	FALSE	FALSE
PHTF1	35.1682	0.0674903	0.15094	0.537492	0.770456	Not DE	FALSE	FALSE	FALSE	FALSE	FALSE
RSBN1	15.3925	-0.209372	0.211374	0.104985	0.348768	Not DE	FALSE	FALSE	FALSE	FALSE	FALSE
PTPN22	2.29778	0.12678	0.247357	0.17026	0.446896	Not DE	FALSE	FALSE	FALSE	FALSE	FALSE
AP4B1	21.2508	-0.191508	0.176934	0.121645	0.377176	Not DE	FALSE	FALSE	FALSE	FALSE	FALSE
DCLRE1B	3.72718	0.051026	0.202593	0.594389	0.807263	Not DE	FALSE	FALSE	FALSE	FALSE	FALSE
HIPK1	61.9607	-0.0942385	0.113714	0.376395	0.656443	Not DE	FALSE	FALSE	FALSE	FALSE	FALSE
OLFML3	6.6027	0.252688	0.371466	0.0436752	0.21946	Not DE	FALSE	FALSE	FALSE	FALSE	FALSE
SYT6	3.72736	0.00338401	0.198333	0.976188	0.991214	Not DE	FALSE	FALSE	FALSE	FALSE	FALSE
TRIM33	41.4427	-0.121378	0.138388	0.28268	0.573209	Not DE	FALSE	FALSE	FALSE	FALSE	FALSE
BCAS2	7.82773	-0.0759733	0.205811	0.44767	0.709801	Not DE	FALSE	FALSE	FALSE	FALSE	FALSE
DENND2C	2.97788	-0.00722933	0.199975	0.934749	0.97486	Not DE	FALSE	FALSE	FALSE	FALSE	FALSE
AMPD1	3.26627	0.10043	0.230332	0.269905	0.561129	Not DE	FALSE	FALSE	FALSE	FALSE	FALSE
NRAS	19.7007	-0.00353828	0.168055	0.969203	0.988547	Not DE	FALSE	FALSE	FALSE	FALSE	FALSE
CSDE1	66.3012	0.130271	0.139554	0.238058	0.526141	Not DE	FALSE	FALSE	FALSE	FALSE	FALSE
SIKE1	16.9362	-0.111464	0.17152	0.34705	0.629794	Not DE	FALSE	FALSE	FALSE	FALSE	FALSE
TSPAN2	3.25506	-0.0194552	0.199524	0.831707	0.929088	Not DE	FALSE	FALSE	FALSE	FALSE	FALSE
NGF	4.79752	-0.0169067	0.193435	0.859679	0.941672	Not DE	FALSE	FALSE	FALSE	FALSE	FALSE
VANGL1	4.48563	0.290097	0.385532	0.0483795	0.233176	Not DE	FALSE	FALSE	FALSE	FALSE	FALSE
NHLH2	4.52215	0.0838386	0.214014	0.383627	0.661003	Not DE	FALSE	FALSE	FALSE	FALSE	FALSE
SLC22A15	14.5853	-0.0711049	0.166002	0.541671	0.773145	Not DE	FALSE	FALSE	FALSE	FALSE	FALSE
MAB21L3	2.64776	0.0272565	0.203819	0.752435	0.892485	Not DE	FALSE	FALSE	FALSE	FALSE	FALSE
ATP1A1	56.8403	-0.108373	0.219215	0.288596	0.579102	Not DE	FALSE	FALSE	FALSE	FALSE	FALSE
CD58	3.93573	0.0345976	0.204552	0.690668	0.861959	Not DE	FALSE	FALSE	FALSE	FALSE	FALSE
IGSF3	9.05256	-0.155695	0.214822	0.1943	0.476871	Not DE	FALSE	FALSE	FALSE	FALSE	FALSE
CD2	2.19473	0.244883	0.392461	0.0407435	0.211578	Not DE	FALSE	FALSE	FALSE	FALSE	FALSE
PTGFRN	16.8424	0.279862	0.207298	0.0486735	0.233687	Not DE	FALSE	FALSE	FALSE	FALSE	FALSE
CD101	4.25214	0.0501048	0.202692	0.582026	0.798953	Not DE	FALSE	FALSE	FALSE	FALSE	FALSE
TTF2	4.09614	-0.0602524	0.206736	0.513517	0.756027	Not DE	FALSE	FALSE	FALSE	FALSE	FALSE
TRIM45	6.11843	-0.248955	0.287389	0.078303	0.300526	Not DE	FALSE	FALSE	FALSE	FALSE	FALSE
VTCN1	3.77916	0.0880762	0.218761	0.358083	0.640117	Not DE	FALSE	FALSE	FALSE	FALSE	FALSE
MAN1A2	18.9425	0.00295711	0.156023	0.99185	0.997348	Not DE	FALSE	FALSE	FALSE	FALSE	FALSE
TENT5C	3.94724	-0.0390464	0.196457	0.693036	0.863434	Not DE	FALSE	FALSE	FALSE	FALSE	FALSE
GDAP2	21.973	0.0414452	0.148763	0.709136	0.871035	Not DE	FALSE	FALSE	FALSE	FALSE	FALSE
WDR3	11.6399	-0.00529607	0.167085	0.942643	0.977376	Not DE	FALSE	FALSE	FALSE	FALSE	FALSE
SPAG17	2.48767	0.132318	0.251181	0.162097	0.43634	Not DE	FALSE	FALSE	FALSE	FALSE	FALSE
TBX15	2.67217	0.00309356	0.201437	0.969026	0.988547	Not DE	FALSE	FALSE	FALSE	FALSE	FALSE
WARS2	6.33823	0.189755	0.249692	0.139356	0.4051	Not DE	FALSE	FALSE	FALSE	FALSE	FALSE
HAO2	3.41042	0.00819709	0.201026	0.92446	0.969572	Not DE	FALSE	FALSE	FALSE	FALSE	FALSE
ZNF697	37.4963	-0.0539186	0.173094	0.624404	0.825609	Not DE	FALSE	FALSE	FALSE	FALSE	FALSE
PHGDH	146.76	0.672317	0.281362	0.00115157	0.0271982	Upregulated	TRUE	TRUE	FALSE	FALSE	FALSE
HMGCS2	4.0421	0.109797	0.230331	0.264084	0.555919	Not DE	FALSE	FALSE	FALSE	FALSE	FALSE
REG4	1.66832	0.17817	0.310089	0.0549408	0.249018	Not DE	FALSE	FALSE	FALSE	FALSE	FALSE
ADAM30	2.18216	0.164	0.288984	0.0803079	0.304353	Not DE	FALSE	FALSE	FALSE	FALSE	FALSE
NOTCH2	30.5274	0.776844	0.268654	0.000228272	0.0106528	Upregulated	FALSE	TRUE	FALSE	FALSE	FALSE
SEC22B	47.3437	0.0484937	0.131989	0.64717	0.837868	Not DE	FALSE	FALSE	FALSE	FALSE	FALSE
FCGR1B	3.56495	-0.016828	0.205048	0.82985	0.928347	Not DE	FALSE	FALSE	FALSE	FALSE	FALSE
NBPF20	10.3869	0.0180626	0.181141	0.854407	0.939277	Not DE	FALSE	FALSE	FALSE	FALSE	FALSE
RNF115	69.6653	-0.232129	0.1411	0.0411905	0.213067	Not DE	FALSE	FALSE	FALSE	FALSE	FALSE
POLR3C	13.3034	0.00930045	0.156192	0.919196	0.967776	Not DE	FALSE	FALSE	FALSE	FALSE	FALSE
NUDT17	8.20478	0.16738	0.229659	0.180493	0.459532	Not DE	FALSE	FALSE	FALSE	FALSE	FALSE
PIAS3	10.4621	-0.119217	0.183823	0.2997	0.590233	Not DE	FALSE	FALSE	FALSE	FALSE	FALSE
ANKRD35	18.1555	0.491485	0.252706	0.00633207	0.0741641	Not DE	FALSE	FALSE	FALSE	FALSE	FALSE
ITGA10	9.07245	0.396703	0.340409	0.0266719	0.167084	Not DE	FALSE	FALSE	FALSE	FALSE	FALSE
PEX11B	29.4128	-0.257927	0.170624	0.046854	0.228384	Not DE	FALSE	FALSE	FALSE	FALSE	FALSE
RBM8A	16.5495	0.13031	0.22408	0.247825	0.537516	Not DE	FALSE	FALSE	FALSE	FALSE	FALSE
LIX1L	42.7797	0.824623	0.195575	1.83915e-06	0.00072721	Upregulated	TRUE	TRUE	FALSE	FALSE	FALSE
ANKRD34A	42.7957	-0.198563	0.19682	0.113472	0.36309	Not DE	FALSE	FALSE	FALSE	FALSE	FALSE
POLR3GL	34.5961	0.655506	0.194723	7.70176e-05	0.00541963	Upregulated	FALSE	TRUE	TRUE	TRUE	FALSE
TXNIP	66.2834	0.182166	0.290684	0.0909864	0.323696	Not DE	FALSE	FALSE	FALSE	FALSE	FALSE
HJV	4.94167	-0.00176215	0.194468	0.973796	0.990133	Not DE	FALSE	FALSE	FALSE	FALSE	FALSE
PRKAB2	15.0553	-0.00178166	0.169222	0.983078	0.99391	Not DE	FALSE	FALSE	FALSE	FALSE	FALSE
FMO5	4.81276	0.0508805	0.193136	0.628789	0.827244	Not DE	FALSE	FALSE	FALSE	FALSE	FALSE
BCL9	9.93198	-0.128383	0.193395	0.290174	0.580384	Not DE	FALSE	FALSE	FALSE	FALSE	FALSE
ACP6	9.70212	0.0543916	0.177005	0.61607	0.820795	Not DE	FALSE	FALSE	FALSE	FALSE	FALSE
GJA5	4.67604	0.221101	0.30346	0.0833117	0.309451	Not DE	FALSE	FALSE	FALSE	FALSE	FALSE
GJA8	2.64627	0.0093233	0.204295	0.908342	0.962333	Not DE	FALSE	FALSE	FALSE	FALSE	FALSE
GPR89B	6.78267	-0.136923	0.226573	0.215368	0.50223	Not DE	FALSE	FALSE	FALSE	FALSE	FALSE
NBPF11	1.77599	-0.100102	0.234841	0.220384	0.50806	Not DE	FALSE	FALSE	FALSE	FALSE	FALSE
PPIAL4G	5.98971	0.100516	0.224407	0.285109	0.575562	Not DE	FALSE	FALSE	FALSE	FALSE	FALSE
FCGR1A	3.10114	0.141636	0.253541	0.157814	0.431268	Not DE	FALSE	FALSE	FALSE	FALSE	FALSE
HIST2H2BE	5.3288	0.0101321	0.198382	0.907805	0.962146	Not DE	FALSE	FALSE	FALSE	FALSE	FALSE
BOLA1	19.5496	0.255835	0.234367	0.0691255	0.280544	Not DE	FALSE	FALSE	FALSE	FALSE	FALSE
SV2A	106.452	-0.241393	0.17951	0.0677788	0.278164	Not DE	FALSE	FALSE	FALSE	FALSE	FALSE
SF3B4	31.626	0.0982948	0.142238	0.386041	0.662634	Not DE	FALSE	FALSE	FALSE	FALSE	FALSE
MTMR11	5.52281	0.0503261	0.196231	0.614767	0.819772	Not DE	FALSE	FALSE	FALSE	FALSE	FALSE
OTUD7B	35.3978	0.308942	0.175637	0.021078	0.147324	Not DE	FALSE	FALSE	FALSE	FALSE	FALSE
VPS45	42.654	-0.0939584	0.145337	0.395614	0.671433	Not DE	FALSE	FALSE	FALSE	FALSE	FALSE
PLEKHO1	109.582	0.17655	0.185238	0.149923	0.419295	Not DE	FALSE	FALSE	FALSE	FALSE	FALSE
ANP32E	110.042	1.03197	0.272877	5.11909e-06	0.00119736	Upregulated	TRUE	TRUE	TRUE	FALSE	TRUE
APH1A	20.9708	0.627094	0.226417	0.000533222	0.0170293	Upregulated	FALSE	TRUE	FALSE	FALSE	FALSE
C1orf54	9.89714	0.643208	0.331255	0.00381023	0.0554446	Not DE	TRUE	FALSE	TRUE	FALSE	FALSE
CIART	6.94301	0.0717307	0.193031	0.505937	0.751524	Not DE	FALSE	FALSE	FALSE	FALSE	FALSE
PRPF3	48.9338	0.0300711	0.139289	0.7874	0.908711	Not DE	FALSE	FALSE	FALSE	FALSE	FALSE
RPRD2	16.2055	-0.581512	0.280042	0.00321542	0.0501865	Not DE	TRUE	FALSE	TRUE	FALSE	FALSE
TARS2	9.99175	-0.245812	0.236469	0.0764166	0.296851	Not DE	FALSE	FALSE	FALSE	FALSE	FALSE
ECM1	12.3359	-0.0358265	0.191581	0.714712	0.874216	Not DE	FALSE	FALSE	FALSE	FALSE	FALSE
ADAMTSL4	2.68316	0.0273309	0.21146	0.709476	0.871276	Not DE	FALSE	FALSE	FALSE	FALSE	FALSE
MCL1	151.643	0.196196	0.179656	0.123585	0.380518	Not DE	FALSE	FALSE	FALSE	FALSE	FALSE
ENSA	95.6461	0.229167	0.182222	0.0766979	0.297321	Not DE	FALSE	FALSE	FALSE	FALSE	FALSE
GOLPH3L	25.6334	-0.0761351	0.153145	0.499992	0.747042	Not DE	FALSE	FALSE	FALSE	FALSE	FALSE
HORMAD1	1.88529	0.0149976	0.207655	0.8431	0.934589	Not DE	FALSE	FALSE	FALSE	FALSE	FALSE
CTSS	13.2426	-0.0239829	0.203443	0.786861	0.908349	Not DE	FALSE	FALSE	FALSE	FALSE	FALSE
CTSK	6.25797	0.0813075	0.192003	0.473873	0.727927	Not DE	FALSE	FALSE	FALSE	FALSE	FALSE
ARNT	21.093	-0.177253	0.18812	0.157727	0.431192	Not DE	FALSE	FALSE	FALSE	FALSE	FALSE
CTXND2	3.02464	-0.0567726	0.213822	0.489576	0.740203	Not DE	FALSE	FALSE	FALSE	FALSE	FALSE
SETDB1	21.1528	0.130975	0.166443	0.274098	0.564428	Not DE	FALSE	FALSE	FALSE	FALSE	FALSE
CERS2	16.9944	0.0852926	0.190586	0.450185	0.711155	Not DE	FALSE	FALSE	FALSE	FALSE	FALSE
MINDY1	11.7562	0.367602	0.323328	0.0319272	0.184024	Not DE	FALSE	FALSE	FALSE	FALSE	FALSE
PRUNE1	12.9247	-0.157819	0.185186	0.204015	0.488243	Not DE	FALSE	FALSE	FALSE	FALSE	FALSE
BNIPL	3.73416	-0.086302	0.219923	0.348691	0.631141	Not DE	FALSE	FALSE	FALSE	FALSE	FALSE
C1orf56	11.4401	0.232075	0.243929	0.100915	0.341591	Not DE	FALSE	FALSE	FALSE	FALSE	FALSE
CDC42SE1	41.5369	0.0358369	0.129278	0.704433	0.868636	Not DE	FALSE	FALSE	FALSE	FALSE	FALSE
MLLT11	223.521	0.119789	0.153897	0.297775	0.587899	Not DE	FALSE	FALSE	FALSE	FALSE	FALSE
GABPB2	24.0676	0.137608	0.159942	0.241649	0.53018	Not DE	FALSE	FALSE	FALSE	FALSE	FALSE
SEMA6C	12.4745	-0.128822	0.184067	0.267654	0.559182	Not DE	FALSE	FALSE	FALSE	FALSE	FALSE
TNFAIP8L2	5.62909	0.146754	0.237057	0.198748	0.481499	Not DE	FALSE	FALSE	FALSE	FALSE	FALSE
SCNM1	15.235	-0.132693	0.171538	0.270811	0.561539	Not DE	FALSE	FALSE	FALSE	FALSE	FALSE
LYSMD1	5.69697	-0.0691737	0.196359	0.508002	0.752912	Not DE	FALSE	FALSE	FALSE	FALSE	FALSE
VPS72	30.5269	0.0385777	0.141491	0.710034	0.871384	Not DE	FALSE	FALSE	FALSE	FALSE	FALSE
PIP5K1A	36.846	-0.0520531	0.151964	0.626715	0.826514	Not DE	FALSE	FALSE	FALSE	FALSE	FALSE
PSMD4	41.003	0.445553	0.217359	0.00572556	0.0694047	Not DE	TRUE	FALSE	FALSE	FALSE	FALSE
ZNF687	10.2037	0.616641	0.313873	0.00343391	0.0521748	Not DE	FALSE	FALSE	FALSE	FALSE	FALSE
PI4KB	32.5507	-0.285264	0.167552	0.0264296	0.166193	Not DE	FALSE	FALSE	FALSE	FALSE	FALSE
RFX5	21.115	0.349544	0.216965	0.0213419	0.148544	Not DE	FALSE	FALSE	FALSE	FALSE	FALSE
SELENBP1	28.9689	1.0263	0.266492	8.13624e-06	0.00153544	Upregulated	TRUE	TRUE	TRUE	FALSE	FALSE
PSMB4	36.1455	0.163757	0.169868	0.177458	0.455636	Not DE	FALSE	FALSE	FALSE	FALSE	FALSE
POGZ	59.1306	-0.000941166	0.12901	0.999915	0.999955	Not DE	FALSE	FALSE	FALSE	FALSE	FALSE
CGN	5.08322	0.0753346	0.200842	0.468042	0.724261	Not DE	FALSE	FALSE	FALSE	FALSE	FALSE
TUFT1	7.90773	-0.15525	0.222357	0.194672	0.477253	Not DE	FALSE	FALSE	FALSE	FALSE	FALSE
SNX27	83.7262	-0.0928765	0.113022	0.338713	0.622579	Not DE	FALSE	FALSE	FALSE	FALSE	FALSE
CELF3	79.6961	0.0259675	0.157076	0.814413	0.922386	Not DE	FALSE	FALSE	FALSE	FALSE	FALSE
RIIAD1	4.31816	-0.0603882	0.201926	0.531414	0.765677	Not DE	FALSE	FALSE	FALSE	FALSE	FALSE
OAZ3	2.3038	0.00812442	0.203819	0.911563	0.964225	Not DE	FALSE	FALSE	FALSE	FALSE	FALSE
TDRKH	8.49873	-0.408043	0.3188	0.0199214	0.142601	Not DE	FALSE	FALSE	TRUE	FALSE	FALSE
RORC	4.73582	0.0860687	0.218764	0.356282	0.638341	Not DE	FALSE	FALSE	FALSE	FALSE	FALSE
C2CD4D	5.73188	0.135541	0.239536	0.197736	0.480745	Not DE	FALSE	FALSE	FALSE	FALSE	FALSE
THEM5	2.3874	-0.0715931	0.216483	0.409553	0.682055	Not DE	FALSE	FALSE	FALSE	FALSE	FALSE
THEM4	6.01706	0.284129	0.377683	0.0496471	0.235767	Not DE	FALSE	FALSE	FALSE	TRUE	FALSE
S100A10	13.8136	0.658353	0.442292	0.0057869	0.0698423	Not DE	FALSE	FALSE	FALSE	FALSE	FALSE
S100A11	15.2934	0.149656	0.220119	0.213	0.498825	Not DE	FALSE	FALSE	FALSE	FALSE	FALSE
TCHHL1	2.09956	-0.0477578	0.21287	0.546394	0.775792	Not DE	FALSE	FALSE	FALSE	FALSE	FALSE
TCHH	2.61283	0.0388046	0.212573	0.609533	0.816778	Not DE	FALSE	FALSE	FALSE	FALSE	FALSE
HRNR	9.37414	0.0382605	0.196646	0.689336	0.861674	Not DE	FALSE	FALSE	FALSE	FALSE	FALSE
FLG	6.06734	-0.0140236	0.187247	0.883579	0.952786	Not DE	FALSE	FALSE	FALSE	FALSE	FALSE
FLG2	1.86292	0.163588	0.296683	0.0458156	0.225509	Not DE	FALSE	FALSE	FALSE	FALSE	FALSE
CRNN	2.46449	-0.0847592	0.224314	0.323039	0.610737	Not DE	FALSE	FALSE	FALSE	FALSE	FALSE
LCE5A	2.85528	0.34663	0.569672	0.0266902	0.167136	Not DE	FALSE	FALSE	FALSE	FALSE	FALSE
CRCT1	4.66771	0.0940273	0.218351	0.34141	0.62526	Not DE	FALSE	FALSE	FALSE	FALSE	FALSE
LCE3E	2.3434	0.448709	0.995264	0.0180365	0.134838	Not DE	FALSE	FALSE	FALSE	FALSE	FALSE
LCE3D	2.53088	0.0576963	0.219184	0.426959	0.695284	Not DE	FALSE	FALSE	FALSE	FALSE	FALSE
LCE2C	2.07946	-0.0285583	0.210256	0.71589	0.874947	Not DE	FALSE	FALSE	FALSE	FALSE	FALSE
LCE2B	2.87268	0.281594	0.494287	0.0205265	0.145088	Not DE	FALSE	FALSE	FALSE	FALSE	FALSE
LCE2A	2.83898	0.1016	0.23445	0.237147	0.525257	Not DE	FALSE	FALSE	FALSE	FALSE	FALSE
LCE4A	2.94892	-0.0106019	0.203604	0.887387	0.954334	Not DE	FALSE	FALSE	FALSE	FALSE	FALSE
C1orf68	1.95048	0.0617733	0.219449	0.412857	0.685083	Not DE	FALSE	FALSE	FALSE	FALSE	FALSE
KPRP	3.61464	0.000771358	0.202054	0.995233	0.998871	Not DE	FALSE	FALSE	FALSE	FALSE	FALSE
LCE1C	2.75248	0.0907999	0.228527	0.284731	0.575107	Not DE	FALSE	FALSE	FALSE	FALSE	FALSE
LCE1A	3.15237	-0.0397136	0.209682	0.625956	0.826441	Not DE	FALSE	FALSE	FALSE	FALSE	FALSE
LCE6A	2.95052	0.00783327	0.206736	0.923656	0.969396	Not DE	FALSE	FALSE	FALSE	FALSE	FALSE
AL162596.1	2.72373	0.300608	0.542615	0.0194034	0.140712	Not DE	FALSE	FALSE	FALSE	FALSE	FALSE
SMCP	3.22102	0.0134055	0.210183	0.848138	0.936629	Not DE	FALSE	FALSE	FALSE	FALSE	FALSE
SPRR5	2.27043	0.100176	0.234918	0.231549	0.518483	Not DE	FALSE	FALSE	FALSE	FALSE	FALSE
SPRR1B	3.25602	0.126708	0.244007	0.193166	0.475246	Not DE	FALSE	FALSE	FALSE	FALSE	FALSE
SPRR2F	8.42425	0.0123528	0.187514	0.902662	0.959823	Not DE	FALSE	FALSE	FALSE	FALSE	FALSE
SPRR2G	3.60868	0.0797827	0.215356	0.393378	0.669074	Not DE	FALSE	FALSE	FALSE	FALSE	FALSE
PRR9	2.69659	0.128606	0.252513	0.151031	0.42131	Not DE	FALSE	FALSE	FALSE	FALSE	FALSE
LOR	3.31461	0.0855534	0.219804	0.345302	0.628511	Not DE	FALSE	FALSE	FALSE	FALSE	FALSE
PGLYRP3	2.06503	-0.0451281	0.213119	0.568075	0.790112	Not DE	FALSE	FALSE	FALSE	FALSE	FALSE
S100A9	45.2218	0.0109753	0.215458	0.829246	0.928307	Not DE	FALSE	FALSE	FALSE	FALSE	FALSE
S100A12	5.58099	0.0427643	0.209054	0.598715	0.810436	Not DE	FALSE	FALSE	FALSE	FALSE	FALSE
S100A8	31.2934	0.0266513	0.215651	0.628525	0.827093	Not DE	FALSE	FALSE	FALSE	FALSE	FALSE
S100A6	246.589	0.158298	0.206071	0.217238	0.504568	Not DE	FALSE	FALSE	FALSE	FALSE	FALSE
S100A5	2.01232	-0.019217	0.209104	0.778963	0.905578	Not DE	FALSE	FALSE	FALSE	FALSE	FALSE
S100A4	17.7247	1.16153	0.63847	0.00148033	0.031357	Upregulated	FALSE	TRUE	FALSE	FALSE	FALSE
S100A3	3.5068	0.0949103	0.22236	0.322838	0.610627	Not DE	FALSE	FALSE	FALSE	FALSE	FALSE
S100A2	3.47769	0.209203	0.318249	0.0719989	0.287484	Not DE	FALSE	FALSE	FALSE	FALSE	FALSE
S100A16	41.2458	0.55371	0.282022	0.00396987	0.0567364	Not DE	FALSE	FALSE	FALSE	FALSE	FALSE
S100A14	3.91167	0.0947237	0.235026	0.204453	0.488562	Not DE	FALSE	FALSE	FALSE	FALSE	FALSE
S100A13	125.099	0.880962	0.272338	7.37515e-05	0.00527911	Upregulated	TRUE	TRUE	TRUE	FALSE	FALSE
S100A1	429.67	0.732047	0.306664	0.000855111	0.0232264	Upregulated	TRUE	TRUE	FALSE	FALSE	FALSE
CHTOP	95.4974	0.18748	0.111627	0.0508063	0.238749	Not DE	FALSE	FALSE	FALSE	FALSE	FALSE
SNAPIN	19.9236	0.23702	0.193893	0.0768722	0.29758	Not DE	FALSE	FALSE	FALSE	FALSE	FALSE
ILF2	28.1762	0.120972	0.158107	0.294123	0.584453	Not DE	FALSE	FALSE	FALSE	FALSE	FALSE
NPR1	3.56369	0.0144596	0.201719	0.868038	0.945047	Not DE	FALSE	FALSE	FALSE	FALSE	FALSE
INTS3	21.5658	-0.294664	0.252217	0.0507404	0.238507	Not DE	FALSE	FALSE	FALSE	FALSE	FALSE
SLC27A3	9.27533	0.048483	0.183213	0.661083	0.846308	Not DE	FALSE	FALSE	FALSE	FALSE	FALSE
GATAD2B	68.6705	-0.00738738	0.127687	0.945655	0.978473	Not DE	FALSE	FALSE	FALSE	FALSE	FALSE
DENND4B	29.2639	-0.100412	0.148267	0.397428	0.672739	Not DE	FALSE	FALSE	FALSE	FALSE	FALSE
CRTC2	35.381	0.141785	0.16351	0.229758	0.517263	Not DE	FALSE	FALSE	FALSE	FALSE	FALSE
SLC39A1	10.7484	0.231035	0.244734	0.09123	0.324314	Not DE	FALSE	FALSE	FALSE	FALSE	FALSE
CREB3L4	2.84073	0.206301	0.323748	0.0579861	0.256992	Not DE	FALSE	FALSE	FALSE	FALSE	FALSE
JTB	46.2035	0.0105999	0.136459	0.923362	0.969297	Not DE	FALSE	FALSE	FALSE	FALSE	FALSE
RAB13	64.4599	0.77347	0.240863	0.000103308	0.00656937	Upregulated	FALSE	TRUE	TRUE	FALSE	FALSE
NUP210L	2.98906	0.0576632	0.225401	0.304493	0.594318	Not DE	FALSE	FALSE	FALSE	FALSE	FALSE
C1orf189	2.73238	0.0908398	0.227648	0.291592	0.582097	Not DE	FALSE	FALSE	FALSE	FALSE	FALSE
C1orf43	36.7478	-0.166185	0.1612	0.162146	0.436358	Not DE	FALSE	FALSE	FALSE	FALSE	FALSE
UBAP2L	34.0505	-0.0583824	0.141923	0.593807	0.807263	Not DE	FALSE	FALSE	FALSE	FALSE	FALSE
HAX1	28.9235	-0.187408	0.175209	0.129685	0.389664	Not DE	FALSE	FALSE	FALSE	FALSE	FALSE
AQP10	3.29285	0.0269054	0.208116	0.732439	0.883342	Not DE	FALSE	FALSE	FALSE	FALSE	FALSE
ATP8B2	23.3897	-0.258661	0.210457	0.0648236	0.272538	Not DE	FALSE	FALSE	FALSE	FALSE	FALSE
IL6R	4.43121	0.0391658	0.192914	0.699141	0.866907	Not DE	FALSE	FALSE	FALSE	FALSE	FALSE
SHE	7.87585	0.0685092	0.190053	0.531781	0.7659	Not DE	FALSE	FALSE	FALSE	FALSE	FALSE
TDRD10	3.03627	0.211439	0.32038	0.0740799	0.292453	Not DE	FALSE	FALSE	FALSE	FALSE	FALSE
UBE2Q1	57.8664	-0.414245	0.167012	0.00212694	0.0392032	Not DE	FALSE	FALSE	FALSE	FALSE	FALSE
CHRNB2	9.72261	-0.290508	0.328575	0.0498422	0.235934	Not DE	FALSE	FALSE	FALSE	FALSE	FALSE
ADAR	171.757	0.0599009	0.109321	0.508496	0.753308	Not DE	FALSE	FALSE	FALSE	FALSE	FALSE
KCNN3	34.412	0.33295	0.32105	0.0386574	0.205369	Not DE	FALSE	FALSE	FALSE	FALSE	FALSE
PMVK	69.9158	0.313139	0.170983	0.0188096	0.138481	Not DE	FALSE	FALSE	FALSE	FALSE	FALSE
PBXIP1	133.845	1.37446	0.279633	5.32791e-08	9.24986e-05	Upregulated	TRUE	TRUE	TRUE	TRUE	FALSE
PYGO2	12.9756	-0.28602	0.241598	0.0534701	0.245321	Not DE	FALSE	FALSE	FALSE	FALSE	FALSE
SHC1	12.8131	-0.217994	0.231402	0.111383	0.359802	Not DE	FALSE	FALSE	FALSE	FALSE	FALSE
CKS1B	16.7027	0.0679469	0.176671	0.552782	0.779753	Not DE	FALSE	FALSE	FALSE	FALSE	FALSE
FLAD1	7.99807	-0.11563	0.195012	0.322247	0.610377	Not DE	FALSE	FALSE	FALSE	FALSE	FALSE
ZBTB7B	7.65562	0.09389	0.207792	0.374815	0.655078	Not DE	FALSE	FALSE	FALSE	FALSE	FALSE
DCST2	3.1773	0.00348689	0.202957	0.967983	0.988032	Not DE	FALSE	FALSE	FALSE	FALSE	FALSE
ADAM15	31.3816	0.131267	0.151237	0.260347	0.55158	Not DE	FALSE	FALSE	FALSE	FALSE	FALSE
EFNA4	3.4379	0.0645927	0.210398	0.474456	0.728417	Not DE	FALSE	FALSE	FALSE	FALSE	FALSE
EFNA3	23.8805	-0.246928	0.207608	0.0676233	0.277907	Not DE	FALSE	FALSE	FALSE	FALSE	FALSE
EFNA1	16.1094	-0.109611	0.184503	0.33245	0.617523	Not DE	FALSE	FALSE	FALSE	FALSE	FALSE
SLC50A1	5.12727	-0.0753741	0.199679	0.469341	0.724661	Not DE	FALSE	FALSE	FALSE	FALSE	FALSE
DPM3	19.5047	0.112538	0.171402	0.338357	0.622296	Not DE	FALSE	FALSE	FALSE	FALSE	FALSE
KRTCAP2	27.9584	0.150576	0.17863	0.212651	0.498464	Not DE	FALSE	FALSE	FALSE	FALSE	FALSE
TRIM46	10.7366	-0.0288593	0.175188	0.78233	0.907273	Not DE	FALSE	FALSE	FALSE	FALSE	FALSE
MUC1	7.3929	0.218221	0.279788	0.102157	0.343703	Not DE	FALSE	FALSE	FALSE	FALSE	FALSE
THBS3	13.278	0.0235736	0.161962	0.834059	0.930424	Not DE	FALSE	FALSE	FALSE	FALSE	FALSE
MTX1	7.17396	0.125029	0.210977	0.273324	0.564073	Not DE	FALSE	FALSE	FALSE	FALSE	FALSE
GBA	37.3568	0.6974	0.180977	1.16354e-05	0.00184028	Upregulated	FALSE	TRUE	FALSE	TRUE	FALSE
FAM189B	10.9078	-0.568654	0.307576	0.00550128	0.0673248	Not DE	FALSE	FALSE	TRUE	FALSE	FALSE
SCAMP3	16.9534	-0.0819848	0.163271	0.47213	0.726526	Not DE	FALSE	FALSE	FALSE	FALSE	FALSE
CLK2	37.4395	0.119114	0.1769	0.31055	0.600105	Not DE	FALSE	FALSE	FALSE	FALSE	FALSE
HCN3	12.2252	0.0023086	0.169375	0.965979	0.987235	Not DE	FALSE	FALSE	FALSE	FALSE	FALSE
PKLR	2.19146	0.0522527	0.215332	0.485507	0.737004	Not DE	FALSE	FALSE	FALSE	FALSE	FALSE
FDPS	20.2805	0.0515647	0.170635	0.650624	0.840261	Not DE	FALSE	FALSE	FALSE	FALSE	FALSE
RUSC1	65.4742	-0.099692	0.171014	0.400607	0.675007	Not DE	FALSE	FALSE	FALSE	FALSE	FALSE
ASH1L	67.7127	-0.307049	0.199688	0.0335374	0.189828	Not DE	FALSE	FALSE	FALSE	FALSE	FALSE
MSTO1	31.3522	0.145557	0.166003	0.22029	0.507964	Not DE	FALSE	FALSE	FALSE	FALSE	FALSE
YY1AP1	29.1087	-0.359772	0.180309	0.0093063	0.092862	Not DE	FALSE	FALSE	FALSE	FALSE	FALSE
DAP3	47.0394	0.365842	0.167106	0.00663993	0.0763333	Not DE	FALSE	FALSE	FALSE	FALSE	FALSE
GON4L	24.6029	-0.207075	0.157452	0.0846274	0.312313	Not DE	FALSE	FALSE	FALSE	FALSE	FALSE
SYT11	206.096	-0.00212501	0.13074	0.993788	0.998539	Not DE	FALSE	FALSE	FALSE	FALSE	FALSE
RIT1	11.9363	-0.0597661	0.188094	0.576987	0.795813	Not DE	FALSE	FALSE	FALSE	FALSE	FALSE
KHDC4	45.2742	0.127273	0.132588	0.253467	0.543589	Not DE	FALSE	FALSE	FALSE	FALSE	FALSE
RXFP4	3.41561	0.126746	0.23822	0.20902	0.494163	Not DE	FALSE	FALSE	FALSE	FALSE	FALSE
ARHGEF2	48.4949	0.0170999	0.129754	0.862279	0.942779	Not DE	FALSE	FALSE	FALSE	FALSE	FALSE
SSR2	47.2823	0.0449186	0.120349	0.690228	0.861959	Not DE	FALSE	FALSE	FALSE	FALSE	FALSE
UBQLN4	18.3912	-0.314718	0.210472	0.0302818	0.178837	Not DE	FALSE	FALSE	FALSE	FALSE	FALSE
LAMTOR2	37.2619	0.172339	0.164655	0.159801	0.433265	Not DE	FALSE	FALSE	FALSE	FALSE	FALSE
RAB25	4.60727	-0.0205151	0.200296	0.816646	0.923099	Not DE	FALSE	FALSE	FALSE	FALSE	FALSE
MEX3A	5.83914	0.0286005	0.188277	0.778883	0.905578	Not DE	FALSE	FALSE	FALSE	FALSE	FALSE
LMNA	48.7036	0.290141	0.207627	0.0429132	0.217672	Not DE	TRUE	FALSE	FALSE	FALSE	FALSE
SEMA4A	8.78246	-0.211963	0.244167	0.109238	0.356085	Not DE	FALSE	FALSE	FALSE	FALSE	FALSE
SLC25A44	30.2269	-0.114067	0.154789	0.297386	0.587728	Not DE	FALSE	FALSE	FALSE	FALSE	FALSE
PMF1	20.8087	0.68466	0.237316	0.00038982	0.0144445	Upregulated	FALSE	TRUE	FALSE	FALSE	FALSE
BGLAP	22.4067	0.0678844	0.176742	0.535323	0.76916	Not DE	FALSE	FALSE	FALSE	FALSE	FALSE
PAQR6	58.5132	0.704634	0.241146	0.000270662	0.0116448	Upregulated	TRUE	TRUE	FALSE	FALSE	FALSE
SMG5	22.8195	-0.114357	0.152321	0.306483	0.595842	Not DE	FALSE	FALSE	FALSE	FALSE	FALSE
TMEM79	8.36249	-0.0776724	0.195252	0.468357	0.724367	Not DE	FALSE	FALSE	FALSE	FALSE	FALSE
GLMP	6.92186	0.0663112	0.18617	0.546422	0.775792	Not DE	FALSE	FALSE	FALSE	FALSE	FALSE
VHLL	5.96716	-0.00359652	0.19505	0.970203	0.988719	Not DE	FALSE	FALSE	FALSE	FALSE	FALSE
CCT3	28.405	-0.463598	0.261672	0.00878102	0.0893544	Not DE	FALSE	FALSE	FALSE	FALSE	FALSE
C1orf61	172.41	0.176479	0.230871	0.149167	0.418373	Not DE	FALSE	FALSE	FALSE	FALSE	FALSE
MEF2D	92.9889	-0.178986	0.164588	0.138955	0.404775	Not DE	FALSE	FALSE	FALSE	FALSE	FALSE
IQGAP3	2.21366	0.0930291	0.226931	0.287293	0.577891	Not DE	FALSE	FALSE	FALSE	FALSE	FALSE
NAXE	37.887	0.144389	0.142852	0.201903	0.485662	Not DE	FALSE	FALSE	FALSE	FALSE	FALSE
GPATCH4	28.2141	0.177238	0.172267	0.148613	0.417897	Not DE	FALSE	FALSE	FALSE	FALSE	TRUE
HAPLN2	10.7259	0.34399	0.275704	0.0342554	0.191542	Not DE	FALSE	FALSE	FALSE	FALSE	FALSE
BCAN	159.221	0.346797	0.287114	0.0340069	0.191441	Not DE	FALSE	FALSE	FALSE	FALSE	FALSE
NES	43.8037	0.688034	0.266834	0.000697459	0.0203562	Upregulated	TRUE	TRUE	TRUE	FALSE	TRUE
CRABP2	13.5658	0.0486519	0.179025	0.649143	0.839512	Not DE	FALSE	FALSE	FALSE	FALSE	FALSE
ISG20L2	12.6221	-0.0962518	0.186957	0.398166	0.673012	Not DE	FALSE	FALSE	FALSE	FALSE	FALSE
RRNAD1	16.8812	0.0236136	0.159335	0.8366	0.931319	Not DE	FALSE	FALSE	FALSE	FALSE	FALSE
HDGF	60.8147	0.631746	0.209574	0.000235165	0.0106997	Upregulated	TRUE	TRUE	FALSE	FALSE	FALSE
PRCC	28.4543	-0.248134	0.177948	0.0532874	0.24473	Not DE	FALSE	FALSE	FALSE	FALSE	FALSE
SH2D2A	2.55356	0.00352677	0.20561	0.964316	0.986892	Not DE	FALSE	FALSE	FALSE	FALSE	FALSE
NTRK1	4.12793	0.0268222	0.199348	0.774056	0.902911	Not DE	FALSE	FALSE	TRUE	FALSE	FALSE
PEAR1	8.32417	0.267679	0.279709	0.0712414	0.28612	Not DE	FALSE	FALSE	FALSE	FALSE	FALSE
ARHGEF11	22.1816	-0.00225131	0.147598	0.987329	0.995353	Not DE	FALSE	FALSE	FALSE	FALSE	FALSE
ETV3L	3.27216	0.0578221	0.215402	0.470997	0.725542	Not DE	FALSE	FALSE	FALSE	FALSE	FALSE
ETV3	29.3925	0.132157	0.191247	0.267833	0.559274	Not DE	FALSE	FALSE	FALSE	FALSE	FALSE
FCRL5	2.42011	0.0701333	0.220767	0.379986	0.658914	Not DE	FALSE	FALSE	FALSE	FALSE	FALSE
FCRL2	3.80893	0.0486479	0.200321	0.618167	0.822259	Not DE	FALSE	FALSE	FALSE	FALSE	FALSE
FCRL1	2.62508	-0.048273	0.212402	0.538869	0.770983	Not DE	FALSE	FALSE	FALSE	FALSE	FALSE
CD5L	1.93696	0.00562031	0.206618	0.947421	0.97949	Not DE	FALSE	FALSE	FALSE	FALSE	FALSE
KIRREL1	6.69625	-0.0141779	0.190772	0.884342	0.952786	Not DE	FALSE	FALSE	FALSE	FALSE	FALSE
CD1A	2.58955	0.108969	0.238562	0.205355	0.489638	Not DE	FALSE	FALSE	FALSE	FALSE	FALSE
CD1C	1.90886	0.0908911	0.233397	0.243852	0.533058	Not DE	FALSE	FALSE	FALSE	FALSE	FALSE
CD1E	1.5645	0.0719491	0.227085	0.33939	0.62286	Not DE	FALSE	FALSE	FALSE	FALSE	FALSE
OR10T2	2.83619	-0.0381114	0.205978	0.653303	0.841692	Not DE	FALSE	FALSE	FALSE	FALSE	FALSE
OR10K2	2.96337	0.0783266	0.22006	0.357666	0.639875	Not DE	FALSE	FALSE	FALSE	FALSE	FALSE
OR10K1	2.11588	0.120293	0.247846	0.168716	0.44474	Not DE	FALSE	FALSE	FALSE	FALSE	FALSE
OR10R2	2.60706	0.0784142	0.221962	0.351956	0.634314	Not DE	FALSE	FALSE	FALSE	FALSE	FALSE
OR6Y1	2.2794	0.0495751	0.213982	0.526643	0.762857	Not DE	FALSE	FALSE	FALSE	FALSE	FALSE
OR6P1	2.70661	0.150791	0.26472	0.136515	0.400762	Not DE	FALSE	FALSE	FALSE	FALSE	FALSE
OR10X1	3.11293	0.250515	0.398272	0.0339198	0.19121	Not DE	FALSE	FALSE	FALSE	FALSE	FALSE
OR10Z1	2.37555	0.0889074	0.224689	0.316827	0.605471	Not DE	FALSE	FALSE	FALSE	FALSE	FALSE
SPTA1	2.91861	0.0260508	0.205291	0.764537	0.898243	Not DE	FALSE	FALSE	FALSE	FALSE	FALSE
OR6K2	2.52651	0.0650717	0.21571	0.440711	0.70462	Not DE	FALSE	FALSE	FALSE	FALSE	FALSE
OR6K3	2.42567	0.124433	0.254061	0.126545	0.384815	Not DE	FALSE	FALSE	FALSE	FALSE	FALSE
OR6N1	4.22789	-0.0254298	0.200117	0.778416	0.905263	Not DE	FALSE	FALSE	FALSE	FALSE	FALSE
OR6K6	2.76841	0.216336	0.349521	0.0477291	0.231097	Not DE	FALSE	FALSE	FALSE	FALSE	FALSE
OR6N2	2.58732	0.0699534	0.214823	0.433779	0.699802	Not DE	FALSE	FALSE	FALSE	FALSE	FALSE
MNDA	5.67181	0.242727	0.321807	0.0730801	0.290165	Not DE	FALSE	FALSE	FALSE	FALSE	FALSE
PYHIN1	2.39868	0.0811833	0.224388	0.326291	0.613078	Not DE	FALSE	FALSE	FALSE	FALSE	FALSE
IFI16	23.6343	-0.00534608	0.152939	0.96938	0.988547	Not DE	FALSE	FALSE	FALSE	FALSE	FALSE
AIM2	4.02896	0.169871	0.256929	0.148723	0.417897	Not DE	FALSE	FALSE	FALSE	FALSE	FALSE
CADM3	169.92	-0.433831	0.150072	0.000512332	0.0167157	Not DE	FALSE	FALSE	FALSE	FALSE	FALSE
ACKR1	9.95411	0.221589	0.261759	0.0997248	0.339162	Not DE	FALSE	FALSE	FALSE	FALSE	FALSE
FCER1A	2.05559	0.0557763	0.21732	0.455126	0.714596	Not DE	FALSE	FALSE	FALSE	FALSE	FALSE
OR10J1	2.36314	0.109049	0.239861	0.199904	0.48253	Not DE	FALSE	FALSE	FALSE	FALSE	FALSE
OR10J5	2.71924	0.0386509	0.210817	0.644322	0.836433	Not DE	FALSE	FALSE	FALSE	FALSE	FALSE
APCS	2.38654	1.3841	0.865739	0.00375873	0.0551424	Not DE	FALSE	FALSE	FALSE	FALSE	FALSE
CRP	3.85329	0.269521	0.37894	0.0497539	0.235767	Not DE	FALSE	FALSE	FALSE	FALSE	FALSE
DUSP23	27.075	0.394704	0.250958	0.0160283	0.126512	Not DE	FALSE	FALSE	FALSE	FALSE	FALSE
FCRL6	2.30803	0.0876482	0.228484	0.280494	0.571483	Not DE	FALSE	FALSE	FALSE	FALSE	FALSE
SLAMF8	2.71418	-0.0470461	0.207078	0.585935	0.801666	Not DE	FALSE	FALSE	FALSE	FALSE	FALSE
VSIG8	4.25577	0.0122362	0.193094	0.901026	0.959373	Not DE	FALSE	FALSE	FALSE	FALSE	FALSE
CFAP45	2.40832	1.40039	0.833763	0.00310329	0.0488646	Upregulated	FALSE	TRUE	FALSE	FALSE	FALSE
TAGLN2	21.0964	0.0504999	0.187624	0.634979	0.83065	Not DE	FALSE	FALSE	FALSE	FALSE	FALSE
IGSF9	2.10023	0.115765	0.249043	0.142128	0.408407	Not DE	FALSE	FALSE	FALSE	FALSE	FALSE
SLAMF9	3.63138	-0.0301363	0.201134	0.738329	0.885813	Not DE	FALSE	FALSE	FALSE	FALSE	FALSE
KCNJ10	109.304	0.394967	0.366331	0.0258967	0.164587	Not DE	FALSE	FALSE	FALSE	FALSE	FALSE
PIGM	10.1784	0.0244679	0.171972	0.837896	0.932131	Not DE	FALSE	FALSE	FALSE	FALSE	FALSE
KCNJ9	65.3272	-0.174127	0.165604	0.14919	0.418373	Not DE	FALSE	FALSE	FALSE	FALSE	FALSE
IGSF8	86.5526	-0.486598	0.169784	0.000515083	0.0167397	Not DE	FALSE	FALSE	FALSE	FALSE	FALSE
ATP1A2	548.038	0.671551	0.303068	0.00156192	0.0323024	Upregulated	TRUE	TRUE	FALSE	FALSE	FALSE
ATP1A4	3.81463	0.229039	0.312923	0.0806571	0.304643	Not DE	FALSE	FALSE	FALSE	FALSE	FALSE
CASQ1	26.2662	-0.00345175	0.178718	0.969684	0.988567	Not DE	FALSE	FALSE	FALSE	FALSE	FALSE
PEA15	498.162	-0.048325	0.120968	0.633454	0.829787	Not DE	FALSE	FALSE	FALSE	FALSE	FALSE
DCAF8	99.189	0.521525	0.17751	0.000413021	0.0149435	Not DE	TRUE	FALSE	FALSE	FALSE	FALSE
PEX19	40.2037	-0.0312926	0.136285	0.77304	0.902108	Not DE	FALSE	FALSE	FALSE	FALSE	FALSE
COPA	70.5478	-0.168688	0.154675	0.150935	0.421203	Not DE	FALSE	FALSE	FALSE	FALSE	FALSE
NCSTN	24.4036	-0.103274	0.170512	0.35912	0.640958	Not DE	FALSE	FALSE	FALSE	FALSE	FALSE
NHLH1	4.13821	-0.170987	0.267291	0.116869	0.368158	Not DE	FALSE	FALSE	FALSE	FALSE	FALSE
VANGL2	7.29002	0.142824	0.243024	0.194315	0.476871	Not DE	FALSE	FALSE	FALSE	FALSE	FALSE
SLAMF6	2.10564	-0.0970007	0.232932	0.238885	0.527128	Not DE	FALSE	FALSE	FALSE	FALSE	FALSE
CD84	4.60182	0.110663	0.223687	0.29011	0.580384	Not DE	FALSE	FALSE	TRUE	FALSE	FALSE
SLAMF1	3.08761	0.0775314	0.220099	0.371674	0.652473	Not DE	FALSE	FALSE	FALSE	FALSE	FALSE
CD48	1.94144	0.207269	0.355973	0.0255639	0.163473	Not DE	FALSE	FALSE	FALSE	FALSE	FALSE
LY9	2.28532	0.054941	0.215671	0.479711	0.732962	Not DE	FALSE	FALSE	FALSE	FALSE	FALSE
ITLN1	2.3212	0.136498	0.257636	0.139231	0.4051	Not DE	FALSE	FALSE	FALSE	FALSE	FALSE
ITLN2	2.33905	0.0440888	0.210464	0.589263	0.804103	Not DE	FALSE	FALSE	FALSE	FALSE	FALSE
F11R	8.08645	0.104617	0.201109	0.350299	0.633079	Not DE	FALSE	FALSE	FALSE	FALSE	FALSE
TSTD1	13.4327	0.189052	0.213574	0.143992	0.410661	Not DE	FALSE	FALSE	FALSE	FALSE	FALSE
USF1	29.1974	-0.145832	0.14717	0.192767	0.475108	Not DE	FALSE	FALSE	FALSE	FALSE	FALSE
ARHGAP30	2.59419	0.184545	0.299904	0.0705627	0.284633	Not DE	TRUE	FALSE	FALSE	FALSE	FALSE
KLHDC9	14.6484	-0.0236911	0.166568	0.82959	0.928307	Not DE	FALSE	FALSE	FALSE	FALSE	FALSE
PFDN2	98.6648	0.123656	0.139437	0.281823	0.573029	Not DE	FALSE	FALSE	FALSE	FALSE	FALSE
NIT1	15.6635	0.112306	0.188666	0.340485	0.62411	Not DE	FALSE	FALSE	FALSE	FALSE	FALSE
DEDD	32.7178	0.040225	0.129331	0.722931	0.87844	Not DE	FALSE	FALSE	FALSE	FALSE	FALSE
UFC1	85.8839	-0.0289729	0.118273	0.757012	0.894451	Not DE	FALSE	FALSE	FALSE	FALSE	FALSE
USP21	34.4236	-0.155558	0.152749	0.18586	0.465968	Not DE	FALSE	FALSE	FALSE	FALSE	FALSE
PPOX	20.019	0.38223	0.223499	0.014667	0.120871	Not DE	FALSE	FALSE	FALSE	FALSE	FALSE
B4GALT3	12.4538	-0.234029	0.211063	0.0829104	0.308721	Not DE	FALSE	FALSE	FALSE	FALSE	FALSE
ADAMTS4	9.78494	-0.0674748	0.215963	0.415202	0.68659	Not DE	FALSE	FALSE	FALSE	FALSE	FALSE
NDUFS2	93.69	-0.0379924	0.125798	0.715206	0.874522	Not DE	FALSE	FALSE	FALSE	FALSE	FALSE
FCER1G	13.0616	0.0286919	0.206728	0.718185	0.876134	Not DE	FALSE	FALSE	FALSE	FALSE	FALSE
APOA2	3.0281	0.604871	0.756989	0.0149893	0.122503	Not DE	FALSE	FALSE	FALSE	FALSE	FALSE
TOMM40L	25.3844	-0.0827429	0.162295	0.454548	0.714161	Not DE	FALSE	FALSE	FALSE	FALSE	FALSE
NR1I3	3.09229	-0.0180042	0.202332	0.828165	0.927838	Not DE	FALSE	FALSE	FALSE	FALSE	FALSE
PCP4L1	16.839	-0.0825535	0.170981	0.469907	0.725093	Not DE	FALSE	FALSE	FALSE	FALSE	FALSE
MPZ	4.26833	0.0795384	0.208345	0.434306	0.699835	Not DE	FALSE	FALSE	FALSE	FALSE	FALSE
CFAP126	1.82983	1.68046	0.840117	0.00130711	0.029334	Upregulated	TRUE	TRUE	FALSE	FALSE	FALSE
FCGR2A	11.0331	0.080049	0.198856	0.43654	0.701599	Not DE	FALSE	FALSE	FALSE	FALSE	FALSE
HSPA6	13.7514	-1.12954	0.653914	0.00343224	0.0521748	Not DE	TRUE	FALSE	TRUE	FALSE	FALSE
FCGR3A	16.2829	0.0429985	0.204945	0.633796	0.829951	Not DE	FALSE	FALSE	FALSE	FALSE	FALSE
FCGR3B	3.30683	0.227294	0.334762	0.0668729	0.276602	Not DE	FALSE	FALSE	FALSE	FALSE	FALSE
FCRLA	2.31239	0.0556476	0.213803	0.492403	0.741573	Not DE	FALSE	FALSE	FALSE	FALSE	FALSE
FCRLB	2.17684	0.0337383	0.208391	0.662738	0.846681	Not DE	FALSE	FALSE	FALSE	FALSE	FALSE
DUSP12	10.6214	-0.135818	0.19364	0.255925	0.546062	Not DE	FALSE	FALSE	FALSE	FALSE	FALSE
ATF6	18.2828	-0.183086	0.171714	0.135733	0.399595	Not DE	FALSE	FALSE	FALSE	FALSE	FALSE
OLFML2B	4.78998	0.0479489	0.197137	0.624388	0.825609	Not DE	FALSE	FALSE	FALSE	FALSE	FALSE
NOS1AP	35.1264	-0.258628	0.191557	0.0563366	0.252477	Not DE	FALSE	FALSE	FALSE	FALSE	FALSE
SPATA46	3.07951	0.0637335	0.210955	0.480092	0.733139	Not DE	FALSE	FALSE	FALSE	FALSE	FALSE
C1orf226	3.05814	-0.0373212	0.204734	0.665303	0.847617	Not DE	FALSE	FALSE	FALSE	FALSE	FALSE
UHMK1	46.4138	-0.254408	0.19336	0.0612169	0.264059	Not DE	FALSE	FALSE	FALSE	FALSE	FALSE
UAP1	23.3386	-0.230375	0.182255	0.0746443	0.293447	Not DE	FALSE	FALSE	FALSE	FALSE	FALSE
DDR2	21.1731	0.0868826	0.171842	0.456178	0.715706	Not DE	FALSE	FALSE	FALSE	FALSE	FALSE
CCDC190	2.35153	0.0364411	0.210951	0.627712	0.826762	Not DE	FALSE	FALSE	FALSE	FALSE	FALSE
RGS4	161.986	-0.139805	0.189915	0.221161	0.508871	Not DE	FALSE	FALSE	FALSE	FALSE	FALSE
RGS5	131.361	0.432526	0.228466	0.00861409	0.0885236	Not DE	FALSE	FALSE	FALSE	FALSE	FALSE
NUF2	2.31561	0.040931	0.208902	0.606082	0.814534	Not DE	FALSE	FALSE	FALSE	FALSE	FALSE
PBX1	87.9747	-0.184122	0.153698	0.116327	0.367474	Not DE	FALSE	FALSE	FALSE	FALSE	FALSE
RXRG	15.7143	0.18718	0.206616	0.142194	0.408407	Not DE	FALSE	FALSE	FALSE	FALSE	FALSE
LRRC52	3.13718	0.0800822	0.217824	0.375938	0.656282	Not DE	FALSE	FALSE	FALSE	FALSE	FALSE
MGST3	126.254	0.197099	0.147492	0.0897947	0.321661	Not DE	FALSE	FALSE	FALSE	FALSE	FALSE
ALDH9A1	77.1873	0.914802	0.212918	1.07982e-06	0.00054341	Upregulated	TRUE	TRUE	TRUE	TRUE	TRUE
TMCO1	59.0136	0.110726	0.128431	0.296986	0.587559	Not DE	FALSE	FALSE	FALSE	FALSE	FALSE
UCK2	19.3566	-0.148124	0.170306	0.20805	0.493443	Not DE	FALSE	FALSE	FALSE	FALSE	FALSE
FAM78B	14.7532	-0.175775	0.205623	0.168998	0.445201	Not DE	FALSE	FALSE	FALSE	FALSE	FALSE
POGK	64.3049	-0.024644	0.133139	0.820391	0.924138	Not DE	FALSE	FALSE	FALSE	FALSE	FALSE
TADA1	11.6381	-0.0814622	0.169572	0.452349	0.712651	Not DE	FALSE	FALSE	FALSE	FALSE	FALSE
ILDR2	15.8477	0.212129	0.224813	0.115181	0.36561	Not DE	FALSE	FALSE	FALSE	FALSE	FALSE
MAEL	4.36927	0.179511	0.278934	0.110425	0.358379	Not DE	FALSE	FALSE	FALSE	FALSE	FALSE
GPA33	2.62908	0.0541996	0.213081	0.519029	0.759412	Not DE	FALSE	FALSE	FALSE	FALSE	FALSE
DUSP27	1.85485	-0.028836	0.212906	0.673674	0.851553	Not DE	FALSE	FALSE	FALSE	FALSE	FALSE
POU2F1	13.6682	0.180419	0.216681	0.163284	0.437911	Not DE	FALSE	FALSE	FALSE	FALSE	FALSE
CREG1	25.9827	-0.130325	0.170753	0.267392	0.559051	Not DE	FALSE	FALSE	FALSE	FALSE	FALSE
RCSD1	13.1872	0.232475	0.278984	0.0861066	0.316016	Not DE	FALSE	FALSE	TRUE	FALSE	FALSE
MPZL1	5.91573	0.176392	0.240339	0.161312	0.435169	Not DE	FALSE	FALSE	FALSE	FALSE	FALSE
ADCY10	4.11766	-0.142622	0.240862	0.18057	0.459574	Not DE	FALSE	FALSE	FALSE	FALSE	FALSE
MPC2	31.9547	-0.0397197	0.166244	0.708964	0.871034	Not DE	FALSE	FALSE	FALSE	FALSE	FALSE
DCAF6	45.1335	-0.493196	0.183791	0.000913193	0.0239202	Not DE	FALSE	FALSE	FALSE	FALSE	FALSE
GPR161	5.85269	0.0528967	0.191431	0.618348	0.822434	Not DE	FALSE	FALSE	FALSE	FALSE	FALSE
TIPRL	42.8753	0.252734	0.163445	0.0424348	0.216038	Not DE	FALSE	FALSE	FALSE	FALSE	FALSE
SFT2D2	8.37633	0.0695792	0.192081	0.51811	0.758877	Not DE	FALSE	FALSE	FALSE	FALSE	FALSE
TBX19	2.93162	0.0748912	0.21777	0.401317	0.675343	Not DE	FALSE	FALSE	FALSE	FALSE	FALSE
XCL2	3.75401	0.00922364	0.199247	0.909597	0.963099	Not DE	FALSE	FALSE	FALSE	FALSE	FALSE
XCL1	3.07614	-0.0457527	0.211267	0.573357	0.79414	Not DE	FALSE	FALSE	FALSE	FALSE	FALSE
DPT	2.73861	0.0429076	0.204963	0.631128	0.828156	Not DE	FALSE	FALSE	FALSE	FALSE	FALSE
ATP1B1	332.426	0.0183669	0.149354	0.869568	0.945648	Not DE	FALSE	FALSE	FALSE	FALSE	FALSE
NME7	18.038	-0.242787	0.203115	0.0777413	0.299579	Not DE	FALSE	FALSE	FALSE	FALSE	FALSE
BLZF1	10.381	-0.452861	0.304521	0.013445	0.114856	Not DE	FALSE	FALSE	FALSE	FALSE	FALSE
CCDC181	6.68841	-0.124829	0.203723	0.284454	0.574911	Not DE	FALSE	FALSE	FALSE	FALSE	FALSE
SLC19A2	6.12568	-0.264014	0.295676	0.0646156	0.272465	Not DE	FALSE	FALSE	FALSE	FALSE	FALSE
F5	3.66419	0.0129707	0.207737	0.857329	0.940276	Not DE	FALSE	FALSE	FALSE	FALSE	FALSE
SELP	3.5598	0.0902795	0.22341	0.321921	0.610082	Not DE	FALSE	FALSE	FALSE	FALSE	FALSE
C1orf112	5.55844	-0.0630401	0.189293	0.558909	0.783425	Not DE	FALSE	FALSE	FALSE	FALSE	FALSE
SELL	8.03921	0.0548545	0.201881	0.582014	0.798953	Not DE	FALSE	FALSE	FALSE	FALSE	FALSE
METTL18	7.24277	-0.182999	0.254336	0.142228	0.408435	Not DE	FALSE	FALSE	FALSE	FALSE	FALSE
SCYL3	9.39497	0.343821	0.302952	0.0372324	0.200562	Not DE	FALSE	FALSE	FALSE	FALSE	FALSE
KIFAP3	76.7272	-0.383543	0.210487	0.0123001	0.109999	Not DE	FALSE	FALSE	FALSE	FALSE	FALSE
METTL11B	3.06495	-0.0161293	0.203324	0.859332	0.941478	Not DE	FALSE	FALSE	FALSE	FALSE	FALSE
GORAB	10.4021	-0.0913725	0.183621	0.418474	0.688852	Not DE	FALSE	FALSE	FALSE	FALSE	FALSE
PRRX1	16.4758	0.0473817	0.194997	0.64267	0.835576	Not DE	FALSE	FALSE	FALSE	FALSE	FALSE
MROH9	2.05454	0.0419702	0.21398	0.546652	0.7758	Not DE	FALSE	FALSE	FALSE	FALSE	FALSE
FMO3	3.70662	-0.01676	0.20062	0.848815	0.936864	Not DE	FALSE	FALSE	FALSE	FALSE	FALSE
FMO2	6.4697	0.153574	0.231976	0.196457	0.478836	Not DE	FALSE	FALSE	FALSE	FALSE	FALSE
FMO1	3.3897	0.144053	0.265367	0.111829	0.360549	Not DE	FALSE	FALSE	FALSE	FALSE	FALSE
FMO4	5.57906	0.0222735	0.203755	0.799137	0.914671	Not DE	FALSE	FALSE	FALSE	FALSE	FALSE
PRRC2C	34.9715	-0.379812	0.229534	0.0175827	0.133271	Not DE	TRUE	FALSE	FALSE	FALSE	FALSE
MYOC	2.69467	0.0471049	0.213867	0.530474	0.765252	Not DE	FALSE	FALSE	FALSE	FALSE	FALSE
VAMP4	20.5652	0.117581	0.162959	0.316678	0.605471	Not DE	FALSE	FALSE	FALSE	FALSE	FALSE
EEF1AKNMT	25.1172	0.104745	0.152817	0.351973	0.634314	Not DE	FALSE	FALSE	FALSE	FALSE	FALSE
DNM3	78.6784	-0.210896	0.148513	0.0719526	0.287484	Not DE	FALSE	FALSE	FALSE	FALSE	FALSE
PIGC	11.5035	-0.0624726	0.171237	0.580994	0.798578	Not DE	FALSE	FALSE	FALSE	FALSE	FALSE
C1orf105	2.38863	-0.0232849	0.209078	0.755782	0.894013	Not DE	FALSE	FALSE	FALSE	FALSE	FALSE
SUCO	19.8158	-0.0523401	0.15195	0.641298	0.834519	Not DE	FALSE	FALSE	FALSE	FALSE	FALSE
FASLG	3.49135	0.0893009	0.222379	0.320366	0.608385	Not DE	FALSE	FALSE	FALSE	FALSE	FALSE
TNFSF18	4.12353	-0.0614457	0.208936	0.501312	0.748475	Not DE	FALSE	FALSE	FALSE	FALSE	FALSE
TNFSF4	4.92436	-0.237191	0.297609	0.0763213	0.296841	Not DE	FALSE	FALSE	FALSE	FALSE	FALSE
PRDX6	28.4626	0.0807168	0.21055	0.417655	0.688528	Not DE	FALSE	FALSE	FALSE	FALSE	FALSE
SLC9C2	1.93138	-0.0399133	0.210079	0.609379	0.8167	Not DE	FALSE	FALSE	FALSE	FALSE	FALSE
ANKRD45	11.1514	0.0816038	0.180921	0.478483	0.732028	Not DE	FALSE	FALSE	FALSE	FALSE	FALSE
TEX50	2.03711	0.0265157	0.211624	0.720729	0.877054	Not DE	FALSE	FALSE	FALSE	FALSE	FALSE
KLHL20	24.6663	0.0916498	0.155665	0.430703	0.697482	Not DE	FALSE	FALSE	FALSE	FALSE	FALSE
CENPL	5.09954	-0.0876306	0.205825	0.407766	0.680581	Not DE	FALSE	FALSE	FALSE	FALSE	FALSE
DARS2	11.0976	0.19822	0.237678	0.137197	0.401838	Not DE	FALSE	FALSE	FALSE	FALSE	FALSE
ZBTB37	11.1694	0.054823	0.182594	0.617675	0.821955	Not DE	FALSE	FALSE	FALSE	FALSE	FALSE
SERPINC1	2.92129	-0.177958	0.284641	0.0997887	0.339241	Not DE	FALSE	FALSE	FALSE	FALSE	FALSE
RC3H1	29.8531	-0.168092	0.156658	0.148711	0.417897	Not DE	FALSE	FALSE	FALSE	FALSE	FALSE
RABGAP1L	105.83	-0.256083	0.133546	0.0213694	0.148568	Not DE	FALSE	FALSE	FALSE	FALSE	FALSE
KIAA0040	5.29451	-0.0232754	0.19266	0.808662	0.920014	Not DE	FALSE	FALSE	FALSE	FALSE	FALSE
TNR	78.5483	-0.051877	0.1294	0.633356	0.829787	Not DE	FALSE	FALSE	FALSE	FALSE	FALSE
COP1	10.7646	0.00377389	0.181776	0.9745	0.990312	Not DE	FALSE	FALSE	FALSE	FALSE	FALSE
PAPPA2	4.30631	0.0454428	0.197192	0.634256	0.83003	Not DE	FALSE	FALSE	FALSE	FALSE	FALSE
ASTN1	58.8665	-0.190365	0.153783	0.107174	0.352932	Not DE	FALSE	FALSE	FALSE	FALSE	FALSE
BRINP2	54.9721	0.304168	0.222272	0.0380713	0.203361	Not DE	FALSE	FALSE	FALSE	FALSE	FALSE
SEC16B	8.73305	0.181655	0.241784	0.145887	0.41374	Not DE	FALSE	FALSE	FALSE	FALSE	FALSE
RASAL2	44.3905	-0.295301	0.160757	0.0184038	0.136687	Not DE	FALSE	FALSE	FALSE	FALSE	FALSE
TEX35	3.56871	0.0452701	0.206038	0.618009	0.822115	Not DE	FALSE	FALSE	FALSE	FALSE	FALSE
RALGPS2	8.05083	-0.0928585	0.185264	0.400696	0.67509	Not DE	FALSE	FALSE	FALSE	FALSE	FALSE
ANGPTL1	6.0758	0.388471	0.531827	0.0250324	0.161673	Not DE	FALSE	FALSE	FALSE	FALSE	FALSE
FAM20B	40.8271	-0.231626	0.180767	0.0713693	0.286495	Not DE	FALSE	FALSE	FALSE	FALSE	FALSE
TOR3A	10.3856	0.120124	0.198016	0.299832	0.590292	Not DE	FALSE	FALSE	FALSE	FALSE	FALSE
ABL2	26.9346	-0.347042	0.17174	0.00986967	0.0961887	Not DE	FALSE	FALSE	FALSE	FALSE	FALSE
SOAT1	13.4118	-0.0480094	0.17747	0.665634	0.847617	Not DE	FALSE	FALSE	FALSE	FALSE	FALSE
AXDND1	2.43283	0.115152	0.24869	0.143346	0.410157	Not DE	FALSE	FALSE	FALSE	FALSE	FALSE
TDRD5	3.33765	0.034947	0.211979	0.643647	0.836296	Not DE	FALSE	FALSE	FALSE	FALSE	FALSE
FAM163A	10.6715	-0.0186015	0.1931	0.845167	0.935339	Not DE	FALSE	FALSE	FALSE	FALSE	FALSE
TOR1AIP2	30.0984	0.032367	0.139402	0.780267	0.906161	Not DE	FALSE	FALSE	FALSE	FALSE	FALSE
TOR1AIP1	28.8303	-0.101722	0.157465	0.38342	0.661003	Not DE	FALSE	FALSE	FALSE	FALSE	FALSE
CEP350	51.803	0.418012	0.182669	0.00435875	0.060142	Not DE	FALSE	FALSE	FALSE	FALSE	FALSE
QSOX1	11.7867	-0.00159776	0.17054	0.982502	0.993631	Not DE	FALSE	FALSE	FALSE	FALSE	FALSE
LHX4	2.78144	-0.0550307	0.210644	0.519527	0.759631	Not DE	FALSE	FALSE	FALSE	FALSE	FALSE
ACBD6	34.8025	0.0928579	0.149011	0.395757	0.671538	Not DE	FALSE	FALSE	FALSE	FALSE	FALSE
XPR1	27.7751	-0.0695314	0.148267	0.527975	0.76343	Not DE	FALSE	FALSE	FALSE	FALSE	FALSE
KIAA1614	12.3353	-0.0225354	0.181975	0.833144	0.92998	Not DE	FALSE	FALSE	FALSE	FALSE	FALSE
STX6	103.099	0.201061	0.193406	0.112971	0.362243	Not DE	FALSE	FALSE	FALSE	FALSE	FALSE
IER5	139.21	0.0931101	0.195606	0.398941	0.673362	Not DE	FALSE	FALSE	FALSE	FALSE	FALSE
CACNA1E	44.2217	0.0549559	0.168171	0.640653	0.834282	Not DE	FALSE	FALSE	FALSE	FALSE	FALSE
ZNF648	3.8809	-0.0509566	0.205825	0.573598	0.794341	Not DE	FALSE	FALSE	FALSE	FALSE	FALSE
GLUL	982.22	0.341638	0.241009	0.0240441	0.158641	Not DE	FALSE	FALSE	FALSE	FALSE	FALSE
TEDDM1	3.36026	0.00464583	0.20313	0.955092	0.983153	Not DE	FALSE	FALSE	FALSE	FALSE	FALSE
RNASEL	8.9409	-0.13716	0.210077	0.240288	0.528678	Not DE	FALSE	FALSE	FALSE	FALSE	FALSE
RGS16	8.84045	0.0455332	0.187051	0.671686	0.850011	Not DE	FALSE	FALSE	FALSE	FALSE	FALSE
RGS8	4.82614	-0.124689	0.230795	0.229275	0.517263	Not DE	FALSE	FALSE	FALSE	FALSE	FALSE
NPL	22.438	1.15081	0.292313	4.31233e-06	0.00110177	Upregulated	TRUE	TRUE	TRUE	FALSE	FALSE
DHX9	32.5264	-0.0634996	0.140375	0.556673	0.782142	Not DE	FALSE	FALSE	FALSE	FALSE	FALSE
LAMC1	12.6044	0.0993723	0.190087	0.382427	0.660458	Not DE	FALSE	FALSE	FALSE	FALSE	FALSE
LAMC2	1.8241	-0.0105734	0.207004	0.893656	0.956251	Not DE	FALSE	FALSE	FALSE	FALSE	FALSE
NMNAT2	87.5856	-0.158618	0.16363	0.187927	0.468322	Not DE	FALSE	FALSE	FALSE	FALSE	FALSE
SMG7	10.4576	-0.127125	0.186845	0.28693	0.577601	Not DE	FALSE	FALSE	FALSE	FALSE	FALSE
NCF2	7.83634	0.330092	0.378055	0.0382154	0.203748	Not DE	FALSE	FALSE	TRUE	FALSE	FALSE
ARPC5	37.0858	-0.0459097	0.144566	0.67495	0.852452	Not DE	FALSE	FALSE	FALSE	FALSE	FALSE
RGL1	68.0031	0.00567717	0.144298	0.965688	0.987207	Not DE	FALSE	FALSE	FALSE	FALSE	FALSE
APOBEC4	3.86939	0.0588581	0.209764	0.512565	0.755294	Not DE	FALSE	FALSE	FALSE	FALSE	FALSE
COLGALT2	28.1823	0.0131424	0.151879	0.91225	0.964644	Not DE	FALSE	FALSE	FALSE	FALSE	FALSE
TSEN15	3.83184	0.392039	0.48574	0.0295731	0.176613	Not DE	FALSE	FALSE	FALSE	FALSE	FALSE
C1orf21	71.0013	0.0104332	0.125746	0.921255	0.968493	Not DE	FALSE	FALSE	FALSE	FALSE	FALSE
EDEM3	53.8604	-0.140509	0.140818	0.184375	0.463997	Not DE	FALSE	FALSE	FALSE	FALSE	FALSE
NIBAN1	4.44031	0.259191	0.326142	0.0660775	0.275025	Not DE	FALSE	FALSE	FALSE	FALSE	FALSE
RNF2	5.20997	-0.0470817	0.195282	0.635773	0.831315	Not DE	FALSE	FALSE	FALSE	FALSE	FALSE
TRMT1L	21.9222	-0.0138613	0.152062	0.908693	0.962538	Not DE	FALSE	FALSE	FALSE	FALSE	FALSE
SWT1	9.13031	0.0208239	0.173602	0.849139	0.936972	Not DE	FALSE	FALSE	FALSE	FALSE	FALSE
IVNS1ABP	13.7642	-0.0536722	0.182024	0.627822	0.826762	Not DE	FALSE	FALSE	FALSE	FALSE	FALSE
HMCN1	3.76121	0.0418299	0.204809	0.638174	0.832796	Not DE	FALSE	FALSE	FALSE	FALSE	FALSE
PRG4	2.00392	0.0412209	0.212315	0.600151	0.810895	Not DE	FALSE	FALSE	FALSE	FALSE	FALSE
TPR	40.9951	0.145814	0.136185	0.199139	0.481629	Not DE	FALSE	FALSE	FALSE	FALSE	FALSE
ODR4	20.6424	-0.0841372	0.166644	0.467263	0.723663	Not DE	FALSE	FALSE	FALSE	FALSE	FALSE
PTGS2	8.75773	-0.270638	0.334392	0.0496537	0.235767	Not DE	FALSE	FALSE	FALSE	FALSE	FALSE
PLA2G4A	6.29082	0.0633975	0.192861	0.546124	0.775766	Not DE	FALSE	FALSE	FALSE	FALSE	FALSE
BRINP3	8.18133	0.0800853	0.193909	0.464326	0.721856	Not DE	FALSE	FALSE	FALSE	FALSE	FALSE
RGS18	3.03909	0.0295017	0.200591	0.751519	0.892015	Not DE	FALSE	FALSE	FALSE	FALSE	FALSE
RGS1	5.89496	-0.0581918	0.224209	0.318498	0.607197	Not DE	FALSE	FALSE	FALSE	FALSE	FALSE
RGS13	1.58315	0.0447058	0.216255	0.5319	0.7659	Not DE	FALSE	FALSE	FALSE	FALSE	FALSE
RGS2	13.6213	-0.349389	0.367742	0.0315162	0.183155	Not DE	TRUE	FALSE	TRUE	FALSE	FALSE
UCHL5	27.2035	-0.222305	0.211414	0.0984305	0.336483	Not DE	FALSE	FALSE	FALSE	FALSE	FALSE
RO60	34.9833	-0.0243694	0.142195	0.824856	0.926318	Not DE	FALSE	FALSE	FALSE	FALSE	FALSE
GLRX2	15.8465	0.051263	0.173082	0.646974	0.837868	Not DE	FALSE	FALSE	FALSE	FALSE	FALSE
CDC73	66.4736	0.516663	0.210853	0.00185731	0.0359911	Not DE	FALSE	FALSE	FALSE	FALSE	TRUE
B3GALT2	17.9212	-0.493499	0.246659	0.00524801	0.0655784	Not DE	TRUE	FALSE	FALSE	FALSE	FALSE
KCNT2	10.8313	-0.209608	0.219185	0.114494	0.364534	Not DE	FALSE	FALSE	FALSE	FALSE	FALSE
CFH	12.1536	0.469072	0.333582	0.0149026	0.122214	Not DE	FALSE	FALSE	FALSE	FALSE	FALSE
CFHR3	2.20812	-0.00137642	0.218237	0.969949	0.988662	Not DE	FALSE	FALSE	FALSE	FALSE	FALSE
CFHR4	2.7473	0.0702758	0.215895	0.416142	0.687248	Not DE	FALSE	FALSE	FALSE	FALSE	FALSE
F13B	3.6248	0.0663392	0.215435	0.442198	0.706197	Not DE	FALSE	FALSE	FALSE	FALSE	FALSE
ASPM	3.53225	0.350657	0.51741	0.0290034	0.174641	Not DE	FALSE	FALSE	FALSE	FALSE	FALSE
ZBTB41	31.0103	0.00375137	0.14597	0.977995	0.991862	Not DE	FALSE	FALSE	FALSE	FALSE	FALSE
CRB1	14.4669	0.33567	0.37024	0.0378135	0.202616	Not DE	FALSE	FALSE	FALSE	FALSE	FALSE
DENND1B	15.604	0.308128	0.227994	0.0406734	0.211479	Not DE	FALSE	FALSE	FALSE	FALSE	FALSE
C1orf53	9.96169	0.0178224	0.182251	0.863097	0.943101	Not DE	FALSE	FALSE	FALSE	FALSE	FALSE
LHX9	4.33858	0.083216	0.218249	0.37299	0.65347	Not DE	FALSE	FALSE	FALSE	FALSE	FALSE
NEK7	34.9378	0.162904	0.186712	0.184865	0.464456	Not DE	FALSE	FALSE	FALSE	FALSE	FALSE
ATP6V1G3	1.92017	0.0661362	0.220503	0.408107	0.680983	Not DE	FALSE	FALSE	FALSE	FALSE	FALSE
NR5A2	2.40444	-0.0246812	0.206124	0.763058	0.897572	Not DE	FALSE	FALSE	FALSE	FALSE	FALSE
ZNF281	9.27426	-0.240311	0.257655	0.092092	0.325783	Not DE	TRUE	FALSE	FALSE	FALSE	FALSE
DDX59	8.06543	-0.0371928	0.17962	0.729152	0.881298	Not DE	FALSE	FALSE	FALSE	FALSE	FALSE
CAMSAP2	109.993	-0.245546	0.168127	0.0532368	0.24473	Not DE	FALSE	FALSE	FALSE	FALSE	FALSE
GPR25	8.33469	0.235793	0.288708	0.0836224	0.309843	Not DE	FALSE	FALSE	FALSE	FALSE	FALSE
INAVA	5.22909	0.53183	0.498661	0.0171403	0.131356	Not DE	FALSE	FALSE	FALSE	FALSE	FALSE
KIF21B	25.1045	-0.0444171	0.149968	0.707919	0.87058	Not DE	FALSE	FALSE	FALSE	FALSE	FALSE
CACNA1S	3.04228	0.298449	0.460011	0.03336	0.18934	Not DE	FALSE	FALSE	FALSE	FALSE	FALSE
ASCL5	6.6352	0.0930557	0.214183	0.351237	0.633883	Not DE	FALSE	FALSE	FALSE	FALSE	FALSE
TMEM9	56.3195	0.0132232	0.135158	0.92686	0.970553	Not DE	FALSE	FALSE	FALSE	FALSE	FALSE
IGFN1	1.80548	0.0251022	0.208636	0.746858	0.889747	Not DE	FALSE	FALSE	FALSE	FALSE	FALSE
PKP1	2.99572	0.0293192	0.203243	0.737181	0.88507	Not DE	FALSE	FALSE	FALSE	FALSE	FALSE
TNNT2	11.7078	-0.0981573	0.208837	0.366521	0.647995	Not DE	FALSE	FALSE	FALSE	FALSE	FALSE
LAD1	2.85927	-0.0795057	0.219935	0.361677	0.643416	Not DE	FALSE	FALSE	FALSE	FALSE	FALSE
PHLDA3	25.3921	-0.0721483	0.159014	0.51113	0.754211	Not DE	FALSE	FALSE	FALSE	FALSE	FALSE
CSRP1	647.408	0.58254	0.292699	0.00361577	0.0539022	Not DE	FALSE	FALSE	FALSE	FALSE	FALSE
NAV1	27.4903	0.0185241	0.151658	0.861681	0.942711	Not DE	FALSE	FALSE	FALSE	FALSE	FALSE
IPO9	19.8102	-0.118663	0.179165	0.306234	0.595786	Not DE	FALSE	FALSE	FALSE	FALSE	FALSE
SHISA4	43.0281	-0.368259	0.172393	0.00633385	0.0741641	Not DE	FALSE	FALSE	FALSE	FALSE	FALSE
LMOD1	13.2048	0.498797	0.355651	0.013331	0.114671	Not DE	FALSE	FALSE	FALSE	FALSE	FALSE
TIMM17A	19.7512	-0.0654152	0.155775	0.560745	0.784647	Not DE	FALSE	FALSE	FALSE	FALSE	FALSE
RNPEP	10.6946	0.0617998	0.17035	0.575709	0.795217	Not DE	FALSE	FALSE	FALSE	FALSE	FALSE
ELF3	2.75661	-0.0350245	0.205531	0.674167	0.851966	Not DE	FALSE	FALSE	FALSE	FALSE	FALSE
GPR37L1	96.0232	0.748175	0.332577	0.00130137	0.0292447	Upregulated	FALSE	TRUE	FALSE	FALSE	FALSE
ARL8A	79.833	0.224876	0.132707	0.040357	0.210229	Not DE	FALSE	FALSE	FALSE	FALSE	FALSE
PTPN7	4.94062	0.581628	0.512466	0.0135048	0.114954	Not DE	FALSE	FALSE	FALSE	FALSE	FALSE
UBE2T	6.94646	-0.0216697	0.188575	0.828143	0.927838	Not DE	FALSE	FALSE	FALSE	FALSE	FALSE
PPP1R12B	93.9765	-0.138414	0.116654	0.167091	0.442705	Not DE	FALSE	FALSE	FALSE	FALSE	FALSE
SYT2	2.17835	-0.164059	0.297904	0.0416058	0.213837	Not DE	FALSE	FALSE	FALSE	FALSE	FALSE
KDM5B	21.1363	-0.06962	0.153984	0.525546	0.762417	Not DE	FALSE	FALSE	FALSE	FALSE	FALSE
RABIF	23.3089	-0.0582243	0.149481	0.597215	0.809682	Not DE	FALSE	FALSE	FALSE	FALSE	FALSE
KLHL12	22.7319	-0.256766	0.21394	0.0626036	0.268226	Not DE	FALSE	FALSE	FALSE	FALSE	FALSE
ADIPOR1	39.121	-0.118034	0.160337	0.301515	0.591773	Not DE	FALSE	FALSE	FALSE	FALSE	FALSE
CYB5R1	22.3003	0.640636	0.230047	0.000503168	0.0165468	Upregulated	FALSE	TRUE	FALSE	FALSE	FALSE
TMEM183A	34.9645	-0.606488	0.228856	0.000650998	0.0194445	Downregulated	FALSE	TRUE	FALSE	FALSE	FALSE
PPFIA4	43.253	-0.22025	0.21689	0.100202	0.340159	Not DE	FALSE	FALSE	FALSE	FALSE	FALSE
MYOG	2.79018	-0.0599935	0.212636	0.482399	0.734974	Not DE	FALSE	FALSE	FALSE	FALSE	FALSE
ADORA1	43.7941	-0.0505055	0.136133	0.629537	0.827493	Not DE	FALSE	FALSE	FALSE	FALSE	FALSE
MYBPH	3.19138	0.0772914	0.223413	0.347719	0.630221	Not DE	FALSE	FALSE	FALSE	FALSE	FALSE
CHI3L1	59.3325	-0.0143836	0.207399	0.835918	0.931059	Not DE	FALSE	FALSE	FALSE	FALSE	FALSE
CHIT1	2.11193	0.227533	0.376925	0.031663	0.18357	Not DE	FALSE	FALSE	FALSE	FALSE	FALSE
BTG2	48.7886	0.166298	0.255556	0.132171	0.393504	Not DE	FALSE	FALSE	FALSE	FALSE	FALSE
FMOD	5.46545	0.0681085	0.203767	0.488052	0.739249	Not DE	FALSE	FALSE	FALSE	FALSE	FALSE
PRELP	38.8627	0.151043	0.214052	0.219178	0.506949	Not DE	FALSE	FALSE	FALSE	FALSE	FALSE
OPTC	2.62297	0.0856745	0.228417	0.288587	0.579102	Not DE	FALSE	FALSE	FALSE	FALSE	FALSE
ATP2B4	89.5894	-0.133424	0.11404	0.173616	0.450651	Not DE	FALSE	FALSE	FALSE	FALSE	FALSE
LAX1	2.79113	0.0942543	0.234563	0.233135	0.519921	Not DE	FALSE	FALSE	FALSE	FALSE	FALSE
SNRPE	4.97839	-0.0162029	0.192726	0.867867	0.944969	Not DE	FALSE	FALSE	FALSE	FALSE	FALSE
SOX13	7.44982	0.40082	0.365126	0.0278026	0.17088	Not DE	FALSE	FALSE	FALSE	FALSE	FALSE
ETNK2	8.43071	0.0384338	0.196442	0.690678	0.861959	Not DE	FALSE	FALSE	FALSE	FALSE	FALSE
REN	2.71286	0.0298992	0.210951	0.686849	0.860478	Not DE	FALSE	FALSE	FALSE	FALSE	FALSE
KISS1	2.72	-0.0386158	0.207928	0.6308	0.828053	Not DE	FALSE	FALSE	FALSE	FALSE	FALSE
PLEKHA6	105.394	0.0849042	0.128847	0.419255	0.689313	Not DE	FALSE	FALSE	FALSE	FALSE	FALSE
PPP1R15B	28.9171	-0.0916338	0.170606	0.417828	0.688573	Not DE	FALSE	FALSE	FALSE	FALSE	FALSE
PIK3C2B	11.5327	-0.0848564	0.173578	0.466611	0.723149	Not DE	FALSE	FALSE	FALSE	FALSE	FALSE
MDM4	40.0132	0.00256004	0.143329	0.983591	0.994062	Not DE	FALSE	FALSE	FALSE	FALSE	FALSE
LRRN2	18.4076	-0.160812	0.177703	0.184788	0.464388	Not DE	FALSE	FALSE	FALSE	FALSE	FALSE
NFASC	63.0892	-0.48146	0.143249	0.000135364	0.00772504	Not DE	TRUE	FALSE	FALSE	FALSE	FALSE
CNTN2	13.3522	-0.190348	0.21456	0.144715	0.411802	Not DE	FALSE	FALSE	FALSE	FALSE	FALSE
TMEM81	6.91295	-0.334829	0.38831	0.0378789	0.202616	Not DE	FALSE	FALSE	FALSE	FALSE	FALSE
RBBP5	18.8153	-0.238893	0.208001	0.0812699	0.305444	Not DE	FALSE	FALSE	FALSE	FALSE	FALSE
DSTYK	31.4596	-0.10822	0.15163	0.336414	0.620871	Not DE	FALSE	FALSE	FALSE	FALSE	FALSE
TMCC2	53.7459	-0.275106	0.150786	0.0228978	0.154357	Not DE	FALSE	FALSE	FALSE	FALSE	FALSE
NUAK2	3.77026	0.0773983	0.219551	0.373366	0.653745	Not DE	FALSE	FALSE	FALSE	FALSE	FALSE
KLHDC8A	5.82	0.0488452	0.201378	0.609948	0.81703	Not DE	FALSE	FALSE	FALSE	FALSE	FALSE
LEMD1	1.89707	-0.0155988	0.208418	0.842676	0.93445	Not DE	FALSE	FALSE	FALSE	FALSE	FALSE
BLACAT1	4.92497	0.0918763	0.218306	0.335084	0.619958	Not DE	FALSE	FALSE	FALSE	FALSE	FALSE
CDK18	10.0477	-0.000720636	0.19247	0.996256	0.999168	Not DE	FALSE	FALSE	FALSE	FALSE	FALSE
MFSD4A	65.4829	-0.167374	0.217661	0.168574	0.44464	Not DE	FALSE	FALSE	FALSE	FALSE	FALSE
ELK4	34.6664	-0.109768	0.132631	0.312187	0.602168	Not DE	FALSE	FALSE	FALSE	FALSE	FALSE
SLC45A3	5.5751	0.0439479	0.191006	0.677051	0.854066	Not DE	FALSE	FALSE	FALSE	FALSE	FALSE
NUCKS1	127.171	0.390538	0.154616	0.00229565	0.0413043	Not DE	TRUE	FALSE	FALSE	FALSE	FALSE
RAB29	20.628	0.16883	0.193498	0.186475	0.46648	Not DE	FALSE	FALSE	FALSE	FALSE	FALSE
SLC41A1	29.1193	0.172202	0.173146	0.158558	0.431782	Not DE	FALSE	FALSE	FALSE	FALSE	FALSE
SLC26A9	3.08379	0.0635373	0.214639	0.443321	0.706818	Not DE	FALSE	FALSE	FALSE	FALSE	FALSE
RAB7B	7.55901	-0.163572	0.236291	0.167393	0.443203	Not DE	FALSE	FALSE	FALSE	FALSE	FALSE
CTSE	2.84066	0.0441625	0.213983	0.557601	0.782406	Not DE	FALSE	FALSE	FALSE	FALSE	FALSE
RHEX	3.6608	-0.0593325	0.212765	0.488216	0.739249	Not DE	FALSE	FALSE	FALSE	FALSE	FALSE
AVPR1B	4.03058	0.246762	0.364848	0.0530011	0.244309	Not DE	FALSE	FALSE	FALSE	FALSE	FALSE
IKBKE	5.55574	0.120799	0.218018	0.278521	0.569279	Not DE	FALSE	FALSE	FALSE	FALSE	FALSE
RASSF5	14.3031	-0.412072	0.276418	0.0153181	0.124274	Not DE	FALSE	FALSE	FALSE	FALSE	FALSE
EIF2D	14.9824	-0.00942286	0.156998	0.935795	0.975125	Not DE	FALSE	FALSE	FALSE	FALSE	FALSE
DYRK3	3.9786	-0.057215	0.200764	0.550593	0.778319	Not DE	FALSE	FALSE	FALSE	FALSE	FALSE
MAPKAPK2	21.9397	-0.0965708	0.183849	0.404481	0.677528	Not DE	FALSE	FALSE	FALSE	FALSE	FALSE
IL20	2.74342	0.0266943	0.206665	0.743094	0.88781	Not DE	FALSE	FALSE	FALSE	FALSE	FALSE
IL24	3.12581	0.0311968	0.203592	0.725636	0.879673	Not DE	FALSE	FALSE	FALSE	FALSE	FALSE
PIGR	2.86733	0.0284707	0.202444	0.747881	0.890391	Not DE	FALSE	FALSE	FALSE	FALSE	FALSE
C1orf116	3.02824	0.0134887	0.205309	0.862588	0.943049	Not DE	FALSE	FALSE	FALSE	FALSE	FALSE
PFKFB2	15.7247	0.700639	0.257718	0.000485966	0.0162057	Upregulated	FALSE	TRUE	FALSE	FALSE	FALSE
YOD1	16.6734	-0.0170976	0.177312	0.868659	0.94515	Not DE	FALSE	FALSE	FALSE	FALSE	FALSE
C4BPB	3.24437	0.0657203	0.212756	0.462975	0.720718	Not DE	FALSE	FALSE	FALSE	FALSE	FALSE
C4BPA	2.37608	0.127875	0.256269	0.136723	0.401087	Not DE	FALSE	FALSE	FALSE	FALSE	FALSE
CD55	15.1189	-0.199033	0.20438	0.130753	0.391457	Not DE	FALSE	FALSE	FALSE	FALSE	FALSE
CR1	2.83802	0.592527	0.878164	0.015661	0.12528	Not DE	FALSE	FALSE	FALSE	FALSE	FALSE
CR1L	2.19296	0.0844248	0.224947	0.306969	0.596309	Not DE	FALSE	FALSE	FALSE	FALSE	FALSE
CD46	27.4392	-0.33489	0.223812	0.0245948	0.160553	Not DE	FALSE	FALSE	FALSE	FALSE	FALSE
CD34	30.1338	0.500822	0.571617	0.0146704	0.120871	Not DE	FALSE	FALSE	TRUE	FALSE	FALSE
PLXNA2	44.2204	-0.514637	0.23235	0.00289062	0.0467425	Not DE	FALSE	FALSE	FALSE	FALSE	FALSE
CAMK1G	29.903	-0.18166	0.199427	0.150308	0.419948	Not DE	FALSE	FALSE	FALSE	FALSE	FALSE
LAMB3	2.17433	0.0386867	0.211848	0.602458	0.812492	Not DE	FALSE	FALSE	FALSE	FALSE	FALSE
G0S2	26.1001	-0.101592	0.229289	0.263673	0.555616	Not DE	FALSE	FALSE	FALSE	FALSE	FALSE
HSD11B1	5.66544	-0.195001	0.264832	0.116671	0.368091	Not DE	FALSE	FALSE	FALSE	FALSE	FALSE
TRAF3IP3	4.39368	0.136636	0.237795	0.208806	0.493876	Not DE	FALSE	FALSE	FALSE	FALSE	FALSE
C1orf74	5.2524	0.150494	0.237556	0.18961	0.470752	Not DE	FALSE	FALSE	FALSE	FALSE	FALSE
UTP25	19.0682	-0.0156371	0.151761	0.892438	0.955831	Not DE	FALSE	FALSE	FALSE	FALSE	FALSE
SYT14	8.9769	-0.473762	0.285429	0.0106039	0.100743	Not DE	FALSE	FALSE	FALSE	FALSE	FALSE
SERTAD4	6.7796	0.0143957	0.184082	0.882757	0.952625	Not DE	FALSE	FALSE	FALSE	FALSE	FALSE
HHAT	18.1334	-0.107059	0.194061	0.345407	0.628621	Not DE	FALSE	FALSE	FALSE	FALSE	FALSE
KCNH1	32.3178	-0.717034	0.204785	3.49593e-05	0.00379456	Downregulated	FALSE	TRUE	FALSE	FALSE	FALSE
RCOR3	23.396	-0.0724795	0.158474	0.528004	0.76343	Not DE	FALSE	FALSE	FALSE	FALSE	FALSE
TRAF5	5.55888	-0.0577492	0.191361	0.568633	0.7903	Not DE	FALSE	FALSE	FALSE	FALSE	FALSE
RD3	4.54378	0.974924	0.520492	0.00293731	0.0473132	Upregulated	FALSE	TRUE	FALSE	FALSE	FALSE
SLC30A1	48.1049	0.231703	0.203158	0.0831311	0.308988	Not DE	FALSE	FALSE	FALSE	FALSE	FALSE
LPGAT1	26.9672	-0.629894	0.250566	0.000925988	0.0240279	Downregulated	FALSE	TRUE	FALSE	FALSE	FALSE
INTS7	16.596	0.0314706	0.157806	0.779311	0.90567	Not DE	FALSE	FALSE	FALSE	FALSE	FALSE
DTL	3.40247	0.144892	0.250212	0.170015	0.446542	Not DE	FALSE	FALSE	FALSE	FALSE	FALSE
PPP2R5A	16.8288	-0.113667	0.178066	0.344551	0.62776	Not DE	FALSE	FALSE	FALSE	FALSE	FALSE
PACC1	8.30408	0.0823721	0.197634	0.450321	0.711198	Not DE	FALSE	FALSE	FALSE	FALSE	FALSE
NENF	61.414	0.294888	0.225046	0.039556	0.208542	Not DE	FALSE	FALSE	FALSE	FALSE	FALSE
ATF3	14.1893	0.0263199	0.206721	0.73889	0.885952	Not DE	FALSE	FALSE	FALSE	FALSE	FALSE
BATF3	15.8135	0.188566	0.240862	0.138913	0.404775	Not DE	FALSE	FALSE	FALSE	FALSE	FALSE
NSL1	18.9586	-0.00801037	0.153231	0.956926	0.983975	Not DE	FALSE	FALSE	FALSE	FALSE	FALSE
TATDN3	15.1357	0.122357	0.195805	0.291368	0.58179	Not DE	FALSE	FALSE	FALSE	FALSE	FALSE
FLVCR1	14.8887	-0.22501	0.212647	0.094455	0.330269	Not DE	FALSE	FALSE	FALSE	FALSE	FALSE
VASH2	7.23363	-0.00846069	0.183013	0.934656	0.97486	Not DE	FALSE	FALSE	FALSE	FALSE	FALSE
ANGEL2	20.9092	-0.581719	0.238439	0.00118066	0.0275383	Not DE	TRUE	FALSE	FALSE	FALSE	FALSE
PROX1	55.0669	-0.0915537	0.172833	0.447422	0.70973	Not DE	FALSE	FALSE	FALSE	FALSE	FALSE
SMYD2	21.8265	0.13914	0.17096	0.246557	0.536181	Not DE	FALSE	FALSE	FALSE	FALSE	FALSE
PTPN14	19.2888	-0.0350903	0.156401	0.748498	0.890778	Not DE	FALSE	FALSE	FALSE	FALSE	FALSE
KCNK2	5.40965	0.119023	0.223159	0.268821	0.560294	Not DE	FALSE	FALSE	FALSE	FALSE	FALSE
KCTD3	51.3214	0.225348	0.137152	0.0471164	0.229125	Not DE	FALSE	FALSE	FALSE	FALSE	FALSE
USH2A	4.03866	-0.0583	0.204731	0.53831	0.770983	Not DE	FALSE	FALSE	FALSE	FALSE	FALSE
ESRRG	10.5955	-0.209543	0.221745	0.113943	0.363981	Not DE	FALSE	FALSE	FALSE	FALSE	FALSE
GPATCH2	20.0326	-0.219694	0.185006	0.0885974	0.320199	Not DE	FALSE	FALSE	FALSE	FALSE	FALSE
SPATA17	3.72708	0.0255742	0.197481	0.786252	0.908206	Not DE	FALSE	FALSE	FALSE	FALSE	FALSE
RRP15	16.0207	-0.0466093	0.151657	0.672327	0.850474	Not DE	FALSE	FALSE	FALSE	FALSE	FALSE
TGFB2	30.6658	0.0252206	0.176277	0.824697	0.926202	Not DE	FALSE	FALSE	FALSE	FALSE	FALSE
LYPLAL1	24.0639	0.212776	0.196955	0.106785	0.352351	Not DE	FALSE	FALSE	FALSE	FALSE	FALSE
SLC30A10	12.3821	-0.180777	0.200017	0.155997	0.428701	Not DE	FALSE	FALSE	FALSE	FALSE	FALSE
EPRS	41.641	-0.0913667	0.130021	0.398207	0.673012	Not DE	FALSE	FALSE	FALSE	FALSE	FALSE
BPNT1	13.8094	-0.0280373	0.16527	0.784424	0.90818	Not DE	FALSE	FALSE	FALSE	FALSE	FALSE
IARS2	30.6415	-0.191356	0.149896	0.106543	0.351831	Not DE	FALSE	FALSE	FALSE	FALSE	FALSE
RAB3GAP2	30.4467	-0.517355	0.219869	0.00207756	0.0386002	Not DE	FALSE	FALSE	FALSE	FALSE	FALSE
MARK1	18.8772	-0.295786	0.222121	0.0439289	0.220263	Not DE	FALSE	FALSE	FALSE	FALSE	FALSE
C1orf115	182.893	0.117642	0.204569	0.276002	0.566175	Not DE	FALSE	FALSE	FALSE	FALSE	FALSE
MARC2	19.5931	0.282489	0.220125	0.0523844	0.24312	Not DE	FALSE	FALSE	FALSE	FALSE	FALSE
MARC1	23.874	0.169007	0.166482	0.164807	0.43946	Not DE	FALSE	FALSE	FALSE	FALSE	FALSE
HLX	6.10331	0.000698464	0.190754	0.999792	0.999955	Not DE	FALSE	FALSE	FALSE	FALSE	FALSE
DUSP10	6.76398	0.121902	0.213313	0.286419	0.577109	Not DE	FALSE	FALSE	FALSE	FALSE	FALSE
HHIPL2	2.37741	0.00164978	0.206562	0.976989	0.991497	Not DE	FALSE	FALSE	FALSE	FALSE	FALSE
TAF1A	7.30843	0.00205736	0.181157	0.991426	0.997227	Not DE	FALSE	FALSE	FALSE	FALSE	FALSE
MIA3	53.6661	-0.0593101	0.127698	0.581827	0.798953	Not DE	FALSE	FALSE	FALSE	FALSE	FALSE
AIDA	9.74575	-0.0658609	0.192747	0.539016	0.771011	Not DE	FALSE	FALSE	FALSE	FALSE	FALSE
BROX	28.3989	-0.139042	0.148184	0.232273	0.519009	Not DE	FALSE	FALSE	FALSE	FALSE	FALSE
DISP1	5.13984	0.184553	0.263485	0.131819	0.392948	Not DE	FALSE	FALSE	FALSE	FALSE	FALSE
TLR5	5.88083	-0.133223	0.21768	0.243835	0.533058	Not DE	FALSE	FALSE	FALSE	FALSE	FALSE
SUSD4	28.5446	-0.605385	0.211579	0.000407371	0.0147712	Downregulated	TRUE	TRUE	FALSE	FALSE	FALSE
CCDC185	2.46682	-0.0887242	0.225085	0.309956	0.599236	Not DE	FALSE	FALSE	FALSE	FALSE	FALSE
CAPN8	1.98191	-0.0021845	0.207619	0.967422	0.987752	Not DE	FALSE	FALSE	FALSE	FALSE	FALSE
CAPN2	107.743	0.23058	0.228052	0.0952072	0.331956	Not DE	FALSE	FALSE	FALSE	FALSE	FALSE
TP53BP2	95.9862	0.137499	0.185703	0.255655	0.545721	Not DE	FALSE	FALSE	FALSE	FALSE	FALSE
FBXO28	24.111	-0.435635	0.18611	0.0028487	0.0463808	Not DE	FALSE	FALSE	FALSE	FALSE	FALSE
DEGS1	32.8477	0.0469994	0.150174	0.692741	0.8633	Not DE	FALSE	FALSE	FALSE	FALSE	FALSE
NVL	5.01029	0.0827303	0.199841	0.449548	0.711013	Not DE	FALSE	FALSE	FALSE	FALSE	FALSE
CNIH4	4.62432	-0.0857181	0.219353	0.348024	0.630482	Not DE	FALSE	FALSE	FALSE	FALSE	FALSE
WDR26	73.1529	-0.136506	0.109327	0.159918	0.433312	Not DE	FALSE	FALSE	FALSE	FALSE	FALSE
CNIH3	9.08095	0.167314	0.214252	0.182925	0.46283	Not DE	FALSE	FALSE	FALSE	FALSE	FALSE
DNAH14	3.61669	-0.0271228	0.199686	0.770798	0.900736	Not DE	FALSE	FALSE	FALSE	FALSE	FALSE
LBR	19.8682	-0.0126252	0.160601	0.91882	0.967649	Not DE	FALSE	FALSE	FALSE	FALSE	FALSE
ENAH	74.2671	0.315231	0.185358	0.0220775	0.151317	Not DE	FALSE	FALSE	FALSE	FALSE	FALSE
SRP9	40.4309	0.0835959	0.179048	0.467021	0.723469	Not DE	FALSE	FALSE	FALSE	FALSE	FALSE
EPHX1	98.2781	0.344685	0.275506	0.0318486	0.184024	Not DE	FALSE	FALSE	FALSE	FALSE	FALSE
TMEM63A	20.4865	0.0847215	0.180512	0.468627	0.724444	Not DE	FALSE	FALSE	FALSE	FALSE	FALSE
LEFTY1	6.06481	-0.0994708	0.204167	0.36518	0.646609	Not DE	FALSE	FALSE	FALSE	FALSE	FALSE
PYCR2	62.226	0.37886	0.18761	0.0080419	0.0846991	Not DE	FALSE	FALSE	FALSE	FALSE	FALSE
LEFTY2	3.01752	0.0327075	0.206832	0.694958	0.864245	Not DE	FALSE	FALSE	FALSE	FALSE	FALSE
SDE2	19.9414	0.544852	0.217642	0.00133421	0.0295446	Not DE	FALSE	FALSE	FALSE	FALSE	FALSE
H3F3A	123.263	0.348911	0.145696	0.00428927	0.0597582	Not DE	FALSE	FALSE	FALSE	FALSE	FALSE
ACBD3	39.6521	-0.00639445	0.132785	0.956676	0.983975	Not DE	FALSE	FALSE	FALSE	FALSE	FALSE
MIXL1	3.59122	0.121295	0.239761	0.19854	0.481417	Not DE	FALSE	FALSE	FALSE	FALSE	FALSE
LIN9	4.79421	0.00530265	0.19359	0.943663	0.97791	Not DE	FALSE	FALSE	FALSE	FALSE	FALSE
PARP1	23.7445	0.298013	0.198183	0.0354207	0.195462	Not DE	FALSE	FALSE	FALSE	FALSE	FALSE
STUM	8.74965	-0.469711	0.373639	0.0154534	0.124762	Not DE	FALSE	FALSE	FALSE	FALSE	FALSE
ITPKB	118.377	0.446307	0.318881	0.0141807	0.11858	Not DE	FALSE	FALSE	FALSE	FALSE	FALSE
PSEN2	6.64944	0.0190023	0.191815	0.845981	0.935601	Not DE	FALSE	FALSE	FALSE	FALSE	FALSE
COQ8A	30.067	0.00358001	0.156291	0.976886	0.991497	Not DE	FALSE	FALSE	FALSE	FALSE	FALSE
CDC42BPA	67.9322	-0.282748	0.142528	0.0134589	0.114856	Not DE	FALSE	FALSE	FALSE	FALSE	FALSE
ZNF678	3.69562	0.0580089	0.20897	0.513472	0.756027	Not DE	FALSE	FALSE	FALSE	FALSE	FALSE
SNAP47	33.3788	-0.221905	0.185483	0.0902156	0.322374	Not DE	FALSE	FALSE	FALSE	FALSE	FALSE
JMJD4	12.5528	0.0791328	0.172475	0.489825	0.74031	Not DE	FALSE	FALSE	FALSE	FALSE	FALSE
WNT9A	4.15088	0.0981583	0.215447	0.343919	0.627426	Not DE	FALSE	FALSE	FALSE	FALSE	FALSE
WNT3A	2.35505	0.093486	0.230457	0.275416	0.565648	Not DE	FALSE	FALSE	FALSE	FALSE	FALSE
ARF1	42.8998	-0.82816	0.330922	0.000787849	0.0219527	Downregulated	TRUE	TRUE	TRUE	FALSE	FALSE
C1orf35	28.9204	0.568274	0.287477	0.00387006	0.0557416	Not DE	FALSE	FALSE	FALSE	FALSE	FALSE
GUK1	254.415	0.0899736	0.182397	0.410843	0.683175	Not DE	FALSE	FALSE	FALSE	FALSE	FALSE
GJC2	14.6215	-0.00831628	0.17391	0.926605	0.970553	Not DE	FALSE	FALSE	FALSE	FALSE	FALSE
IBA57	9.05376	0.0529931	0.178646	0.629913	0.827608	Not DE	FALSE	FALSE	FALSE	FALSE	FALSE
OBSCN	12.0969	-0.148506	0.197532	0.214085	0.500259	Not DE	FALSE	FALSE	FALSE	FALSE	FALSE
TRIM11	50.0404	0.324888	0.322653	0.0367199	0.199023	Not DE	FALSE	FALSE	FALSE	FALSE	FALSE
TRIM17	37.1474	-0.0444601	0.180417	0.675738	0.852928	Not DE	FALSE	FALSE	FALSE	FALSE	FALSE
HIST3H2A	14.3887	-0.361206	0.317393	0.0272251	0.168642	Not DE	FALSE	FALSE	FALSE	FALSE	FALSE
HIST3H2BB	11.201	-0.155013	0.24436	0.162247	0.43645	Not DE	FALSE	FALSE	FALSE	FALSE	FALSE
RNF187	289.33	0.27312	0.162289	0.0272386	0.168662	Not DE	FALSE	FALSE	FALSE	FALSE	FALSE
RHOU	23.9246	-0.0166632	0.171324	0.86699	0.944634	Not DE	FALSE	FALSE	FALSE	FALSE	FALSE
RAB4A	52.226	-0.250598	0.153324	0.0399643	0.209382	Not DE	FALSE	FALSE	FALSE	FALSE	FALSE
CCSAP	89.933	-0.156843	0.155341	0.169764	0.446056	Not DE	FALSE	FALSE	FALSE	FALSE	FALSE
ACTA1	3.00551	-0.0468995	0.212431	0.549066	0.777617	Not DE	FALSE	FALSE	FALSE	FALSE	FALSE
NUP133	33.3091	0.107678	0.134266	0.336381	0.620871	Not DE	FALSE	FALSE	FALSE	FALSE	FALSE
ABCB10	8.05285	-0.00320611	0.181978	0.972699	0.989877	Not DE	FALSE	FALSE	FALSE	FALSE	FALSE
TAF5L	5.9611	-0.0639508	0.197402	0.54578	0.775411	Not DE	FALSE	FALSE	FALSE	FALSE	FALSE
URB2	6.92369	0.427762	0.356207	0.0199718	0.142796	Not DE	FALSE	FALSE	FALSE	FALSE	FALSE
GALNT2	39.3718	0.403852	0.173564	0.00355331	0.0534026	Not DE	FALSE	FALSE	FALSE	FALSE	FALSE
PGBD5	33.674	-0.118408	0.158176	0.303162	0.593074	Not DE	FALSE	FALSE	FALSE	FALSE	FALSE
COG2	18.4879	0.131534	0.18214	0.27618	0.566367	Not DE	TRUE	FALSE	FALSE	FALSE	FALSE
AGT	225.378	1.43029	0.34396	1.24807e-06	0.000575189	Upregulated	TRUE	TRUE	TRUE	FALSE	FALSE
C1orf198	65.3857	0.139644	0.204001	0.250503	0.540265	Not DE	FALSE	FALSE	FALSE	FALSE	FALSE
TTC13	9.65998	-0.024513	0.170994	0.822653	0.925036	Not DE	FALSE	FALSE	FALSE	FALSE	FALSE
ARV1	25.7832	-0.23482	0.160086	0.0562226	0.252362	Not DE	FALSE	FALSE	FALSE	FALSE	FALSE
FAM89A	24.527	0.178333	0.229751	0.164429	0.438872	Not DE	FALSE	FALSE	FALSE	FALSE	FALSE
TRIM67	3.6982	0.160511	0.263365	0.133252	0.395446	Not DE	FALSE	FALSE	FALSE	FALSE	FALSE
AL109810.2	2.76304	0.226354	0.361642	0.0458552	0.225528	Not DE	FALSE	FALSE	FALSE	FALSE	FALSE
C1orf131	6.07458	-0.117792	0.221303	0.27249	0.563541	Not DE	FALSE	FALSE	FALSE	FALSE	FALSE
GNPAT	16.3717	-0.0539714	0.161809	0.616901	0.821364	Not DE	FALSE	FALSE	FALSE	FALSE	FALSE
EXOC8	14.4466	-0.0691174	0.164855	0.53246	0.766439	Not DE	FALSE	FALSE	FALSE	FALSE	FALSE
SPRTN	8.29246	0.0880136	0.195025	0.436243	0.701461	Not DE	FALSE	FALSE	FALSE	FALSE	FALSE
EGLN1	138.176	0.285579	0.14549	0.0140528	0.117926	Not DE	FALSE	FALSE	FALSE	FALSE	FALSE
TSNAX	36.241	0.195561	0.187569	0.130141	0.390329	Not DE	FALSE	FALSE	FALSE	FALSE	FALSE
DISC1	13.0021	0.100368	0.193319	0.376201	0.656443	Not DE	FALSE	FALSE	FALSE	FALSE	FALSE
SIPA1L2	23.8339	-0.283625	0.210228	0.0467955	0.228384	Not DE	FALSE	FALSE	FALSE	FALSE	FALSE
MAP10	6.17127	-0.0904817	0.20824	0.381624	0.659701	Not DE	FALSE	FALSE	FALSE	FALSE	FALSE
NTPCR	22.9687	0.106786	0.172132	0.354116	0.636451	Not DE	FALSE	FALSE	FALSE	FALSE	FALSE
PCNX2	71.2261	-0.381479	0.171594	0.00519112	0.0650633	Not DE	FALSE	FALSE	FALSE	FALSE	FALSE
MAP3K21	12.0023	-0.0368155	0.167489	0.728992	0.881296	Not DE	FALSE	FALSE	FALSE	FALSE	FALSE
KCNK1	56.6322	-0.972017	0.294124	2.49124e-05	0.00299798	Downregulated	TRUE	TRUE	TRUE	FALSE	FALSE
SLC35F3	16.9762	-0.355504	0.2547	0.0286461	0.173801	Not DE	FALSE	FALSE	FALSE	FALSE	FALSE
COA6	26.21	0.0844206	0.14794	0.454447	0.714077	Not DE	FALSE	FALSE	FALSE	FALSE	FALSE
TARBP1	27.1661	-0.0165154	0.1807	0.878896	0.950559	Not DE	FALSE	FALSE	FALSE	FALSE	FALSE
IRF2BP2	17.4882	-0.256595	0.26207	0.0822624	0.307845	Not DE	FALSE	FALSE	FALSE	FALSE	FALSE
TOMM20	140.246	-0.184734	0.158519	0.124968	0.38206	Not DE	FALSE	FALSE	FALSE	FALSE	FALSE
RBM34	1.27683	-0.0822189	0.234226	0.224226	0.511993	Not DE	FALSE	FALSE	FALSE	FALSE	FALSE
ARID4B	38.4494	-0.0242647	0.1369	0.834025	0.930424	Not DE	FALSE	FALSE	FALSE	FALSE	FALSE
GGPS1	14.5595	0.0485902	0.171843	0.683527	0.858388	Not DE	FALSE	FALSE	FALSE	FALSE	FALSE
TBCE	11.0653	-0.0153726	0.168922	0.885762	0.95339	Not DE	FALSE	FALSE	FALSE	FALSE	FALSE
TBCE.1	5.1411	0.123267	0.222324	0.25517	0.54524	Not DE	FALSE	FALSE	FALSE	FALSE	FALSE
B3GALNT2	6.71051	-0.0184417	0.18681	0.85046	0.937521	Not DE	FALSE	FALSE	FALSE	FALSE	FALSE
GNG4	17.7556	-0.241671	0.224854	0.0787522	0.30125	Not DE	FALSE	FALSE	FALSE	FALSE	FALSE
LYST	24.1351	-0.254488	0.194227	0.0608101	0.262988	Not DE	FALSE	FALSE	FALSE	FALSE	FALSE
NID1	11.3809	0.0673365	0.199286	0.509343	0.753414	Not DE	FALSE	FALSE	FALSE	FALSE	FALSE
GPR137B	44.6268	0.23126	0.163957	0.0615689	0.265096	Not DE	FALSE	FALSE	FALSE	FALSE	FALSE
ERO1B	21.9724	-0.221328	0.175729	0.083061	0.308847	Not DE	FALSE	FALSE	FALSE	FALSE	FALSE
LGALS8	18.0907	-0.142862	0.185196	0.247461	0.537131	Not DE	FALSE	FALSE	FALSE	FALSE	FALSE
HEATR1	15.4816	-0.16487	0.208062	0.185296	0.465118	Not DE	FALSE	FALSE	FALSE	FALSE	FALSE
ACTN2	28.5328	-0.632222	0.252498	0.000869226	0.0233303	Downregulated	FALSE	TRUE	FALSE	FALSE	FALSE
MTR	33.7666	0.0901621	0.158366	0.457594	0.717182	Not DE	FALSE	FALSE	FALSE	FALSE	FALSE
RYR2	26.281	-0.239551	0.173009	0.0603522	0.262374	Not DE	FALSE	FALSE	FALSE	FALSE	FALSE
ZP4	3.65525	0.0676404	0.229897	0.202938	0.487097	Not DE	FALSE	FALSE	FALSE	FALSE	FALSE
CHRM3	39.7268	-0.563321	0.199701	0.000492307	0.0163188	Not DE	FALSE	FALSE	FALSE	FALSE	FALSE
FMN2	29.2661	0.113778	0.160108	0.322902	0.610627	Not DE	FALSE	FALSE	FALSE	FALSE	FALSE
GREM2	9.02199	-0.0364913	0.178881	0.734825	0.883996	Not DE	FALSE	FALSE	FALSE	FALSE	FALSE
RGS7	70.3306	0.00446746	0.147915	0.999467	0.999955	Not DE	FALSE	FALSE	FALSE	FALSE	FALSE
FH	39.6466	-0.136317	0.163003	0.246702	0.536254	Not DE	FALSE	FALSE	FALSE	FALSE	FALSE
KMO	5.45464	0.223503	0.321834	0.0708272	0.285008	Not DE	FALSE	FALSE	FALSE	FALSE	FALSE
OPN3	31.5863	-0.312716	0.276743	0.0417591	0.213975	Not DE	FALSE	FALSE	FALSE	FALSE	FALSE
CHML	15.0529	-0.104516	0.190866	0.35955	0.64103	Not DE	FALSE	FALSE	FALSE	FALSE	FALSE
EXO1	3.19351	-0.0191399	0.200413	0.828322	0.927924	Not DE	FALSE	FALSE	FALSE	FALSE	FALSE
BECN2	3.16495	0.0285915	0.208699	0.716541	0.875292	Not DE	FALSE	FALSE	FALSE	FALSE	FALSE
MAP1LC3C	4.00585	-0.0146537	0.19792	0.877997	0.950002	Not DE	FALSE	FALSE	FALSE	FALSE	FALSE
PLD5	9.63027	-0.282823	0.261378	0.0572188	0.254891	Not DE	TRUE	FALSE	FALSE	FALSE	FALSE
CEP170	17.7682	-0.0633479	0.172901	0.574472	0.794736	Not DE	FALSE	FALSE	FALSE	FALSE	FALSE
SDCCAG8	65.1231	0.216322	0.159805	0.0785872	0.300905	Not DE	FALSE	FALSE	FALSE	FALSE	FALSE
AKT3	334.08	0.202836	0.182734	0.102457	0.344085	Not DE	FALSE	FALSE	FALSE	FALSE	FALSE
ZBTB18	82.5051	-0.561402	0.187969	0.000354202	0.0135983	Not DE	TRUE	FALSE	FALSE	FALSE	FALSE
ADSS	19.3542	-0.0890981	0.177297	0.443022	0.706701	Not DE	FALSE	FALSE	FALSE	FALSE	FALSE
DESI2	14.8687	-0.263499	0.235473	0.0651677	0.273086	Not DE	FALSE	FALSE	FALSE	FALSE	FALSE
AL451007.3	3.84204	-0.00677669	0.19972	0.94012	0.976464	Not DE	FALSE	FALSE	FALSE	FALSE	FALSE
COX20	5.36387	-0.134865	0.241653	0.17783	0.456097	Not DE	FALSE	FALSE	FALSE	FALSE	FALSE
HNRNPU	97.4828	0.0516278	0.161669	0.647203	0.837868	Not DE	FALSE	FALSE	FALSE	FALSE	FALSE
EFCAB2	32.118	0.477544	0.198473	0.0022207	0.0403492	Not DE	FALSE	FALSE	FALSE	FALSE	FALSE
KIF26B	12.2695	0.00826805	0.173018	0.940696	0.976523	Not DE	FALSE	FALSE	FALSE	FALSE	FALSE
SMYD3	14.3626	-0.118226	0.175442	0.315762	0.605038	Not DE	FALSE	FALSE	FALSE	FALSE	FALSE
TFB2M	5.61926	0.0759905	0.198492	0.47725	0.731017	Not DE	FALSE	FALSE	FALSE	FALSE	FALSE
CNST	34.938	-0.185846	0.144084	0.102924	0.345291	Not DE	FALSE	FALSE	FALSE	FALSE	FALSE
SCCPDH	35.4604	-0.342081	0.174863	0.0121198	0.109032	Not DE	FALSE	FALSE	FALSE	FALSE	FALSE
AHCTF1	6.51219	-0.023882	0.196442	0.796447	0.91325	Not DE	FALSE	FALSE	FALSE	FALSE	FALSE
ZNF670	2.27473	-0.104811	0.228942	0.280452	0.571483	Not DE	FALSE	FALSE	FALSE	FALSE	FALSE
ZNF669	3.63203	0.0814174	0.219871	0.364995	0.646488	Not DE	FALSE	FALSE	FALSE	FALSE	FALSE
ZNF124	13.1403	0.178057	0.236448	0.150616	0.420547	Not DE	FALSE	FALSE	TRUE	FALSE	FALSE
ZNF496	12.9186	0.0319868	0.161744	0.775223	0.903447	Not DE	FALSE	FALSE	FALSE	FALSE	FALSE
NLRP3	5.97173	0.110242	0.220251	0.294386	0.584755	Not DE	FALSE	FALSE	FALSE	FALSE	FALSE
OR2B11	3.4587	0.0698112	0.216194	0.422597	0.691876	Not DE	FALSE	FALSE	FALSE	FALSE	FALSE
GCSAML-AS1	1.85791	0.113575	0.25048	0.126912	0.385413	Not DE	FALSE	FALSE	FALSE	FALSE	FALSE
OR2G3	2.91531	0.110244	0.232774	0.247737	0.537516	Not DE	FALSE	FALSE	FALSE	FALSE	FALSE
OR13G1	2.20362	0.0683455	0.217109	0.421035	0.690942	Not DE	FALSE	FALSE	FALSE	FALSE	FALSE
OR6F1	2.83111	0.266525	0.405224	0.0440969	0.220537	Not DE	FALSE	FALSE	FALSE	FALSE	FALSE
OR14K1	4.34153	0.0748171	0.211443	0.434124	0.699835	Not DE	FALSE	FALSE	FALSE	FALSE	FALSE
OR1C1	2.48574	0.0868237	0.224267	0.318834	0.60749	Not DE	FALSE	FALSE	FALSE	FALSE	FALSE
OR11L1	2.59488	0.0536152	0.213281	0.503789	0.74968	Not DE	FALSE	FALSE	FALSE	FALSE	FALSE
TRIM58	3.71425	0.088138	0.224566	0.317095	0.605913	Not DE	FALSE	FALSE	FALSE	FALSE	FALSE
OR2T8	2.34378	0.0788955	0.223088	0.341629	0.625379	Not DE	FALSE	FALSE	FALSE	FALSE	FALSE
OR2AJ1	3.97512	-0.0669363	0.208703	0.470599	0.72544	Not DE	FALSE	FALSE	FALSE	FALSE	FALSE
OR2L5	1.85303	-0.119624	0.248014	0.172719	0.449372	Not DE	FALSE	FALSE	FALSE	FALSE	FALSE
OR2L2	1.95085	-0.0624016	0.220066	0.412513	0.684786	Not DE	FALSE	FALSE	FALSE	FALSE	FALSE
OR2L3	2.94673	-0.1333	0.248647	0.184423	0.464048	Not DE	FALSE	FALSE	FALSE	FALSE	FALSE
OR2L13	5.58006	-0.0368811	0.194653	0.704687	0.868636	Not DE	FALSE	FALSE	FALSE	FALSE	FALSE
OR2M4	2.49757	0.113479	0.236951	0.219906	0.507431	Not DE	FALSE	FALSE	FALSE	FALSE	FALSE
OR2T12	6.83436	1.00184	0.513704	0.00217902	0.0398061	Upregulated	FALSE	TRUE	FALSE	FALSE	FALSE
OR14C36	3.04491	0.134448	0.249939	0.163633	0.438211	Not DE	FALSE	FALSE	FALSE	FALSE	FALSE
OR2T4	3.442	0.0641219	0.210286	0.490158	0.740476	Not DE	FALSE	FALSE	FALSE	FALSE	FALSE
OR2T6	3.62727	0.0895833	0.226571	0.285637	0.576375	Not DE	FALSE	FALSE	FALSE	FALSE	FALSE
OR2T1	3.14803	0.109761	0.23831	0.212658	0.498464	Not DE	FALSE	FALSE	FALSE	FALSE	FALSE
OR2T2	3.31447	0.0832651	0.219295	0.35616	0.638195	Not DE	FALSE	FALSE	FALSE	FALSE	FALSE
OR2G6	2.58029	0.0382976	0.206521	0.65305	0.841614	Not DE	FALSE	FALSE	FALSE	FALSE	FALSE
OR2T34	3.04028	0.0998032	0.231734	0.242094	0.53079	Not DE	FALSE	FALSE	FALSE	FALSE	FALSE
OR2T10	1.63601	0.0487788	0.215479	0.540826	0.772469	Not DE	FALSE	FALSE	FALSE	FALSE	FALSE
OR2T11	3.92787	0.573705	0.584413	0.0169637	0.130545	Not DE	FALSE	FALSE	FALSE	FALSE	FALSE
OR14I1	6.33131	-0.696124	0.604925	0.00671676	0.0766833	Not DE	FALSE	FALSE	FALSE	FALSE	FALSE
SH3BP5L	51.4636	-0.0070901	0.138279	0.962453	0.986268	Not DE	FALSE	FALSE	FALSE	FALSE	FALSE
ZNF672	10.9889	0.0939192	0.2005	0.386196	0.662703	Not DE	FALSE	FALSE	TRUE	TRUE	FALSE
ZNF692	20.0383	0.270187	0.214975	0.058	0.256992	Not DE	FALSE	FALSE	FALSE	FALSE	FALSE
PGBD2	8.19654	-0.0476253	0.185206	0.64131	0.834519	Not DE	FALSE	FALSE	FALSE	FALSE	FALSE
FAM110C	12.2593	0.0452468	0.188249	0.659309	0.84546	Not DE	FALSE	FALSE	FALSE	FALSE	FALSE
SH3YL1	16.2076	0.10043	0.169	0.39232	0.668626	Not DE	FALSE	FALSE	FALSE	FALSE	FALSE
ACP1	4.99997	-0.0431436	0.219176	0.470997	0.725542	Not DE	FALSE	FALSE	FALSE	FALSE	FALSE
ALKAL2	3.63898	-0.0258303	0.201483	0.766039	0.899177	Not DE	FALSE	FALSE	FALSE	FALSE	FALSE
TMEM18	24.6076	0.431404	0.322796	0.0178588	0.133957	Not DE	TRUE	FALSE	FALSE	FALSE	FALSE
SNTG2	2.84735	0.0343603	0.205353	0.68656	0.860181	Not DE	FALSE	FALSE	FALSE	FALSE	FALSE
PXDN	9.07158	0.0790339	0.182899	0.484352	0.736529	Not DE	FALSE	FALSE	FALSE	FALSE	FALSE
EIPR1	31.3907	0.261637	0.184858	0.0474587	0.230385	Not DE	FALSE	FALSE	FALSE	FALSE	FALSE
TRAPPC12	26.2017	0.000971153	0.14057	0.999139	0.999954	Not DE	FALSE	FALSE	FALSE	FALSE	FALSE
ADI1	129.342	0.432602	0.172591	0.002047	0.038239	Not DE	FALSE	FALSE	FALSE	FALSE	FALSE
RNASEH1	24.168	-0.0249863	0.150607	0.829069	0.928307	Not DE	FALSE	FALSE	FALSE	FALSE	FALSE
COLEC11	6.1031	0.137215	0.241404	0.187017	0.467248	Not DE	FALSE	FALSE	TRUE	FALSE	FALSE
CMPK2	8.46732	0.0106893	0.181942	0.91925	0.967776	Not DE	FALSE	FALSE	FALSE	FALSE	FALSE
RSAD2	3.77769	0.161695	0.256894	0.146715	0.414864	Not DE	FALSE	FALSE	FALSE	FALSE	FALSE
RNF144A	35.7173	0.0123029	0.137549	0.903997	0.960683	Not DE	FALSE	FALSE	FALSE	FALSE	FALSE
ID2	114.729	0.111892	0.142422	0.300833	0.591025	Not DE	FALSE	FALSE	FALSE	FALSE	FALSE
KIDINS220	112.642	-0.136677	0.131048	0.198115	0.480938	Not DE	FALSE	FALSE	FALSE	FALSE	FALSE
MBOAT2	45.7327	-0.0424685	0.140866	0.699081	0.866907	Not DE	FALSE	FALSE	FALSE	FALSE	FALSE
ASAP2	47.0809	0.0859522	0.136344	0.444869	0.707792	Not DE	FALSE	FALSE	FALSE	FALSE	FALSE
ITGB1BP1	35.0364	-0.24156	0.207158	0.0773092	0.298367	Not DE	FALSE	FALSE	FALSE	FALSE	FALSE
CPSF3	14.6341	0.0485503	0.162634	0.653682	0.841814	Not DE	FALSE	FALSE	FALSE	FALSE	FALSE
IAH1	29.1818	-0.167227	0.165825	0.170916	0.447185	Not DE	FALSE	FALSE	FALSE	FALSE	FALSE
ADAM17	30.5482	0.228129	0.157266	0.06084	0.263049	Not DE	FALSE	FALSE	FALSE	FALSE	FALSE
YWHAQ	115.674	0.454637	0.175257	0.00146605	0.0312137	Not DE	FALSE	FALSE	FALSE	FALSE	FALSE
TAF1B	7.15645	0.054687	0.190089	0.60452	0.813668	Not DE	FALSE	FALSE	FALSE	FALSE	FALSE
GRHL1	8.1796	-0.518177	0.320145	0.00834279	0.0867557	Not DE	FALSE	FALSE	FALSE	FALSE	FALSE
KLF11	8.83781	0.0516353	0.190021	0.616714	0.821247	Not DE	FALSE	FALSE	FALSE	FALSE	FALSE
CYS1	12.424	0.414018	0.357254	0.021862	0.150648	Not DE	FALSE	FALSE	FALSE	FALSE	FALSE
RRM2	6.57862	0.167287	0.248508	0.153378	0.424808	Not DE	FALSE	FALSE	FALSE	FALSE	FALSE
HPCAL1	262.483	-0.141252	0.199909	0.22966	0.517263	Not DE	FALSE	FALSE	FALSE	FALSE	FALSE
ODC1	5.1744	-0.106968	0.210994	0.332244	0.617517	Not DE	FALSE	FALSE	FALSE	FALSE	FALSE
NOL10	27.2117	0.23197	0.204998	0.0835552	0.309782	Not DE	FALSE	FALSE	FALSE	FALSE	FALSE
ATP6V1C2	2.6125	-0.00395983	0.208909	0.930458	0.97232	Not DE	FALSE	FALSE	FALSE	FALSE	FALSE
PDIA6	25.2963	-0.1459	0.194646	0.235897	0.523527	Not DE	FALSE	FALSE	FALSE	FALSE	FALSE
KCNF1	26.0839	0.191617	0.202661	0.137787	0.402788	Not DE	FALSE	FALSE	FALSE	FALSE	FALSE
C2orf50	5.6143	0.0343391	0.192129	0.733159	0.883633	Not DE	FALSE	FALSE	FALSE	FALSE	FALSE
SLC66A3	5.14555	0.118161	0.231664	0.23995	0.528204	Not DE	FALSE	FALSE	FALSE	FALSE	FALSE
ROCK2	58.8571	-0.343184	0.14654	0.00419925	0.0588498	Not DE	FALSE	FALSE	FALSE	FALSE	FALSE
E2F6	14.0792	-0.278794	0.237277	0.0573387	0.25522	Not DE	FALSE	FALSE	FALSE	FALSE	FALSE
GREB1	14.9781	-0.142955	0.172234	0.233375	0.520154	Not DE	FALSE	FALSE	FALSE	FALSE	FALSE
NTSR2	12.5118	0.12167	0.205816	0.284348	0.5749	Not DE	FALSE	FALSE	FALSE	FALSE	FALSE
LPIN1	27.4784	0.0731411	0.161567	0.501523	0.748482	Not DE	FALSE	FALSE	FALSE	FALSE	FALSE
TRIB2	21.3422	0.212309	0.214016	0.110611	0.358494	Not DE	FALSE	FALSE	FALSE	FALSE	FALSE
LRATD1	94.9957	-0.0843228	0.155606	0.459525	0.718382	Not DE	FALSE	FALSE	FALSE	FALSE	FALSE
NBAS	45.3435	-0.469976	0.163226	0.000532483	0.0170293	Not DE	FALSE	FALSE	FALSE	FALSE	FALSE
DDX1	45.9341	-0.202774	0.178517	0.105259	0.349328	Not DE	FALSE	FALSE	FALSE	FALSE	FALSE
MYCNOS	7.76422	0.0871912	0.200798	0.424437	0.692876	Not DE	FALSE	FALSE	FALSE	FALSE	FALSE
MYCN	6.29149	-0.028926	0.183746	0.786634	0.908334	Not DE	FALSE	FALSE	FALSE	FALSE	FALSE
FAM49A	97.4959	-0.36194	0.141225	0.00212483	0.0392032	Not DE	TRUE	FALSE	FALSE	FALSE	FALSE
RAD51AP2	4.05733	-0.0836548	0.220978	0.319339	0.607754	Not DE	FALSE	FALSE	FALSE	FALSE	FALSE
VSNL1	871.366	0.521667	0.24061	0.00241108	0.0426971	Not DE	FALSE	FALSE	TRUE	TRUE	TRUE
SMC6	15.3075	-0.305567	0.238555	0.0419944	0.214717	Not DE	FALSE	FALSE	FALSE	FALSE	FALSE
GEN1	5.33543	0.272636	0.381001	0.0486737	0.233687	Not DE	FALSE	FALSE	FALSE	FALSE	FALSE
KCNS3	7.10025	0.00356416	0.187086	0.969655	0.988567	Not DE	FALSE	FALSE	FALSE	FALSE	FALSE
RDH14	16.1909	-0.0102445	0.151642	0.925115	0.969972	Not DE	FALSE	FALSE	FALSE	FALSE	FALSE
NT5C1B	2.26585	0.0299227	0.208674	0.707029	0.869948	Not DE	FALSE	FALSE	FALSE	FALSE	FALSE
OSR1	2.90871	0.126131	0.244393	0.18751	0.467708	Not DE	FALSE	FALSE	FALSE	FALSE	FALSE
TTC32	7.17989	0.0155294	0.181934	0.874543	0.947944	Not DE	FALSE	FALSE	FALSE	FALSE	FALSE
WDR35	15.4744	0.366419	0.242937	0.0225099	0.153163	Not DE	FALSE	FALSE	FALSE	FALSE	FALSE
MATN3	5.86842	0.179315	0.275955	0.112808	0.362011	Not DE	FALSE	FALSE	FALSE	FALSE	FALSE
LAPTM4A	43.3696	0.274346	0.176581	0.0392536	0.207579	Not DE	FALSE	FALSE	FALSE	FALSE	FALSE
SDC1	4.19629	0.926386	0.592508	0.00474276	0.0626596	Not DE	FALSE	FALSE	FALSE	FALSE	FALSE
PUM2	68.633	-0.453196	0.145931	0.000308274	0.0124562	Not DE	FALSE	FALSE	FALSE	FALSE	FALSE
RHOB	306.154	0.0190674	0.152093	0.871315	0.946358	Not DE	FALSE	FALSE	FALSE	FALSE	FALSE
HS1BP3	2.78163	0.0286731	0.203918	0.715384	0.874522	Not DE	FALSE	FALSE	FALSE	FALSE	FALSE
GDF7	5.22042	0.117729	0.222842	0.269173	0.560587	Not DE	FALSE	FALSE	FALSE	FALSE	FALSE
LDAH	14.8558	0.0170725	0.155757	0.881627	0.951962	Not DE	FALSE	FALSE	FALSE	FALSE	FALSE
APOB	1.80141	0.0163254	0.207823	0.824281	0.926023	Not DE	FALSE	FALSE	FALSE	FALSE	FALSE
TDRD15	2.81439	0.117904	0.237762	0.223057	0.51094	Not DE	FALSE	FALSE	FALSE	FALSE	FALSE
KLHL29	15.674	-0.295441	0.227206	0.0430771	0.217971	Not DE	FALSE	FALSE	FALSE	FALSE	FALSE
ATAD2B	12.8043	0.101387	0.182184	0.38728	0.663612	Not DE	FALSE	FALSE	FALSE	FALSE	FALSE
UBXN2A	14.6825	0.247336	0.235127	0.0817123	0.306527	Not DE	FALSE	FALSE	FALSE	FALSE	FALSE
WDCP	5.49904	0.00436254	0.184365	0.967217	0.987624	Not DE	FALSE	FALSE	FALSE	FALSE	FALSE
FKBP1B	12.3941	-0.0984842	0.230509	0.25388	0.544255	Not DE	FALSE	FALSE	FALSE	FALSE	FALSE
SF3B6	26.586	0.630896	0.242643	0.000846759	0.0231666	Upregulated	FALSE	TRUE	FALSE	FALSE	FALSE
FAM228B	18.3482	-0.0174583	0.156175	0.898324	0.95813	Not DE	FALSE	FALSE	FALSE	FALSE	FALSE
TP53I3	10.8393	-0.156178	0.213008	0.205187	0.489638	Not DE	FALSE	FALSE	FALSE	FALSE	FALSE
PFN4	3.86821	-0.0196507	0.200667	0.821543	0.924734	Not DE	FALSE	FALSE	FALSE	FALSE	FALSE
FAM228A	6.89663	0.240503	0.284958	0.0871918	0.31831	Not DE	FALSE	FALSE	TRUE	FALSE	TRUE
ITSN2	22.0976	-0.177133	0.190354	0.155478	0.427914	Not DE	FALSE	FALSE	FALSE	FALSE	FALSE
NCOA1	59.0589	-0.276638	0.164694	0.0306387	0.180112	Not DE	FALSE	FALSE	FALSE	FALSE	FALSE
PTRHD1	20.9802	0.384838	0.199955	0.0103505	0.0991867	Not DE	FALSE	FALSE	FALSE	FALSE	FALSE
CENPO	3.43915	0.00661685	0.203313	0.935843	0.975125	Not DE	FALSE	FALSE	FALSE	FALSE	FALSE
ADCY3	34.976	-0.385449	0.18563	0.00724877	0.0800401	Not DE	FALSE	FALSE	FALSE	FALSE	FALSE
DNAJC27	20.5926	0.216835	0.183612	0.0932276	0.328013	Not DE	FALSE	FALSE	FALSE	FALSE	FALSE
EFR3B	45.5287	0.319919	0.199337	0.0225044	0.153163	Not DE	FALSE	FALSE	FALSE	FALSE	FALSE
POMC	2.68417	0.160775	0.272711	0.114695	0.364964	Not DE	FALSE	FALSE	FALSE	FALSE	FALSE
DNMT3A	30.9101	0.0715295	0.161391	0.529083	0.764048	Not DE	FALSE	FALSE	FALSE	FALSE	FALSE
DTNB	37.7285	-0.482078	0.227499	0.00429611	0.0598035	Not DE	TRUE	FALSE	FALSE	FALSE	FALSE
ASXL2	18.1344	0.158679	0.200545	0.204923	0.489451	Not DE	FALSE	FALSE	FALSE	FALSE	FALSE
KIF3C	92.1279	-0.693888	0.174497	5.74765e-06	0.00122373	Downregulated	FALSE	TRUE	FALSE	FALSE	FALSE
RAB10	81.9496	0.0840065	0.146081	0.451279	0.711561	Not DE	FALSE	FALSE	FALSE	FALSE	FALSE
GAREM2	31.9625	0.613289	0.357674	0.00512188	0.0646108	Not DE	FALSE	FALSE	FALSE	FALSE	FALSE
HADHA	40.5836	0.121664	0.149892	0.303382	0.593295	Not DE	FALSE	FALSE	FALSE	FALSE	FALSE
HADHB	34.9578	0.54356	0.231859	0.00235226	0.0419592	Not DE	FALSE	FALSE	FALSE	FALSE	FALSE
ADGRF3	3.93984	0.0329169	0.197804	0.728721	0.881097	Not DE	FALSE	FALSE	FALSE	FALSE	FALSE
SELENOI	33.8382	-0.0506028	0.149232	0.654306	0.842139	Not DE	FALSE	FALSE	FALSE	FALSE	FALSE
DRC1	8.14968	0.888545	0.411494	0.00162516	0.0331024	Upregulated	TRUE	TRUE	FALSE	FALSE	FALSE
OTOF	2.42327	0.0630394	0.21802	0.432923	0.698922	Not DE	FALSE	FALSE	FALSE	FALSE	FALSE
CIB4	2.09796	0.208606	0.347171	0.039198	0.207571	Not DE	FALSE	FALSE	FALSE	FALSE	FALSE
KCNK3	16.5896	-0.0465764	0.176499	0.666034	0.847617	Not DE	FALSE	FALSE	FALSE	FALSE	FALSE
SLC35F6	13.0059	0.090689	0.180128	0.430843	0.69755	Not DE	FALSE	FALSE	FALSE	FALSE	FALSE
CENPA	2.82023	0.0347606	0.210529	0.65013	0.839949	Not DE	FALSE	FALSE	FALSE	FALSE	FALSE
DPYSL5	19.4856	-0.209648	0.188351	0.105568	0.349726	Not DE	FALSE	FALSE	FALSE	FALSE	FALSE
MAPRE3	138.628	-0.125865	0.138526	0.24346	0.532554	Not DE	FALSE	FALSE	FALSE	FALSE	FALSE
TMEM214	20.988	-0.0388543	0.150258	0.751038	0.892015	Not DE	FALSE	FALSE	FALSE	FALSE	FALSE
AGBL5	11.4138	0.159538	0.196472	0.196924	0.479561	Not DE	FALSE	FALSE	FALSE	FALSE	FALSE
OST4	10.9923	0.0195533	0.191854	0.849238	0.936972	Not DE	FALSE	FALSE	FALSE	FALSE	FALSE
EMILIN1	7.75619	0.173952	0.262894	0.124633	0.381595	Not DE	FALSE	FALSE	FALSE	FALSE	FALSE
KHK	13.9038	0.199766	0.220839	0.123628	0.380518	Not DE	FALSE	FALSE	FALSE	TRUE	FALSE
CGREF1	49.3128	0.109722	0.173554	0.340396	0.624068	Not DE	FALSE	FALSE	FALSE	FALSE	FALSE
ABHD1	5.94814	-0.0237439	0.201801	0.783931	0.908115	Not DE	FALSE	FALSE	FALSE	FALSE	FALSE
PREB	23.6472	-0.0838346	0.155501	0.464682	0.722034	Not DE	FALSE	FALSE	FALSE	FALSE	FALSE
PRR30	4.85382	0.12155	0.241275	0.194661	0.477253	Not DE	FALSE	FALSE	FALSE	FALSE	FALSE
TCF23	3.14104	0.129559	0.247631	0.17813	0.456447	Not DE	FALSE	FALSE	FALSE	FALSE	FALSE
SLC5A6	20.2374	-0.105056	0.205848	0.328542	0.615049	Not DE	FALSE	FALSE	FALSE	FALSE	FALSE
ATRAID	17.8481	0.153789	0.196179	0.21281	0.498608	Not DE	FALSE	FALSE	FALSE	FALSE	FALSE
CAD	4.01643	0.0249639	0.20174	0.786107	0.908206	Not DE	FALSE	FALSE	FALSE	FALSE	FALSE
SLC30A3	16.0188	-0.123561	0.207265	0.277433	0.567894	Not DE	FALSE	FALSE	FALSE	FALSE	FALSE
DNAJC5G	5.10836	0.044341	0.205107	0.622269	0.824801	Not DE	FALSE	FALSE	FALSE	FALSE	FALSE
TRIM54	3.08011	-0.0933447	0.221192	0.320994	0.609367	Not DE	FALSE	FALSE	FALSE	FALSE	FALSE
UCN	10.9513	-0.0701343	0.180792	0.527766	0.76343	Not DE	FALSE	FALSE	FALSE	FALSE	FALSE
MPV17	97.1682	0.168097	0.126552	0.10783	0.354039	Not DE	FALSE	FALSE	FALSE	FALSE	FALSE
GTF3C2	11.7461	-0.000177266	0.161946	0.982956	0.993848	Not DE	FALSE	FALSE	FALSE	FALSE	FALSE
EIF2B4	9.77496	-0.0697077	0.175665	0.536243	0.769652	Not DE	FALSE	FALSE	FALSE	FALSE	FALSE
SNX17	47.7808	-0.118081	0.146144	0.299848	0.590292	Not DE	FALSE	FALSE	FALSE	FALSE	FALSE
ZNF513	9.40145	0.106478	0.21581	0.306369	0.595842	Not DE	FALSE	FALSE	FALSE	FALSE	FALSE
PPM1G	21.5057	0.262592	0.236148	0.065216	0.273151	Not DE	FALSE	FALSE	FALSE	FALSE	FALSE
NRBP1	41.6995	0.0498029	0.132999	0.622053	0.824785	Not DE	FALSE	FALSE	FALSE	FALSE	FALSE
KRTCAP3	5.47135	0.0316383	0.195231	0.742799	0.88781	Not DE	FALSE	FALSE	FALSE	FALSE	FALSE
IFT172	36.0741	-0.195058	0.141057	0.08776	0.319343	Not DE	FALSE	FALSE	FALSE	FALSE	FALSE
FNDC4	32.017	-0.190294	0.148224	0.101	0.341736	Not DE	FALSE	FALSE	FALSE	FALSE	FALSE
GCKR	1.30506	-0.0217851	0.212749	0.757028	0.894451	Not DE	FALSE	FALSE	FALSE	FALSE	FALSE
C2orf16	3.10391	0.00587794	0.205122	0.939899	0.97642	Not DE	FALSE	FALSE	FALSE	FALSE	FALSE
ZNF512	38.1515	0.0318656	0.123491	0.764603	0.898257	Not DE	FALSE	FALSE	FALSE	FALSE	FALSE
CCDC121	6.36562	0.014878	0.189728	0.889203	0.954742	Not DE	FALSE	FALSE	FALSE	FALSE	FALSE
GPN1	17.0187	-0.501596	0.234814	0.00323656	0.0504217	Not DE	FALSE	FALSE	FALSE	FALSE	FALSE
SUPT7L	28.6686	-0.220796	0.170506	0.0754953	0.295557	Not DE	FALSE	FALSE	FALSE	FALSE	FALSE
SLC4A1AP	57.6241	-0.0984005	0.135316	0.354554	0.636893	Not DE	FALSE	FALSE	FALSE	FALSE	FALSE
RBKS	4.94547	-0.0619713	0.202759	0.528244	0.76343	Not DE	FALSE	FALSE	FALSE	FALSE	FALSE
BABAM2	18.084	-0.577709	0.246303	0.001582	0.0326363	Not DE	FALSE	FALSE	FALSE	FALSE	FALSE
FOSL2	38.3481	-0.383845	0.250069	0.0179021	0.134039	Not DE	FALSE	FALSE	FALSE	FALSE	FALSE
PLB1	4.73159	-0.00340172	0.188057	0.957603	0.984213	Not DE	FALSE	FALSE	FALSE	FALSE	FALSE
PPP1CB	82.4739	0.363526	0.151906	0.00402114	0.0572062	Not DE	FALSE	FALSE	FALSE	FALSE	FALSE
TRMT61B	14.6958	-0.296689	0.212109	0.0396436	0.208738	Not DE	TRUE	FALSE	FALSE	FALSE	FALSE
WDR43	18.6081	0.0637103	0.151202	0.561821	0.785615	Not DE	FALSE	FALSE	FALSE	FALSE	FALSE
TOGARAM2	7.04269	0.0574563	0.218468	0.432385	0.698368	Not DE	FALSE	FALSE	FALSE	FALSE	FALSE
PCARE	2.73384	-0.0389855	0.207818	0.647409	0.837868	Not DE	FALSE	FALSE	FALSE	FALSE	FALSE
CLIP4	50.6149	0.245848	0.171734	0.0541878	0.24688	Not DE	FALSE	FALSE	FALSE	FALSE	FALSE
ALK	4.65333	0.188429	0.273628	0.115453	0.366032	Not DE	FALSE	FALSE	FALSE	FALSE	FALSE
YPEL5	67.8941	-0.242714	0.178992	0.0619346	0.266325	Not DE	FALSE	FALSE	FALSE	FALSE	FALSE
LBH	19.7507	0.135712	0.243794	0.176651	0.454828	Not DE	FALSE	FALSE	FALSE	FALSE	FALSE
LCLAT1	17.4391	0.248165	0.215714	0.0741326	0.292497	Not DE	FALSE	FALSE	FALSE	FALSE	FALSE
CAPN13	2.21129	-0.0501376	0.2144	0.517024	0.758634	Not DE	FALSE	FALSE	FALSE	FALSE	FALSE
GALNT14	4.60904	-0.100561	0.211545	0.339005	0.622734	Not DE	FALSE	FALSE	FALSE	FALSE	FALSE
EHD3	123.601	0.0617672	0.178328	0.574037	0.794685	Not DE	FALSE	FALSE	FALSE	FALSE	FALSE
XDH	3.62483	-0.0543591	0.214625	0.490641	0.740851	Not DE	FALSE	FALSE	FALSE	FALSE	FALSE
DPY30	50.1576	0.120205	0.142663	0.293871	0.584325	Not DE	FALSE	FALSE	FALSE	FALSE	FALSE
SPAST	34.9156	0.0973219	0.13581	0.372563	0.65318	Not DE	FALSE	FALSE	FALSE	FALSE	FALSE
SLC30A6	10.672	0.415531	0.332022	0.0214136	0.148669	Not DE	FALSE	FALSE	FALSE	FALSE	FALSE
NLRC4	2.98653	0.0409436	0.210817	0.594917	0.807766	Not DE	FALSE	FALSE	FALSE	FALSE	FALSE
YIPF4	39.1396	0.0211053	0.149425	0.848428	0.936763	Not DE	FALSE	FALSE	FALSE	FALSE	FALSE
BIRC6	36.2946	-0.196016	0.138105	0.076445	0.296851	Not DE	FALSE	FALSE	FALSE	FALSE	FALSE
TTC27	9.47695	-0.00740972	0.175453	0.94385	0.97791	Not DE	FALSE	FALSE	FALSE	FALSE	FALSE
LTBP1	7.98779	-0.00405681	0.187257	0.969448	0.988556	Not DE	FALSE	FALSE	FALSE	FALSE	FALSE
RASGRP3	5.05702	0.106196	0.220164	0.303099	0.593065	Not DE	FALSE	FALSE	FALSE	FALSE	FALSE
FAM98A	14.9338	-0.722591	0.262575	0.000451858	0.0154403	Downregulated	FALSE	TRUE	TRUE	FALSE	TRUE
CRIM1	35.3889	0.156266	0.15511	0.186243	0.466134	Not DE	FALSE	FALSE	FALSE	FALSE	FALSE
FEZ2	71.9449	0.0586826	0.137481	0.598182	0.810331	Not DE	FALSE	FALSE	FALSE	FALSE	FALSE
VIT	2.896	0.0404261	0.20702	0.635621	0.831227	Not DE	FALSE	FALSE	FALSE	FALSE	FALSE
STRN	33.6813	-0.0784625	0.17227	0.493728	0.742358	Not DE	FALSE	FALSE	FALSE	FALSE	FALSE
HEATR5B	28.3604	-0.274494	0.183618	0.0390539	0.207078	Not DE	FALSE	FALSE	FALSE	FALSE	FALSE
GPATCH11	6.53052	-0.0958333	0.199791	0.391335	0.66758	Not DE	FALSE	FALSE	FALSE	FALSE	FALSE
EIF2AK2	52.9387	-0.0255538	0.126978	0.812861	0.921823	Not DE	FALSE	FALSE	FALSE	FALSE	FALSE
SULT6B1	2.71212	0.0167121	0.203622	0.847617	0.936227	Not DE	FALSE	FALSE	FALSE	FALSE	FALSE
CEBPZOS	14.8144	0.140586	0.185333	0.241098	0.529621	Not DE	FALSE	FALSE	FALSE	FALSE	FALSE
CEBPZ	22.1978	0.0684054	0.181668	0.54665	0.7758	Not DE	FALSE	FALSE	FALSE	FALSE	FALSE
NDUFAF7	24.3003	0.0899181	0.159842	0.433664	0.699802	Not DE	FALSE	FALSE	FALSE	FALSE	FALSE
PRKD3	18.3373	0.242317	0.219546	0.0812764	0.305444	Not DE	FALSE	FALSE	FALSE	FALSE	FALSE
QPCT	9.57016	0.0184219	0.180051	0.864893	0.943339	Not DE	FALSE	FALSE	FALSE	FALSE	FALSE
CDC42EP3	14.1198	-0.275079	0.238651	0.0579346	0.256908	Not DE	FALSE	FALSE	FALSE	FALSE	FALSE
RMDN2	14.949	-0.554995	0.354592	0.00705475	0.0786297	Not DE	FALSE	FALSE	FALSE	FALSE	FALSE
CYP1B1	10.3959	-0.386605	0.260366	0.0188652	0.138722	Not DE	FALSE	FALSE	FALSE	FALSE	FALSE
ATL2	25.4119	-0.304727	0.191062	0.0269321	0.167702	Not DE	FALSE	FALSE	FALSE	FALSE	FALSE
HNRNPLL	30.7375	-0.291473	0.174884	0.0267863	0.167398	Not DE	FALSE	FALSE	FALSE	FALSE	FALSE
GALM	6.80732	0.0205762	0.189991	0.835791	0.931059	Not DE	FALSE	FALSE	FALSE	FALSE	FALSE
SRSF7	12.9356	0.173099	0.220283	0.167838	0.443693	Not DE	FALSE	FALSE	FALSE	FALSE	FALSE
GEMIN6	17.0136	0.38744	0.23539	0.0163983	0.127973	Not DE	FALSE	FALSE	FALSE	FALSE	FALSE
DHX57	22.2113	0.555551	0.295158	0.00488647	0.0634862	Not DE	FALSE	FALSE	TRUE	FALSE	TRUE
MORN2	18.7239	0.192466	0.183764	0.123661	0.380518	Not DE	FALSE	FALSE	FALSE	FALSE	FALSE
ARHGEF33	7.97659	0.127987	0.200135	0.285841	0.576508	Not DE	FALSE	FALSE	FALSE	FALSE	FALSE
SOS1	24.2399	-0.353849	0.23479	0.0248414	0.161401	Not DE	TRUE	FALSE	TRUE	FALSE	TRUE
MAP4K3	33.4993	0.154044	0.158892	0.199511	0.482054	Not DE	FALSE	FALSE	FALSE	FALSE	FALSE
TMEM178A	56.4976	-0.810987	0.21568	8.61461e-06	0.00157212	Downregulated	TRUE	TRUE	FALSE	FALSE	FALSE
THUMPD2	6.52615	0.0700311	0.201237	0.500649	0.747754	Not DE	FALSE	FALSE	FALSE	FALSE	FALSE
SLC8A1	179.716	-0.077952	0.177819	0.482139	0.734974	Not DE	FALSE	FALSE	FALSE	FALSE	FALSE
C2orf91	3.15	0.0750215	0.221783	0.368443	0.649684	Not DE	FALSE	FALSE	FALSE	FALSE	FALSE
PKDCC	20.8275	-0.311402	0.241831	0.0377237	0.202351	Not DE	FALSE	FALSE	FALSE	FALSE	FALSE
EML4	12.5284	0.132747	0.183816	0.275141	0.565363	Not DE	FALSE	FALSE	FALSE	FALSE	FALSE
COX7A2L	163.682	0.311161	0.18882	0.0215651	0.149222	Not DE	FALSE	FALSE	FALSE	FALSE	FALSE
KCNG3	15.0089	-0.179426	0.224323	0.158472	0.431782	Not DE	FALSE	FALSE	FALSE	FALSE	FALSE
MTA3	62.8193	-0.0519309	0.145656	0.604561	0.813668	Not DE	FALSE	FALSE	FALSE	FALSE	FALSE
OXER1	4.02324	0.0864969	0.214737	0.373438	0.653745	Not DE	FALSE	FALSE	FALSE	FALSE	FALSE
ZFP36L2	32.3351	0.354295	0.295113	0.033497	0.18977	Not DE	FALSE	FALSE	FALSE	FALSE	FALSE
THADA	17.1521	0.0328907	0.151953	0.777226	0.904512	Not DE	FALSE	FALSE	FALSE	FALSE	FALSE
PLEKHH2	5.888	-0.302817	0.37572	0.0446274	0.22216	Not DE	FALSE	FALSE	FALSE	FALSE	FALSE
C1GALT1C1L	1.96326	0.000537432	0.208847	0.987824	0.995436	Not DE	FALSE	FALSE	FALSE	FALSE	FALSE
DYNC2LI1	20.1811	0.533463	0.264045	0.00416397	0.0585035	Not DE	FALSE	FALSE	FALSE	FALSE	FALSE
ABCG5	3.13165	0.174244	0.288806	0.0902744	0.322475	Not DE	FALSE	FALSE	FALSE	FALSE	FALSE
LRPPRC	53.4858	-0.337962	0.176155	0.0123514	0.110186	Not DE	FALSE	FALSE	FALSE	FALSE	FALSE
PPM1B	123.548	0.470439	0.177555	0.00113442	0.0271461	Not DE	FALSE	FALSE	FALSE	FALSE	FALSE
SLC3A1	3.60922	-0.097664	0.217372	0.32908	0.615746	Not DE	FALSE	FALSE	FALSE	FALSE	FALSE
PREPL	216.294	-0.140031	0.155755	0.232049	0.51888	Not DE	FALSE	FALSE	FALSE	FALSE	FALSE
CAMKMT	19.7193	0.0443952	0.155191	0.700403	0.867511	Not DE	FALSE	FALSE	FALSE	FALSE	FALSE
SIX3	3.01243	0.0800557	0.218451	0.371361	0.652209	Not DE	FALSE	FALSE	FALSE	FALSE	FALSE
SIX2	2.34705	0.184135	0.299329	0.0834362	0.309763	Not DE	FALSE	FALSE	FALSE	FALSE	FALSE
SRBD1	6.41962	0.0141586	0.187032	0.896867	0.957582	Not DE	FALSE	FALSE	FALSE	FALSE	FALSE
PRKCE	61.7321	-0.0837797	0.147167	0.432022	0.698052	Not DE	FALSE	FALSE	FALSE	FALSE	FALSE
EPAS1	123.214	0.422812	0.202651	0.00583354	0.0702012	Not DE	FALSE	FALSE	FALSE	FALSE	FALSE
TMEM247	2.11478	0.207647	0.349134	0.0396572	0.208744	Not DE	FALSE	FALSE	FALSE	FALSE	FALSE
ATP6V1E2	6.93923	0.115837	0.206547	0.321743	0.609956	Not DE	FALSE	FALSE	FALSE	FALSE	FALSE
RHOQ	33.9407	-0.144849	0.205093	0.225953	0.514237	Not DE	FALSE	FALSE	FALSE	FALSE	FALSE
PIGF	14.726	-0.00744268	0.169202	0.950637	0.981	Not DE	FALSE	FALSE	FALSE	FALSE	FALSE
CRIPT	40.5826	0.173814	0.162694	0.158036	0.431519	Not DE	FALSE	FALSE	FALSE	FALSE	FALSE
SOCS5	19.3236	-0.439074	0.269638	0.0126167	0.111305	Not DE	FALSE	FALSE	FALSE	FALSE	FALSE
MCFD2	32.887	0.230973	0.177359	0.0722022	0.287757	Not DE	FALSE	FALSE	FALSE	FALSE	FALSE
TTC7A	11.6281	0.00179559	0.175162	0.985714	0.994879	Not DE	FALSE	FALSE	FALSE	FALSE	FALSE
CALM2	192.162	0.0480449	0.169012	0.673481	0.851553	Not DE	FALSE	FALSE	FALSE	FALSE	FALSE
EPCAM	2.16869	0.0139487	0.209666	0.841993	0.934119	Not DE	FALSE	FALSE	FALSE	FALSE	FALSE
MSH2	28.8797	-0.00422197	0.156772	0.961215	0.985729	Not DE	FALSE	FALSE	FALSE	FALSE	FALSE
KCNK12	35.8995	-0.570882	0.249582	0.00210157	0.0389084	Not DE	FALSE	FALSE	FALSE	FALSE	FALSE
MSH6	22.476	0.0214213	0.157708	0.827454	0.927354	Not DE	FALSE	FALSE	FALSE	FALSE	FALSE
FBXO11	27.1715	-0.358963	0.259267	0.0251911	0.162272	Not DE	FALSE	FALSE	FALSE	FALSE	FALSE
FOXN2	26.1504	0.024251	0.151568	0.823506	0.92549	Not DE	FALSE	FALSE	FALSE	FALSE	FALSE
PPP1R21	48.7483	-0.0986887	0.128411	0.355924	0.638173	Not DE	FALSE	FALSE	FALSE	FALSE	FALSE
STON1	4.77477	0.0574519	0.2111	0.519262	0.759435	Not DE	FALSE	FALSE	FALSE	FALSE	FALSE
LHCGR	2.1657	0.12773	0.252644	0.144327	0.411123	Not DE	FALSE	FALSE	FALSE	FALSE	FALSE
FSHR	2.81195	0.119091	0.243211	0.194556	0.477252	Not DE	FALSE	FALSE	FALSE	FALSE	FALSE
NRXN1	252.325	-0.374999	0.166289	0.00445607	0.0607503	Not DE	FALSE	FALSE	FALSE	FALSE	FALSE
ASB3	36.0156	-0.154616	0.153747	0.18958	0.470752	Not DE	FALSE	FALSE	FALSE	FALSE	FALSE
CHAC2	3.72032	0.0472337	0.20299	0.607922	0.815961	Not DE	FALSE	FALSE	FALSE	FALSE	FALSE
ERLEC1	37.5342	-0.355614	0.20966	0.0166707	0.129128	Not DE	FALSE	FALSE	FALSE	FALSE	FALSE
PSME4	14.4053	0.103987	0.198779	0.353318	0.635635	Not DE	FALSE	FALSE	FALSE	FALSE	FALSE
ACYP2	129.424	0.212995	0.138014	0.0592604	0.25953	Not DE	FALSE	FALSE	FALSE	FALSE	FALSE
TSPYL6	4.73264	-0.0688644	0.206941	0.460226	0.718851	Not DE	FALSE	FALSE	FALSE	FALSE	FALSE
C2orf73	6.32468	0.29347	0.390824	0.0456771	0.225158	Not DE	FALSE	FALSE	FALSE	FALSE	FALSE
SPTBN1	108.1	0.109457	0.139546	0.341414	0.62526	Not DE	FALSE	FALSE	FALSE	FALSE	FALSE
EML6	35.2555	-0.0947113	0.162126	0.40084	0.675097	Not DE	FALSE	FALSE	FALSE	FALSE	FALSE
RTN4	289.991	0.0609892	0.175297	0.583919	0.800292	Not DE	FALSE	FALSE	FALSE	FALSE	FALSE
CLHC1	8.87198	0.120432	0.194726	0.306399	0.595842	Not DE	FALSE	FALSE	FALSE	FALSE	FALSE
MTIF2	26.7621	0.555373	0.20819	0.000851146	0.0232264	Not DE	FALSE	FALSE	FALSE	FALSE	FALSE
CCDC88A	69.3506	-0.144398	0.143685	0.211765	0.497339	Not DE	FALSE	FALSE	FALSE	FALSE	FALSE
CFAP36	75.8582	0.113701	0.161065	0.318132	0.60698	Not DE	FALSE	FALSE	FALSE	FALSE	FALSE
PPP4R3B	41.1702	-0.192507	0.170225	0.12443	0.381325	Not DE	FALSE	FALSE	FALSE	FALSE	FALSE
EFEMP1	49.1249	0.195376	0.317017	0.0585378	0.257977	Not DE	FALSE	FALSE	FALSE	FALSE	FALSE
CCDC85A	21.1044	-0.251191	0.218079	0.0684588	0.27963	Not DE	FALSE	FALSE	FALSE	FALSE	FALSE
VRK2	8.49446	0.201124	0.26673	0.110363	0.358318	Not DE	FALSE	FALSE	FALSE	FALSE	FALSE
FANCL	13.1704	-0.058323	0.172695	0.604873	0.813775	Not DE	FALSE	FALSE	FALSE	FALSE	FALSE
BCL11A	51.5596	0.0368332	0.156253	0.728448	0.881088	Not DE	FALSE	FALSE	FALSE	FALSE	FALSE
PAPOLG	11.8012	-0.123604	0.179413	0.296178	0.586729	Not DE	FALSE	FALSE	FALSE	FALSE	FALSE
REL	16.999	-0.0987281	0.158404	0.393066	0.669074	Not DE	FALSE	FALSE	FALSE	FALSE	FALSE
PUS10	3.98881	-0.0628587	0.201465	0.520287	0.759898	Not DE	FALSE	FALSE	FALSE	FALSE	FALSE
[truncated: 14,608 more rows]

## Sheet: l3_iAD_nAD
gene	baseMean	log2FoldChange	lfcSE	pvalue	padj	DE	iAD_vs_nAD	nAD_vs_NND	gray-l1	gray-l2	gray-l4	gray-l56
SAMD11	18.117	0.487581	0.419384	0.01308	0.0973671	Not DE	FALSE	FALSE	FALSE	FALSE	FALSE	FALSE
NOC2L	69.109	-0.0921983	0.146939	0.362098	0.595944	Not DE	FALSE	FALSE	FALSE	FALSE	FALSE	FALSE
KLHL17	56.4827	0.119532	0.174993	0.250017	0.489114	Not DE	FALSE	FALSE	FALSE	FALSE	FALSE	FALSE
PLEKHN1	9.8154	-0.126331	0.20562	0.19859	0.432501	Not DE	FALSE	FALSE	FALSE	FALSE	FALSE	FALSE
PERM1	12.0466	0.03952	0.161756	0.656292	0.814826	Not DE	FALSE	FALSE	FALSE	FALSE	FALSE	FALSE
HES4	189.683	0.00685475	0.160032	0.940253	0.97219	Not DE	FALSE	TRUE	FALSE	FALSE	FALSE	FALSE
ISG15	150.422	0.0439876	0.186928	0.448135	0.666107	Not DE	FALSE	FALSE	FALSE	FALSE	FALSE	FALSE
AGRN	399.142	0.149612	0.176521	0.156549	0.378229	Not DE	FALSE	FALSE	FALSE	FALSE	FALSE	FALSE
RNF223	19.5739	0.208699	0.234048	0.0826661	0.262726	Not DE	FALSE	FALSE	FALSE	FALSE	FALSE	FALSE
C1orf159	30.371	0.327831	0.218375	0.0180883	0.116413	Not DE	FALSE	TRUE	FALSE	FALSE	FALSE	FALSE
TNFRSF18	29.4982	0.125812	0.186986	0.222516	0.45974	Not DE	FALSE	TRUE	FALSE	FALSE	FALSE	FALSE
SDF4	386.363	0.411044	0.139257	0.000388084	0.013	Not DE	FALSE	FALSE	FALSE	FALSE	FALSE	FALSE
B3GALT6	83.7453	0.0906314	0.145117	0.380125	0.611194	Not DE	FALSE	TRUE	FALSE	FALSE	FALSE	FALSE
UBE2J2	84.0235	-0.0084433	0.122989	0.919003	0.962549	Not DE	FALSE	FALSE	FALSE	FALSE	FALSE	FALSE
SCNN1D	55.9551	0.220576	0.184185	0.0651924	0.230138	Not DE	FALSE	FALSE	FALSE	FALSE	FALSE	FALSE
ACAP3	594.471	0.260225	0.164894	0.0289231	0.148494	Not DE	FALSE	FALSE	FALSE	FALSE	FALSE	FALSE
PUSL1	28.8084	0.0500273	0.146614	0.604868	0.782634	Not DE	FALSE	FALSE	FALSE	FALSE	FALSE	FALSE
INTS11	478.567	0.255332	0.14442	0.0178058	0.115367	Not DE	FALSE	FALSE	FALSE	FALSE	FALSE	FALSE
CPTP	108.522	-0.123242	0.120185	0.176763	0.405981	Not DE	FALSE	FALSE	FALSE	FALSE	FALSE	FALSE
TAS1R3	21.1372	0.0824718	0.179349	0.376057	0.608151	Not DE	FALSE	FALSE	FALSE	FALSE	FALSE	FALSE
DVL1	345.848	0.0250644	0.14113	0.795565	0.897855	Not DE	FALSE	FALSE	FALSE	FALSE	FALSE	FALSE
MXRA8	36.2509	0.226306	0.246606	0.0718537	0.243086	Not DE	FALSE	FALSE	TRUE	FALSE	FALSE	FALSE
AURKAIP1	995.765	0.316002	0.253089	0.0220179	0.12896	Not DE	FALSE	FALSE	FALSE	FALSE	FALSE	FALSE
CCNL2	580.13	0.00393182	0.108925	0.981504	0.991205	Not DE	FALSE	FALSE	FALSE	FALSE	FALSE	FALSE
ANKRD65	124.596	0.501871	0.432879	0.0089319	0.0784999	Not DE	FALSE	FALSE	FALSE	TRUE	FALSE	FALSE
TMEM88B	30.336	0.641979	0.654767	0.00717463	0.0696873	Not DE	FALSE	FALSE	FALSE	FALSE	FALSE	FALSE
VWA1	228.31	0.260748	0.180525	0.036496	0.169009	Not DE	FALSE	FALSE	FALSE	FALSE	FALSE	FALSE
ATAD3C	28.7136	0.188347	0.229298	0.106065	0.302855	Not DE	FALSE	FALSE	FALSE	FALSE	FALSE	FALSE
ATAD3B	56.6536	0.100199	0.137987	0.314572	0.553234	Not DE	FALSE	FALSE	FALSE	FALSE	FALSE	FALSE
ATAD3A	42.6989	0.0988206	0.143697	0.342992	0.577612	Not DE	FALSE	FALSE	FALSE	FALSE	FALSE	FALSE
TMEM240	367.365	0.0252486	0.128829	0.788672	0.893818	Not DE	FALSE	FALSE	FALSE	FALSE	FALSE	FALSE
SSU72	309.484	-0.0817896	0.107196	0.339584	0.574352	Not DE	FALSE	FALSE	FALSE	FALSE	FALSE	FALSE
FNDC10	81.0997	0.0331885	0.13909	0.755474	0.874049	Not DE	FALSE	TRUE	FALSE	FALSE	FALSE	FALSE
MIB2	228.561	0.0821069	0.110445	0.346343	0.580498	Not DE	FALSE	FALSE	FALSE	FALSE	FALSE	FALSE
MMP23B	26.5408	0.142433	0.190934	0.179928	0.409307	Not DE	FALSE	FALSE	FALSE	FALSE	FALSE	FALSE
CDK11B	62.4021	-0.0233785	0.13688	0.809662	0.905057	Not DE	FALSE	FALSE	FALSE	FALSE	FALSE	FALSE
CDK11A	17.4395	-0.0539776	0.175577	0.508911	0.714487	Not DE	FALSE	FALSE	FALSE	FALSE	FALSE	FALSE
NADK	60.4752	-0.155921	0.16182	0.157886	0.379777	Not DE	FALSE	FALSE	FALSE	FALSE	FALSE	FALSE
GNB1	2511.21	0.229438	0.196421	0.0543152	0.207257	Not DE	FALSE	FALSE	FALSE	FALSE	FALSE	FALSE
CALML6	12.6381	0.0669994	0.170533	0.470458	0.68458	Not DE	FALSE	FALSE	FALSE	FALSE	FALSE	FALSE
TMEM52	20.1422	-0.034404	0.143877	0.737534	0.864086	Not DE	FALSE	FALSE	FALSE	FALSE	FALSE	FALSE
CFAP74	15.2435	0.0466913	0.163991	0.614167	0.788795	Not DE	FALSE	FALSE	FALSE	FALSE	FALSE	FALSE
GABRD	600.699	0.0499416	0.151121	0.532836	0.732263	Not DE	FALSE	FALSE	FALSE	FALSE	FALSE	FALSE
PRKCZ	611.101	-0.325045	0.206599	0.0165234	0.110925	Not DE	FALSE	FALSE	FALSE	FALSE	FALSE	FALSE
FAAP20	152.831	0.16926	0.139389	0.0987035	0.291247	Not DE	FALSE	TRUE	FALSE	FALSE	FALSE	FALSE
SKI	440.839	0.150721	0.134904	0.132951	0.344266	Not DE	FALSE	FALSE	FALSE	FALSE	FALSE	FALSE
RER1	167.538	-0.178725	0.170318	0.129103	0.338105	Not DE	FALSE	FALSE	FALSE	FALSE	FALSE	FALSE
PEX10	81.29	0.152562	0.168623	0.167276	0.393165	Not DE	FALSE	TRUE	FALSE	FALSE	FALSE	FALSE
PLCH2	96.0255	-0.0679386	0.138359	0.503464	0.710045	Not DE	FALSE	FALSE	FALSE	FALSE	FALSE	FALSE
PANK4	149.662	-0.0177638	0.0980043	0.829157	0.914847	Not DE	FALSE	FALSE	FALSE	FALSE	FALSE	FALSE
HES5	66.7235	1.24982	0.324579	4.178e-06	0.00119821	Upregulated	TRUE	TRUE	TRUE	FALSE	FALSE	TRUE
TNFRSF14	63.1112	0.0659535	0.158034	0.503672	0.710241	Not DE	FALSE	FALSE	FALSE	FALSE	FALSE	FALSE
PRXL2B	244.098	0.510301	0.192866	0.000573445	0.0158346	Not DE	FALSE	TRUE	FALSE	FALSE	FALSE	TRUE
ACTRT2	13.7618	0.0279774	0.16935	0.740192	0.865758	Not DE	FALSE	FALSE	FALSE	FALSE	FALSE	FALSE
PRDM16	83.678	0.368433	0.223335	0.0131518	0.0976353	Not DE	FALSE	FALSE	FALSE	TRUE	FALSE	FALSE
ARHGEF16	19.0376	0.0297634	0.153418	0.750361	0.872038	Not DE	FALSE	FALSE	FALSE	FALSE	FALSE	FALSE
MEGF6	25.4751	1.04234	0.365283	0.000193546	0.0090397	Upregulated	TRUE	TRUE	TRUE	FALSE	FALSE	TRUE
TPRG1L	885.786	-0.0619996	0.163061	0.490099	0.699393	Not DE	FALSE	FALSE	FALSE	FALSE	FALSE	FALSE
WRAP73	56.5304	0.0829506	0.132235	0.411166	0.636189	Not DE	FALSE	FALSE	FALSE	FALSE	FALSE	FALSE
TP73	18.1259	0.205426	0.262102	0.0722981	0.243989	Not DE	FALSE	FALSE	FALSE	FALSE	FALSE	FALSE
SMIM1	21.6972	0.380868	0.303299	0.0185938	0.117903	Not DE	FALSE	FALSE	FALSE	FALSE	FALSE	FALSE
LRRC47	327.267	-0.040247	0.123096	0.662166	0.817634	Not DE	FALSE	FALSE	FALSE	FALSE	FALSE	FALSE
CEP104	77.5969	-0.0795299	0.128399	0.405475	0.631662	Not DE	FALSE	FALSE	FALSE	FALSE	FALSE	FALSE
DFFB	57.5294	0.10857	0.15314	0.28627	0.527404	Not DE	FALSE	FALSE	FALSE	FALSE	FALSE	FALSE
C1orf174	58.054	-0.0454342	0.115821	0.621365	0.793613	Not DE	FALSE	FALSE	FALSE	FALSE	FALSE	FALSE
AJAP1	140.925	-0.741832	0.194531	9.60952e-06	0.0016147	Downregulated	TRUE	FALSE	TRUE	TRUE	FALSE	FALSE
NPHP4	58.929	-0.0124256	0.133801	0.888678	0.945967	Not DE	FALSE	FALSE	FALSE	FALSE	FALSE	FALSE
KCNAB2	1107.11	0.012984	0.150958	0.888424	0.945937	Not DE	FALSE	FALSE	FALSE	FALSE	FALSE	FALSE
CHD5	847.845	0.186714	0.173442	0.0971964	0.288413	Not DE	FALSE	FALSE	FALSE	FALSE	FALSE	FALSE
RNF207	12.1352	-0.0694299	0.175401	0.438526	0.658151	Not DE	FALSE	FALSE	FALSE	FALSE	FALSE	FALSE
ICMT	96.7974	-0.212352	0.159679	0.064393	0.228634	Not DE	FALSE	FALSE	FALSE	FALSE	FALSE	FALSE
GPR153	67.7185	0.0157305	0.155412	0.867456	0.935198	Not DE	FALSE	FALSE	FALSE	FALSE	FALSE	FALSE
ACOT7	1084.95	0.475062	0.33031	0.00706273	0.0690517	Not DE	FALSE	FALSE	FALSE	FALSE	FALSE	TRUE
HES2	14.458	0.160486	0.21159	0.146071	0.364164	Not DE	FALSE	FALSE	FALSE	FALSE	FALSE	FALSE
TNFRSF25	248.226	0.0208037	0.149746	0.8226	0.911491	Not DE	FALSE	FALSE	FALSE	FALSE	FALSE	FALSE
PLEKHG5	298.98	-0.275371	0.251364	0.0442999	0.185542	Not DE	FALSE	FALSE	FALSE	FALSE	FALSE	FALSE
NOL9	63.5117	-0.33985	0.188497	0.0103808	0.0856613	Not DE	FALSE	FALSE	FALSE	FALSE	FALSE	FALSE
ZBTB48	32.1163	0.0599758	0.131788	0.525748	0.726862	Not DE	FALSE	FALSE	FALSE	FALSE	FALSE	FALSE
KLHL21	312.42	-0.217762	0.148383	0.0458421	0.188483	Not DE	FALSE	FALSE	FALSE	FALSE	FALSE	FALSE
PHF13	56.9173	-0.0863077	0.140329	0.400448	0.627589	Not DE	FALSE	FALSE	FALSE	FALSE	FALSE	FALSE
THAP3	69.4751	-0.0225697	0.119804	0.800802	0.900385	Not DE	FALSE	FALSE	FALSE	FALSE	FALSE	FALSE
DNAJC11	94.2948	-0.258921	0.136353	0.0173185	0.113469	Not DE	FALSE	FALSE	FALSE	FALSE	FALSE	FALSE
CAMTA1	260.321	-0.109255	0.102233	0.20783	0.44305	Not DE	FALSE	FALSE	FALSE	FALSE	FALSE	FALSE
VAMP3	348.37	0.847694	0.166989	2.67087e-08	0.000109152	Upregulated	TRUE	FALSE	TRUE	TRUE	TRUE	TRUE
PER3	149.025	-0.307369	0.155226	0.012202	0.0939648	Not DE	FALSE	FALSE	FALSE	FALSE	FALSE	FALSE
UTS2	10.6094	0.133859	0.209325	0.175622	0.404692	Not DE	FALSE	TRUE	FALSE	FALSE	FALSE	FALSE
ERRFI1	59.6525	-0.311539	0.184525	0.0156587	0.107872	Not DE	FALSE	FALSE	FALSE	FALSE	FALSE	FALSE
SLC45A1	58.1954	-0.0881835	0.161672	0.379297	0.610573	Not DE	FALSE	FALSE	FALSE	FALSE	FALSE	FALSE
RERE	1009.83	0.0247308	0.0940486	0.764331	0.880144	Not DE	FALSE	FALSE	FALSE	FALSE	FALSE	FALSE
ENO1	886.546	0.0589334	0.133018	0.544156	0.740099	Not DE	FALSE	FALSE	FALSE	FALSE	FALSE	FALSE
CA6	15.579	0.498074	0.409492	0.0129354	0.0967757	Not DE	FALSE	FALSE	FALSE	TRUE	FALSE	FALSE
SLC2A7	12.2312	0.176965	0.250251	0.0964743	0.287366	Not DE	FALSE	FALSE	FALSE	FALSE	FALSE	FALSE
SLC2A5	32.9103	0.0655545	0.174324	0.469548	0.684047	Not DE	FALSE	FALSE	FALSE	FALSE	FALSE	FALSE
GPR157	12.7725	-0.0417063	0.166115	0.639986	0.805937	Not DE	FALSE	FALSE	FALSE	FALSE	FALSE	FALSE
H6PD	24.6797	0.122482	0.180722	0.239557	0.47844	Not DE	FALSE	FALSE	FALSE	FALSE	FALSE	FALSE
SPSB1	50.2475	0.0296808	0.143009	0.775642	0.885696	Not DE	FALSE	FALSE	FALSE	FALSE	FALSE	FALSE
SLC25A33	59.4426	-0.00618612	0.129558	0.932952	0.968719	Not DE	FALSE	FALSE	FALSE	FALSE	FALSE	FALSE
TMEM201	70.5112	-0.00562109	0.118592	0.947941	0.976339	Not DE	FALSE	FALSE	FALSE	FALSE	FALSE	FALSE
PIK3CD	73.8932	0.160729	0.168206	0.150498	0.370027	Not DE	FALSE	FALSE	FALSE	FALSE	FALSE	FALSE
CLSTN1	1484.97	0.00059137	0.10414	0.953248	0.97905	Not DE	FALSE	FALSE	FALSE	FALSE	FALSE	FALSE
CTNNBIP1	325.176	0.40924	0.218269	0.00563443	0.0600272	Not DE	FALSE	FALSE	TRUE	TRUE	TRUE	FALSE
LZIC	180.401	0.216617	0.115536	0.0246693	0.136536	Not DE	FALSE	FALSE	FALSE	FALSE	FALSE	FALSE
NMNAT1	25.5053	0.0301078	0.157765	0.761809	0.878973	Not DE	FALSE	FALSE	FALSE	FALSE	FALSE	FALSE
RBP7	15.3364	0.151421	0.213146	0.149299	0.368622	Not DE	FALSE	FALSE	FALSE	FALSE	FALSE	FALSE
UBE4B	169.04	-0.340996	0.18051	0.0102167	0.0848636	Not DE	FALSE	FALSE	FALSE	FALSE	FALSE	FALSE
KIF1B	1254.1	-0.0207468	0.0913332	0.82095	0.910616	Not DE	FALSE	FALSE	FALSE	FALSE	FALSE	FALSE
PGD	246.963	0.256448	0.196303	0.0405546	0.178712	Not DE	FALSE	FALSE	FALSE	FALSE	FALSE	FALSE
CENPS	51.5981	-0.0588768	0.130777	0.540377	0.737419	Not DE	FALSE	FALSE	FALSE	FALSE	FALSE	FALSE
CORT	15.3823	-0.0142251	0.159392	0.865799	0.934092	Not DE	FALSE	FALSE	FALSE	FALSE	FALSE	FALSE
DFFA	126.165	-0.0094339	0.112594	0.921394	0.963393	Not DE	FALSE	FALSE	FALSE	FALSE	FALSE	FALSE
PEX14	47.2336	-0.056766	0.14653	0.550225	0.744542	Not DE	FALSE	FALSE	FALSE	FALSE	FALSE	FALSE
CASZ1	15.257	-0.0139607	0.165065	0.865389	0.933925	Not DE	FALSE	FALSE	FALSE	FALSE	FALSE	FALSE
MASP2	15.6224	0.0584304	0.174818	0.498658	0.707057	Not DE	FALSE	FALSE	FALSE	FALSE	FALSE	FALSE
SRM	244.062	0.0591849	0.126641	0.536718	0.735003	Not DE	FALSE	FALSE	FALSE	FALSE	FALSE	FALSE
EXOSC10	106.558	-0.117632	0.144837	0.266555	0.506613	Not DE	FALSE	FALSE	FALSE	FALSE	FALSE	FALSE
MTOR	129.25	0.00411339	0.114366	0.951609	0.977984	Not DE	FALSE	FALSE	FALSE	FALSE	FALSE	FALSE
ANGPTL7	13.3978	0.061926	0.177141	0.474835	0.687705	Not DE	FALSE	FALSE	FALSE	FALSE	FALSE	FALSE
UBIAD1	44.4831	0.154105	0.159449	0.163507	0.387944	Not DE	FALSE	FALSE	FALSE	FALSE	FALSE	FALSE
DISP3	39.3846	0.0307158	0.156279	0.746202	0.869621	Not DE	FALSE	FALSE	FALSE	FALSE	FALSE	FALSE
FBXO2	2157.58	0.232093	0.275671	0.0496708	0.197848	Not DE	FALSE	FALSE	TRUE	TRUE	FALSE	FALSE
FBXO44	1106.95	0.118075	0.162672	0.225038	0.462439	Not DE	FALSE	FALSE	FALSE	FALSE	FALSE	FALSE
FBXO6	29.5702	0.0302046	0.14527	0.754988	0.87373	Not DE	FALSE	FALSE	FALSE	FALSE	FALSE	FALSE
MAD2L2	77.6206	0.0309424	0.114575	0.741193	0.866254	Not DE	FALSE	FALSE	FALSE	FALSE	FALSE	FALSE
DRAXIN	25.9167	0.151633	0.192836	0.157472	0.379311	Not DE	FALSE	FALSE	FALSE	FALSE	FALSE	FALSE
AGTRAP	61.9061	0.0543109	0.145149	0.602789	0.780993	Not DE	FALSE	FALSE	FALSE	FALSE	FALSE	FALSE
MTHFR	73.1638	-0.144337	0.119258	0.130399	0.340135	Not DE	FALSE	FALSE	FALSE	FALSE	FALSE	FALSE
CLCN6	243.73	-0.0194081	0.131928	0.841164	0.920936	Not DE	FALSE	FALSE	FALSE	FALSE	FALSE	FALSE
NPPA	23.4681	0.477201	0.334622	0.00909803	0.0791905	Not DE	FALSE	FALSE	FALSE	FALSE	FALSE	FALSE
NPPB	14.8299	0.823466	0.367985	0.00127686	0.0255169	Upregulated	TRUE	FALSE	FALSE	FALSE	FALSE	FALSE
KIAA2013	283.368	0.44578	0.310517	0.00651207	0.0658771	Not DE	FALSE	FALSE	FALSE	FALSE	FALSE	FALSE
PLOD1	159.427	-0.365207	0.1688	0.00492057	0.0559754	Not DE	FALSE	FALSE	TRUE	FALSE	FALSE	FALSE
MFN2	274.092	0.0625213	0.130171	0.522029	0.724079	Not DE	FALSE	FALSE	FALSE	FALSE	FALSE	FALSE
MIIP	64.9079	0.154073	0.141316	0.157641	0.379411	Not DE	FALSE	FALSE	FALSE	FALSE	FALSE	FALSE
TNFRSF8	11.9324	0.0516375	0.168035	0.569408	0.75836	Not DE	FALSE	FALSE	FALSE	FALSE	FALSE	FALSE
TNFRSF1B	46.0723	-0.0419718	0.161947	0.64592	0.808419	Not DE	FALSE	FALSE	FALSE	FALSE	FALSE	FALSE
VPS13D	184.444	0.0479326	0.121165	0.609855	0.786147	Not DE	FALSE	FALSE	FALSE	FALSE	FALSE	FALSE
DHRS3	64.2183	-0.0239706	0.151597	0.796561	0.89846	Not DE	FALSE	FALSE	FALSE	FALSE	FALSE	FALSE
C1orf158	11.612	0.085494	0.186415	0.340697	0.575236	Not DE	FALSE	FALSE	FALSE	FALSE	FALSE	FALSE
PRAMEF1	20.9094	0.170986	0.23755	0.110604	0.310501	Not DE	FALSE	FALSE	FALSE	FALSE	FALSE	FALSE
PRAMEF11	27.1346	0.144087	0.198281	0.174477	0.403383	Not DE	FALSE	FALSE	FALSE	FALSE	FALSE	FALSE
PRAMEF10	14.3542	0.0642629	0.177371	0.461232	0.677548	Not DE	FALSE	FALSE	FALSE	FALSE	FALSE	FALSE
PRAMEF27	25.8105	0.107886	0.196967	0.247706	0.48698	Not DE	FALSE	FALSE	FALSE	FALSE	FALSE	FALSE
HNRNPCL2	11.2926	-0.00578484	0.172206	0.933941	0.96885	Not DE	FALSE	FALSE	FALSE	FALSE	FALSE	FALSE
PRAMEF18	11.824	0.0835804	0.198921	0.255688	0.495952	Not DE	FALSE	FALSE	FALSE	FALSE	FALSE	FALSE
PRAMEF15	15.3225	0.0368013	0.171101	0.668803	0.822081	Not DE	FALSE	FALSE	FALSE	FALSE	FALSE	FALSE
PRAMEF14	26.654	0.257906	0.303975	0.0496081	0.197743	Not DE	FALSE	FALSE	FALSE	FALSE	FALSE	FALSE
PRAMEF19	10.5076	0.0502731	0.186167	0.465928	0.681082	Not DE	FALSE	FALSE	FALSE	FALSE	FALSE	FALSE
PRAMEF20	14.0001	0.356074	0.360384	0.0247238	0.136679	Not DE	FALSE	FALSE	FALSE	FALSE	FALSE	FALSE
LRRC38	21.466	-0.0426691	0.160303	0.64638	0.808754	Not DE	FALSE	FALSE	FALSE	FALSE	FALSE	FALSE
PDPN	37.8002	0.0658488	0.150952	0.513684	0.717832	Not DE	FALSE	FALSE	FALSE	FALSE	FALSE	FALSE
PRDM2	681.94	-0.103932	0.15317	0.282445	0.524079	Not DE	FALSE	FALSE	FALSE	FALSE	FALSE	FALSE
KAZN	255.63	-0.024719	0.120046	0.828971	0.914847	Not DE	FALSE	FALSE	FALSE	FALSE	FALSE	FALSE
TMEM51	44.8164	0.12544	0.167191	0.234441	0.473072	Not DE	FALSE	FALSE	FALSE	FALSE	FALSE	FALSE
FHAD1	8.58356	-0.0653301	0.179313	0.434119	0.654772	Not DE	FALSE	FALSE	FALSE	FALSE	FALSE	FALSE
EFHD2	415.995	0.127978	0.16786	0.214788	0.451303	Not DE	FALSE	FALSE	FALSE	FALSE	FALSE	FALSE
CTRC	13.1927	0.0122607	0.162308	0.89311	0.949016	Not DE	FALSE	FALSE	FALSE	FALSE	FALSE	FALSE
CELA2B	15.7892	0.813622	0.400344	0.0019567	0.03284	Upregulated	TRUE	FALSE	FALSE	FALSE	FALSE	FALSE
CASP9	77.4854	-0.0603018	0.124004	0.531237	0.730955	Not DE	FALSE	FALSE	FALSE	FALSE	FALSE	FALSE
DNAJC16	76.6973	-0.0646643	0.122457	0.49977	0.707771	Not DE	FALSE	FALSE	FALSE	FALSE	FALSE	FALSE
AGMAT	16.8196	0.0132485	0.156594	0.884445	0.944105	Not DE	FALSE	FALSE	FALSE	FALSE	FALSE	FALSE
DDI2	69.8678	-0.0649662	0.115848	0.474988	0.687866	Not DE	FALSE	FALSE	FALSE	FALSE	FALSE	FALSE
PLEKHM2	752.791	-0.0785038	0.150577	0.436304	0.656756	Not DE	FALSE	FALSE	FALSE	FALSE	FALSE	FALSE
SLC25A34	15.932	0.113555	0.180986	0.263183	0.504427	Not DE	FALSE	FALSE	FALSE	FALSE	FALSE	FALSE
FBLIM1	17.5222	0.0653619	0.176995	0.45978	0.676543	Not DE	FALSE	FALSE	FALSE	FALSE	FALSE	FALSE
UQCRHL	11.7949	0.0701164	0.172916	0.443502	0.662881	Not DE	FALSE	FALSE	FALSE	FALSE	FALSE	FALSE
SPEN	322.482	-0.0776126	0.125116	0.416312	0.640272	Not DE	FALSE	FALSE	FALSE	FALSE	FALSE	FALSE
ZBTB17	156.377	0.361716	0.197532	0.00810354	0.0743787	Not DE	FALSE	FALSE	FALSE	FALSE	FALSE	FALSE
SRARP	129.25	0.455174	0.263741	0.00590227	0.0617993	Not DE	FALSE	FALSE	FALSE	FALSE	FALSE	FALSE
HSPB7	24.6732	0.215946	0.237521	0.0798581	0.258418	Not DE	FALSE	FALSE	FALSE	FALSE	FALSE	FALSE
FAM131C	70.2121	0.414262	0.219677	0.00602343	0.0626766	Not DE	FALSE	TRUE	FALSE	FALSE	FALSE	FALSE
EPHA2	18.2129	0.0860593	0.179945	0.34412	0.5785	Not DE	FALSE	FALSE	FALSE	FALSE	FALSE	FALSE
ARHGEF19	14.8942	-0.017966	0.150618	0.864762	0.933518	Not DE	FALSE	FALSE	FALSE	FALSE	FALSE	FALSE
CPLANE2	44.0431	0.0893345	0.149157	0.373159	0.605941	Not DE	FALSE	FALSE	FALSE	FALSE	FALSE	FALSE
FBXO42	110.172	-0.509941	0.148333	5.63985e-05	0.0044973	Not DE	FALSE	FALSE	FALSE	FALSE	FALSE	FALSE
SZRD1	79.5744	0.272315	0.16228	0.0250369	0.137573	Not DE	FALSE	FALSE	FALSE	FALSE	FALSE	FALSE
SPATA21	22.1272	0.242678	0.301728	0.0555428	0.209593	Not DE	FALSE	FALSE	FALSE	FALSE	FALSE	FALSE
NECAP2	103.52	0.111031	0.148396	0.284337	0.525653	Not DE	FALSE	FALSE	FALSE	FALSE	FALSE	FALSE
NBPF1	5.22345	-0.0733693	0.188067	0.3629	0.596386	Not DE	FALSE	FALSE	FALSE	FALSE	FALSE	FALSE
CROCC	130.69	0.12991	0.163659	0.223347	0.460689	Not DE	FALSE	FALSE	FALSE	FALSE	FALSE	FALSE
ATP13A2	278.364	-0.253413	0.204175	0.0424756	0.181957	Not DE	FALSE	FALSE	FALSE	FALSE	FALSE	FALSE
SDHB	379.824	0.142094	0.101989	0.0900705	0.27646	Not DE	FALSE	FALSE	FALSE	FALSE	FALSE	FALSE
PADI2	520.857	0.671877	0.296509	0.00139529	0.0268461	Upregulated	TRUE	FALSE	TRUE	TRUE	FALSE	FALSE
PADI1	9.81429	0.0683025	0.181821	0.420425	0.643631	Not DE	FALSE	FALSE	FALSE	FALSE	FALSE	FALSE
PADI4	13.8598	0.155546	0.240551	0.108773	0.307365	Not DE	FALSE	FALSE	FALSE	FALSE	FALSE	FALSE
RCC2	99.7444	-0.618199	0.192328	8.02193e-05	0.00535216	Downregulated	TRUE	FALSE	FALSE	TRUE	FALSE	TRUE
ARHGEF10L	104.756	-0.000695822	0.131736	0.963518	0.983738	Not DE	FALSE	FALSE	FALSE	FALSE	FALSE	FALSE
ACTL8	7.69659	0.0058399	0.168455	0.946051	0.9751	Not DE	FALSE	FALSE	FALSE	FALSE	FALSE	FALSE
IGSF21	209.866	-0.175623	0.160558	0.112762	0.313489	Not DE	FALSE	FALSE	TRUE	FALSE	FALSE	FALSE
KLHDC7A	13.0451	0.0807084	0.191248	0.321672	0.560295	Not DE	FALSE	FALSE	FALSE	FALSE	FALSE	FALSE
PAX7	18.7393	0.102196	0.176394	0.295626	0.536128	Not DE	FALSE	FALSE	FALSE	FALSE	FALSE	FALSE
ALDH4A1	122.553	0.0463671	0.175601	0.557421	0.749842	Not DE	FALSE	FALSE	FALSE	FALSE	FALSE	FALSE
IFFO2	156.158	-0.112466	0.124209	0.270972	0.511913	Not DE	FALSE	FALSE	FALSE	FALSE	FALSE	FALSE
UBR4	251.195	0.0605381	0.110872	0.51054	0.715825	Not DE	FALSE	FALSE	FALSE	FALSE	FALSE	FALSE
EMC1	115.577	-0.160365	0.136269	0.111598	0.311366	Not DE	FALSE	FALSE	FALSE	FALSE	FALSE	FALSE
MRTO4	92.2335	0.0321199	0.148239	0.716159	0.851359	Not DE	FALSE	TRUE	FALSE	FALSE	FALSE	FALSE
AKR7A2	93.4687	0.242999	0.148108	0.0295853	0.150433	Not DE	FALSE	FALSE	FALSE	FALSE	FALSE	FALSE
SLC66A1	43.0842	0.00131025	0.127494	0.980418	0.990896	Not DE	FALSE	FALSE	FALSE	FALSE	FALSE	FALSE
CAPZB	272.914	-0.0724133	0.147545	0.451437	0.669051	Not DE	FALSE	TRUE	FALSE	FALSE	FALSE	FALSE
MICOS10	455.727	-0.025232	0.126284	0.785142	0.891336	Not DE	FALSE	FALSE	FALSE	FALSE	FALSE	FALSE
NBL1	663.99	-0.0126704	0.134594	0.914443	0.960447	Not DE	FALSE	FALSE	FALSE	FALSE	FALSE	FALSE
HTR6	26.0738	0.017217	0.14904	0.855629	0.928465	Not DE	FALSE	FALSE	FALSE	FALSE	FALSE	FALSE
TMCO4	17.525	0.0770275	0.172268	0.418907	0.64245	Not DE	FALSE	FALSE	FALSE	FALSE	FALSE	FALSE
RNF186	13.9777	0.84005	0.435599	0.00221244	0.0348488	Upregulated	TRUE	FALSE	FALSE	FALSE	FALSE	FALSE
OTUD3	176.773	0.0746944	0.123659	0.431192	0.652778	Not DE	FALSE	FALSE	FALSE	FALSE	FALSE	FALSE
PLA2G2E	10.0459	0.08132	0.177997	0.375974	0.608151	Not DE	FALSE	FALSE	FALSE	FALSE	FALSE	FALSE
PLA2G5	27.1592	0.0680277	0.164378	0.477207	0.689756	Not DE	FALSE	FALSE	FALSE	FALSE	FALSE	FALSE
PLA2G2D	14.31	0.262754	0.288888	0.0504069	0.199184	Not DE	FALSE	FALSE	FALSE	FALSE	FALSE	FALSE
PLA2G2C	14.0468	0.182911	0.236207	0.101947	0.296994	Not DE	FALSE	FALSE	FALSE	FALSE	FALSE	FALSE
UBXN10	74.2811	0.134487	0.142868	0.184291	0.415588	Not DE	FALSE	FALSE	FALSE	FALSE	FALSE	FALSE
VWA5B1	10.4591	0.101315	0.20102	0.236228	0.475042	Not DE	FALSE	FALSE	FALSE	FALSE	FALSE	FALSE
CAMK2N1	3073.17	0.13746	0.173597	0.173502	0.402465	Not DE	FALSE	FALSE	FALSE	FALSE	FALSE	FALSE
MUL1	125.435	0.324708	0.209866	0.0156824	0.107872	Not DE	FALSE	FALSE	FALSE	FALSE	FALSE	FALSE
FAM43B	87.8865	0.0663662	0.161688	0.479225	0.690675	Not DE	FALSE	FALSE	FALSE	FALSE	FALSE	FALSE
CDA	24.2542	0.046079	0.173324	0.586965	0.771229	Not DE	FALSE	FALSE	FALSE	FALSE	FALSE	FALSE
PINK1	924.148	-0.04247	0.113963	0.654162	0.81332	Not DE	FALSE	FALSE	FALSE	FALSE	FALSE	FALSE
DDOST	32.4501	-0.536567	0.320533	0.00692067	0.0681109	Not DE	FALSE	FALSE	FALSE	FALSE	FALSE	FALSE
KIF17	52.0847	-0.100722	0.16735	0.324542	0.56256	Not DE	FALSE	FALSE	FALSE	FALSE	FALSE	FALSE
SH2D5	133.072	0.0190856	0.152065	0.868592	0.935922	Not DE	FALSE	FALSE	FALSE	FALSE	FALSE	FALSE
HP1BP3	306.256	-0.234591	0.111531	0.0135396	0.0995935	Not DE	FALSE	FALSE	FALSE	FALSE	FALSE	FALSE
EIF4G3	271.32	-0.314281	0.158646	0.00933803	0.0804261	Not DE	FALSE	FALSE	FALSE	FALSE	FALSE	FALSE
ECE1	292.711	0.444188	0.172793	0.00125832	0.0252761	Not DE	FALSE	FALSE	TRUE	FALSE	FALSE	FALSE
NBPF3	19.7468	0.607066	0.358877	0.00479023	0.05499	Not DE	FALSE	FALSE	FALSE	FALSE	FALSE	FALSE
ALPL	47.1114	-0.0435675	0.159552	0.619065	0.792175	Not DE	FALSE	TRUE	FALSE	FALSE	FALSE	FALSE
RAP1GAP	251.423	-0.295113	0.187536	0.0239842	0.134716	Not DE	FALSE	FALSE	FALSE	FALSE	FALSE	FALSE
USP48	230.595	-0.0657807	0.098187	0.42392	0.646839	Not DE	FALSE	FALSE	FALSE	FALSE	FALSE	FALSE
HSPG2	22.5435	0.142444	0.198651	0.181616	0.411772	Not DE	FALSE	FALSE	FALSE	FALSE	FALSE	FALSE
CELA3B	13.5531	0.167944	0.251725	0.0937928	0.282519	Not DE	FALSE	FALSE	FALSE	FALSE	FALSE	FALSE
CELA3A	14.4228	0.237653	0.317058	0.0497417	0.197938	Not DE	FALSE	FALSE	FALSE	FALSE	FALSE	FALSE
WNT4	26.0355	0.192337	0.207793	0.105564	0.302323	Not DE	FALSE	FALSE	FALSE	FALSE	FALSE	FALSE
ZBTB40	42.1746	-0.183213	0.214575	0.115864	0.318028	Not DE	FALSE	FALSE	FALSE	FALSE	FALSE	FALSE
EPHA8	14.8737	0.103602	0.189221	0.277788	0.518963	Not DE	FALSE	FALSE	FALSE	FALSE	FALSE	FALSE
C1QA	144.739	0.0814015	0.202623	0.200754	0.435547	Not DE	FALSE	FALSE	FALSE	FALSE	FALSE	FALSE
C1QC	195.818	0.068021	0.19298	0.341235	0.575841	Not DE	FALSE	FALSE	FALSE	FALSE	FALSE	FALSE
C1QB	134.491	0.0211441	0.180068	0.74485	0.868711	Not DE	FALSE	FALSE	FALSE	FALSE	FALSE	FALSE
EPHB2	42.0813	-0.0286058	0.132766	0.760768	0.877958	Not DE	FALSE	TRUE	FALSE	FALSE	FALSE	FALSE
TEX46	11.4266	0.0938315	0.186963	0.300538	0.540948	Not DE	FALSE	FALSE	FALSE	FALSE	FALSE	FALSE
KDM1A	183.856	-0.124779	0.118474	0.162492	0.386646	Not DE	FALSE	FALSE	FALSE	FALSE	FALSE	FALSE
LUZP1	421.007	-0.0250381	0.135619	0.795264	0.897741	Not DE	FALSE	FALSE	FALSE	FALSE	FALSE	FALSE
HTR1D	15.7012	0.017556	0.167668	0.83481	0.917735	Not DE	FALSE	FALSE	FALSE	FALSE	FALSE	FALSE
HNRNPR	165.468	0.0508915	0.113795	0.600739	0.779928	Not DE	FALSE	FALSE	FALSE	FALSE	FALSE	FALSE
ZNF436	92.6236	0.0525076	0.155004	0.571862	0.759903	Not DE	FALSE	FALSE	FALSE	FALSE	FALSE	FALSE
TCEA3	76.4553	0.105309	0.161965	0.323918	0.561933	Not DE	FALSE	FALSE	FALSE	FALSE	FALSE	FALSE
ASAP3	39.1903	0.0412543	0.140268	0.677811	0.828	Not DE	FALSE	FALSE	FALSE	FALSE	FALSE	FALSE
E2F2	10.6395	0.114204	0.203663	0.218615	0.45562	Not DE	FALSE	FALSE	FALSE	FALSE	FALSE	FALSE
ID3	274.935	0.42372	0.294801	0.0131297	0.0975598	Not DE	FALSE	FALSE	FALSE	FALSE	FALSE	FALSE
ELOA	163.954	0.241854	0.143995	0.0331046	0.160202	Not DE	FALSE	FALSE	FALSE	FALSE	FALSE	FALSE
PITHD1	484.68	0.00742753	0.113837	0.925738	0.965487	Not DE	FALSE	FALSE	FALSE	FALSE	FALSE	FALSE
GALE	57.1302	0.293266	0.172152	0.0167622	0.111613	Not DE	FALSE	FALSE	FALSE	FALSE	FALSE	FALSE
HMGCL	76.3954	0.452654	0.168769	0.00100795	0.0219399	Not DE	FALSE	FALSE	FALSE	FALSE	FALSE	FALSE
FUCA1	54.5721	0.00561946	0.119726	0.970106	0.986214	Not DE	FALSE	FALSE	FALSE	FALSE	FALSE	FALSE
CNR2	10.8619	0.42559	0.405174	0.0184412	0.117436	Not DE	FALSE	FALSE	FALSE	FALSE	FALSE	FALSE
PNRC2	445.181	0.550239	0.296142	0.00261568	0.0380752	Not DE	FALSE	FALSE	TRUE	TRUE	FALSE	FALSE
SRSF10	29.1338	-0.00631237	0.161142	0.921432	0.963393	Not DE	FALSE	TRUE	FALSE	FALSE	FALSE	FALSE
IL22RA1	8.72075	0.00452335	0.174365	0.953537	0.979141	Not DE	FALSE	FALSE	FALSE	FALSE	FALSE	FALSE
IFNLR1	16.4902	0.219267	0.233474	0.0767201	0.252852	Not DE	FALSE	FALSE	FALSE	FALSE	FALSE	FALSE
GRHL3	12.7551	0.011629	0.160623	0.89702	0.950726	Not DE	FALSE	FALSE	FALSE	FALSE	FALSE	FALSE
STPG1	63.9064	-0.682989	0.170413	4.63601e-06	0.00122234	Downregulated	TRUE	FALSE	FALSE	FALSE	FALSE	FALSE
NIPAL3	161.935	-0.383915	0.157205	0.00246252	0.0367987	Not DE	FALSE	FALSE	FALSE	FALSE	FALSE	FALSE
RCAN3	26.1566	0.171019	0.200614	0.134066	0.346222	Not DE	FALSE	FALSE	FALSE	FALSE	FALSE	FALSE
NCMAP	10.4738	0.333899	0.352143	0.0302339	0.152252	Not DE	FALSE	FALSE	FALSE	FALSE	FALSE	FALSE
SRRM1	181.766	-0.316714	0.174108	0.0142571	0.102265	Not DE	FALSE	FALSE	FALSE	FALSE	FALSE	FALSE
CLIC4	214.398	0.009734	0.157728	0.929096	0.966766	Not DE	FALSE	TRUE	FALSE	FALSE	FALSE	FALSE
RUNX3	24.8778	0.558432	0.51899	0.00891319	0.0784999	Not DE	FALSE	FALSE	FALSE	FALSE	FALSE	FALSE
SYF2	141.266	0.326875	0.158785	0.00756701	0.0715913	Not DE	FALSE	FALSE	FALSE	FALSE	FALSE	FALSE
RSRP1	719.016	0.161904	0.169522	0.135826	0.349382	Not DE	FALSE	FALSE	FALSE	FALSE	FALSE	FALSE
TMEM50A	489.369	0.403992	0.165464	0.00174047	0.0306541	Not DE	FALSE	FALSE	FALSE	FALSE	FALSE	FALSE
RHCE	13.7612	0.158992	0.233046	0.117887	0.321416	Not DE	FALSE	FALSE	FALSE	FALSE	FALSE	FALSE
MACO1	143.884	-0.150873	0.109629	0.0925915	0.28061	Not DE	FALSE	FALSE	FALSE	FALSE	FALSE	FALSE
LDLRAP1	44.3777	0.0662051	0.137131	0.503438	0.710045	Not DE	FALSE	FALSE	FALSE	FALSE	FALSE	FALSE
MAN1C1	128.053	-0.193036	0.154162	0.075832	0.25114	Not DE	FALSE	FALSE	FALSE	FALSE	FALSE	FALSE
SELENON	137.341	-0.0995699	0.142933	0.319627	0.558412	Not DE	FALSE	FALSE	FALSE	FALSE	FALSE	FALSE
MTFR1L	286.822	0.0665448	0.126409	0.484488	0.694486	Not DE	FALSE	FALSE	FALSE	FALSE	FALSE	FALSE
AUNIP	12.8464	-0.170971	0.21669	0.126066	0.333453	Not DE	FALSE	FALSE	FALSE	FALSE	FALSE	FALSE
PAQR7	47.7493	0.278825	0.184844	0.027572	0.144881	Not DE	FALSE	FALSE	FALSE	FALSE	FALSE	FALSE
STMN1	101.004	-0.10232	0.191531	0.271921	0.51258	Not DE	FALSE	FALSE	FALSE	FALSE	FALSE	FALSE
PAFAH2	20.7451	0.103974	0.157598	0.311178	0.550098	Not DE	FALSE	FALSE	FALSE	FALSE	FALSE	FALSE
EXTL1	42.0893	-0.526895	0.232026	0.00154484	0.0283747	Not DE	FALSE	FALSE	FALSE	FALSE	FALSE	FALSE
SLC30A2	11.8363	0.0660923	0.181101	0.435334	0.655674	Not DE	FALSE	FALSE	FALSE	FALSE	FALSE	FALSE
TRIM63	13.6552	-0.00214905	0.157328	0.991184	0.995486	Not DE	FALSE	FALSE	FALSE	FALSE	FALSE	FALSE
PDIK1L	59.9558	-0.153433	0.132327	0.138225	0.352836	Not DE	FALSE	FALSE	FALSE	FALSE	FALSE	FALSE
FAM110D	21.2473	0.701963	0.295433	0.00107229	0.0228238	Upregulated	TRUE	FALSE	FALSE	FALSE	FALSE	FALSE
AL391650.1	12.5216	0.0694681	0.183195	0.404687	0.631004	Not DE	FALSE	FALSE	FALSE	FALSE	FALSE	FALSE
ZNF593	115.83	0.370101	0.303183	0.0166745	0.111474	Not DE	FALSE	FALSE	FALSE	TRUE	FALSE	FALSE
CNKSR1	17.0289	-0.0022364	0.160581	0.978348	0.989797	Not DE	FALSE	FALSE	FALSE	FALSE	FALSE	FALSE
CEP85	45.1055	0.408095	0.192976	0.00443755	0.0526419	Not DE	FALSE	FALSE	FALSE	FALSE	FALSE	FALSE
SH3BGRL3	410.958	-0.1989	0.158846	0.0876047	0.272255	Not DE	FALSE	FALSE	FALSE	FALSE	FALSE	FALSE
UBXN11	69.2193	-0.0243925	0.136767	0.759471	0.876895	Not DE	FALSE	FALSE	FALSE	FALSE	FALSE	FALSE
CD52	12.993	0.102132	0.187465	0.282224	0.523965	Not DE	FALSE	FALSE	FALSE	FALSE	FALSE	FALSE
CRYBG2	9.62745	0.0876788	0.180459	0.349674	0.583993	Not DE	FALSE	FALSE	FALSE	FALSE	FALSE	FALSE
LIN28A	11.2627	0.00490781	0.162409	0.949516	0.976947	Not DE	FALSE	FALSE	FALSE	FALSE	FALSE	FALSE
DHDDS	50.4731	-0.207878	0.142382	0.0584531	0.216233	Not DE	FALSE	FALSE	FALSE	FALSE	FALSE	FALSE
ARID1A	123.088	-0.0319994	0.136387	0.746943	0.870112	Not DE	FALSE	FALSE	FALSE	FALSE	FALSE	FALSE
PIGV	43.3613	-0.0962705	0.158306	0.349243	0.583647	Not DE	FALSE	TRUE	FALSE	FALSE	FALSE	FALSE
ZDHHC18	90.2113	-0.230642	0.160968	0.0443828	0.185666	Not DE	FALSE	FALSE	FALSE	FALSE	FALSE	FALSE
SFN	20.3731	-0.0270068	0.169039	0.733029	0.861885	Not DE	FALSE	FALSE	FALSE	FALSE	FALSE	FALSE
GPN2	47.0884	-0.196742	0.159235	0.075298	0.25008	Not DE	FALSE	FALSE	FALSE	FALSE	FALSE	FALSE
GPATCH3	85.0944	0.538295	0.183253	0.000265711	0.0108611	Not DE	FALSE	FALSE	FALSE	FALSE	FALSE	FALSE
NUDC	883.82	-0.159338	0.149912	0.135111	0.347984	Not DE	FALSE	FALSE	FALSE	FALSE	FALSE	FALSE
NR0B2	14.0003	0.14301	0.217137	0.152016	0.372174	Not DE	FALSE	FALSE	FALSE	FALSE	FALSE	FALSE
KDF1	11.747	0.166075	0.23359	0.115106	0.316833	Not DE	FALSE	FALSE	FALSE	FALSE	FALSE	FALSE
TRNP1	391.038	0.0330768	0.155766	0.694247	0.837751	Not DE	FALSE	TRUE	FALSE	FALSE	FALSE	FALSE
TENT5B	19.5868	0.0774681	0.180885	0.381752	0.612555	Not DE	FALSE	FALSE	FALSE	FALSE	FALSE	FALSE
SLC9A1	90.3948	-0.22451	0.175112	0.0604792	0.220879	Not DE	FALSE	FALSE	FALSE	FALSE	FALSE	FALSE
WDTC1	190.797	-0.164102	0.123116	0.0923569	0.280207	Not DE	FALSE	FALSE	FALSE	FALSE	FALSE	FALSE
TMEM222	37.6113	0.35698	0.204838	0.0115085	0.0908321	Not DE	FALSE	FALSE	FALSE	FALSE	FALSE	FALSE
SYTL1	14.2024	0.180689	0.232373	0.113161	0.313998	Not DE	FALSE	FALSE	FALSE	FALSE	FALSE	FALSE
MAP3K6	24.9164	0.0917327	0.159346	0.354206	0.588017	Not DE	FALSE	FALSE	FALSE	FALSE	FALSE	FALSE
FCN3	15.2449	0.106365	0.193442	0.268102	0.508548	Not DE	FALSE	FALSE	FALSE	FALSE	FALSE	FALSE
CD164L2	11.6232	0.147247	0.248148	0.0865227	0.270794	Not DE	FALSE	FALSE	FALSE	TRUE	FALSE	FALSE
GPR3	24.6755	0.380496	0.395064	0.0182457	0.117048	Not DE	FALSE	FALSE	FALSE	FALSE	FALSE	FALSE
WASF2	151.261	-0.010869	0.129833	0.871693	0.937595	Not DE	FALSE	FALSE	FALSE	FALSE	FALSE	FALSE
AHDC1	163.662	-0.0904617	0.135566	0.361837	0.595757	Not DE	FALSE	FALSE	FALSE	FALSE	FALSE	FALSE
FGR	39.6537	0.305743	0.255652	0.0330418	0.160135	Not DE	FALSE	FALSE	FALSE	FALSE	FALSE	FALSE
IFI6	1644.71	0.0604028	0.1953	0.234177	0.473013	Not DE	FALSE	FALSE	FALSE	FALSE	FALSE	FALSE
FAM76A	65.4429	0.00514639	0.112548	0.967589	0.985647	Not DE	FALSE	FALSE	FALSE	FALSE	FALSE	FALSE
STX12	455.66	0.402392	0.146274	0.000587605	0.0160093	Not DE	FALSE	FALSE	TRUE	FALSE	FALSE	FALSE
PPP1R8	250.037	0.129338	0.185377	0.18858	0.420845	Not DE	FALSE	FALSE	FALSE	FALSE	FALSE	FALSE
THEMIS2	51.6209	0.0062178	0.148032	0.948208	0.976339	Not DE	FALSE	FALSE	FALSE	FALSE	FALSE	FALSE
RPA2	21.3871	-0.106888	0.211962	0.164732	0.389481	Not DE	FALSE	FALSE	FALSE	FALSE	FALSE	FALSE
SMPDL3B	11.2	0.0130143	0.171978	0.878602	0.940939	Not DE	FALSE	FALSE	FALSE	FALSE	FALSE	FALSE
XKR8	23.7967	0.0843613	0.167207	0.392053	0.621078	Not DE	FALSE	FALSE	FALSE	FALSE	FALSE	FALSE
EYA3	116.244	0.0438037	0.10593	0.605942	0.78317	Not DE	FALSE	FALSE	FALSE	FALSE	FALSE	FALSE
PTAFR	18.2093	0.11229	0.185881	0.257737	0.498387	Not DE	FALSE	FALSE	FALSE	FALSE	FALSE	FALSE
DNAJC8	173.668	-0.166942	0.111948	0.0792457	0.25799	Not DE	FALSE	FALSE	FALSE	FALSE	FALSE	FALSE
ATP5IF1	1507.78	1.53551	0.389476	1.41849e-06	0.000672128	Upregulated	TRUE	FALSE	TRUE	TRUE	TRUE	TRUE
SESN2	42.4258	-0.298572	0.223349	0.0292549	0.149587	Not DE	FALSE	FALSE	FALSE	FALSE	FALSE	TRUE
MED18	35.326	-0.199688	0.176641	0.084944	0.267343	Not DE	FALSE	FALSE	FALSE	FALSE	FALSE	FALSE
PHACTR4	41.506	-0.262159	0.18417	0.0385804	0.174508	Not DE	FALSE	FALSE	FALSE	FALSE	FALSE	FALSE
RCC1	28.0145	0.00460893	0.156643	0.971145	0.986709	Not DE	FALSE	FALSE	FALSE	FALSE	FALSE	FALSE
TRNAU1AP	79.3272	-0.0751307	0.118471	0.416401	0.640288	Not DE	FALSE	FALSE	FALSE	FALSE	FALSE	FALSE
TAF12	75.3166	-0.0395039	0.121169	0.68611	0.83311	Not DE	FALSE	FALSE	FALSE	FALSE	FALSE	FALSE
RAB42	10.0964	-0.00285056	0.170725	0.969822	0.986076	Not DE	FALSE	FALSE	FALSE	FALSE	FALSE	FALSE
GMEB1	83.4095	0.325676	0.205304	0.0176174	0.114479	Not DE	FALSE	FALSE	FALSE	FALSE	FALSE	FALSE
YTHDF2	99.8437	-0.178373	0.15443	0.0999877	0.293645	Not DE	FALSE	FALSE	FALSE	FALSE	FALSE	FALSE
OPRD1	83.2962	-0.029209	0.124907	0.719038	0.852551	Not DE	FALSE	FALSE	TRUE	FALSE	FALSE	FALSE
EPB41	91.3584	0.0477067	0.120308	0.612604	0.788132	Not DE	FALSE	FALSE	FALSE	FALSE	FALSE	FALSE
TMEM200B	26.9857	0.240504	0.24353	0.0620799	0.224397	Not DE	FALSE	FALSE	FALSE	FALSE	FALSE	FALSE
SRSF4	298.905	0.0537363	0.115108	0.567566	0.75677	Not DE	FALSE	FALSE	FALSE	FALSE	FALSE	FALSE
MECR	60.2393	-0.098467	0.147975	0.329797	0.566431	Not DE	FALSE	FALSE	FALSE	FALSE	FALSE	FALSE
PTPRU	103.598	-0.411754	0.216236	0.00639507	0.0650935	Not DE	FALSE	FALSE	FALSE	TRUE	FALSE	FALSE
MATN1	9.62749	-0.00376339	0.164983	0.973466	0.987359	Not DE	FALSE	FALSE	FALSE	FALSE	FALSE	FALSE
LAPTM5	101.259	-0.0658648	0.190857	0.339302	0.574233	Not DE	FALSE	FALSE	FALSE	FALSE	FALSE	FALSE
SDC3	682.782	0.333877	0.224169	0.0139044	0.10083	Not DE	FALSE	FALSE	TRUE	FALSE	FALSE	FALSE
PUM1	271.225	-0.0786775	0.104071	0.345004	0.579514	Not DE	FALSE	FALSE	FALSE	FALSE	FALSE	FALSE
NKAIN1	23.842	-0.0957842	0.16174	0.336759	0.572541	Not DE	FALSE	FALSE	FALSE	FALSE	FALSE	FALSE
SNRNP40	78.5726	-0.110672	0.116844	0.236207	0.475042	Not DE	FALSE	FALSE	FALSE	FALSE	FALSE	FALSE
ZCCHC17	180.521	-0.00289749	0.125417	0.991219	0.995486	Not DE	FALSE	FALSE	FALSE	FALSE	FALSE	FALSE
FABP3	592.647	0.0179854	0.149381	0.842961	0.921755	Not DE	FALSE	FALSE	FALSE	FALSE	FALSE	FALSE
TINAGL1	106.305	0.209172	0.290206	0.0560431	0.210848	Not DE	FALSE	FALSE	FALSE	FALSE	FALSE	FALSE
PEF1	130.736	-0.0489578	0.124179	0.601104	0.779928	Not DE	FALSE	FALSE	FALSE	FALSE	FALSE	FALSE
COL16A1	73.1261	0.185433	0.229001	0.102003	0.297067	Not DE	FALSE	FALSE	FALSE	FALSE	FALSE	FALSE
ADGRB2	832.533	0.100176	0.17064	0.288987	0.529651	Not DE	FALSE	FALSE	FALSE	FALSE	FALSE	FALSE
SPOCD1	9.82058	-0.0110043	0.173393	0.882576	0.943022	Not DE	FALSE	FALSE	FALSE	FALSE	FALSE	FALSE
KHDRBS1	104.746	0.212921	0.150289	0.0513032	0.200635	Not DE	FALSE	FALSE	FALSE	FALSE	FALSE	FALSE
TMEM39B	66.4452	0.00103682	0.118449	0.982588	0.991584	Not DE	FALSE	FALSE	FALSE	FALSE	FALSE	FALSE
KPNA6	146.632	-0.0548306	0.116319	0.501807	0.709147	Not DE	FALSE	FALSE	FALSE	FALSE	FALSE	FALSE
TXLNA	137.316	0.0964921	0.117203	0.316035	0.554852	Not DE	FALSE	FALSE	FALSE	FALSE	FALSE	FALSE
CCDC28B	67.22	0.278005	0.156467	0.0192706	0.119737	Not DE	FALSE	FALSE	FALSE	FALSE	FALSE	FALSE
IQCC	27.9158	0.100257	0.153893	0.332137	0.568443	Not DE	FALSE	FALSE	FALSE	FALSE	FALSE	FALSE
TMEM234	73.5054	-0.0472896	0.130245	0.619251	0.792296	Not DE	FALSE	FALSE	FALSE	FALSE	FALSE	FALSE
EIF3I	12.818	-0.193971	0.27276	0.0692798	0.238209	Not DE	FALSE	FALSE	FALSE	FALSE	FALSE	FALSE
FAM167B	26.0961	0.0313674	0.163411	0.726612	0.858046	Not DE	FALSE	FALSE	FALSE	FALSE	FALSE	FALSE
HDAC1	68.9757	-0.0726035	0.142998	0.44742	0.665875	Not DE	FALSE	FALSE	FALSE	FALSE	FALSE	FALSE
MARCKSL1	979.304	0.685151	0.280032	0.000553487	0.0155407	Upregulated	TRUE	FALSE	TRUE	TRUE	TRUE	FALSE
TSSK3	15.1951	-0.0143845	0.165884	0.866443	0.93453	Not DE	FALSE	FALSE	FALSE	FALSE	FALSE	FALSE
FAM229A	17.7366	0.0137927	0.151125	0.883258	0.943392	Not DE	FALSE	FALSE	FALSE	FALSE	FALSE	FALSE
BSDC1	349.067	0.0966384	0.136331	0.342871	0.577578	Not DE	FALSE	FALSE	FALSE	FALSE	FALSE	FALSE
ZBTB8B	28.785	0.00334166	0.146144	0.976043	0.988622	Not DE	FALSE	FALSE	FALSE	FALSE	FALSE	FALSE
ZBTB8A	41.2888	0.284013	0.214201	0.0319459	0.157346	Not DE	FALSE	FALSE	FALSE	FALSE	FALSE	FALSE
RBBP4	7.53825	-0.0778736	0.1929	0.315087	0.553841	Not DE	FALSE	FALSE	FALSE	FALSE	FALSE	FALSE
SYNC	53.5774	0.871049	0.214919	3.20039e-06	0.00111172	Upregulated	TRUE	FALSE	TRUE	TRUE	FALSE	TRUE
KIAA1522	204.595	-0.228717	0.213639	0.0599581	0.219712	Not DE	FALSE	FALSE	FALSE	FALSE	FALSE	FALSE
YARS	152.736	-0.171158	0.195792	0.137597	0.351728	Not DE	FALSE	FALSE	FALSE	FALSE	FALSE	FALSE
S100PBP	84.6373	-0.217056	0.156895	0.0601903	0.220183	Not DE	FALSE	FALSE	FALSE	FALSE	FALSE	FALSE
FNDC5	117.044	0.179918	0.177775	0.102507	0.297794	Not DE	FALSE	FALSE	FALSE	FALSE	FALSE	FALSE
HPCA	905.727	0.297658	0.215662	0.0226055	0.131011	Not DE	FALSE	FALSE	FALSE	FALSE	TRUE	FALSE
TMEM54	123.087	-0.096284	0.139321	0.345455	0.579969	Not DE	FALSE	FALSE	FALSE	FALSE	FALSE	FALSE
RNF19B	106.516	-0.305312	0.213231	0.0227801	0.131336	Not DE	FALSE	FALSE	FALSE	FALSE	FALSE	FALSE
AZIN2	89.9319	0.00372681	0.120115	0.96985	0.986076	Not DE	FALSE	FALSE	FALSE	FALSE	FALSE	FALSE
TRIM62	31.4912	0.298126	0.204307	0.0264821	0.141749	Not DE	FALSE	TRUE	FALSE	FALSE	FALSE	FALSE
ZNF362	136.422	-0.0533346	0.112208	0.532296	0.73189	Not DE	FALSE	FALSE	FALSE	FALSE	FALSE	FALSE
PHC2	153.762	0.0901983	0.136565	0.361796	0.595757	Not DE	FALSE	FALSE	FALSE	FALSE	FALSE	FALSE
ZSCAN20	38.1516	0.116865	0.145384	0.267656	0.507879	Not DE	FALSE	FALSE	FALSE	FALSE	FALSE	FALSE
CSMD2	99.0662	-0.0743582	0.116472	0.422819	0.645724	Not DE	FALSE	FALSE	FALSE	FALSE	FALSE	FALSE
HMGB4	12.3905	-0.012001	0.162278	0.897343	0.950795	Not DE	FALSE	FALSE	FALSE	FALSE	FALSE	FALSE
SMIM12	212.439	-0.0830575	0.129518	0.386086	0.616222	Not DE	FALSE	FALSE	FALSE	FALSE	FALSE	FALSE
GJB5	19.4112	0.0911035	0.18815	0.303078	0.5427	Not DE	FALSE	FALSE	FALSE	FALSE	FALSE	FALSE
GJB4	13.5451	0.121536	0.198794	0.220795	0.458083	Not DE	FALSE	FALSE	FALSE	FALSE	FALSE	FALSE
GJB3	18.7321	0.170988	0.228914	0.110792	0.310787	Not DE	FALSE	FALSE	FALSE	FALSE	FALSE	FALSE
GJA4	45.7832	-0.0191042	0.157315	0.816012	0.908033	Not DE	FALSE	FALSE	FALSE	FALSE	FALSE	FALSE
DLGAP3	217.702	-0.18667	0.214404	0.0911305	0.278138	Not DE	FALSE	FALSE	FALSE	FALSE	FALSE	FALSE
TMEM35B	40.6831	0.437886	0.20552	0.00411201	0.0503207	Not DE	FALSE	FALSE	FALSE	FALSE	FALSE	FALSE
ZMYM6	67.9557	-0.370453	0.151851	0.00234888	0.035986	Not DE	FALSE	FALSE	FALSE	FALSE	FALSE	FALSE
ZMYM1	24.8553	-0.178276	0.218407	0.129916	0.339202	Not DE	FALSE	FALSE	FALSE	FALSE	FALSE	FALSE
SFPQ	76.3777	-0.325882	0.261499	0.0298949	0.151499	Not DE	FALSE	TRUE	FALSE	FALSE	FALSE	FALSE
ZMYM4	239.001	-0.0962398	0.111679	0.268724	0.508961	Not DE	FALSE	FALSE	FALSE	FALSE	FALSE	FALSE
KIAA0319L	145.494	-0.0257993	0.109319	0.717473	0.851807	Not DE	FALSE	FALSE	FALSE	FALSE	FALSE	FALSE
NCDN	1938.57	0.0666276	0.129825	0.474449	0.687399	Not DE	FALSE	FALSE	FALSE	FALSE	FALSE	FALSE
TFAP2E	40.1851	0.582488	0.242547	0.00118449	0.0242946	Not DE	FALSE	FALSE	FALSE	FALSE	FALSE	FALSE
PSMB2	146.837	-0.277491	0.175483	0.0258917	0.140243	Not DE	FALSE	FALSE	FALSE	FALSE	FALSE	FALSE
C1orf216	440.635	-0.141888	0.121405	0.114531	0.315661	Not DE	FALSE	FALSE	FALSE	FALSE	FALSE	FALSE
CLSPN	12.6894	0.0368631	0.169129	0.676515	0.827448	Not DE	FALSE	FALSE	FALSE	FALSE	FALSE	FALSE
AGO4	81.4491	-0.0476012	0.114096	0.61538	0.789822	Not DE	FALSE	FALSE	FALSE	FALSE	FALSE	FALSE
AGO1	194.433	-0.120113	0.109343	0.175942	0.405124	Not DE	FALSE	FALSE	FALSE	FALSE	FALSE	FALSE
AGO3	96.0149	-0.102686	0.117179	0.268095	0.508548	Not DE	FALSE	FALSE	FALSE	FALSE	FALSE	FALSE
TEKT2	18.0443	-0.00834479	0.15741	0.921709	0.963543	Not DE	FALSE	FALSE	FALSE	FALSE	FALSE	FALSE
ADPRHL2	108.681	0.109486	0.133731	0.271231	0.512047	Not DE	FALSE	FALSE	FALSE	TRUE	FALSE	FALSE
COL8A2	18.2298	0.269228	0.299104	0.0492985	0.196749	Not DE	FALSE	FALSE	FALSE	FALSE	FALSE	FALSE
TRAPPC3	360.35	0.0234388	0.122789	0.802208	0.900975	Not DE	FALSE	FALSE	FALSE	FALSE	FALSE	FALSE
MAP7D1	749.289	0.0789145	0.131627	0.422589	0.645614	Not DE	FALSE	FALSE	FALSE	FALSE	FALSE	FALSE
THRAP3	241.03	-0.0882971	0.119464	0.321251	0.560159	Not DE	FALSE	FALSE	FALSE	FALSE	FALSE	FALSE
SH3D21	31.563	-0.111306	0.146984	0.273414	0.514064	Not DE	FALSE	FALSE	FALSE	FALSE	FALSE	FALSE
EVA1B	64.9588	0.133845	0.178389	0.213282	0.449409	Not DE	FALSE	FALSE	FALSE	FALSE	FALSE	FALSE
STK40	84.9551	-0.19181	0.142711	0.0697168	0.239016	Not DE	FALSE	FALSE	FALSE	FALSE	FALSE	FALSE
LSM10	113.591	-0.171113	0.132251	0.0952569	0.285026	Not DE	FALSE	FALSE	FALSE	FALSE	FALSE	FALSE
OSCP1	39.4152	-0.0513752	0.131261	0.59246	0.774601	Not DE	FALSE	FALSE	FALSE	FALSE	FALSE	FALSE
CSF3R	21.0969	0.285896	0.423124	0.0272273	0.144134	Not DE	FALSE	FALSE	FALSE	FALSE	FALSE	FALSE
GRIK3	63.4393	-0.124943	0.142002	0.233983	0.472797	Not DE	FALSE	FALSE	FALSE	FALSE	FALSE	FALSE
ZC3H12A	21.8483	0.145668	0.198265	0.178192	0.407228	Not DE	FALSE	FALSE	FALSE	FALSE	FALSE	FALSE
MEAF6	276.224	-0.0865621	0.118615	0.358192	0.592417	Not DE	FALSE	FALSE	FALSE	FALSE	FALSE	FALSE
SNIP1	51.7433	0.00156109	0.124681	0.985708	0.992931	Not DE	FALSE	FALSE	FALSE	FALSE	FALSE	FALSE
DNALI1	110.996	0.321718	0.284907	0.024089	0.134719	Not DE	FALSE	FALSE	TRUE	TRUE	FALSE	FALSE
GNL2	102.437	-0.0325197	0.115926	0.725893	0.85753	Not DE	FALSE	FALSE	FALSE	FALSE	FALSE	FALSE
C1orf109	113.656	0.235284	0.153273	0.0360319	0.167794	Not DE	FALSE	FALSE	FALSE	FALSE	FALSE	FALSE
EPHA10	84.795	0.0874162	0.156652	0.377403	0.608784	Not DE	FALSE	FALSE	FALSE	FALSE	FALSE	FALSE
MANEAL	114.429	-0.0716277	0.13842	0.457891	0.675092	Not DE	FALSE	FALSE	FALSE	FALSE	FALSE	FALSE
YRDC	77.5848	0.011842	0.121181	0.91158	0.959346	Not DE	FALSE	FALSE	FALSE	FALSE	FALSE	FALSE
C1orf122	424.35	0.286874	0.192505	0.0236093	0.133961	Not DE	FALSE	TRUE	FALSE	FALSE	FALSE	FALSE
MTF1	50.2674	-0.153071	0.156719	0.15859	0.380686	Not DE	FALSE	FALSE	FALSE	FALSE	FALSE	FALSE
INPP5B	181.297	0.027276	0.0970286	0.772825	0.884041	Not DE	FALSE	FALSE	FALSE	FALSE	FALSE	FALSE
SF3A3	35.4035	-0.0334312	0.141895	0.712194	0.848917	Not DE	FALSE	FALSE	FALSE	FALSE	FALSE	FALSE
[truncated: 15,916 more rows]

## Sheet: l4_iAD_nAD
gene	baseMean	log2FoldChange	lfcSE	pvalue	padj	DE	gray-l1	gray-l2	gray-l3	gray-l4	gray-l56
[truncated: 17,219 more rows]

[truncated: 16 more sheets: l56_iAD_nAD, white_iAD_nAD, meninges_iAD_nAD, l1_nAD_NND, l2_nAD_NND, l3_nAD_NND, l4_nAD_NND, l56_nAD_NND, white_nAD_NND, meninges_nAD_NND, amyloid_iAD_nAD, amyloid_lim_nAD, amyloid_ext_nAD, amyloid_enrichR_lim_unique_up, iAD_LOESS_clusters, iAD_LOESS_12_clusters_enrichR]
