# Supplementary material for: Microglial mechanisms drive amyloid-β clearance in immunized patients with Alzheimer’s disease
Source: Nat Med. Author manuscript; Available in PMC 2025 Jun 26. (PMC12092304; doi:10.1038/s41591-025-03574-1)
Supplement: vanOlst_PMID40050704_NatMed_2025_Suppl_SourceDataFig3 [file NIHMS2066263-supplement-vanOlst_PMID40050704_NatMed_2025_Suppl_SourceDataFig3.xlsx]

## Sheet: scRNAseq_broad_celltypes
Number of cells
sample_id	Microglia	Macrophage	Monocyte	T	Astrocyte	Endothelial	ExN	Fibroblast	GIN	GABA-N	Infl. EC	AST/Oligo	Oligodendrocyte	OPC	SMC	SRG
A11.170.A1	58	17	1	0	168	260	1524	70	449	130	0	90	53	27	34	36
A14.193.A1	145	41	26	0	119	655	351	76	65	39	55	60	307	24	44	4
NMA22.300.A1	336	2	5	0	1336	1058	4377	200	910	465	43	346	422	55	38	26
A11.170.A3	29	11	0	0	146	202	891	46	245	69	0	42	16	10	26	9
A14.193.A3	21	12	6	0	156	302	288	40	65	21	31	60	130	20	12	1
NMA22.300.A3	496	2	5	0	1455	973	3978	236	993	380	34	437	434	75	22	32
A11.170.A4	37	16	0	0	115	205	960	49	272	65	0	40	26	9	37	16
A14.193.A4	13	7	12	0	52	321	107	57	24	17	37	17	37	11	71	3
NMA22.300.A4	502	0	10	0	1226	1244	5494	343	1302	746	15	487	663	78	27	51
A11.170.A9	50	14	1	0	201	186	1314	66	416	115	0	69	47	10	16	16
A14.193.A9	148	49	29	3	729	1420	1106	218	329	98	108	68	325	89	40	13
NMA22.300.A9	216	8	6	0	1056	828	3494	137	1411	223	41	254	374	53	83	18
NMA22.205.B1	189	68	5	12	606	492	3743	214	1100	573	8	225	81	64	39	69
NMA22.205.B3	2175	393	42	19	3700	1420	6801	417	2410	898	72	537	1095	197	156	66
NMA22.205.B4	433	583	64	64	1253	671	4028	277	1226	407	35	195	263	48	94	28
NMA22.205.B9	388	21	2	0	836	336	3055	169	1039	298	26	114	100	39	47	24

## Sheet: scRNAseq_fine_celltypes
Number of cells
sample_id	Mg-0	Mg-1	Mg-2	Mg-3	Mg-4	Mac-1	Mac-2	Monocyte	T	Astro-1	Astro-2	Astro-3	Astro-4	Astro-5	EC-1	EC-2	EC-3	ExN-1	ExN-2	ExN-3	ExN-4	ExN-5	ExN-6	ExN-7	Fb-1	Fb-2	Fb-3	GIN-1	GIN-2	GABA-N	Infl. EC	AST/Oligo	Oligodendrocyte	OPC	SMC	SRG
A11.170.A1	53	0	4	1	0	1	16	1	0	15	49	4	7	93	12	39	209	136	428	44	334	225	44	313	38	14	18	78	371	130	0	90	53	27	34	36
A14.193.A1	18	4	96	27	0	41	0	26	0	10	18	9	10	72	35	42	578	39	22	105	53	41	28	63	32	40	4	23	42	39	55	60	307	24	44	4
NMA22.300.A1	279	12	1	42	2	2	0	5	0	126	311	11	46	842	66	48	944	382	1115	197	923	723	246	791	103	68	29	134	776	465	43	346	422	55	38	26
A11.170.A3	28	0	1	0	0	1	10	0	0	19	42	3	5	77	9	16	177	80	235	35	207	136	44	154	25	14	7	35	210	69	0	42	16	10	26	9
A14.193.A3	15	0	4	1	1	12	0	6	0	11	22	1	11	111	16	43	243	37	26	46	69	20	40	50	23	16	1	13	52	21	31	60	130	20	12	1
NMA22.300.A3	389	14	1	92	0	2	0	5	0	136	347	13	38	921	171	50	752	341	1058	138	725	471	217	1028	108	79	49	126	867	380	34	437	434	75	22	32
A11.170.A4	36	0	1	0	0	1	15	0	0	19	28	4	3	61	8	17	180	81	231	27	248	131	36	206	29	11	9	35	237	65	0	40	26	9	37	16
A14.193.A4	12	0	0	0	1	7	0	12	0	6	10	2	2	32	21	29	271	9	6	48	10	10	10	14	27	18	12	9	15	17	37	17	37	11	71	3
NMA22.300.A4	307	8	1	186	0	0	0	10	0	172	145	11	56	842	84	81	1079	514	1721	103	988	572	139	1457	165	85	93	213	1089	746	15	487	663	78	27	51
A11.170.A9	50	0	0	0	0	0	14	1	0	19	78	1	6	97	15	16	155	109	330	64	301	187	60	263	35	13	18	72	344	115	0	69	47	10	16	16
A14.193.A9	91	2	45	10	0	49	0	29	3	45	38	124	36	486	71	95	1254	64	108	301	284	90	72	187	135	76	7	53	276	98	108	68	325	89	40	13
NMA22.300.A9	155	2	5	54	0	7	1	6	0	58	327	62	30	579	86	33	709	509	604	258	642	430	296	755	71	47	19	121	1290	223	41	254	374	53	83	18
NMA22.205.B1	148	0	34	7	0	68	0	5	12	48	209	28	32	289	20	101	371	383	951	216	869	461	115	748	116	9	89	171	929	573	8	225	81	64	39	69
NMA22.205.B3	1261	7	765	63	79	369	24	42	19	185	1305	41	1194	975	98	131	1191	436	1705	1076	1320	562	634	1068	150	162	105	347	2063	898	72	537	1095	197	156	66
NMA22.205.B4	282	1	124	12	14	573	10	64	64	49	617	8	240	339	37	82	552	438	944	414	766	383	312	771	65	85	127	129	1097	407	35	195	263	48	94	28
NMA22.205.B9	232	5	128	8	15	21	0	2	0	53	236	72	164	311	33	62	241	369	599	254	695	422	212	504	43	13	113	119	920	298	26	114	100	39	47	24

## Sheet: Mg_all_regions
gene	p_val	BH	avg_log2FC	DE
A2M	0.135089	0.304505	0.781995	Not DE
AAMP	0.999321	0.999321	0.150625	Not DE
ABCA2	0.191515	0.363697	-0.468299	Not DE
ABHD12	0.093222	0.235181	0.395799	Not DE
ABR	0.00700673	0.0507066	0.464624	Not DE
ACADVL	0.219741	0.39062	-0.495266	Not DE
ACSL1	0.205328	0.375809	-2.05976	Not DE
ACTB	0.00084433	0.013896	0.970797	Upregulated
ACTG1	0.0585314	0.189366	0.698821	Not DE
ACTR3	0.215601	0.385628	0.458084	Not DE
ACYP2	0.567889	0.683719	-0.221343	Not DE
ADA2	0.667922	0.743637	0.853344	Not DE
ADAM28	0.828523	0.862594	-2.38874	Not DE
ADAM9	0.168952	0.34089	0.695618	Not DE
ADAR	0.587943	0.693925	-0.204035	Not DE
ADD1	0.102477	0.252747	-0.589166	Not DE
ADD3	0.874283	0.901072	0.111723	Not DE
ADGRG1	0.348153	0.503243	-1.23223	Not DE
ADI1	0.224166	0.394363	0.225974	Not DE
ADIPOR1	0.959299	0.968099	-0.0382212	Not DE
ADIRF	0.301183	0.459754	-0.092507	Not DE
AGAP2	0.277249	0.439444	0.481055	Not DE
AGFG1	0.884137	0.90723	-0.17236	Not DE
AGT	0.122928	0.285879	-0.457019	Not DE
AGTPBP1	0.0174373	0.092662	-0.561539	Not DE
AHCYL1	0.0618657	0.194703	-0.145817	Not DE
AHNAK	0.0131561	0.0761668	-0.710885	Not DE
AHSA1	0.00142924	0.0181055	-0.901842	Downregulated
AIF1	0.593835	0.698629	-0.38033	Not DE
AK5	0.743608	0.801145	0.213667	Not DE
AKAP12	0.221264	0.391934	0.0826415	Not DE
AKR1A1	0.00133164	0.0178512	0.993188	Upregulated
AKR1B1	0.0904021	0.232886	-0.256398	Not DE
AKT3	0.117396	0.27647	-0.297655	Not DE
ALCAM	0.000871681	0.013896	0.452504	Not DE
ALDH2	0.169342	0.34089	-0.306232	Not DE
ALDOC	0.2876	0.447847	0.00752177	Not DE
ALOX5AP	0.950552	0.961036	-0.193162	Not DE
ANK2	0.792252	0.835238	0.482366	Not DE
ANKRD10	0.000815238	0.013896	-0.847314	Downregulated
ANXA11	0.273799	0.435859	0.356906	Not DE
ANXA2	0.0305804	0.1314	1.7408	Not DE
ANXA5	0.136537	0.305866	0.37647	Not DE
AP1B1	0.182507	0.355324	0.334115	Not DE
APBB1IP	0.290258	0.447847	-0.723218	Not DE
APC	0.3789	0.525495	0.443879	Not DE
API5	0.054971	0.184032	0.369219	Not DE
APLP1	0.0745186	0.214729	0.937693	Not DE
APLP2	0.0513907	0.179229	0.405419	Not DE
APMAP	0.0652662	0.198872	0.31042	Not DE
APOC1	0.000410587	0.0103137	1.83085	Upregulated
APOC2	0.0363181	0.145272	2.13295	Not DE
APOD	2.24905e-05	0.00247396	-1.95308	Downregulated
APOE	0.240428	0.407645	0.256445	Not DE
APP	0.048106	0.17334	0.430902	Not DE
AQP4	0.721032	0.782957	-0.0761126	Not DE
ARAP1	0.280027	0.440672	-0.976673	Not DE
ARF1	0.0621668	0.194825	0.279667	Not DE
ARGLU1	0.0239996	0.112338	-0.994903	Not DE
ARHGDIB	0.521917	0.648334	0.112479	Not DE
ARHGDIG	0.107685	0.258631	0.79392	Not DE
ARL6IP1	0.561957	0.681536	0.347193	Not DE
ARL6IP4	0.0184232	0.0960451	-0.15116	Not DE
ARL6IP5	0.114214	0.271351	-0.535848	Not DE
ARL8A	0.376925	0.524832	0.0493385	Not DE
ARPP19	0.223964	0.394363	0.575123	Not DE
ARRB2	0.135722	0.304682	-1.17722	Not DE
ASAH1	0.855565	0.886178	-0.27176	Not DE
ASPH	0.298481	0.457283	-0.330636	Not DE
ATN1	0.117626	0.27647	-0.495266	Not DE
ATP1A2	0.741005	0.799908	0.0653121	Not DE
ATP1A3	0.0470034	0.171577	1.33661	Not DE
ATP1B1	0.750591	0.806299	0.2019	Not DE
ATP1B2	0.000412547	0.0103137	1.55033	Upregulated
ATP2A2	0.279963	0.440672	0.293553	Not DE
ATP2B1	0.00798404	0.0550267	0.682038	Not DE
ATP2B2	0.0766947	0.217995	1.56886	Not DE
ATP2B4	0.564457	0.683599	0.400036	Not DE
ATP2C1	0.466299	0.607225	0.321704	Not DE
ATP5F1D	0.0336287	0.138545	0.409721	Not DE
ATP5F1E	0.0212025	0.104954	0.276782	Not DE
ATP5IF1	0.161318	0.334005	-0.364227	Not DE
ATP5MC2	0.0713385	0.210382	0.340504	Not DE
ATP5ME	0.772195	0.821701	0.0548663	Not DE
ATP5MG	0.103705	0.254066	0.480486	Not DE
ATP5PD	0.0657134	0.199132	0.131925	Not DE
ATP6AP1	0.000280695	0.00871135	0.675256	Upregulated
ATP6AP2	0.135579	0.304682	0.493146	Not DE
ATP6V0B	0.00256191	0.027902	1.05534	Upregulated
ATP6V0C	0.889115	0.909792	0.113764	Not DE
ATP6V0D1	0.0540915	0.183079	0.67126	Not DE
ATP6V1A	0.00114815	0.0164335	0.651671	Upregulated
ATP6V1B2	0.366615	0.519017	0.188159	Not DE
ATP6V1E1	0.0652236	0.198872	0.57304	Not DE
ATP6V1F	0.00316066	0.0299718	0.84422	Upregulated
ATP6V1G2	0.163752	0.337037	1.06222	Not DE
ATP9A	0.448563	0.591119	0.738855	Not DE
ATRNL1	0.639514	0.726736	0.549805	Not DE
AURKAIP1	0.517594	0.647278	0.48714	Not DE
AXL	0.329792	0.483052	-0.671343	Not DE
B2M	0.619028	0.71712	0.106348	Not DE
B4GAT1	0.0605664	0.192552	0.905272	Not DE
BABAM1	0.000616031	0.012376	0.683555	Upregulated
BAG1	0.00294747	0.0296578	-0.924803	Downregulated
BASP1	0.274498	0.435949	0.013642	Not DE
BAX	0.193042	0.365484	0.704574	Not DE
BCL2L1	0.23531	0.405072	0.34176	Not DE
BCL2L13	0.200539	0.370326	-0.396619	Not DE
BCL2L2	0.388473	0.535489	-0.303115	Not DE
BEX1	0.788958	0.832874	0.30269	Not DE
BEX3	0.571568	0.686321	-0.122131	Not DE
BEX4	0.658439	0.739064	-0.0837093	Not DE
BHLHE41	0.381151	0.526828	-1.11675	Not DE
BIN1	0.106384	0.256806	0.26067	Not DE
BLOC1S1	0.555777	0.679283	0.0926079	Not DE
BNIP3L	0.417003	0.558794	-0.897048	Not DE
BRI3	0.243969	0.409094	0.390835	Not DE
BRSK1	0.0922887	0.234441	0.193298	Not DE
BSCL2	0.00545607	0.0434904	1.7173	Upregulated
BSG	0.136805	0.305866	-0.747773	Not DE
BST2	0.499292	0.635673	0.188474	Not DE
BTF3L4	0.199362	0.370326	0.277963	Not DE
BTG1	0.767486	0.820442	-0.202688	Not DE
BUD31	0.112788	0.269127	0.307288	Not DE
C11orf58	0.838616	0.871084	0.0870467	Not DE
C12orf57	0.155939	0.327979	-0.244009	Not DE
C1QA	0.359596	0.51321	0.285868	Not DE
C1QB	0.468901	0.608244	-0.174529	Not DE
C1QC	0.468456	0.608244	-0.242262	Not DE
C1orf115	0.92335	0.937844	-0.220455	Not DE
C1orf162	0.342822	0.4998	-1.71591	Not DE
C1orf61	0.157517	0.328783	0.659158	Not DE
C2	0.0184169	0.0960451	2.77633	Not DE
C3	0.318116	0.477115	0.463518	Not DE
C3AR1	0.750464	0.806299	-0.357763	Not DE
C4orf3	0.0489647	0.174874	-0.266997	Not DE
C9orf16	0.0688314	0.20652	0.582985	Not DE
CA11	0.00890508	0.0583071	1.09427	Not DE
CAB39	0.30355	0.462473	-0.216884	Not DE
CADM1	0.290428	0.447847	0.512511	Not DE
CADM2	0.053081	0.180771	0.105209	Not DE
CADM3	0.00625217	0.0475223	1.43964	Upregulated
CALCOCO2	1.8717e-05	0.00228764	-1.89849	Downregulated
CALM2	0.00488262	0.0397843	-0.423054	Not DE
CALM3	0.27928	0.440672	0.497584	Not DE
CALR	0.0776855	0.219113	0.405198	Not DE
CAMK2A	0.474249	0.614457	-0.359722	Not DE
CAMK2N1	0.252321	0.416313	0.593484	Not DE
CAPG	0.636899	0.725998	0.0166485	Not DE
CAPRIN1	0.595742	0.700125	0.0456213	Not DE
CAPZA2	0.251992	0.416313	-0.434861	Not DE
CAPZB	0.515433	0.646495	-0.0918592	Not DE
CASC3	0.00800388	0.0550267	-0.952124	Not DE
CAST	0.0271078	0.121214	-0.691663	Not DE
CCDC124	0.629154	0.72468	0.0340483	Not DE
CCDC47	0.817364	0.855998	-0.210372	Not DE
CCDC85B	0.972128	0.97925	-0.0823836	Not DE
CCDC92	0.611691	0.710517	0.042948	Not DE
CCK	0.708235	0.773643	-0.174017	Not DE
CCNI	0.000167062	0.00673089	-0.619714	Downregulated
CCNL2	0.126533	0.289368	-0.760163	Not DE
CCT6A	0.222386	0.393288	-0.331767	Not DE
CD14	0.439718	0.582759	-0.132928	Not DE
CD163	0.638047	0.726555	-0.913351	Not DE
CD300A	0.225583	0.394501	-0.433866	Not DE
CD37	0.576141	0.688161	0.715301	Not DE
CD4	0.254062	0.41774	0.71584	Not DE
CD47	0.11246	0.268926	0.56341	Not DE
CD53	0.796139	0.838041	-0.302002	Not DE
CD63	0.104743	0.255838	0.339216	Not DE
CD68	0.1543	0.326189	0.682499	Not DE
CD74	0.809832	0.849204	-0.162532	Not DE
CD81	0.0225524	0.108806	0.572905	Not DE
CD9	0.116149	0.274591	0.0963909	Not DE
CD99L2	0.000615076	0.012376	0.942855	Upregulated
CDC37	0.0410971	0.160878	0.201665	Not DE
CDC42SE1	0.0551429	0.184032	-0.719419	Not DE
CDIP1	0.168782	0.34089	0.955972	Not DE
CDK14	0.745295	0.802176	0.103371	Not DE
CDK5R1	0.0446411	0.167595	0.818394	Not DE
CDKN1B	0.000221179	0.0081099	-1.08322	Downregulated
CDS2	0.582719	0.689238	0.179746	Not DE
CEBPB	0.259433	0.423624	0.157043	Not DE
CEBPD	0.0513147	0.179229	-2.20394	Not DE
CELF2	0.484345	0.623558	-0.374836	Not DE
CFL1	0.536284	0.660596	-0.286003	Not DE
CGGBP1	0.403011	0.545279	0.168731	Not DE
CHCHD2	4.10532e-05	0.00410532	0.303821	Not DE
CHD2	0.207101	0.377006	-0.735664	Not DE
CHGA	0.017092	0.0912679	-0.431213	Not DE
CHGB	0.244445	0.409269	0.0111738	Not DE
CHI3L1	0.000130969	0.00648901	2.43483	Upregulated
CHL1	0.104894	0.255838	1.361	Not DE
CHMP3	0.00821627	0.0551553	-0.422056	Not DE
CHN1	0.165526	0.338436	0.498809	Not DE
CHP1	0.650364	0.735003	0.307501	Not DE
CHPT1	0.287432	0.447847	-0.495266	Not DE
CHST11	0.560321	0.680477	-1.24169	Not DE
CIRBP	0.324481	0.477723	-0.42195	Not DE
CKB	0.738498	0.798769	0.322926	Not DE
CLDND1	0.000886883	0.013896	-1.20449	Downregulated
CLIC4	0.0151256	0.083613	-0.789921	Not DE
CLIP3	0.197625	0.369707	0.788232	Not DE
CLPTM1	8.30348e-05	0.00570864	0.941416	Upregulated
CLSTN1	0.0452556	0.16875	0.825902	Not DE
CLSTN3	0.175374	0.347588	0.872105	Not DE
CLTA	0.0847997	0.226407	0.333048	Not DE
CLTB	0.496125	0.633841	0.215973	Not DE
CLU	0.934483	0.947402	0.0396215	Not DE
CMIP	0.0282777	0.124922	0.464376	Not DE
CNBP	0.0137628	0.0780363	-0.626511	Not DE
CNDP2	0.0605013	0.192552	-0.390494	Not DE
CNN3	0.266412	0.429094	0.283309	Not DE
CNP	0.000175916	0.00673089	-1.19524	Downregulated
CNPY3	0.419663	0.56091	0.0224873	Not DE
CNTN1	0.124163	0.286778	0.79499	Not DE
COLGALT1	0.326894	0.480084	0.564235	Not DE
COMT	0.720066	0.78268	0.232274	Not DE
COPRS	0.0640942	0.196938	0.624404	Not DE
COPS9	0.507285	0.641395	0.502367	Not DE
CORO1A	0.59245	0.69824	-0.144101	Not DE
CORO1C	0.656497	0.737686	-0.20207	Not DE
COTL1	0.0745696	0.214729	-0.136185	Not DE
COX14	0.639528	0.726736	0.207589	Not DE
COX4I1	0.576606	0.688161	-0.130352	Not DE
COX6A1	0.0769711	0.218033	-0.0428894	Not DE
COX6B1	0.00139516	0.0181055	1.04997	Upregulated
COX6C	0.0151264	0.083613	0.757276	Not DE
COX7A1	0.797694	0.838875	0.510993	Not DE
COX7A2L	0.0626157	0.195524	0.0522935	Not DE
COX7C	0.191767	0.363697	0.409721	Not DE
COX8A	0.684311	0.753496	-0.0979307	Not DE
CPE	0.266429	0.429094	0.230028	Not DE
CPLX1	0.0619509	0.194703	1.07971	Not DE
CPLX2	0.288531	0.447847	0.460388	Not DE
CPM	0.0326823	0.135662	-1.48599	Not DE
CPVL	0.60498	0.706452	0.468924	Not DE
CREBL2	0.0426651	0.163525	-0.645013	Not DE
CREG1	0.187923	0.360759	0.491644	Not DE
CREG2	0.0923535	0.234441	1.36816	Not DE
CREM	0.0657013	0.199132	-0.493192	Not DE
CRTAP	0.231775	0.400239	-0.232232	Not DE
CRYAB	0.000113724	0.00647682	-1.35337	Downregulated
CSF1R	0.423823	0.564413	-0.235965	Not DE
CSNK1D	0.000587301	0.012376	-0.683611	Downregulated
CSRP1	0.0281063	0.124665	-0.691663	Not DE
CST3	0.879623	0.903441	-0.0481885	Not DE
CSTB	0.000456224	0.0109097	0.9593	Upregulated
CTNND1	0.00226674	0.0257054	-0.770652	Downregulated
CTNND2	0.0574949	0.187669	0.0156957	Not DE
CTSA	0.0182445	0.0960451	0.889484	Not DE
CTSB	0.000892793	0.013896	1.73113	Upregulated
CTSC	0.517822	0.647278	0.168052	Not DE
CTSD	0.0879867	0.229894	0.880662	Not DE
CTSH	0.351143	0.505573	0.251484	Not DE
CTSL	0.00813185	0.0551553	2.6606	Not DE
CTSS	0.40396	0.545892	0.0865451	Not DE
CTSZ	0.00277083	0.0293069	1.27326	Upregulated
CTXN1	0.002185	0.0255692	0.78407	Upregulated
CUTA	0.0795269	0.219424	-0.243637	Not DE
CXCL16	0.664295	0.741853	0.110323	Not DE
CXCR4	0.221171	0.391934	-3.89872	Not DE
CYB5B	0.00698548	0.0507066	0.680305	Not DE
CYB5R3	0.661712	0.741853	0.194469	Not DE
CYBA	0.371502	0.522317	0.299845	Not DE
CYBB	0.466459	0.607225	0.182806	Not DE
CYFIP1	0.215271	0.385628	0.51038	Not DE
DAZAP2	0.184286	0.35749	0.0619513	Not DE
DBI	0.0214616	0.104954	1.03786	Not DE
DBNDD2	0.00767946	0.0538646	-1.04827	Not DE
DCTN1	0.572766	0.686321	0.169131	Not DE
DDIT4	0.225146	0.394363	-1.99084	Not DE
DDX24	0.261391	0.424086	0.199879	Not DE
DDX5	0.00263873	0.0283099	-1.10315	Downregulated
DEGS1	0.0700583	0.20772	0.289721	Not DE
DENND3	0.0730666	0.212628	-1.50573	Not DE
DERL1	0.01202	0.0714701	0.825871	Not DE
DGKB	0.262622	0.425455	0.912642	Not DE
DHRS7	0.196045	0.368419	0.0744295	Not DE
DKK3	0.825793	0.862594	0.216975	Not DE
DLG1	0.0293825	0.12775	-0.668964	Not DE
DLG2	0.869714	0.899141	-0.678032	Not DE
DMTN	0.572559	0.686321	0.656988	Not DE
DNAJA2	0.206416	0.377006	-0.0332508	Not DE
DNAJA4	0.105982	0.256806	-0.259888	Not DE
DNAJC5	0.124162	0.286778	0.123912	Not DE
DNAJC6	0.656541	0.737686	0.223714	Not DE
DNASE2	0.0274878	0.122415	1.25962	Not DE
DNER	0.0125815	0.0733296	0.88735	Not DE
DNM1	0.0853523	0.226782	0.888955	Not DE
DOCK4	0.0216998	0.105618	-0.666128	Not DE
DPP7	0.0102758	0.0653375	0.280103	Not DE
DPYSL2	0.00574045	0.0447837	-0.610743	Downregulated
DRAP1	0.00456261	0.0377358	0.417648	Not DE
DST	0.00570642	0.0447837	-0.581127	Not DE
DSTN	0.00011776	0.00647682	1.44941	Upregulated
DTNA	0.240649	0.407645	-0.356263	Not DE
DUSP1	0.0884123	0.230459	-1.7554	Not DE
DYNC1LI2	0.0399434	0.157158	-0.425685	Not DE
DYNLL1	6.69158e-05	0.0056621	1.9694	Upregulated
DYNLL2	0.264084	0.427195	0.19916	Not DE
DYNLRB1	0.00125715	0.0172858	0.735588	Upregulated
ECHS1	0.149106	0.320934	0.449239	Not DE
EEF1A2	0.0521181	0.180283	0.588161	Not DE
EEF1B2	0.313523	0.47308	-0.117239	Not DE
EEF1G	0.532042	0.656842	-0.464179	Not DE
EEF2	0.102868	0.253143	-0.312605	Not DE
EFHD2	0.121327	0.284562	0.23074	Not DE
EHBP1L1	0.393933	0.540572	-0.20562	Not DE
EID1	0.0471057	0.171577	-0.240845	Not DE
EIF1	0.268192	0.430136	-0.314026	Not DE
EIF1B	0.805835	0.845819	0.0726228	Not DE
EIF2AK2	0.0752082	0.21544	-0.584534	Not DE
EIF3A	0.357025	0.510699	-0.222709	Not DE
EIF4A1	0.680187	0.750457	-0.232232	Not DE
EIF4A2	0.678004	0.74997	-0.176618	Not DE
EIF4E3	0.371691	0.522317	0.488083	Not DE
EIF4EBP2	0.0806193	0.219424	-0.354716	Not DE
EIF4G2	0.199816	0.370326	0.927764	Not DE
EIF4H	0.0320251	0.134456	-0.55416	Not DE
EIF5	0.716589	0.781217	-0.0168428	Not DE
ELL2	0.682337	0.752075	-0.430916	Not DE
EMC10	0.031006	0.132196	0.603649	Not DE
EMC4	0.236516	0.405877	0.276782	Not DE
EMC7	0.0466783	0.171482	0.319178	Not DE
ENC1	0.0802937	0.219424	0.310595	Not DE
ENG	0.209679	0.379354	0.833242	Not DE
ENO1	0.323137	0.477115	0.234549	Not DE
ENO2	0.565586	0.683599	0.577665	Not DE
EPB41L2	0.0864454	0.227488	-0.943344	Not DE
EPB41L3	0.166067	0.338911	-0.172853	Not DE
EPHX1	0.289393	0.447847	0.0680735	Not DE
EPS15	0.0569971	0.187155	-0.516025	Not DE
ERBIN	0.00177522	0.0216972	-0.998641	Downregulated
ERC2	0.529847	0.655603	-0.310234	Not DE
ERGIC3	0.161537	0.334005	0.322983	Not DE
ERO1A	0.097337	0.243275	-0.941183	Not DE
ETFB	0.374587	0.524561	0.260049	Not DE
ETS2	0.619536	0.71712	-0.765106	Not DE
EVI2A	0.666155	0.742942	-0.457524	Not DE
EVI2B	0.580558	0.688161	-0.186135	Not DE
EVL	0.010592	0.065826	-0.170171	Not DE
FABP3	0.102313	0.252747	0.767768	Not DE
FAIM2	0.566988	0.683719	0.599371	Not DE
FAM107A	0.0495422	0.175795	-0.835835	Not DE
FAM120A	0.344036	0.500581	0.019307	Not DE
FAM168A	0.448713	0.591119	0.163177	Not DE
FAM3C	0.0318711	0.134322	0.626492	Not DE
FAM49A	0.417804	0.559106	0.144144	Not DE
FAM49B	0.134063	0.302812	-0.508886	Not DE
FBXL16	0.153773	0.325916	0.101378	Not DE
FBXO2	0.67829	0.74997	-0.0349995	Not DE
FBXW7	0.361119	0.513883	-0.197633	Not DE
FCER1G	0.556618	0.67941	-0.0125538	Not DE
FCGBP	0.01891	0.0972011	2.31539	Not DE
FCGR3A	0.985515	0.98731	-0.455116	Not DE
FCGRT	0.364944	0.517318	0.235917	Not DE
FEZ1	0.3107	0.47011	0.109505	Not DE
FGL2	0.605938	0.70682	-1.09057	Not DE
FIS1	0.240415	0.407645	-0.0723605	Not DE
FKBP5	0.000177451	0.00673089	-2.82678	Downregulated
FKBP8	0.611634	0.710517	0.289405	Not DE
FLOT1	0.116327	0.274591	-0.330534	Not DE
FMNL2	0.00339447	0.0314872	-0.925393	Downregulated
FOLR2	0.00237434	0.0263816	1.46669	Upregulated
FOS	0.766803	0.820442	-1.1279	Not DE
FPR1	0.943104	0.955262	-0.977302	Not DE
FRRS1L	0.398806	0.542928	1.07495	Not DE
FSCN1	0.000746267	0.0136816	0.881425	Upregulated
FTH1	8.34002e-07	0.000305801	1.39384	Upregulated
FTL	0.000293018	0.00871135	1.96659	Upregulated
FXYD5	0.182067	0.355324	-0.912175	Not DE
FXYD6	0.0651121	0.198872	0.853286	Not DE
FXYD7	0.0631383	0.195524	1.0157	Not DE
G3BP2	0.130289	0.2955	-0.279026	Not DE
GAA	0.828177	0.862594	-0.0069395	Not DE
GABARAP	0.893079	0.912152	-0.178882	Not DE
GABRA1	0.158719	0.330039	0.631885	Not DE
GABRB3	0.251703	0.416313	0.858534	Not DE
GADD45GIP1	0.455818	0.596905	0.229029	Not DE
GALNT2	0.644449	0.729331	0.171835	Not DE
GAP43	0.46548	0.607225	0.111252	Not DE
GAS7	0.270321	0.431572	0.699926	Not DE
GATM	0.0360397	0.144685	0.685306	Not DE
GDAP1	0.724349	0.785783	0.111355	Not DE
GDI1	0.655995	0.737686	0.312715	Not DE
GFAP	0.402355	0.545279	-0.617501	Not DE
GHITM	0.00300123	0.0296578	0.902418	Upregulated
GIMAP4	0.0505354	0.178743	-1.37139	Not DE
GJA1	0.0998352	0.247898	-0.521738	Not DE
GLDN	0.0080793	0.0551553	1.86398	Not DE
GLRX	0.778029	0.824442	0.0896963	Not DE
GLUL	0.319613	0.477115	0.306074	Not DE
GNAI2	0.280623	0.440979	0.605497	Not DE
GNAO1	0.640205	0.726755	0.117867	Not DE
GNAQ	0.144889	0.313735	-0.293161	Not DE
GNB1	0.479501	0.618348	-0.0220141	Not DE
GNB2	0.0832072	0.223785	0.337857	Not DE
GNB4	0.261102	0.424086	-0.221425	Not DE
GNG10	0.592869	0.69824	-0.437052	Not DE
GNG2	0.778711	0.824442	0.238515	Not DE
GNG3	0.512948	0.644113	0.570731	Not DE
GNPTG	0.00768023	0.0538646	0.663432	Not DE
GNS	0.340359	0.497205	0.538781	Not DE
GOLM1	0.439531	0.582759	0.117102	Not DE
GPM6A	0.39288	0.54021	0.747448	Not DE
GPM6B	0.877856	0.902469	0.230351	Not DE
GPNMB	0.239224	0.407645	-0.238157	Not DE
GPR34	0.557116	0.67941	-0.673332	Not DE
GPRC5B	0.268249	0.430136	-0.484839	Not DE
GPX4	0.243295	0.408587	0.0722225	Not DE
GRB2	0.778723	0.824442	-0.26559	Not DE
GRIA2	0.252412	0.416313	1.20634	Not DE
GRIN1	0.0689025	0.20652	1.20834	Not DE
GRINA	0.199184	0.370326	0.145051	Not DE
GRN	0.00226523	0.0257054	0.61287	Upregulated
GSN	0.634463	0.725998	-0.485245	Not DE
GSTP1	0.577782	0.688161	-0.136884	Not DE
GTF2H5	0.000290146	0.00871135	1.31121	Upregulated
GUK1	0.650812	0.735003	0.00592793	Not DE
GYPC	0.353834	0.508116	0.767768	Not DE
H1F0	0.176732	0.348396	-0.766776	Not DE
H1FX	0.0524577	0.180389	-0.567835	Not DE
H3F3A	0.414864	0.557204	-0.655672	Not DE
HABP4	0.852914	0.884265	0.461107	Not DE
HAGH	0.726061	0.786864	0.180209	Not DE
HAMP	0.834792	0.867931	-0.37443	Not DE
HAVCR2	0.520817	0.648334	0.426152	Not DE
HCFC1R1	0.00386883	0.0337755	0.965214	Upregulated
HCLS1	0.0105222	0.0657638	-1.61499	Not DE
HDGFL3	0.521407	0.648334	0.272691	Not DE
HERPUD1	0.193713	0.365497	-0.910304	Not DE
HEXB	0.200649	0.370326	-0.333927	Not DE
HIGD2A	0.0740134	0.214249	0.2272	Not DE
HIPK2	0.00649756	0.0482927	-0.94995	Downregulated
HIPK3	0.041502	0.161315	-0.419655	Not DE
HIST1H1C	0.0399202	0.157158	-0.603742	Not DE
HMOX1	0.000390787	0.0103137	3.23571	Upregulated
HNRNPA2B1	0.0924974	0.234441	-0.625574	Not DE
HNRNPA3	0.167154	0.339654	-0.244155	Not DE
HNRNPD	0.633431	0.72599	0.0767184	Not DE
HNRNPH3	0.00884636	0.0582695	-0.408181	Not DE
HNRNPUL2	0.267533	0.430136	-0.379073	Not DE
HOPX	0.124666	0.286778	0.413337	Not DE
HPCA	0.245578	0.410012	0.933577	Not DE
HPCAL1	0.0326605	0.135662	0.488614	Not DE
HPCAL4	0.106895	0.257297	1.05156	Not DE
HPRT1	0.310454	0.47011	0.629385	Not DE
HSD17B11	0.182203	0.355324	-0.276354	Not DE
HSD17B4	0.352896	0.507433	0.147911	Not DE
HSP90AA1	0.2699	0.431526	-0.254901	Not DE
HSP90AB1	0.633591	0.72599	0.122341	Not DE
HSPA1A	0.0183189	0.0960451	-1.3937	Not DE
HSPA1B	0.00134695	0.0178512	-2.14921	Downregulated
HSPA2	0.000619127	0.012376	-2.10391	Downregulated
HSPA8	0.0303654	0.130988	0.0874578	Not DE
HSPB1	0.228421	0.397569	-0.649508	Not DE
HSPB8	0.0242661	0.113104	-0.935514	Not DE
HSPE1	0.154495	0.326189	0.613963	Not DE
HSPH1	0.0188638	0.0972011	-0.799001	Not DE
HTRA1	0.00411718	0.0354554	1.12617	Upregulated
ICAM5	0.000669389	0.012918	1.46821	Upregulated
IDS	0.188723	0.361036	0.442253	Not DE
IFI16	0.450213	0.591678	-0.924659	Not DE
IFI30	0.0908981	0.233617	1.0283	Not DE
IFI6	5.92019e-06	0.00130244	1.82243	Upregulated
IFITM2	2.4069e-07	0.00013238	-2.04668	Downregulated
IFITM3	0.492557	0.630748	-0.706912	Not DE
IFNAR1	0.577305	0.688161	-0.467335	Not DE
IFNGR1	0.51172	0.644041	-0.734326	Not DE
IFNGR2	0.187897	0.360759	0.213179	Not DE
IGFBP5	0.0695175	0.207497	0.220735	Not DE
IGFBP7	0.252437	0.416313	0.629062	Not DE
IL13RA1	0.0157877	0.0856475	-1.08519	Not DE
INPP5F	0.506908	0.641395	0.182806	Not DE
ISCU	0.157301	0.328783	-0.507173	Not DE
ISG15	0.00481025	0.0394871	2.39825	Upregulated
ITCH	0.105942	0.256806	-0.433866	Not DE
ITFG1	0.0529295	0.180771	0.595189	Not DE
ITGAV	0.196267	0.368419	0.865713	Not DE
ITGAX	0.566144	0.683599	0.182806	Not DE
ITGB2	0.484674	0.623558	0.0768722	Not DE
ITGB5	0.37898	0.525495	1.67662	Not DE
ITGB8	0.235731	0.405163	-0.54539	Not DE
ITM2B	0.202834	0.372971	-0.972365	Not DE
ITM2C	0.0103503	0.0654328	0.510136	Not DE
ITPK1	0.581564	0.688612	-0.211912	Not DE
ITPR1	0.199711	0.370326	0.440194	Not DE
JUNB	0.827329	0.862594	-0.647269	Not DE
JUND	0.0109879	0.0675234	-0.596195	Not DE
KCNAB2	0.228832	0.397579	0.484596	Not DE
KCNMA1	0.321986	0.477115	-0.562621	Not DE
KCTD12	0.631394	0.725525	-0.97969	Not DE
KHDRBS3	0.614981	0.713586	0.00965679	Not DE
KIAA0513	0.324851	0.477723	0.464152	Not DE
KIF1A	0.0134074	0.0768134	0.739199	Not DE
KIF1B	0.211557	0.381496	0.116716	Not DE
KIF3C	0.0631306	0.195524	0.251193	Not DE
KIF5A	0.0191873	0.0981673	-0.650194	Not DE
KIF5B	0.0104372	0.0656052	-0.695632	Not DE
KIF5C	0.76658	0.820442	0.139478	Not DE
KLC1	0.299709	0.458526	0.587196	Not DE
KLHL2	0.187294	0.360759	-0.122354	Not DE
KLHL24	0.0889923	0.231422	-0.0898789	Not DE
KLHL5	0.396386	0.541646	-0.855668	Not DE
KMT2C	0.0359916	0.144685	-0.863989	Not DE
KRTCAP2	0.00337095	0.0314872	0.688041	Upregulated
KTN1	0.103132	0.253225	-0.576186	Not DE
LAIR1	0.0807751	0.219424	0.193074	Not DE
LAMP1	0.227336	0.396936	0.149331	Not DE
LAMP2	0.20532	0.375809	-0.339907	Not DE
LAMTOR1	0.348001	0.503243	0.494484	Not DE
LAMTOR4	0.260337	0.423624	0.209227	Not DE
LAP3	0.141243	0.308881	0.626906	Not DE
LAPTM5	0.0438478	0.166802	0.980004	Not DE
LCP1	0.974887	0.981131	-0.422964	Not DE
LDHB	0.7154	0.780694	0.190625	Not DE
LGALS1	0.0382499	0.151895	0.899809	Not DE
LGALS3BP	0.486457	0.62512	0.0950628	Not DE
LGALS9	0.579386	0.688161	1.07856	Not DE
LGMN	0.0214678	0.104954	1.52303	Not DE
LHFPL2	0.369828	0.522317	0.561317	Not DE
LIN7C	0.0804604	0.219424	-0.681539	Not DE
LINGO1	0.00363411	0.0325002	1.72888	Upregulated
LIPA	0.044574	0.167595	0.904293	Not DE
LITAF	0.597626	0.70137	-0.174644	Not DE
LMAN2	0.0861088	0.227488	0.255034	Not DE
LMBRD1	0.442532	0.585078	-0.451004	Not DE
LMO2	0.00117309	0.0165436	0.752171	Upregulated
LMO3	0.873916	0.901072	0.198925	Not DE
LMO4	0.476473	0.615757	-0.0989653	Not DE
LPCAT2	0.395014	0.540572	-0.77902	Not DE
LRP1	0.0414185	0.161315	0.224723	Not DE
LRPAP1	0.32044	0.477115	0.276782	Not DE
LRRC4B	0.291508	0.447847	0.725333	Not DE
LSAMP	0.272714	0.434762	0.609816	Not DE
LSM4	0.00297817	0.0296578	0.437123	Not DE
LY6E	0.061385	0.194033	0.211806	Not DE
LY6H	0.0109328	0.0675234	0.283783	Not DE
LY96	0.374863	0.524561	0.312467	Not DE
LYN	0.24147	0.407645	0.391463	Not DE
LYZ	0.739506	0.799073	-1.15923	Not DE
M6PR	0.0607968	0.192728	0.657312	Not DE
MACF1	0.284685	0.446725	-0.313369	Not DE
MAF	0.417064	0.558794	-0.576991	Not DE
MAF1	0.0118759	0.0709969	-0.535159	Not DE
MAFB	0.190002	0.362222	0.542702	Not DE
MAGED1	0.00348044	0.0316404	1.045	Upregulated
MAGED2	0.875183	0.901072	0.256806	Not DE
MAN1A1	0.132406	0.299685	0.140322	Not DE
MAN2B1	0.19039	0.362335	1.06611	Not DE
MAP1A	0.184595	0.35749	0.124199	Not DE
MAP1B	0.675957	0.74997	0.439748	Not DE
MAP2	0.476145	0.615757	0.551193	Not DE
MAP2K1	0.15175	0.324125	0.775673	Not DE
MAP2K4	0.509572	0.642479	0.419845	Not DE
MAP4	0.396901	0.541677	0.451134	Not DE
MAP4K4	0.0220829	0.107009	-0.760781	Not DE
MAP7D1	0.169825	0.34089	-0.017575	Not DE
MAPK1	0.0291502	0.12775	0.736836	Not DE
MAPK10	0.586711	0.693213	0.522656	Not DE
MAPK3	0.00967901	0.0626289	0.794568	Not DE
MAPK8IP3	0.181014	0.354767	0.261583	Not DE
MAPRE2	0.0122372	0.0719835	-0.260111	Not DE
MAPRE3	0.201228	0.370772	0.534671	Not DE
MAPT	0.984686	0.98731	0.0668563	Not DE
MARCH6	0.0918308	0.234371	0.253195	Not DE
MARCKS	0.375687	0.524561	0.0958224	Not DE
MARCKSL1	0.045129	0.16875	-0.488572	Not DE
MBD2	0.0698936	0.20772	-0.742093	Not DE
MBOAT7	0.0248365	0.113834	0.44759	Not DE
MBP	0.00985125	0.0633706	-1.52488	Not DE
MCF2L	0.0492915	0.175471	-0.972989	Not DE
MCL1	0.139544	0.307774	-1.05071	Not DE
MEA1	0.0158059	0.0856475	0.44584	Not DE
MEF2C	0.255272	0.419103	-0.172643	Not DE
MERTK	0.322639	0.477115	-0.539413	Not DE
METTL26	0.00287267	0.0296578	0.361143	Not DE
METTL7A	0.158561	0.330039	-0.576615	Not DE
METTL9	0.146279	0.316123	-0.316501	Not DE
MFF	0.798982	0.839427	-0.291126	Not DE
MFSD1	0.522204	0.648334	-0.134384	Not DE
MGAT1	0.319953	0.477115	-0.890797	Not DE
MGAT4A	0.680151	0.750457	-0.131705	Not DE
MGST3	0.000630049	0.012376	0.583344	Not DE
MICOS10	0.00017591	0.00673089	0.784351	Upregulated
MIF	0.734351	0.795065	-0.329373	Not DE
MINK1	0.598077	0.70137	0.0456213	Not DE
MLF2	0.420297	0.561077	0.489233	Not DE
MLLT11	0.356688	0.510699	0.232821	Not DE
MLLT6	0.0546698	0.184032	-0.768831	Not DE
MMD	0.207353	0.377006	0.269428	Not DE
MOAP1	0.156863	0.328665	1.11242	Not DE
MPC2	0.350633	0.505573	0.861427	Not DE
MPP1	0.00311415	0.0297875	0.580683	Not DE
MPV17	0.0313153	0.132999	0.175311	Not DE
MRFAP1L1	0.00768795	0.0538646	-0.663389	Not DE
MS4A6A	0.998615	0.999321	-0.628533	Not DE
MS4A7	0.344592	0.500728	-0.587712	Not DE
MSN	0.775752	0.824442	-0.295426	Not DE
MSR1	0.137101	0.305906	0.799555	Not DE
MT2A	0.603392	0.705359	0.319941	Not DE
MT3	0.000134753	0.00648901	1.19125	Upregulated
MTCH1	0.0239556	0.112338	0.667657	Not DE
MTSS1	0.64352	0.729331	0.179194	Not DE
MTSS2	0.175116	0.347588	-0.684359	Not DE
MTURN	0.189308	0.361525	-0.40691	Not DE
MX1	0.00115035	0.0164335	0.905272	Upregulated
MXI1	0.000909555	0.013896	-1.4428	Downregulated
MXRA7	0.0936447	0.235181	0.43762	Not DE
MYEF2	0.040004	0.157158	-0.54156	Not DE
MYH10	0.264837	0.427784	0.85216	Not DE
MYL6	0.00162478	0.0203097	0.979687	Upregulated
N4BP2L2	0.000169114	0.00673089	-0.950256	Downregulated
NAA38	0.25345	0.417358	0.407021	Not DE
NAP1L5	0.2031	0.372971	-0.110768	Not DE
NAPA	0.000404023	0.0103137	1.10513	Upregulated
NAPB	0.139108	0.307774	1.05634	Not DE
NARS	0.084295	0.225607	0.0226975	Not DE
NBL1	6.24602e-05	0.0056621	1.14347	Upregulated
NCAM1	0.212607	0.381647	0.468208	Not DE
NCDN	0.183406	0.356442	0.346247	Not DE
NCEH1	0.00122722	0.0170878	0.867304	Upregulated
NCKAP1	0.828709	0.862594	0.318321	Not DE
NCOR2	0.623008	0.719107	-0.0976897	Not DE
NCS1	0.817867	0.855998	0.419845	Not DE
NDFIP1	0.0161054	0.0868429	0.391001	Not DE
NDRG2	0.0100869	0.0645093	-0.56758	Not DE
NDRG3	0.0323239	0.135195	0.873121	Not DE
NDRG4	0.156433	0.328389	0.342389	Not DE
NDUFA1	0.742629	0.800875	0.0511617	Not DE
NDUFA2	0.305186	0.463681	-0.0378538	Not DE
NDUFA3	0.149672	0.320934	0.300534	Not DE
NDUFA4	0.15343	0.325818	0.537155	Not DE
NDUFA8	0.274648	0.435949	0.501488	Not DE
NDUFAB1	0.000511213	0.0117153	0.542001	Not DE
NDUFAF8	0.0114275	0.0693476	0.761986	Not DE
NDUFB10	0.770805	0.821594	0.164658	Not DE
NDUFB5	0.560465	0.680477	0.312089	Not DE
NDUFB6	0.322779	0.477115	0.306188	Not DE
NDUFB7	0.371511	0.522317	0.0423906	Not DE
NDUFB8	0.355012	0.509143	0.153058	Not DE
NDUFB9	0.114129	0.271351	0.475088	Not DE
NDUFC2	0.172079	0.344157	0.542555	Not DE
NDUFS2	0.406739	0.548973	0.0846253	Not DE
NDUFS6	0.110494	0.264801	0.615765	Not DE
NDUFV1	0.0728804	0.212628	0.177159	Not DE
NDUFV2	0.421022	0.561363	-0.241631	Not DE
NEFL	0.555647	0.679283	0.594001	Not DE
NEFM	0.631404	0.725525	0.560937	Not DE
NEK6	0.0591899	0.189822	0.862925	Not DE
NELL2	0.0709127	0.209688	0.829169	Not DE
NENF	0.00822315	0.0551553	0.620015	Not DE
NFE2L1	0.000355504	0.0101092	0.805903	Upregulated
NFE2L2	0.0901789	0.232886	-0.726997	Not DE
NFIL3	0.000358416	0.0101092	-1.91197	Downregulated
NFKBIA	0.00188648	0.0225601	-1.90519	Downregulated
NGRN	0.781794	0.826897	-0.0410903	Not DE
NHP2	0.000616654	0.012376	0.828522	Upregulated
NINJ1	0.36018	0.51321	0.087705	Not DE
NME2	0.224764	0.394363	0.457428	Not DE
NPC2	0.167914	0.340157	0.644953	Not DE
NPDC1	0.106009	0.256806	1.14281	Not DE
NPL	0.0953932	0.239026	0.644757	Not DE
NPTN	0.219812	0.39062	0.28796	Not DE
NPTX1	0.0114739	0.0693476	1.24467	Not DE
NPTXR	0.00944427	0.0614716	1.32927	Not DE
NRCAM	0.0480103	0.17334	1.24911	Not DE
NRGN	0.301348	0.459754	0.524156	Not DE
NRN1	0.1228	0.285879	0.972127	Not DE
NRP1	7.68411e-05	0.00570864	1.89552	Upregulated
NRXN1	0.245635	0.410012	0.730293	Not DE
NSF	0.247483	0.412472	0.7605	Not DE
NSG2	0.0479104	0.17334	0.470471	Not DE
NSMF	0.00188684	0.0225601	0.730869	Upregulated
NTRK2	0.233591	0.402744	0.469483	Not DE
NUCB1	0.000475219	0.0111221	0.961941	Upregulated
NUCKS1	0.313448	0.47308	-0.21655	Not DE
NUDC	0.0206158	0.10355	-0.146762	Not DE
NUDCD3	0.0518392	0.179884	0.425662	Not DE
NUDT3	0.188328	0.360908	-0.14414	Not DE
NUPR1	0.000574501	0.012376	-2.08448	Downregulated
OAZ1	0.142853	0.309937	0.312982	Not DE
OAZ2	0.0529694	0.180771	0.436389	Not DE
OCIAD1	0.635762	0.725998	0.205646	Not DE
OGA	0.00265084	0.0283099	-0.65871	Downregulated
OLFM1	0.314889	0.473194	0.852701	Not DE
OLFML3	0.00443996	0.0369996	1.71678	Upregulated
OLR1	0.635527	0.725998	0.145686	Not DE
OPTN	0.619983	0.71712	0.237989	Not DE
OS9	0.0582086	0.189366	0.314834	Not DE
OSTF1	0.441596	0.584544	-0.0435702	Not DE
P2RY12	0.198069	0.369908	0.723374	Not DE
P4HA1	0.0514876	0.179229	-1.48346	Not DE
PA2G4	0.644464	0.729331	-0.196163	Not DE
PACSIN1	0.412227	0.555174	0.412185	Not DE
PADI2	0.241073	0.407645	-0.606469	Not DE
PAFAH1B1	0.174587	0.347588	-0.00791451	Not DE
PAFAH1B2	0.75872	0.814236	0.0583583	Not DE
PCMT1	0.955137	0.964785	0.074823	Not DE
PCSK1N	0.289616	0.447847	0.900305	Not DE
PDIA3	0.323106	0.477115	-0.175201	Not DE
PDK4	0.0513083	0.179229	-3.95297	Not DE
PDXK	0.149655	0.320934	0.306541	Not DE
PEA15	0.875678	0.901072	0.136205	Not DE
PEBP1	0.0353185	0.143177	0.696635	Not DE
PECAM1	0.18526	0.358147	-1.08927	Not DE
PEG3	0.51707	0.647278	0.188179	Not DE
PFDN2	0.672218	0.746908	-0.0897875	Not DE
PFDN5	0.169516	0.34089	-0.148168	Not DE
PFKFB3	0.0234465	0.11165	-1.3945	Not DE
PFKM	0.0328588	0.135882	0.662415	Not DE
PFKP	0.708204	0.773643	0.62257	Not DE
PFN1	0.152813	0.325266	0.472103	Not DE
PFN2	0.458828	0.600132	0.50611	Not DE
PGAM1	3.37092e-06	0.000927003	1.60066	Upregulated
PGD	0.00671478	0.0492417	0.333748	Not DE
PGRMC1	0.497767	0.634465	0.299551	Not DE
PHC2	0.00544006	0.0434904	-1.31677	Downregulated
PHPT1	0.229629	0.397783	0.417826	Not DE
PHYHIP	0.0445727	0.167595	0.757572	Not DE
PI4KA	0.0229907	0.110191	0.803392	Not DE
PICALM	0.0825291	0.222505	-0.843961	Not DE
PIK3R1	0.152875	0.325266	-0.245652	Not DE
PIN1	0.000281406	0.00871135	1.02493	Upregulated
PINK1	0.0552096	0.184032	0.669793	Not DE
PITHD1	0.0354037	0.143177	0.392557	Not DE
PITPNA	0.000425894	0.0104107	0.556264	Not DE
PJA2	0.0793663	0.219424	-0.193061	Not DE
PKM	0.891558	0.911444	0.403004	Not DE
PLAUR	0.139956	0.307774	0.705184	Not DE
PLBD2	0.00131064	0.0177988	1.16466	Upregulated
PLD3	0.000100765	0.00615785	1.11088	Upregulated
PLD4	0.000759047	0.0136877	2.70364	Upregulated
PLEKHB1	0.0187605	0.0972011	-1.02924	Not DE
PLEKHB2	0.242736	0.408271	-0.151312	Not DE
PLEKHO1	0.718328	0.781839	0.0797122	Not DE
PLP1	0.000374332	0.0102941	-1.87294	Downregulated
PLSCR1	0.141831	0.308938	-0.955122	Not DE
PLTP	0.534563	0.659214	1.16525	Not DE
PLXDC2	0.345996	0.502105	-0.491445	Not DE
PMP2	0.522896	0.648461	0.7965	Not DE
PMPCB	0.0262866	0.119485	-0.566651	Not DE
PNMA1	0.487991	0.62636	0.824912	Not DE
PNMA2	0.768994	0.820459	0.286796	Not DE
PNRC1	0.0588286	0.18977	-1.20843	Not DE
POLR1D	0.228022	0.397502	0.149075	Not DE
POLR2E	0.0512122	0.179229	0.665198	Not DE
POLR2I	0.251114	0.416313	0.188474	Not DE
POLR2L	0.000717768	0.0133821	1.08424	Upregulated
PON2	0.255986	0.419649	-0.399342	Not DE
PPP1R7	0.371795	0.522317	0.352731	Not DE
PPP1R9B	0.0465114	0.171482	-0.438683	Not DE
PPP2R2C	0.678382	0.74997	0.615765	Not DE
PPP3CA	0.375776	0.524561	0.216753	Not DE
PPP3CB	0.531812	0.656842	0.111984	Not DE
PPP3R1	0.0237379	0.112338	-0.584135	Not DE
PPT1	0.181151	0.354767	-0.113446	Not DE
PRDX2	0.00622319	0.0475223	0.528829	Not DE
PREPL	0.718581	0.781839	0.730432	Not DE
PRKACA	0.00378442	0.0333029	0.508628	Not DE
PRKACB	0.467016	0.607231	0.263726	Not DE
PRKAR1A	0.0147566	0.0828174	0.415046	Not DE
PRKAR1B	0.0632787	0.195524	0.709523	Not DE
PRKCB	0.768341	0.820459	0.314335	Not DE
PRNP	0.000822271	0.013896	0.680176	Upregulated
PRXL2A	0.889064	0.909792	0.0453022	Not DE
PSAP	0.00796447	0.0550267	0.939399	Not DE
PSD3	0.52497	0.650301	0.506722	Not DE
PSMB1	0.448162	0.591119	-0.10836	Not DE
PSMB10	0.501374	0.636243	0.439883	Not DE
PSMC4	0.0030199	0.0296578	0.823911	Upregulated
PSMC5	0.772399	0.821701	0.395041	Not DE
PSME1	0.0594855	0.190215	-0.493098	Not DE
PTGDS	0.91525	0.931337	0.0492625	Not DE
PTMS	0.14157	0.308938	0.0846253	Not DE
PTN	0.320271	0.477115	0.963833	Not DE
PTPRN	0.000709087	0.0133821	1.44082	Upregulated
PTPRS	0.0771043	0.218033	0.557001	Not DE
PYGB	0.128019	0.291208	-0.0409332	Not DE
PYURF	0.0248314	0.113834	0.492134	Not DE
QDPR	0.000100554	0.00615785	-1.34056	Downregulated
QKI	0.23041	0.398508	-0.538988	Not DE
RAB10	0.402449	0.545279	-0.254258	Not DE
RAB11B	0.580485	0.688161	0.178233	Not DE
RAB11FIP4	0.16441	0.337408	-0.232232	Not DE
RAB12	0.0307111	0.131448	0.342883	Not DE
RAB13	0.212148	0.381647	0.313737	Not DE
RAB14	0.0559242	0.184735	-0.633849	Not DE
RAB3A	0.432224	0.574681	0.0858779	Not DE
RAB3GAP1	0.00636532	0.047806	-0.766568	Downregulated
RAB5C	0.059139	0.189822	0.256972	Not DE
RAB6A	0.122802	0.285879	-0.367161	Not DE
RAB6B	0.545307	0.670209	0.581651	Not DE
RAB7A	0.350893	0.505573	-0.334111	Not DE
RABGAP1L	0.279201	0.440672	0.198072	Not DE
RAC1	0.0065778	0.0485609	0.591738	Upregulated
RACK1	0.886823	0.909138	-0.292353	Not DE
RANBP9	0.599551	0.70235	0.176408	Not DE
RAP1A	0.66308	0.741853	-0.232232	Not DE
RAP2A	0.678236	0.74997	-0.452831	Not DE
RASSF2	0.162236	0.334821	-1.15527	Not DE
RB1CC1	0.701116	0.768921	-0.117672	Not DE
RBM33	0.0197359	0.100044	-0.538893	Not DE
RBX1	0.568108	0.683719	0.251193	Not DE
RCAN2	0.237618	0.407134	0.799246	Not DE
RDH11	0.608648	0.708676	0.224626	Not DE
REEP5	0.0696059	0.207497	0.650275	Not DE
RERE	0.0786744	0.219424	-0.346943	Not DE
REXO2	0.395109	0.540572	-0.123526	Not DE
RGCC	0.00283875	0.0296578	1.42693	Upregulated
RGS1	0.212681	0.381647	-2.33862	Not DE
RGS10	0.195236	0.367739	-0.537734	Not DE
RHBDD2	0.0148755	0.0830612	0.998652	Not DE
RHOA	0.036862	0.146914	-0.683268	Not DE
RHOB	0.0459325	0.170695	-0.979466	Not DE
RHOC	0.174828	0.347588	0.318321	Not DE
RHOQ	0.260176	0.423624	-0.548904	Not DE
RIMS3	0.41426	0.557073	0.942855	Not DE
RNASE1	0.359846	0.51321	-0.340608	Not DE
RNASEK	0.381232	0.526828	0.274728	Not DE
RNASET2	0.240627	0.407645	-0.674972	Not DE
RNF13	0.580491	0.688161	-0.821682	Not DE
RNF130	0.576664	0.688161	-0.0841332	Not DE
RNF149	0.402538	0.545279	-1.36402	Not DE
RNF181	0.0298235	0.129157	0.738622	Not DE
RNF187	0.18101	0.354767	0.0131792	Not DE
RNF7	0.0639989	0.196938	0.565275	Not DE
RPRD1A	0.0569007	0.187155	-0.480911	Not DE
RSRP1	0.000906474	0.013896	-1.37831	Downregulated
RTF2	0.0572728	0.1875	-0.535624	Not DE
RTL8C	0.00615235	0.0475223	0.68944	Upregulated
RTN1	0.0759721	0.216501	0.672909	Not DE
RTN3	0.450793	0.591733	0.396786	Not DE
RTN4	0.269165	0.430978	-0.140601	Not DE
RUFY3	0.320732	0.477115	0.480328	Not DE
RUNDC3A	0.0269016	0.121214	1.35273	Not DE
S100A1	0.861627	0.891618	-0.0220141	Not DE
S100A10	0.828874	0.862594	0.956213	Not DE
S100A11	0.0467006	0.171482	1.1255	Not DE
S100A13	0.624327	0.719873	0.533303	Not DE
S100A6	0.0345552	0.141304	0.512954	Not DE
S100A8	0.0432186	0.165071	-3.36739	Not DE
S100A9	0.085882	0.227488	-2.63262	Not DE
S100B	0.976963	0.981974	0.0261562	Not DE
SACM1L	0.0794374	0.219424	0.402771	Not DE
SAFB	0.00626431	0.0475223	-0.406261	Not DE
SAMHD1	0.20852	0.377878	-0.232232	Not DE
SAP18	0.509865	0.642479	-0.0780609	Not DE
SAP30	0.0211831	0.104954	-2.48647	Not DE
SARAF	0.210404	0.380041	-0.0160984	Not DE
SAT1	0.412343	0.555174	0.018143	Not DE
SCAMP2	0.116103	0.274591	0.196005	Not DE
SCAMP5	0.696014	0.764088	0.479966	Not DE
SCARB2	0.307149	0.466019	0.430135	Not DE
SCD	0.0737629	0.214088	-0.232232	Not DE
SCD5	0.128132	0.291208	0.276465	Not DE
SCG3	0.304937	0.463681	0.533303	Not DE
SCIN	0.224504	0.394363	0.790276	Not DE
SCN1B	0.20832	0.377878	0.588544	Not DE
SCN2A	0.0935397	0.235181	1.18861	Not DE
SCN3B	0.0759368	0.216501	1.30026	Not DE
SCP2	0.123563	0.286751	0.142164	Not DE
SCPEP1	0.0898691	0.232886	-0.283579	Not DE
SCRN1	0.314239	0.473194	-0.0680432	Not DE
SDC3	0.00088401	0.013896	0.767768	Upregulated
SDCBP	0.373142	0.523541	-0.851142	Not DE
SDF4	0.259773	0.423624	0.316072	Not DE
SEC11A	0.509895	0.642479	-0.20207	Not DE
SEC11C	0.476932	0.615757	-0.0889459	Not DE
SEC62	0.00168483	0.0208238	-0.662472	Downregulated
SEL1L	0.690528	0.758822	-0.196956	Not DE
SELENOF	0.285562	0.447461	-0.559806	Not DE
SELENOH	0.462586	0.604329	0.261757	Not DE
SELENOK	0.291213	0.447847	-0.445476	Not DE
SELENOP	0.20034	0.370326	-0.620302	Not DE
SELENOW	0.449725	0.591678	0.262533	Not DE
SELL	0.00222993	0.0257054	-2.32589	Downregulated
SELPLG	0.343044	0.4998	-1.51602	Not DE
SENP6	0.500358	0.636243	-0.255132	Not DE
SEPTIN3	0.565585	0.683599	0.286235	Not DE
SEPTIN4	0.024642	0.113834	-1.19159	Not DE
SEPTIN5	0.174776	0.347588	0.377499	Not DE
SEPTIN8	0.0533404	0.181094	-0.196431	Not DE
SERINC1	0.65476	0.737686	0.146613	Not DE
SERINC3	0.967173	0.975151	0.144036	Not DE
SERP1	0.776714	0.824442	-0.180885	Not DE
SERPINA1	0.706452	0.773231	-0.499782	Not DE
SERPINB1	0.385835	0.532521	-0.852944	Not DE
SERPINB6	0.242324	0.408203	-0.605041	Not DE
SERPINF1	8.27926e-05	0.00570864	1.45227	Upregulated
SERPING1	0.0257353	0.117464	-0.594802	Not DE
SERPINI1	0.288173	0.447847	0.449349	Not DE
SGK1	0.0989042	0.246142	-2.07611	Not DE
SH3BGRL	0.176389	0.348396	-0.352072	Not DE
SH3BGRL3	0.000797536	0.013896	1.3127	Upregulated
SHTN1	0.000135679	0.00648901	-0.942725	Downregulated
SIGLEC10	0.760334	0.815172	-1.63662	Not DE
SIRPA	0.00412571	0.0354554	0.0776235	Not DE
SLA	0.655538	0.737686	-1.10922	Not DE
SLC11A1	0.083592	0.224271	-0.86176	Not DE
SLC15A3	0.0524769	0.180389	1.46574	Not DE
SLC16A3	0.0264816	0.119876	-0.0785224	Not DE
SLC1A2	0.0246731	0.113834	0.930999	Not DE
SLC1A3	0.0975312	0.243275	-1.00185	Not DE
SLC22A17	0.000291089	0.00871135	1.59432	Upregulated
SLC23A2	0.00229265	0.0257338	0.508248	Not DE
SLC25A23	0.0936	0.235181	0.893299	Not DE
SLC2A1	0.00297911	0.0296578	-1.63699	Downregulated
SLC2A5	0.631866	0.725525	-0.965445	Not DE
SLC38A2	0.00307363	0.0296578	-0.958309	Downregulated
SLC3A2	0.12443	0.286778	0.623563	Not DE
SLC44A1	0.0288101	0.126764	-1.51234	Not DE
SLC6A17	0.00103556	0.0152231	1.24964	Upregulated
SLC8A1	0.139799	0.307774	0.346781	Not DE
SLCO2B1	0.362814	0.514962	-0.227463	Not DE
SLTM	0.0798776	0.219424	-0.515539	Not DE
SMAP2	0.0912898	0.234076	-1.4785	Not DE
SMARCA2	0.257008	0.420697	-0.278036	Not DE
SMARCA5	0.0903625	0.232886	0.0986851	Not DE
SMS	0.159048	0.330099	0.23952	Not DE
SNAP25	0.452459	0.593212	0.150093	Not DE
SNAP91	0.521617	0.648334	0.650729	Not DE
SNCA	0.0196616	0.100044	-0.598169	Not DE
SNCB	0.0348919	0.142152	0.223448	Not DE
SNCG	0.0786028	0.219424	-0.562621	Not DE
SNRPN	0.608817	0.708676	0.374287	Not DE
SNU13	0.21743	0.387638	-0.013222	Not DE
SNX1	0.00512722	0.0414701	-0.530137	Not DE
SNX27	0.240413	0.407645	-0.322834	Not DE
SNX3	0.546768	0.671256	-0.116039	Not DE
SOAT1	0.559853	0.680477	-0.111095	Not DE
SOD1	0.0812546	0.220148	-0.423373	Not DE
SOD2	0.903444	0.921882	0.146702	Not DE
SOGA3	0.784361	0.828815	-0.495266	Not DE
SORL1	0.295965	0.454061	-0.40178	Not DE
SORT1	0.0271017	0.121214	-0.667513	Not DE
SPARC	0.000583109	0.012376	-1.18916	Downregulated
SPARCL1	0.291081	0.447847	0.631811	Not DE
SPI1	0.621338	0.717933	-0.130948	Not DE
SPIN1	0.977511	0.981974	0.0257047	Not DE
SPINT2	0.39843	0.542928	-0.264175	Not DE
SPOCK1	0.432578	0.574681	0.388064	Not DE
SPOCK2	0.948641	0.959986	-0.134535	Not DE
SPP1	0.000278777	0.00871135	1.99997	Upregulated
SPRYD3	0.187224	0.360759	0.636302	Not DE
SPTAN1	0.911787	0.928672	0.231075	Not DE
SPTBN1	0.501475	0.636243	0.128867	Not DE
SPTLC2	0.322408	0.477115	-0.969197	Not DE
SQSTM1	0.00253931	0.027902	0.376577	Not DE
SRGN	0.603402	0.705359	-0.674838	Not DE
SRI	0.122379	0.285879	0.424466	Not DE
SRPK2	0.22915	0.397579	0.581617	Not DE
SRSF4	0.0163247	0.0875962	-0.79232	Not DE
ST6GAL1	0.0728575	0.212628	-0.0290175	Not DE
STAB1	0.0728002	0.212628	0.188682	Not DE
STAU1	0.00346544	0.0316404	-0.541776	Not DE
STAU2	0.0556964	0.184536	0.291701	Not DE
STK24	0.287625	0.447847	-0.198284	Not DE
STMN2	0.90867	0.926355	-0.15352	Not DE
STMN3	0.240736	0.407645	0.355678	Not DE
STMN4	0.3622	0.514755	-0.403344	Not DE
STOM	0.137673	0.306162	-0.625147	Not DE
STRAP	0.0317748	0.134322	0.545376	Not DE
STX1A	0.00730313	0.0521652	1.22935	Not DE
STX1B	0.0342039	0.140389	0.874683	Not DE
STX7	0.0816448	0.220662	-0.821444	Not DE
STXBP1	0.495158	0.633342	0.756039	Not DE
SUMO2	0.00295922	0.0296578	0.616943	Upregulated
SUMO3	0.193539	0.365497	-0.0982145	Not DE
SUN2	0.0111213	0.0679633	-0.771965	Not DE
SV2A	0.042206	0.163474	1.22028	Not DE
SYN1	0.287818	0.447847	1.17912	Not DE
SYN2	0.0467679	0.171482	1.17611	Not DE
SYNGR1	0.0293813	0.12775	0.850661	Not DE
SYNGR2	0.197323	0.369707	0.0974142	Not DE
SYNGR3	0.0725728	0.212628	1.26318	Not DE
SYP	0.001401	0.0181055	1.31408	Upregulated
SYT1	0.636345	0.725998	0.548169	Not DE
SYT11	0.00638861	0.047806	0.912344	Upregulated
SYT5	0.00857625	0.0568305	1.71118	Not DE
TAB2	0.150213	0.321468	-0.765451	Not DE
TACC1	0.0152304	0.0837674	-0.50057	Not DE
TAF10	0.0239062	0.112338	0.761011	Not DE
TAGLN3	0.927684	0.941377	0.127812	Not DE
TAOK1	0.124879	0.286778	-0.64242	Not DE
TAPBP	0.87077	0.899387	0.00223344	Not DE
TBC1D14	0.167065	0.339654	-0.805967	Not DE
TBC1D9B	0.0554198	0.184174	-0.342514	Not DE
TBCB	0.176439	0.348396	0.432901	Not DE
TCEAL2	0.142646	0.309937	-0.117411	Not DE
TCEAL3	0.0876297	0.229506	-0.610743	Not DE
TERF2IP	0.128122	0.291208	0.480887	Not DE
TGFBI	0.00570372	0.0447837	2.13132	Upregulated
TGFBR1	0.167357	0.339654	0.107927	Not DE
TGFBR2	0.00841612	0.0561075	-0.745301	Not DE
TGOLN2	0.663682	0.741853	-0.232232	Not DE
THEMIS2	0.163923	0.337037	-1.55416	Not DE
THRA	0.336604	0.492373	0.526214	Not DE
THY1	0.252382	0.416313	0.75291	Not DE
TIMP1	0.00103794	0.0152231	2.64706	Upregulated
TIMP2	0.0213381	0.104954	0.563535	Not DE
TLE5	0.491559	0.630204	0.495084	Not DE
TLR2	0.0862941	0.227488	-1.25126	Not DE
TM9SF2	0.278091	0.440144	0.438567	Not DE
TM9SF3	0.00340634	0.0314872	0.0752772	Not DE
TMBIM1	0.0584345	0.189366	0.623033	Not DE
TMCO1	0.0042121	0.0356409	0.234336	Not DE
TMED7	0.512418	0.644113	-0.49003	Not DE
TMEM130	0.00419971	0.0356409	1.52479	Upregulated
TMEM176B	0.984459	0.98731	0.532479	Not DE
TMEM50A	0.506089	0.641357	-0.159475	Not DE
TMEM59L	1.03815e-05	0.00163138	1.52952	Upregulated
TMOD2	0.347346	0.503243	0.202816	Not DE
TMSB10	0.087395	0.229438	0.333773	Not DE
TMSB4X	0.106458	0.256806	0.656901	Not DE
TNFSF13	0.557818	0.679512	-0.261979	Not DE
TOLLIP	0.141162	0.308881	0.953635	Not DE
TOMM20	0.171408	0.34344	0.391001	Not DE
TOMM5	0.000832054	0.013896	0.913199	Upregulated
TOMM7	0.52009	0.648334	0.273896	Not DE
TPM1	0.32971	0.483052	0.0169399	Not DE
TPP1	0.165308	0.338436	0.601456	Not DE
TRAPPC3	0.043975	0.166802	0.41366	Not DE
TRAPPC5	0.00713817	0.0513202	0.613156	Not DE
TREM2	0.04822	0.17334	1.68475	Not DE
TRIM44	0.371164	0.522317	-0.35391	Not DE
TRIP12	0.00307277	0.0296578	-0.534351	Not DE
TRIR	0.00014625	0.00670312	-0.724346	Downregulated
TSC22D3	6.09474e-09	6.70422e-06	-2.49837	Downregulated
TSPAN3	0.0200768	0.101305	0.410834	Not DE
TSPAN7	0.31972	0.477115	0.358767	Not DE
TSPO	0.207051	0.377006	0.0425251	Not DE
TSPYL1	0.401594	0.545279	0.227551	Not DE
TSPYL2	0.0125994	0.0733296	1.08551	Not DE
TSPYL4	0.572394	0.686321	0.0536771	Not DE
TTC3	0.140177	0.307774	0.273408	Not DE
TTLL7	0.554894	0.679283	-0.181606	Not DE
TUBA1B	0.390125	0.537093	0.323818	Not DE
TUBA4A	0.216146	0.385974	0.82281	Not DE
TUBB2A	0.0154017	0.0842878	1.30834	Not DE
TUBB2B	0.000235576	0.00835915	1.32975	Upregulated
TUFM	1.24036e-05	0.00170549	0.841769	Upregulated
TUT7	0.241622	0.407645	-0.97208	Not DE
TXNDC12	0.079829	0.219424	0.131925	Not DE
TXNDC15	0.0144248	0.0813704	0.655293	Not DE
TXNIP	0.137773	0.306162	-2.01722	Not DE
TXNL4A	0.00361388	0.0325002	0.560768	Not DE
TXNRD1	0.0213423	0.104954	0.686468	Not DE
TYROBP	0.379312	0.525495	0.461153	Not DE
UBA52	0.666622	0.742942	-0.00886755	Not DE
UBB	0.314498	0.473194	0.592041	Not DE
UBC	0.139388	0.307774	-0.345	Not DE
UBE2B	0.376629	0.524832	-0.222178	Not DE
UBE2D3	0.155015	0.32666	-0.960152	Not DE
UBE2I	0.0751412	0.21544	-0.462099	Not DE
UBE2V1	0.00101636	0.0152231	0.987549	Upregulated
UBXN2B	0.0133675	0.0768134	-1.35181	Not DE
UBXN6	0.00211467	0.0250122	0.750695	Upregulated
UCHL1	0.497386	0.634465	0.219986	Not DE
UCP2	0.0676917	0.204002	1.32546	Not DE
UFC1	0.0916901	0.234371	0.389257	Not DE
UGCG	0.671778	0.746908	0.0266865	Not DE
UQCR10	0.0116776	0.0701932	0.658696	Not DE
UQCR11	0.147403	0.317928	0.466902	Not DE
UQCRB	0.792717	0.835238	-0.0713406	Not DE
UQCRH	1.02218e-05	0.00163138	1.547	Upregulated
USF2	0.850072	0.88215	-0.11629	Not DE
USP9X	0.0551461	0.184032	-0.454624	Not DE
VAMP2	0.551348	0.676124	0.497206	Not DE
VAMP3	0.579251	0.688161	0.0244048	Not DE
VAMP8	0.704053	0.771373	0.285167	Not DE
VIM	0.0795277	0.219424	1.1427	Not DE
VMP1	0.920682	0.935998	0.00406621	Not DE
VPS13C	0.0794435	0.219424	-1.33008	Not DE
VSIG4	0.39489	0.540572	-0.433511	Not DE
VSNL1	0.00143198	0.0181055	-0.923503	Downregulated
WASF1	0.324359	0.477723	0.546478	Not DE
WIPF1	0.539308	0.663578	-0.337414	Not DE
WLS	0.0036685	0.0325432	-0.91475	Downregulated
WNK1	0.048484	0.173721	-0.497285	Not DE
WSB2	0.0136128	0.0775856	0.913846	Not DE
YBX1	0.377846	0.52545	-0.242648	Not DE
YBX3	0.0425271	0.163525	-1.33433	Not DE
YPEL3	0.288802	0.447847	0.13649	Not DE
YPEL5	0.0122218	0.0719835	-0.542933	Not DE
YWHAE	0.0424936	0.163525	-0.466401	Not DE
YWHAG	0.125374	0.287316	-0.529726	Not DE
YWHAH	0.00433261	0.0363807	0.195063	Not DE
YWHAZ	0.0671838	0.203028	0.2886	Not DE
ZC3H15	0.062966	0.195524	-0.570401	Not DE
ZEB2	0.0230399	0.110191	-0.657901	Not DE
ZFP36	0.100711	0.249508	-0.823767	Not DE
ZFP36L1	0.688125	0.756937	-0.615089	Not DE
ZFP36L2	0.66228	0.741853	-1.32187	Not DE
ZMAT2	0.224829	0.394363	-0.0681124	Not DE
ZNF428	0.0807881	0.219424	0.431586	Not DE
ZNF483	0.181254	0.354767	0.0857383	Not DE
ZNF644	0.0804481	0.219424	-0.483193	Not DE
ZYX	0.0852045	0.226782	0.14628	Not DE

## Sheet: Mac_all_regions
gene	p_val	BH	avg_log2FC	DE
A2M	0.00538374	0.0407273	0.72111	Upregulated
AAMP	0.00995692	0.0604231	0.779851	Not DE
ABCA1	0.305442	0.45864	1.16525	Not DE
ABR	0.4014	0.544888	0.291256	Not DE
ACADVL	0.196614	0.339475	-0.91964	Not DE
ACP2	0.00127302	0.0183176	1.73486	Upregulated
ACSL1	0.460618	0.595827	-2.76764	Not DE
ACSL3	0.151045	0.291431	-0.937562	Not DE
ACTB	0.000775081	0.0143027	0.79022	Upregulated
ACTG1	0.932384	0.956686	0.125448	Not DE
ACTN1	0.189947	0.331822	-0.767637	Not DE
ACTR3	0.167717	0.309007	0.691794	Not DE
ADA2	0.125631	0.261122	0.375321	Not DE
ADAM10	0.548439	0.668427	-0.979141	Not DE
ADAM17	0.0249975	0.100651	-1.53317	Not DE
ADAM28	0.124562	0.260368	-1.46808	Not DE
ADAM9	0.00358322	0.0318179	1.31037	Upregulated
ADAP2	0.596797	0.706938	0.071898	Not DE
ADAR	0.21883	0.368816	-0.71517	Not DE
ADD1	0.51597	0.643464	-0.767637	Not DE
ADGRG1	0.200016	0.343841	-1.82653	Not DE
ADI1	0.0344288	0.121374	0.483901	Not DE
ADIPOR1	0.13469	0.274729	0.0237761	Not DE
ADIRF	0.00113685	0.0167827	-3.4306	Downregulated
ADM	0.0902394	0.210534	2.08036	Not DE
ADPGK	0.587002	0.698966	0.232363	Not DE
ADRM1	0.176898	0.317503	0.0288293	Not DE
AFF1	0.739255	0.815944	-0.51971	Not DE
AGFG1	0.397091	0.540905	0.477475	Not DE
AGTRAP	0.00318253	0.0300686	0.291256	Not DE
AHNAK	0.0391455	0.131712	-1.05492	Not DE
AHSA1	0.00198787	0.0234768	-2.45353	Downregulated
AIF1	0.0660252	0.175226	0.436235	Not DE
AKAP12	0.0426302	0.138314	-3.88311	Not DE
AKAP13	0.463538	0.59823	-0.697248	Not DE
AKR1A1	0.000990839	0.0158133	1.42501	Upregulated
AKR1B1	0.0632331	0.172855	-1.35998	Not DE
AKT3	0.0090725	0.0578266	-1.93756	Not DE
ALDH2	0.251109	0.404833	-1.23712	Not DE
ALDH9A1	0.148682	0.291431	0.495397	Not DE
ALOX5AP	0.0221045	0.0942433	-0.802403	Not DE
ANAPC16	0.0787561	0.197612	-1.04327	Not DE
ANKRD10	0.177448	0.317685	-0.767637	Not DE
ANKRD37	0.0415974	0.136085	-2.61563	Not DE
ANXA1	0.564645	0.68115	-0.0191761	Not DE
ANXA11	0.15723	0.295213	-0.824221	Not DE
ANXA2	0.855657	0.911209	0.267987	Not DE
ANXA5	0.0349419	0.12209	0.467579	Not DE
ANXA7	0.092736	0.214327	1.06886	Not DE
AP1B1	0.269269	0.425142	-0.121274	Not DE
AP1S2	0.0197362	0.0893046	0.170962	Not DE
AP2A2	0.0315582	0.11647	0.884439	Not DE
APBB1IP	0.510598	0.639465	0.068864	Not DE
APLP2	0.00195778	0.0233945	0.931496	Upregulated
APMAP	0.0788106	0.197612	0.500852	Not DE
APOC1	0.0215695	0.0931261	2.29126	Not DE
APOD	0.0257206	0.101933	-2.64806	Not DE
APOE	0.000370144	0.0105254	0.792687	Upregulated
APP	0.00298856	0.0291512	-0.928102	Downregulated
ARAP1	0.195822	0.338602	-0.244075	Not DE
ARF1	0.986613	0.991651	-0.0895654	Not DE
ARHGAP4	0.117156	0.249321	1.03972	Not DE
ARHGDIA	0.0824593	0.200793	0.416787	Not DE
ARHGDIB	0.752567	0.825239	-0.0494083	Not DE
ARL6IP4	0.202434	0.346987	-0.371709	Not DE
ARL6IP5	0.462744	0.597922	-0.4266	Not DE
ARL8A	0.786814	0.854855	-0.3526	Not DE
ARPC1B	0.0604009	0.169438	1.08481	Not DE
ARPC4	0.32292	0.470826	0.0903437	Not DE
ARPC5	0.27503	0.430782	-0.108674	Not DE
ARRB2	0.101795	0.227719	-0.504603	Not DE
ARRDC3	0.513846	0.642807	-0.182675	Not DE
ARSA	0.0691436	0.18072	1.00997	Not DE
ASAH1	0.0259205	0.102382	0.0803596	Not DE
ASPH	0.00446756	0.0361383	1.37284	Upregulated
ASXL1	0.177991	0.318014	-1.0672	Not DE
ATF4	0.0335655	0.118685	-1.41971	Not DE
ATP2A2	0.154609	0.293086	0.817325	Not DE
ATP5F1E	0.635679	0.738914	0.0330539	Not DE
ATP5IF1	0.31681	0.46656	-1.27014	Not DE
ATP5MC2	0.150179	0.291431	-0.4266	Not DE
ATP5MG	0.190308	0.331822	-0.367099	Not DE
ATP5PD	0.151048	0.291431	0.416787	Not DE
ATP6AP1	0.343967	0.494288	0.149901	Not DE
ATP6AP2	0.00156281	0.0200617	0.232363	Not DE
ATP6V0B	0.001444	0.0193131	0.778331	Upregulated
ATP6V0C	0.464502	0.59823	0.00997029	Not DE
ATP6V0D1	0.202167	0.346987	0.969328	Not DE
ATP6V0E1	0.0580212	0.166514	-0.71319	Not DE
ATP6V1A	0.371844	0.51715	0.554291	Not DE
ATP6V1B2	0.415315	0.557372	0.205396	Not DE
ATP6V1C1	0.935346	0.957468	-0.0671976	Not DE
ATP6V1F	0.289049	0.442759	0.567966	Not DE
AXL	0.286012	0.439245	-0.767637	Not DE
AZI2	0.00095455	0.0156812	-2.64211	Downregulated
B2M	0.0486992	0.149386	0.184862	Not DE
BACH1	0.939549	0.957468	0.32752	Not DE
BAG3	0.0216706	0.0931261	-0.863853	Not DE
BASP1	0.0239213	0.0977544	-1.5046	Not DE
BAX	0.0332549	0.118254	0.619386	Not DE
BCAP31	0.174934	0.316429	1.09034	Not DE
BCL2L2	0.0442095	0.140732	1.27676	Not DE
BEX3	0.032878	0.118021	-1.12127	Not DE
BEX4	0.0314556	0.116455	-0.8551	Not DE
BHLHE41	0.296651	0.448585	-0.324031	Not DE
BIN1	0.0286054	0.10933	1.23236	Not DE
BLOC1S1	0.864125	0.916919	0.232363	Not DE
BLVRA	0.119323	0.251645	1.3792	Not DE
BLVRB	0.268454	0.424424	1.47699	Not DE
BMP2K	0.274138	0.429956	1.03972	Not DE
BMPR2	0.00902596	0.0578266	-1.64211	Not DE
BNIP2	0.062453	0.17113	-0.115561	Not DE
BNIP3L	0.891582	0.934598	-0.801585	Not DE
BRD7	0.243118	0.40045	-1.44571	Not DE
BRI3	0.0322774	0.117046	-0.0659786	Not DE
BSG	0.209382	0.355798	-0.960282	Not DE
BST2	0.0907329	0.210805	0.214875	Not DE
BTF3L4	0.0633751	0.172855	-1.20374	Not DE
BTG1	0.0408836	0.135021	-1.00468	Not DE
BTG2	0.117492	0.249321	-1.18267	Not DE
C11orf58	0.900779	0.938113	-0.767637	Not DE
C12orf10	0.149944	0.291431	-1.8551	Not DE
C16orf72	0.100496	0.226499	-1.39567	Not DE
C1QA	0.0385881	0.13058	0.60613	Not DE
C1QB	0.0282479	0.108667	-0.112167	Not DE
C1QC	0.571657	0.687501	0.297431	Not DE
C1orf162	0.0203703	0.0904975	-1.9165	Not DE
C2	0.0165435	0.0803761	2.4954	Not DE
C3	0.425212	0.565513	0.0119726	Not DE
C3AR1	0.386356	0.52995	-0.461534	Not DE
C4orf3	0.0420468	0.137175	-0.677439	Not DE
C5AR1	0.811503	0.873978	-0.0377265	Not DE
C9orf16	0.203344	0.348042	-1.15995	Not DE
CAB39	0.335333	0.484735	-0.371709	Not DE
CALCOCO2	8.33341e-05	0.00546764	-3.97709	Downregulated
CALM2	0.235929	0.390241	-0.878669	Not DE
CALM3	0.029354	0.11147	0.932802	Not DE
CALR	0.151105	0.291431	0.697031	Not DE
CALU	0.00504198	0.0389188	0.232363	Not DE
CANX	0.169782	0.310871	-0.574992	Not DE
CAPG	0.187907	0.329744	-0.59076	Not DE
CAPZA2	0.782016	0.851208	-0.0977859	Not DE
CAPZB	0.00321572	0.030141	1.2579	Upregulated
CAST	0.161366	0.300876	-0.393242	Not DE
CAT	0.392987	0.536552	-0.430602	Not DE
CCDC124	0.90207	0.93863	-0.108674	Not DE
CCDC47	0.105513	0.23272	0.282989	Not DE
CCNI	0.0997204	0.225181	-1.22922	Not DE
CCNL2	0.515846	0.643464	-0.937562	Not DE
CCPG1	0.722734	0.805995	0.0397176	Not DE
CCR1	0.0031542	0.0300412	1.28299	Upregulated
CCT6A	0.0554311	0.163412	-1.20374	Not DE
CD14	0.0641398	0.173431	0.533444	Not DE
CD163	0.175419	0.316429	-0.423428	Not DE
CD164	0.915691	0.94704	-0.545245	Not DE
CD209	0.00053144	0.0121358	1.72422	Upregulated
CD300A	0.87861	0.924812	0.199196	Not DE
CD37	0.668504	0.767999	-0.248263	Not DE
CD4	3.55244e-05	0.00466159	1.86795	Upregulated
CD44	0.906169	0.940966	-0.246805	Not DE
CD46	0.465588	0.598975	-0.615634	Not DE
CD47	0.798996	0.864443	0.232363	Not DE
CD53	0.0479141	0.148132	0.422694	Not DE
CD55	0.0028143	0.0281668	-1.20374	Downregulated
CD63	0.166466	0.307181	0.242347	Not DE
CD68	0.000124462	0.00668135	1.07833	Upregulated
CD74	0.000111007	0.00624282	1.08608	Upregulated
CD81	0.000283642	0.00976492	0.554291	Not DE
CD84	0.0127102	0.0708052	2.75592	Not DE
CD9	0.294148	0.447665	-1.15097	Not DE
CD93	0.684396	0.77897	-0.0817459	Not DE
CD99	0.010378	0.0609775	1.28681	Not DE
CDC37	0.496392	0.625655	0.0554849	Not DE
CDC42SE1	0.285992	0.439245	0.486119	Not DE
CDK2AP1	0.706787	0.793679	-0.607173	Not DE
CDKN1A	0.0216847	0.0931261	0.920419	Not DE
CDKN1B	0.160991	0.300839	-1.41971	Not DE
CEBPB	0.152602	0.291431	1.0068	Not DE
CEBPD	0.0262726	0.103082	-0.90704	Not DE
CELF2	0.29141	0.444695	-1.2333	Not DE
CEPT1	0.222876	0.373357	0.232363	Not DE
CERS2	0.356642	0.504425	-0.430602	Not DE
CERT1	0.0232798	0.0965862	-1.5046	Not DE
CFL1	0.266378	0.422272	0.335456	Not DE
CFLAR	0.0524596	0.157246	-1.39991	Not DE
CGGBP1	0.00288556	0.0286103	-1.97409	Downregulated
CHCHD2	0.1722	0.313816	-0.642106	Not DE
CHD2	0.298606	0.450388	0.0803596	Not DE
CHMP3	0.43347	0.573268	-0.615634	Not DE
CHP1	0.15033	0.291431	-1.10867	Not DE
CHPT1	0.00927628	0.0585844	-1.29815	Not DE
CHST15	0.641742	0.744496	0.379204	Not DE
CHTOP	0.0404374	0.134526	-1.68518	Not DE
CIRBP	0.418264	0.559422	-0.270138	Not DE
CKLF	0.154297	0.292966	-0.100213	Not DE
CLEC2B	0.0102255	0.0609775	-1.47391	Not DE
CLIC4	0.00148535	0.0194542	-1.84564	Downregulated
CLK1	0.0536693	0.159656	-1.63013	Not DE
CLPTM1	0.402982	0.545782	0.776683	Not DE
CLTA	0.195288	0.338602	0.0948592	Not DE
CLU	0.00143572	0.0193131	-0.632708	Downregulated
CMPK1	0.0881842	0.208291	-1.01556	Not DE
CMTM3	0.0495585	0.151023	0.232363	Not DE
CNBP	0.335866	0.484912	-0.693637	Not DE
CNDP2	0.152444	0.291431	0.672935	Not DE
CNOT8	0.00783124	0.0522525	-1.70052	Not DE
CNPY3	0.0723362	0.18612	0.280726	Not DE
COA4	0.207477	0.35409	0.296493	Not DE
COLEC12	0.00275122	0.0277708	1.48975	Upregulated
COLGALT1	0.00134	0.018744	1.21325	Upregulated
COMT	0.0956346	0.219269	0.606758	Not DE
COPS2	0.00488519	0.038539	-1.22707	Downregulated
COPS6	0.270471	0.426471	-0.51971	Not DE
CORO1A	0.30563	0.45864	0.302752	Not DE
CORO1B	0.00981953	0.0604231	1.09486	Not DE
CORO1C	0.333753	0.483634	0.554291	Not DE
COTL1	0.0139796	0.0732454	0.697031	Not DE
COX4I1	0.0406223	0.134761	-1.32403	Not DE
COX6A1	0.715909	0.801411	-0.504603	Not DE
COX7A1	0.0188582	0.0869981	-2.3526	Not DE
COX7A2L	0.350824	0.499184	-1.03067	Not DE
COX7C	0.736507	0.814867	-1.04327	Not DE
COX8A	0.885418	0.930319	-0.260677	Not DE
CPD	0.0809047	0.199878	-1.3526	Not DE
CPE	0.0317427	0.116785	-2.72183	Not DE
CPEB4	0.208108	0.354595	-0.91964	Not DE
CPM	0.00108276	0.0164422	-2.37336	Downregulated
CPVL	0.0242116	0.0985995	0.39106	Not DE
CR1	0.986247	0.991651	0.375321	Not DE
CREBL2	0.878503	0.924812	-0.272873	Not DE
CREG1	0.0036476	0.0319763	1.40468	Upregulated
CRELD2	0.684189	0.77897	0.389904	Not DE
CREM	0.306935	0.45943	-0.574992	Not DE
CRTAP	0.287458	0.440893	-0.11911	Not DE
CRYAB	0.0365211	0.125747	-2.68518	Not DE
CSDE1	0.00185424	0.022811	-2.66072	Downregulated
CSF1R	0.0842629	0.202677	0.962274	Not DE
CSGALNACT2	0.000309043	0.00976492	-2.76764	Downregulated
CSRP1	0.111507	0.241238	-0.680174	Not DE
CST3	0.0236543	0.097337	0.447926	Not DE
CSTB	0.812836	0.874279	-0.490103	Not DE
CTBS	0.87658	0.924812	-0.685175	Not DE
CTDSP2	0.438834	0.578418	-0.680174	Not DE
CTNNA1	0.835977	0.893474	-0.205758	Not DE
CTNND1	0.155591	0.294006	-1.04327	Not DE
CTSA	0.000712182	0.0136723	1.1688	Upregulated
CTSB	0.00024456	0.00976492	2.08954	Upregulated
CTSC	0.0299789	0.112755	0.677774	Not DE
CTSD	0.0111567	0.0645887	0.837433	Not DE
CTSH	0.000891861	0.015265	0.637619	Upregulated
CTSL	7.93768e-05	0.00546764	3.17096	Upregulated
CTSS	0.123613	0.259503	0.106832	Not DE
CTSZ	8.27659e-08	7.44619e-05	2.02789	Upregulated
CUTA	0.00104571	0.0164422	1.36165	Upregulated
CXCL12	0.151979	0.291431	0.483901	Not DE
CXCL16	0.15644	0.294281	-0.170396	Not DE
CXCR4	0.351591	0.499674	-2.0672	Not DE
CYB5R1	0.034737	0.121734	0.942856	Not DE
CYB5R3	0.127271	0.262852	-0.95405	Not DE
CYBA	0.0276651	0.107475	0.645501	Not DE
CYBB	0.00569098	0.0425383	1.40882	Upregulated
CYBC1	0.0494186	0.151023	1.08036	Not DE
CYBRD1	0.143119	0.284551	-0.536312	Not DE
CYFIP1	0.00145543	0.0193131	1.42501	Upregulated
CYP27A1	0.421746	0.56217	0.991355	Not DE
CYSTM1	0.0801585	0.198881	-1.71873	Not DE
DAB2	0.0320862	0.117046	0.766341	Not DE
DAP3	0.344453	0.494288	-0.767637	Not DE
DARS	0.0530086	0.158489	-1.01556	Not DE
DAZAP2	0.588448	0.698966	-0.0895654	Not DE
DBI	0.0165247	0.0803761	0.271891	Not DE
DBNL	0.602729	0.710344	0.310365	Not DE
DCN	0.015338	0.0777434	-3.18267	Not DE
DCP2	0.907689	0.94116	-0.504603	Not DE
DCTN1	0.92808	0.953928	0.389904	Not DE
DDAH2	0.29902	0.450436	0.28681	Not DE
DDIT4	0.535916	0.659655	0.592259	Not DE
DDRGK1	0.16152	0.300876	-0.841638	Not DE
DDX5	0.0548346	0.162305	-1.12127	Not DE
DEDD2	0.410582	0.554168	-1.8551	Not DE
DEGS1	0.0155994	0.0783954	-0.130207	Not DE
DHRS3	0.222454	0.373355	0.554291	Not DE
DHRS7	0.061499	0.170522	0.71779	Not DE
DHX15	0.695621	0.785035	-0.960282	Not DE
DNAJA1	0.0496164	0.151023	-2.29815	Not DE
DNAJA2	0.83416	0.893007	-0.680174	Not DE
DNAJA4	0.101808	0.227719	-1.8551	Not DE
DNAJB1	0.0324545	0.117046	-2.81711	Not DE
DNAJB11	0.788526	0.855927	-0.0630932	Not DE
DNAJB4	0.0278193	0.10772	-3.67453	Not DE
DNAJC3	0.741121	0.81724	0.512471	Not DE
DNAJC8	0.187356	0.329744	0.817325	Not DE
DNASE2	0.000825421	0.0144738	0.0288293	Not DE
DNM2	0.116481	0.249321	0.389904	Not DE
DOCK4	0.609455	0.715473	-0.405067	Not DE
DPP7	0.254816	0.407223	-0.0494083	Not DE
DPYD	0.519179	0.645421	-0.642106	Not DE
DPYSL2	0.0903816	0.210534	-0.0977859	Not DE
DRAM1	0.514354	0.642807	0.576317	Not DE
DRAM2	0.0132444	0.072752	-0.365539	Not DE
DRAP1	0.107823	0.23625	0.862413	Not DE
DSC2	0.47836	0.608775	-0.84564	Not DE
DSE	0.381951	0.526353	-0.320178	Not DE
DSTN	0.2423	0.399659	-1.38913	Not DE
DTNA	0.244436	0.401149	-1.01556	Not DE
DUSP1	0.119132	0.251645	-0.985817	Not DE
DUSP22	0.469606	0.602177	-1.03067	Not DE
DYNLRB1	0.0601684	0.169438	-0.682748	Not DE
ECE1	0.000494591	0.0121358	-3.08957	Downregulated
ECH1	0.382898	0.527043	-0.20821	Not DE
ECHS1	0.807873	0.871322	-0.462783	Not DE
EEF1B2	0.890276	0.934592	-0.344426	Not DE
EEF1G	0.00590453	0.0435828	-1.38913	Downregulated
EEF2	0.430881	0.571764	-0.335526	Not DE
EFCAB14	0.00368011	0.0319763	-1.40507	Downregulated
EFHD2	0.0849823	0.203578	0.26211	Not DE
EGFL7	0.722192	0.805995	0.186559	Not DE
EHBP1L1	4.27586e-05	0.00504979	1.37143	Upregulated
EID1	0.963233	0.975529	0.232363	Not DE
EIF1	0.347098	0.495675	-1.16619	Not DE
EIF1B	0.777	0.84731	-0.121274	Not DE
EIF2A	0.0116955	0.0666906	-1.76764	Not DE
EIF2AK2	0.316784	0.46656	-0.91964	Not DE
EIF3A	0.96724	0.978006	0.00997029	Not DE
EIF4A1	0.506251	0.634695	-0.409183	Not DE
EIF4A2	0.0456564	0.144543	-1.45353	Not DE
EIF4A3	0.999703	1	-0.20821	Not DE
EIF4E2	0.66187	0.762603	0.586	Not DE
EIF4EBP2	0.22353	0.373393	-1.2912	Not DE
EIF4G2	0.00499968	0.0388462	-1.28221	Downregulated
EIF4H	0.17486	0.316429	-1.24157	Not DE
EIF5	0.0172266	0.0823668	-1.32018	Not DE
ELL2	0.54522	0.667259	0.741376	Not DE
ELOVL7	0.0206517	0.0907454	-2.67453	Not DE
EMC10	0.384379	0.528466	1.58029	Not DE
EMC4	0.0193528	0.0879063	-0.371709	Not DE
EMC7	0.859492	0.914469	-0.0477452	Not DE
EMILIN2	0.725262	0.807289	0.636753	Not DE
EMP3	0.0150736	0.0770646	0.32669	Not DE
ENG	0.0440236	0.140519	0.464309	Not DE
ENO1	0.00845209	0.0557649	1.65557	Not DE
EPAS1	0.0021905	0.0241363	-2.00865	Downregulated
EPB41L2	0.457824	0.593396	-0.814943	Not DE
EPB41L3	0.141639	0.283518	-0.123781	Not DE
EPHX1	0.066183	0.175251	0.817325	Not DE
EPN1	0.0375181	0.127691	1.28299	Not DE
EPS8	0.0202752	0.0904975	-1.04327	Not DE
ERCC1	0.824207	0.885704	-0.767637	Not DE
ERGIC3	0.145967	0.288273	-0.767637	Not DE
ERO1A	0.0191042	0.0872276	0.969328	Not DE
ERP44	0.00247715	0.0256624	0.916861	Upregulated
ESD	0.152032	0.291431	-0.867173	Not DE
ESYT1	0.232245	0.385227	0.232363	Not DE
ESYT2	0.153522	0.291964	-1.39567	Not DE
ETFB	0.411125	0.554268	0.068864	Not DE
ETS2	0.585954	0.698966	-0.331538	Not DE
ETV5	0.110407	0.240574	0.772931	Not DE
EVI2A	0.589469	0.698966	-0.677439	Not DE
EVI2B	0.349517	0.498527	-0.423683	Not DE
EVL	0.0325073	0.117046	0.433997	Not DE
F11R	0.0139553	0.0732454	-1.8551	Not DE
F13A1	0.00728548	0.0503166	0.74051	Not DE
FAM107A	0.0107496	0.062848	-2.71105	Not DE
FAM162A	0.608327	0.714859	-0.860747	Not DE
FAM49B	0.559336	0.676819	0.106832	Not DE
FBXL3	0.0704048	0.183145	-1.76764	Not DE
FBXL5	0.231975	0.385227	-0.841638	Not DE
FCER1G	0.0397946	0.132761	-0.0704335	Not DE
FCGBP	1.50502e-05	0.00296239	1.92026	Upregulated
FCGR2A	0.919549	0.94846	0.509203	Not DE
FCGR2B	0.0834624	0.201573	0.512471	Not DE
FCGR3A	0.536214	0.659655	0.259843	Not DE
FCGRT	0.0206397	0.0907454	1.15718	Not DE
FCHO2	0.106303	0.233787	-1.47813	Not DE
FCHSD2	0.13678	0.276002	0.554291	Not DE
FERMT3	0.993929	0.996492	0.232363	Not DE
FGD4	0.0439521	0.140519	-1.04327	Not DE
FGL2	0.0565299	0.164976	-0.0944476	Not DE
FKBP5	0.91737	0.94704	-2.73962	Not DE
FLII	0.0578064	0.166514	0.869793	Not DE
FLOT1	0.416921	0.558892	-0.445709	Not DE
FLOT2	0.402762	0.545782	-0.841638	Not DE
FLT1	0.144251	0.28632	-4.22707	Not DE
FMN1	0.175764	0.316429	-1.61563	Not DE
FN1	0.0114612	0.0660278	-0.853367	Not DE
FNIP1	0.435369	0.574774	-0.99003	Not DE
FOLR2	0.000230795	0.00976492	2.06525	Upregulated
FOS	0.0896689	0.210117	-0.597712	Not DE
FPR1	0.285089	0.439245	-0.496335	Not DE
FSCN1	3.87133e-07	0.000152401	3.27676	Upregulated
FTH1	0.0503101	0.152741	0.886367	Not DE
FTL	0.0875335	0.207585	1.09214	Not DE
FUCA1	0.00832806	0.0552553	0.993175	Not DE
FURIN	0.0945507	0.217246	-0.607173	Not DE
FXYD5	0.00768702	0.0517492	-0.269518	Not DE
FYB1	0.426581	0.566696	-0.693637	Not DE
GAA	0.00619298	0.044597	0.6474	Upregulated
GABARAP	0.751702	0.825055	0.186559	Not DE
GADD45GIP1	0.604701	0.711307	-0.205758	Not DE
GALC	0.0804885	0.199281	-0.0306717	Not DE
GALNT2	0.254474	0.407223	0.586	Not DE
GAS6	0.00210814	0.0239395	1.15836	Upregulated
GAS7	0.0741547	0.18956	0.402288	Not DE
GASK1B	0.00424769	0.0355782	2.08036	Upregulated
GATM	0.0746228	0.190345	1.03972	Not DE
GBA	0.00662402	0.0468441	1.25621	Upregulated
GCA	0.759791	0.830846	-0.615634	Not DE
GCLM	0.598563	0.70761	1.09034	Not DE
GDI1	0.781992	0.851208	-0.430602	Not DE
GFAP	0.00946333	0.0592684	-1.12127	Not DE
GGA2	0.137639	0.276448	-0.130207	Not DE
GIMAP4	0.0900189	0.210519	-0.800804	Not DE
GLB1	0.252369	0.405111	0.768416	Not DE
GLIPR1	0.0163286	0.0803761	0.447376	Not DE
GLMP	0.0616537	0.170522	0.817325	Not DE
GLRX	0.70377	0.792328	0.132827	Not DE
GLUL	0.312014	0.464698	0.875169	Not DE
GNAI2	0.476333	0.608775	0.542703	Not DE
GNAI3	0.0213627	0.0927551	0.441816	Not DE
GNAQ	0.57433	0.690014	0.132827	Not DE
GNB1	0.719368	0.80452	-0.656606	Not DE
GNB2	0.0141088	0.073403	0.916861	Not DE
GNB4	0.391349	0.534935	-0.371709	Not DE
GNG10	0.521602	0.646393	-0.338794	Not DE
GNG11	0.000534092	0.0121358	-3.70624	Downregulated
GNG2	0.413785	0.556583	0.369866	Not DE
GNPDA1	0.00606566	0.0442194	1.9979	Upregulated
GNPTG	0.000387035	0.0105987	1.40229	Upregulated
GNS	0.0363676	0.125585	0.531923	Not DE
GOLIM4	0.342023	0.493198	0.379204	Not DE
GPNMB	0.00677203	0.0474741	-0.489535	Not DE
GPR137B	0.148798	0.291431	1.50538	Not DE
GPR34	0.484526	0.613318	-0.338794	Not DE
GPSM3	0.32062	0.469453	-1.25306	Not DE
GPX3	0.794892	0.862046	-0.315125	Not DE
GPX4	0.764514	0.835237	-0.069018	Not DE
GRB2	0.313209	0.464698	-0.161916	Not DE
GRINA	0.00106072	0.0164422	0.506985	Not DE
GRN	0.000322466	0.00976492	0.911301	Upregulated
GSN	0.251195	0.404833	-0.524366	Not DE
GSR	0.0191295	0.0872276	1.1992	Not DE
GSTK1	0.665995	0.765862	-0.28959	Not DE
GSTP1	0.0619925	0.171059	0.83902	Not DE
GTF3A	0.500049	0.628253	-0.99003	Not DE
GUK1	0.687496	0.780705	0.762877	Not DE
GYPC	0.0468558	0.146393	0.0595261	Not DE
H1F0	0.68958	0.781568	-0.104672	Not DE
H1FX	0.694109	0.784443	0.279668	Not DE
H2AFY	0.478141	0.608775	-0.974088	Not DE
H3F3A	0.0486144	0.149386	-0.286104	Not DE
HADHA	0.881138	0.926646	-0.108674	Not DE
HAVCR2	0.252809	0.405111	0.661206	Not DE
HCK	0.248584	0.404377	-0.492003	Not DE
HCLS1	0.125807	0.261122	-1.3703	Not DE
HDGFL3	0.00222867	0.0241363	-3.18267	Downregulated
HEBP1	0.938024	0.957468	-0.0306717	Not DE
HERPUD1	0.0737897	0.189036	-1.14951	Not DE
HEXA	0.0432092	0.139402	0.49016	Not DE
HEXB	0.125409	0.261122	0.402288	Not DE
HIGD2A	0.0799461	0.198881	-0.244075	Not DE
HIPK2	0.268444	0.424424	-2.22707	Not DE
HIPK3	0.00134906	0.018744	-2.12519	Downregulated
HM13	0.000316025	0.00976492	1.3792	Upregulated
HMOX1	1.02244e-05	0.00241499	4.28416	Upregulated
HNRNPA0	0.0669742	0.17695	0.884439	Not DE
HNRNPA2B1	0.0572508	0.166126	-0.74067	Not DE
HNRNPA3	0.603138	0.710344	0.232363	Not DE
HNRNPC	0.443413	0.58121	0.6474	Not DE
HNRNPDL	0.127918	0.26365	-1.08957	Not DE
HNRNPF	0.68862	0.78123	-0.490103	Not DE
HNRNPH3	0.0209639	0.0913592	-1.22707	Not DE
HNRNPUL1	0.255328	0.40749	-0.689635	Not DE
HNRNPUL2	0.312918	0.464698	-0.395669	Not DE
HPCAL1	0.00988968	0.0604231	1.76842	Not DE
HSBP1	0.068087	0.179088	-1.47813	Not DE
HSD17B11	0.73208	0.811818	-0.215096	Not DE
HSD17B4	0.020383	0.0904975	0.00495221	Not DE
HSP90AA1	0.00720992	0.0500877	-3.17203	Not DE
HSP90AB1	0.169207	0.310301	-1.68963	Not DE
HSPA1A	0.116835	0.249321	-2.52421	Not DE
HSPA1B	0.0988945	0.224174	-2.96998	Not DE
HSPA5	0.320324	0.469453	-0.260677	Not DE
HSPA6	0.245715	0.402316	-1.28221	Not DE
HSPA8	0.00223563	0.0241363	-0.788699	Downregulated
HSPB1	0.0988308	0.224174	-2.8731	Not DE
HSPD1	0.372208	0.51715	-1.59076	Not DE
HSPE1	0.278434	0.4334	-1.32018	Not DE
HSPH1	0.00224809	0.0241363	-3.87197	Downregulated
HTATIP2	0.800807	0.865282	-0.150966	Not DE
HTRA1	0.898448	0.937291	-0.767637	Not DE
HYOU1	0.24701	0.402371	-0.405067	Not DE
ICAM1	0.0958027	0.219269	1.32752	Not DE
ICAM2	0.000294041	0.00976492	-2.90514	Downregulated
IDH1	0.104318	0.230711	0.932802	Not DE
IDH2	0.00976534	0.0604231	2.03972	Not DE
IER5	0.00368229	0.0319763	-1.59076	Downregulated
IFI16	0.250421	0.404833	-0.494619	Not DE
IFI27	0.000213128	0.00976492	-3.67453	Downregulated
IFI30	0.295988	0.448585	0.773509	Not DE
IFI35	0.086261	0.205807	0.586	Not DE
IFI44	0.0798225	0.198881	-0.123781	Not DE
IFI44L	0.517159	0.644266	-0.405067	Not DE
IFI6	0.00983104	0.0604231	1.31725	Not DE
IFITM2	0.00239537	0.0250348	-2.70052	Downregulated
IFITM3	3.14841e-05	0.00464783	-1.91008	Downregulated
IFNAR1	0.00595777	0.0437027	-0.163566	Not DE
IFNGR1	0.588189	0.698966	-0.554644	Not DE
IFNGR2	0.178611	0.318159	-0.144201	Not DE
IGF2R	0.144714	0.286757	-0.213048	Not DE
IGFBP4	0.0651803	0.174435	1.23236	Not DE
IGFBP7	0.731276	0.811688	-1.87455	Not DE
IKBKB	0.36554	0.512038	-0.0477452	Not DE
IL10RB	0.0893934	0.209888	1.23236	Not DE
IL13RA1	0.07828	0.197119	-0.445709	Not DE
IL18	0.0611416	0.170522	-1.55613	Not DE
ILF3	0.520929	0.646237	-0.150966	Not DE
IQGAP2	0.440621	0.579735	0.6474	Not DE
IQSEC1	0.171428	0.313268	-0.960282	Not DE
IRAK3	0.00771198	0.0517492	-2.44571	Not DE
ISCU	0.651432	0.753518	-0.597712	Not DE
ISG15	0.000288167	0.00976492	2.37532	Upregulated
ITGA5	0.111529	0.241238	1.23236	Not DE
ITGAM	0.0138039	0.0732454	1.40229	Not DE
ITGAX	0.126728	0.262572	-0.0306717	Not DE
ITGB1	0.251123	0.404833	0.331898	Not DE
ITGB2	0.127309	0.262852	0.518885	Not DE
ITGB5	0.000526738	0.0121358	1.88146	Upregulated
ITM2A	0.00393443	0.0336707	-3.25949	Downregulated
ITM2B	0.334404	0.483984	-0.587065	Not DE
ITM2C	0.129858	0.266255	-0.905141	Not DE
ITPR2	0.0433974	0.139402	0.341987	Not DE
IVNS1ABP	0.149574	0.291431	-0.767637	Not DE
JCAD	0.223392	0.373393	-3.01556	Not DE
JDP2	0.621488	0.725274	-0.574992	Not DE
JMJD1C	0.148875	0.291431	-1.91964	Not DE
JMJD6	0.136949	0.276002	-1.69364	Not DE
JUN	0.619183	0.723299	0.361646	Not DE
JUNB	0.00850831	0.0558239	0.639538	Not DE
JUND	0.0602836	0.169438	-1.55613	Not DE
KCNAB2	0.40914	0.552853	-1.08957	Not DE
KCTD12	0.00108594	0.0164422	0.17426	Not DE
KDSR	0.178545	0.318159	-1.45951	Not DE
KIF5B	0.0410107	0.135021	-1.80326	Not DE
KLF2	0.152292	0.291431	-0.974088	Not DE
KLF6	0.0821656	0.200793	-1.3526	Not DE
KLHL5	0.685393	0.779066	-0.767637	Not DE
KMT2C	0.0872591	0.20735	-1.3526	Not DE
KPNA4	0.0963446	0.219777	-1.44571	Not DE
KRTCAP2	0.142756	0.284308	0.517765	Not DE
KTN1	0.0938962	0.216585	-0.905141	Not DE
LAIR1	0.00489488	0.038539	0.345257	Not DE
LAMP1	0.00410114	0.0347361	0.80961	Upregulated
LAMP2	0.00081172	0.0144738	0.895328	Upregulated
LAMTOR1	0.0623391	0.17113	0.554291	Not DE
LAMTOR3	0.464077	0.59823	0.586	Not DE
LAMTOR4	0.861398	0.915297	-0.142033	Not DE
LAP3	0.00464887	0.0373491	0.784904	Upregulated
LAPTM5	0.0137166	0.0732454	1.00319	Not DE
LARP4	0.75028	0.824261	-0.680174	Not DE
LASP1	0.55312	0.672121	0.495397	Not DE
LCP1	0.48284	0.611839	-0.193902	Not DE
LCP2	0.0410438	0.135021	0.636753	Not DE
LDHB	0.41452	0.556937	-0.91964	Not DE
LGALS1	0.582743	0.695874	0.445766	Not DE
LGALS3	0.323418	0.470971	-0.941667	Not DE
LGALS3BP	6.26525e-05	0.00528519	1.20637	Upregulated
LGALS9	0.00902851	0.0578266	0.962756	Not DE
LGMN	0.0235381	0.0971976	2.96849	Not DE
LHFPL2	0.00632459	0.044996	0.187969	Not DE
LILRB1	0.0385879	0.13058	1.75592	Not DE
LILRB5	0.0345724	0.121518	1.94857	Not DE
LIN7C	0.316834	0.46656	-0.607173	Not DE
LIPA	0.0280214	0.108148	0.382503	Not DE
LITAF	0.210067	0.356104	0.783773	Not DE
LIX1L	0.00325011	0.0302234	-2.24157	Downregulated
LMAN1	0.374871	0.519019	0.610874	Not DE
LMAN2	0.0233083	0.0965862	0.891326	Not DE
LMBRD1	0.252472	0.405111	-1.24408	Not DE
LMNA	0.995029	0.996717	0.119888	Not DE
LMO2	0.598298	0.70761	-0.405067	Not DE
LPCAT1	0.030432	0.114096	2.23236	Not DE
LPCAT2	0.388388	0.531502	-0.157584	Not DE
LRP1	0.0103472	0.0609775	0.600514	Not DE
LRPAP1	0.927816	0.953928	0.0706116	Not DE
LRRC25	0.744163	0.819828	0.630912	Not DE
LSM4	0.306452	0.45929	0.296493	Not DE
LSP1	0.614754	0.719549	-0.914479	Not DE
LST1	0.603281	0.710344	0.132827	Not DE
LTA4H	0.164494	0.304018	-0.115561	Not DE
LY6E	0.648494	0.750854	-0.0477452	Not DE
LY86	0.122917	0.258762	0.125448	Not DE
LY96	0.368514	0.514439	-0.325119	Not DE
LYN	0.906477	0.940966	0.331898	Not DE
LYVE1	0.0182431	0.0854962	0.257166	Not DE
LYZ	0.277241	0.433098	-1.31287	Not DE
M6PR	6.10048e-05	0.00528519	1.29266	Upregulated
MACF1	0.0505122	0.152961	-0.767637	Not DE
MAF	0.181621	0.322548	0.705432	Not DE
MAFB	0.000795825	0.0144595	0.727127	Upregulated
MAN1A1	0.56542	0.681389	-0.624679	Not DE
MAN2B1	0.0776381	0.19592	0.638355	Not DE
MANBA	0.0264462	0.103082	0.817325	Not DE
MANF	0.00588432	0.0435828	-0.445709	Not DE
MAP4K4	0.285444	0.439245	-0.937562	Not DE
MAP7D1	0.0888373	0.208998	-0.371709	Not DE
MAPK14	0.0229819	0.0965862	-1.18267	Not DE
MAPK3	0.0136542	0.0732454	1.40229	Not DE
MAPRE1	0.0515609	0.154945	-1.67453	Not DE
MARCKS	2.78609e-05	0.00464783	1.77293	Upregulated
MARCO	0.000756644	0.0141841	1.69076	Upregulated
MAX	0.851616	0.908545	-0.767637	Not DE
MBD2	0.0332941	0.118254	-1.30197	Not DE
MBNL1	0.0323764	0.117046	-1.38913	Not DE
MCL1	0.174266	0.316429	-0.153528	Not DE
MCOLN1	0.0480832	0.148267	1.10683	Not DE
ME2	0.25842	0.411312	-0.0671976	Not DE
MEA1	0.0770025	0.19515	-1.04327	Not DE
MED13	0.35051	0.499184	-2.04775	Not DE
MED25	0.0298004	0.112755	0.6474	Not DE
MEF2C	0.15633	0.294281	0.291256	Not DE
MERTK	0.148678	0.291431	-0.841638	Not DE
MESD	0.017129	0.0822331	0.817325	Not DE
METRNL	0.0121004	0.0682193	1.3319	Not DE
METTL7A	0.575677	0.690929	-0.813441	Not DE
METTL9	0.00189883	0.0231187	-1.62562	Downregulated
MFSD1	0.175674	0.316429	-0.51525	Not DE
MGAT1	0.251264	0.404833	0.336699	Not DE
MGAT4A	0.894105	0.935286	-0.059818	Not DE
MGST2	0.354036	0.501982	-0.689635	Not DE
MGST3	0.444538	0.582039	0.454755	Not DE
MICOS10	0.587121	0.698966	-0.223317	Not DE
MIF	0.745368	0.820391	-0.100213	Not DE
MLX	0.22781	0.379469	-1.18267	Not DE
MMP14	0.0923098	0.213761	0.755925	Not DE
MNDA	0.442451	0.580594	1.00997	Not DE
MOB3A	0.830572	0.891733	-0.767637	Not DE
MORC3	0.747744	0.82224	-0.597712	Not DE
MPEG1	0.0370197	0.126725	1.17578	Not DE
MPP1	0.00510314	0.0391351	0.991355	Upregulated
MPV17	0.176136	0.316616	0.699489	Not DE
MRC1	0.0022352	0.0241363	-0.265137	Not DE
MS4A4A	0.0425664	0.138314	-0.99003	Not DE
MS4A6A	0.117428	0.249321	-0.143681	Not DE
MS4A7	0.492109	0.621584	-0.615634	Not DE
MSN	0.0391106	0.131712	-0.660722	Not DE
MSR1	0.684649	0.77897	0.104607	Not DE
MT2A	0.00498423	0.0388462	-0.579192	Not DE
MT3	0.850909	0.908545	-1.08957	Not DE
MTCH1	0.722244	0.805995	0.0259118	Not DE
MTDH	0.472298	0.604786	0.193889	Not DE
MTSS1	0.00179841	0.022357	0.891326	Upregulated
MTUS1	0.0232658	0.0965862	-1.25306	Not DE
MX1	0.420728	0.561445	0.706294	Not DE
MXI1	0.0164189	0.0803761	-1.90514	Not DE
MYDGF	0.000540031	0.0121358	0.113718	Not DE
MYH9	0.00330027	0.0303595	-1.70052	Downregulated
MYL6	0.0458285	0.144543	0.71779	Not DE
N4BP2L2	0.0649153	0.174239	-1.92518	Not DE
NAGK	0.478139	0.608775	0.531923	Not DE
NAPA	0.540622	0.663006	0.6474	Not DE
NARS	0.36252	0.509273	0.331898	Not DE
NCF2	0.285738	0.439245	0.6474	Not DE
NCKAP1L	0.102091	0.227878	1.38437	Not DE
NCL	0.142232	0.284043	-0.867173	Not DE
NCOA4	0.72671	0.80814	0.232363	Not DE
NCSTN	0.969487	0.979439	-0.553512	Not DE
NDFIP1	0.519034	0.645421	0.361646	Not DE
NDUFA2	0.39762	0.541001	0.0803596	Not DE
NDUFA3	0.205917	0.351936	0.331898	Not DE
NDUFA4	0.378594	0.522336	0.565786	Not DE
NDUFAF8	0.456668	0.592664	0.554291	Not DE
NDUFB10	0.0175221	0.0831071	0.817325	Not DE
NDUFB5	0.36277	0.509273	-0.130207	Not DE
NDUFB7	0.796428	0.862919	0.193889	Not DE
NDUFB8	0.0810682	0.199878	1.23236	Not DE
NDUFB9	0.0513752	0.154781	0.469402	Not DE
NDUFC2	0.00442682	0.0360557	0.969328	Upregulated
NDUFS2	0.0722307	0.18612	0.232363	Not DE
NDUFS7	0.482095	0.611552	-0.674528	Not DE
NECAP2	0.652738	0.754289	-0.260677	Not DE
NECTIN2	0.00471861	0.0376533	0.691794	Upregulated
NEK6	0.240303	0.39692	-0.211244	Not DE
NENF	0.458237	0.593396	0.441816	Not DE
NEU1	0.000580355	0.0121358	1.12545	Upregulated
NFE2L1	0.302596	0.455243	-0.693637	Not DE
NFE2L2	0.169039	0.310301	-1.16357	Not DE
NFIL3	0.807392	0.871322	-0.767637	Not DE
NFKBIA	0.00228948	0.024297	-1.18267	Downregulated
NINJ1	0.000268109	0.00976492	1.09486	Upregulated
NME2	0.0209614	0.0913592	-0.998963	Not DE
NOP53	0.993231	0.996492	-0.893168	Not DE
NPC1	0.361596	0.509273	1.06886	Not DE
NPC2	0.00176742	0.0222056	-0.0201793	Not DE
NPL	0.0654315	0.174435	1.02086	Not DE
NPTN	0.54634	0.66747	-0.850099	Not DE
NRDC	0.142382	0.284043	-1.3526	Not DE
NRP1	7.40881e-05	0.00546764	1.18656	Upregulated
NRP2	0.109512	0.239065	1.00495	Not DE
NSF	0.413421	0.556583	0.469402	Not DE
NSFL1C	0.298602	0.450388	0.106832	Not DE
NUCB1	0.00301139	0.0291512	0.88089	Upregulated
NUDC	0.111076	0.241238	-0.301974	Not DE
NUDT21	0.520269	0.646096	-0.0514303	Not DE
NUDT3	0.218916	0.368816	-1.18267	Not DE
NUDT9	0.344975	0.494437	-0.4266	Not DE
NUMA1	0.354065	0.501982	-0.607173	Not DE
NUP62	0.577073	0.691902	-0.8551	Not DE
NUPR1	0.0565751	0.164976	-2.91448	Not DE
OAS1	0.546523	0.66747	-0.487529	Not DE
OAZ1	0.0117394	0.0666906	0.0786533	Not DE
OCIAD1	0.356242	0.504425	-1.11556	Not DE
OGA	0.29565	0.448585	-0.8551	Not DE
OLFML2B	0.00908249	0.0578266	2.09034	Not DE
OS9	0.0942238	0.216917	0.220084	Not DE
OSTF1	0.0712459	0.184926	0.997897	Not DE
OTULINL	0.256441	0.408714	-0.668102	Not DE
P2RX4	0.320786	0.469453	-0.150966	Not DE
P4HA1	0.624941	0.727865	-0.342331	Not DE
PA2G4	0.499016	0.627622	-0.3526	Not DE
PAFAH1B1	0.18766	0.329744	-0.558184	Not DE
PAK2	0.706985	0.793679	-0.462783	Not DE
PCBD1	0.497266	0.626089	-0.462783	Not DE
PCBP1	0.0309276	0.115223	-1.39567	Not DE
PCM1	0.000956007	0.0156812	-1.93756	Downregulated
PCMTD1	0.0127049	0.0708052	-1.69364	Not DE
PDCD4	0.454715	0.590779	-0.870731	Not DE
PDCD6IP	0.616176	0.720499	-0.215096	Not DE
PDIA3	0.210165	0.356104	0.569398	Not DE
PDIA6	0.272973	0.429261	0.0583333	Not DE
PDK4	1.261e-07	7.44619e-05	-5.73111	Downregulated
PDXK	0.315846	0.46656	0.165249	Not DE
PEA15	0.0861377	0.205807	-0.91964	Not DE
PEAK1	0.424774	0.565513	-0.680174	Not DE
PEBP1	0.948652	0.964753	0.232363	Not DE
PECAM1	0.32177	0.469729	-0.60894	Not DE
PEPD	0.102638	0.228098	0.679822	Not DE
PFDN2	0.136244	0.276002	-1.13021	Not DE
PFDN5	0.156485	0.294281	-0.104672	Not DE
PFKFB3	0.0325024	0.117046	1.05339	Not DE
PFN1	9.47683e-05	0.00559607	1.24985	Upregulated
PGD	0.0305516	0.114182	0.797147	Not DE
PGRMC2	0.453232	0.590151	-1.31513	Not DE
PHC2	0.0554854	0.163412	-1.15466	Not DE
PHKB	0.0361701	0.125585	-1.68518	Not DE
PHPT1	0.657321	0.758102	0.068864	Not DE
PICALM	5.65917e-05	0.00528519	-1.56909	Downregulated
PIGT	0.448486	0.585262	0.00997029	Not DE
PIK3AP1	0.662835	0.76297	0.589915	Not DE
PJA2	0.653879	0.754869	-0.767637	Not DE
PKM	0.0247822	0.100577	1.15836	Not DE
PLA2G15	0.0051898	0.0395429	1.20199	Upregulated
PLAUR	0.135173	0.275241	1.00288	Not DE
PLBD2	0.00043993	0.0112947	3.26211	Upregulated
PLD3	0.759749	0.830846	0.0756372	Not DE
PLEC	0.0474723	0.147152	1.34784	Not DE
PLEK	0.263202	0.417798	1.17578	Not DE
PLEKHA2	0.877627	0.924812	-0.3526	Not DE
PLEKHB2	0.551634	0.671628	-0.0795813	Not DE
PLEKHF2	0.407777	0.551643	-0.874552	Not DE
PLEKHO1	0.0411861	0.135113	0.495397	Not DE
PLEKHO2	0.896813	0.937289	0.425008	Not DE
PLOD1	0.622436	0.725664	0.502452	Not DE
PLOD3	0.0117457	0.0666906	0.125448	Not DE
PLSCR1	0.478083	0.608775	-0.20204	Not DE
PLTP	0.278903	0.4334	0.541755	Not DE
PLXDC2	0.0331931	0.118254	-1.25306	Not DE
PLXNB2	0.00308718	0.0296419	0.932802	Upregulated
PLXNC1	0.184561	0.326297	-0.574992	Not DE
PLXND1	0.136821	0.276002	0.302752	Not DE
PMP22	0.0163118	0.0803761	-0.611518	Not DE
PMPCB	0.589475	0.698966	-0.574992	Not DE
PMVK	0.529133	0.653667	0.369866	Not DE
PNKD	0.00428552	0.0356422	0.902214	Upregulated
PNRC1	0.00997672	0.0604231	-1.07249	Not DE
PODXL	0.000580075	0.0121358	-4.3526	Downregulated
POLD4	0.114091	0.245878	0.6474	Not DE
POLR1D	0.557085	0.674787	0.175779	Not DE
POLR2L	0.155148	0.293638	0.354353	Not DE
PON2	0.000969776	0.0156891	-2.08957	Downregulated
POR	0.0462962	0.145384	2.09034	Not DE
PPIB	0.899196	0.937291	-0.28221	Not DE
PPP1R18	0.11481	0.246977	1.13048	Not DE
PPP1R9B	0.130212	0.266518	-1.0021	Not DE
PPP4C	0.479223	0.609217	0.554291	Not DE
PPT1	0.71071	0.797102	-0.510479	Not DE
PRCP	0.138516	0.277738	1.08036	Not DE
PRDX1	0.46871	0.601681	-0.15466	Not DE
PRDX2	0.285317	0.439245	0.71779	Not DE
PRKACA	0.273331	0.429261	-0.322852	Not DE
PRKACB	0.363017	0.509273	-1.20821	Not DE
PRKAR1A	0.975931	0.984265	0.0208586	Not DE
PRNP	0.0813034	0.20004	0.862413	Not DE
PRRC2C	0.957293	0.971274	-0.597712	Not DE
PRXL2A	0.125553	0.261122	-1.10206	Not DE
PSAP	4.80344e-05	0.00515715	1.52359	Upregulated
PSMB1	0.936595	0.957468	-0.0671976	Not DE
PSMB10	0.0299406	0.112755	1.19584	Not DE
PSMC4	0.172453	0.313816	0.817325	Not DE
PSMD13	0.0121304	0.0682193	0.869793	Not DE
PSMD3	0.0612658	0.170522	1.13925	Not DE
PSMD4	1	1	-1.57499	Not DE
PSME1	0.075832	0.192597	0.387641	Not DE
PTEN	0.107676	0.23625	-1.43506	Not DE
PTGDS	0.0166061	0.0803761	0.946059	Not DE
PTMS	0.369695	0.515477	-0.556133	Not DE
PTPN12	0.00341005	0.030979	-1.48384	Downregulated
PTPRJ	0.108857	0.238074	1.00997	Not DE
PTTG1IP	0.93927	0.957468	-0.223317	Not DE
PUM2	0.0815243	0.200167	-1.01556	Not DE
PYGL	0.833565	0.893007	-0.0895654	Not DE
QKI	0.208373	0.354595	0.296493	Not DE
RAB10	0.0885135	0.208651	0.351007	Not DE
RAB11B	0.0264469	0.103082	0.0517905	Not DE
RAB12	0.194041	0.337004	-1.04775	Not DE
RAB13	0.123963	0.259576	-0.389126	Not DE
RAB14	0.168218	0.309448	0.392827	Not DE
RAB31	0.020208	0.0904975	-2.08957	Not DE
RAB5C	0.074833	0.190469	0.101118	Not DE
RAB6A	0.677773	0.77413	-0.607173	Not DE
RAB7A	0.222559	0.373355	0.28681	Not DE
RAB8A	0.160585	0.300556	-0.545245	Not DE
RAC1	0.321319	0.469651	-0.123781	Not DE
RACK1	0.0145083	0.0744968	-0.387033	Not DE
RANBP9	0.0231697	0.0965862	-1.76764	Not DE
RAP1A	0.12901	0.264976	-0.130207	Not DE
RAP2B	0.0640386	0.173431	1.19172	Not DE
RAPGEF1	0.181594	0.322548	-1.55613	Not DE
RASSF2	0.977638	0.984306	-0.371709	Not DE
RASSF4	0.0653338	0.174435	0.6474	Not DE
RBM17	0.561696	0.67898	-1.28221	Not DE
RBM3	0.927995	0.953928	0.0903437	Not DE
RBM33	0.117109	0.249321	-2.4306	Not DE
RBX1	0.86851	0.920459	-0.860747	Not DE
RCSD1	0.252654	0.405111	-0.767637	Not DE
REEP5	0.102265	0.227878	0.106832	Not DE
REL	0.973631	0.982785	-2.3526	Not DE
RER1	0.246295	0.402316	0.876219	Not DE
RESF1	0.0135708	0.0732454	-1.66072	Not DE
REXO2	0.0323899	0.117046	-0.767637	Not DE
RGL1	0.0434379	0.139402	-0.416165	Not DE
RGS1	0.136424	0.276002	-0.822085	Not DE
RGS2	0.00856469	0.0558834	-0.767637	Not DE
RGS5	0.00251666	0.0258119	-4.5046	Downregulated
RHOA	0.537365	0.660383	-0.472181	Not DE
RHOB	0.493736	0.622972	-0.416165	Not DE
RHOC	0.0832594	0.201573	-1.22707	Not DE
RHOG	0.318002	0.467697	0.942856	Not DE
RHOQ	0.0693194	0.18072	-1.10206	Not DE
RHOT1	0.00149901	0.0194542	-2.18267	Downregulated
RIN2	0.312901	0.464698	-0.91964	Not DE
RIN3	0.5033	0.631666	-0.838027	Not DE
RMND5A	0.0103144	0.0609775	-2.04775	Not DE
RNASE1	0.0648994	0.174239	1.04926	Not DE
RNASE6	0.725192	0.807289	-1.46808	Not DE
RNASEK	0.0881825	0.208291	0.0583333	Not DE
RNASET2	0.0225211	0.0956742	0.057276	Not DE
RNF11	0.00541422	0.0407273	-2.04775	Downregulated
RNF13	0.580116	0.693438	-0.148727	Not DE
RNF130	0.0848276	0.203578	-0.22511	Not DE
RNF141	0.877206	0.924812	-0.3526	Not DE
RNF149	0.0035206	0.0317391	-0.73789	Downregulated
RNF181	0.948087	0.964753	0.232363	Not DE
RNF213	0.316184	0.46656	0.817325	Not DE
RNF7	0.563905	0.680953	-0.462783	Not DE
RNH1	0.0284539	0.109104	1.02591	Not DE
ROCK1	0.0067935	0.0474741	-1.15466	Downregulated
RPN1	0.0464095	0.145384	1.19172	Not DE
RPN2	0.037186	0.126927	0.864631	Not DE
RRBP1	0.0575276	0.166514	1.11989	Not DE
RSRC2	0.0252563	0.101111	-1.20821	Not DE
RTF2	0.0185685	0.0866775	0.071898	Not DE
RTN3	0.977277	0.984306	-0.163566	Not DE
RTN4	0.0831127	0.201573	-0.395669	Not DE
RUFY1	0.312994	0.464698	-0.671422	Not DE
RXRA	0.833855	0.893007	-0.395669	Not DE
S100A10	0.0597378	0.169186	-0.647343	Not DE
S100A11	0.936963	0.957468	-0.0109084	Not DE
S100A13	0.279311	0.433464	-1.0672	Not DE
S100A4	0.0200791	0.0904975	-2.39991	Not DE
S100A6	0.01517	0.0772233	-1.36627	Not DE
S100A8	0.00616206	0.044597	-1.10533	Downregulated
S100A9	0.000374315	0.0105254	-1.38751	Downregulated
S1PR1	0.0219924	0.094105	-1.99003	Not DE
SACM1L	0.0458964	0.144543	-0.767637	Not DE
SAFB	0.677097	0.77413	-0.0671976	Not DE
SAMHD1	0.0140165	0.0732454	0.374382	Not DE
SAP18	0.000585722	0.0121358	-1.61563	Downregulated
SAP30	0.0714118	0.18495	-1.83177	Not DE
SARAF	0.0595403	0.169186	-1.3526	Not DE
SASH3	0.643859	0.746219	0.665322	Not DE
SAT1	0.553176	0.672121	-0.316976	Not DE
SCAMP2	0.163755	0.303127	0.0330539	Not DE
SCAMP4	0.0174579	0.0831071	1.40229	Not DE
SCARB2	0.187726	0.329744	0.203216	Not DE
SCCPDH	0.015433	0.0778904	2.17096	Not DE
SCD	0.102761	0.228098	1.34784	Not DE
SCIN	0.555128	0.673799	0.0663528	Not DE
SCN1B	0.293568	0.44736	0.179895	Not DE
SCP2	0.675445	0.773715	0.0259118	Not DE
SCPEP1	0.0833769	0.201573	0.571165	Not DE
SDC3	0.00253529	0.0258119	1.38437	Upregulated
SDCBP	0.0801225	0.198881	-1.11159	Not DE
SDF4	0.541765	0.663718	0.183453	Not DE
SDHB	0.056149	0.164955	-1.91964	Not DE
SEC11A	0.472665	0.604786	0.0330539	Not DE
SEC11C	0.2732	0.429261	0.139253	Not DE
SEC14L1	0.0102636	0.0609775	-1.28221	Not DE
SEC22B	0.0142024	0.0735658	0.0903437	Not DE
SEC61A1	0.0658868	0.175226	0.531923	Not DE
SEC62	0.280605	0.434331	0.0494987	Not DE
SEL1L	0.153424	0.291964	-0.0831391	Not DE
SELENOF	0.0131509	0.0725757	-1.3526	Not DE
SELENOH	0.00733094	0.0503363	0.527819	Not DE
SELENOK	0.135723	0.275885	-0.898882	Not DE
SELENOP	0.0311909	0.115838	0.273915	Not DE
SELENOW	0.0453177	0.143871	-1.17363	Not DE
SELPLG	0.916664	0.94704	-0.315125	Not DE
SENP6	0.631964	0.73532	-0.767637	Not DE
SERF2	0.346107	0.494857	0.232363	Not DE
SERINC1	0.387192	0.53048	-0.584191	Not DE
SERINC3	0.0333434	0.118254	-0.205758	Not DE
SERP1	0.52289	0.647309	-0.416165	Not DE
SERPINA1	0.926823	0.953928	-0.220149	Not DE
SERPINB1	0.535493	0.659655	-0.3526	Not DE
SERPINB6	0.0256777	0.101933	-1.30529	Not DE
SERPING1	0.128171	0.26371	-1.22707	Not DE
SERPINH1	0.371984	0.51715	-2.3526	Not DE
SESN1	0.877324	0.924812	-0.108674	Not DE
SET	0.190276	0.331822	-1.28221	Not DE
SGK3	0.0291773	0.111156	-1.53317	Not DE
SGPP1	0.00433763	0.0358233	-0.211244	Not DE
SH3BGRL	0.451625	0.588707	0.132827	Not DE
SH3BGRL3	0.246699	0.402371	0.186559	Not DE
SH3GLB1	0.116121	0.249321	-0.369088	Not DE
SHISA5	0.711646	0.797395	-0.15466	Not DE
SHOC2	0.0594831	0.169186	-1.59771	Not DE
SIGLEC10	0.0396241	0.132761	-2.22707	Not DE
SIRPA	0.705823	0.793679	-0.291199	Not DE
SIVA1	0.467833	0.601209	0.6474	Not DE
SLA	0.917283	0.94704	-0.504603	Not DE
SLAMF8	0.084081	0.202652	1.71779	Not DE
SLC11A1	0.25029	0.404833	-0.8551	Not DE
SLC15A3	0.00385935	0.0332693	1.40229	Upregulated
SLC16A1	0.0361442	0.125585	-2.82209	Not DE
SLC16A3	0.0262132	0.103082	0.817325	Not DE
SLC1A3	0.11874	0.251312	-1.74626	Not DE
SLC25A39	0.215502	0.364103	0.357894	Not DE
SLC25A6	0.324599	0.472017	0.601597	Not DE
SLC2A1	0.000332811	0.00982625	-2.81826	Downregulated
SLC2A5	0.00910732	0.0578266	0.433997	Not DE
SLC30A1	0.577729	0.691986	-0.108674	Not DE
SLC31A1	0.613125	0.718354	0.580286	Not DE
SLC35F6	0.000717767	0.0136723	1.03972	Upregulated
SLC38A10	0.00440666	0.0360557	0.476288	Not DE
SLC38A2	0.0170048	0.08197	-1.45353	Not DE
SLC38A7	0.00738096	0.0503868	0.679822	Not DE
SLC39A1	0.061616	0.170522	2.23236	Not DE
SLC3A2	0.897902	0.937291	0.349932	Not DE
SLC40A1	0.000483321	0.0121358	3.12718	Upregulated
SLC5A3	0.221361	0.372403	-1.13021	Not DE
SLC7A5	0.210635	0.356389	-1.38431	Not DE
SLC7A7	0.394491	0.537984	-0.530598	Not DE
SLC7A8	0.0138626	0.0732454	1.76842	Not DE
SLC8A1	0.454197	0.590756	-1.07576	Not DE
SLC9A3R2	0.00358248	0.0318179	-3.08957	Downregulated
SLC9A9	0.025698	0.101933	1.13048	Not DE
SLCO2B1	0.00111161	0.0166179	-0.0389393	Not DE
SLCO4A1	0.000150545	0.00773018	-3.22707	Downregulated
SLK	0.227252	0.379074	-0.99003	Not DE
SLTM	0.195696	0.338602	-1.03067	Not DE
SMAD2	0.0178737	0.0844354	-2.3526	Not DE
SMAP2	0.0020669	0.0239029	-1.5046	Downregulated
SMARCA2	0.732964	0.812036	-0.308206	Not DE
SMARCA5	0.938336	0.957468	-0.100213	Not DE
SMARCC1	0.171621	0.313268	-1.40507	Not DE
SMIM15	0.149272	0.291431	0.389904	Not DE
SMNDC1	0.000833379	0.0144738	-2.66072	Downregulated
SMS	0.548359	0.668427	-0.182675	Not DE
SNCA	0.0726724	0.186578	-1.14203	Not DE
SNU13	0.692854	0.783774	-2.14615	Not DE
SNX1	0.771404	0.841986	-0.423683	Not DE
SNX10	0.363088	0.509273	-1.10867	Not DE
SNX2	0.359115	0.506708	0.232363	Not DE
SNX27	0.146818	0.28947	-1.12127	Not DE
SNX3	0.000406827	0.010677	-1.28221	Downregulated
SNX6	0.431623	0.572106	0.0237761	Not DE
SOAT1	0.276774	0.432941	-0.200597	Not DE
SOD2	0.639375	0.74248	-0.0389393	Not DE
SORL1	0.280585	0.434331	-0.642106	Not DE
SORT1	0.0775164	0.19592	-1.58707	Not DE
SP100	0.85363	0.909871	0.28681	Not DE
SPAG7	0.445802	0.583047	-1.76764	Not DE
SPAG9	0.0534212	0.159319	-1.10867	Not DE
SPARC	0.162603	0.301466	-1.39324	Not DE
SPARCL1	0.00039487	0.0105987	-1.86279	Downregulated
SPART	0.177538	0.317685	-0.767637	Not DE
SPCS1	0.296466	0.448585	-0.536312	Not DE
SPG21	0.442262	0.580594	-0.522525	Not DE
SPI1	0.000715953	0.0136723	0.563569	Not DE
SPIN1	0.0102993	0.0609775	-1.22015	Not DE
SPINT2	0.197005	0.339654	0.00997029	Not DE
SPP1	0.0230557	0.0965862	2.81287	Not DE
SPRED1	0.0023042	0.024297	1.3792	Upregulated
SPTLC2	0.313777	0.464957	0.0583333	Not DE
SQSTM1	0.058848	0.16828	1.42771	Not DE
SRGN	0.37708	0.520856	-0.137243	Not DE
SRSF3	0.0161927	0.0803761	-1.76764	Not DE
SRXN1	0.0569848	0.165761	2.65863	Not DE
SSR2	0.399229	0.542566	-0.182675	Not DE
SSU72	0.152748	0.291431	-1.0672	Not DE
ST6GAL1	0.246143	0.402316	0.0397176	Not DE
ST8SIA4	0.73756	0.814867	-0.244075	Not DE
STAB1	0.0109011	0.0634194	0.843227	Not DE
STAG2	0.0544843	0.161673	-1.04775	Not DE
STAT3	0.294733	0.447979	-0.0671976	Not DE
STAU1	0.117588	0.249321	-0.838027	Not DE
STAU2	0.0819982	0.200793	-1.83803	Not DE
STK10	0.0362857	0.125585	-1.11556	Not DE
STOM	0.0136597	0.0732454	-0.848256	Not DE
STT3A	0.175436	0.316429	-0.121274	Not DE
STT3B	0.344354	0.494288	0.438814	Not DE
STX12	0.0867638	0.206589	-1.18267	Not DE
STX6	0.137535	0.276448	-1.93756	Not DE
STX7	0.610487	0.715973	-0.867173	Not DE
SUMF2	0.345684	0.494852	-0.0306717	Not DE
SUMO2	0.418165	0.559422	0.0494987	Not DE
SUMO3	0.753837	0.825864	-0.205758	Not DE
SUSD6	0.0368273	0.126433	0.691794	Not DE
SWAP70	0.0688457	0.180682	-1.37532	Not DE
SYNGR2	0.10562	0.23272	0.106832	Not DE
TAB2	0.0131036	0.0725757	-1.3526	Not DE
TACC1	0.432523	0.572656	-0.567339	Not DE
TAF10	0.199078	0.342727	0.554291	Not DE
TALDO1	0.939632	0.957468	-0.143146	Not DE
TAOK1	0.682435	0.778701	-0.685175	Not DE
TAPBP	9.11291e-05	0.00559607	0.750211	Upregulated
TBC1D14	0.0792484	0.198289	-1.10467	Not DE
TBC1D9B	0.0637537	0.173431	0.136147	Not DE
TCEAL9	0.0623536	0.17113	-2.25306	Not DE
TCIRG1	0.24373	0.400898	0.817325	Not DE
TCN2	0.0596933	0.169186	0.00495221	Not DE
TDP2	0.190495	0.331822	1.23236	Not DE
TENT2	0.0908549	0.210805	-0.905141	Not DE
TEX264	0.0250562	0.100651	1.71779	Not DE
TGFBI	0.000306099	0.00976492	2.95483	Upregulated
TGFBR1	0.385963	0.52995	-0.944515	Not DE
TGFBR2	0.0564246	0.164976	-1.0021	Not DE
TGM2	0.00331615	0.0303595	-2.3526	Downregulated
TGOLN2	0.0142775	0.073632	-0.023977	Not DE
THEMIS2	0.523587	0.647493	-0.522525	Not DE
TIMM8B	0.145655	0.288139	0.630912	Not DE
TIMP1	0.000211746	0.00976492	2.09417	Upregulated
TIMP2	0.00120109	0.0175122	0.864631	Upregulated
TIMP3	0.00411774	0.0347361	-3.82653	Downregulated
TJP1	0.00223652	0.0241363	-3.3526	Downregulated
TLN1	0.327379	0.474981	0.784904	Not DE
TLR2	0.00948495	0.0592684	-1.62562	Not DE
TLR4	0.102944	0.228098	-1.3526	Not DE
TM2D2	0.0580895	0.166514	1.18656	Not DE
TM7SF3	0.0186812	0.0868603	1.17096	Not DE
TM9SF2	0.556695	0.674787	0.192834	Not DE
TM9SF3	0.291443	0.444695	-0.668102	Not DE
TMBIM1	0.67737	0.77413	0.291256	Not DE
TMBIM6	0.0237555	0.0974141	1.40229	Not DE
TMCO1	0.311774	0.464698	-0.660722	Not DE
TMED2	0.963965	0.975529	-0.462783	Not DE
TMED5	0.0678433	0.178846	0.527819	Not DE
TMED7	0.101411	0.227692	-0.592551	Not DE
TMEM109	0.307786	0.460121	0.0554849	Not DE
TMEM147	0.892741	0.934687	-0.244075	Not DE
TMEM14C	0.729633	0.810627	-0.334678	Not DE
TMEM176A	0.0206694	0.0907454	0.392827	Not DE
TMEM176B	0.158424	0.296982	0.525144	Not DE
TMEM179B	0.869019	0.920459	-0.00864539	Not DE
TMEM219	0.0139084	0.0732454	1.27676	Not DE
TMEM248	0.064379	0.173588	0.0903437	Not DE
TMEM33	0.231245	0.384649	-0.84564	Not DE
TMEM50A	0.834784	0.893007	-0.133765	Not DE
TMEM59	0.878303	0.924812	-0.472181	Not DE
TMOD3	0.064174	0.173431	-0.960282	Not DE
TMSB10	0.244562	0.401149	-0.447459	Not DE
TMSB4X	0.01814	0.085352	0.269051	Not DE
TMX1	0.783295	0.851815	-0.445709	Not DE
TNFRSF1A	0.0471323	0.146482	-0.12718	Not DE
TNFRSF1B	0.446657	0.58352	1.4954	Not DE
TNFSF13	0.891865	0.934598	-0.521477	Not DE
TNS1	0.000939521	0.0156812	-2.69364	Downregulated
TNS3	0.0228026	0.096523	1.63446	Not DE
TOMM20	0.36636	0.512038	-0.623247	Not DE
TOMM7	0.00029038	0.00976492	-1.42368	Downregulated
TPD52L2	0.949622	0.964753	-0.30369	Not DE
TPM1	0.00623154	0.0446027	-1.96927	Downregulated
TPM4	0.950049	0.964753	0.412935	Not DE
TPP1	4.97896e-06	0.00147004	1.09239	Upregulated
TRAM1	0.0188059	0.0869981	-0.874552	Not DE
TRAPPC5	0.692823	0.783774	0.274183	Not DE
TREM2	0.00196109	0.0233945	1.24731	Upregulated
TRIM22	0.132022	0.269754	-0.00864539	Not DE
TRIM8	0.00746604	0.0506747	1.09034	Not DE
TRIP12	0.906705	0.940966	-0.157584	Not DE
TRIR	0.0190383	0.0872276	-1.05143	Not DE
TSC22D1	0.000552553	0.0121358	-3.3526	Downregulated
TSC22D3	0.00128735	0.0183176	-3.70624	Downregulated
TSPAN14	0.375871	0.519793	-0.898882	Not DE
TSPAN3	0.861821	0.915297	-0.315125	Not DE
TSPAN33	0.193806	0.337004	0.232363	Not DE
TSPAN4	0.050874	0.153663	0.889475	Not DE
TSPO	0.000662705	0.013494	1.41293	Upregulated
TTYH3	7.25262e-05	0.00546764	2.15293	Upregulated
TUBA1B	0.737589	0.814867	-0.182675	Not DE
TUBB	0.435583	0.574774	-1.16357	Not DE
TUFM	0.096884	0.220462	0.232363	Not DE
TUT7	0.0993399	0.224752	-1.45569	Not DE
TWF2	0.00208467	0.0239029	1.6474	Upregulated
TXNDC12	0.916482	0.94704	0.306363	Not DE
TXNIP	0.000262116	0.00976492	-2.05355	Downregulated
TXNL1	0.0470077	0.14648	-0.905141	Not DE
TXNL4A	0.601925	0.710344	0.402288	Not DE
TXNRD1	0.799299	0.864443	2.69179	Not DE
TYMP	0.358585	0.506565	0.790358	Not DE
TYROBP	0.0007163	0.0136723	0.438814	Not DE
UBA52	0.112278	0.242414	-0.832488	Not DE
UBB	0.0824043	0.200793	-1.08957	Not DE
UBC	0.0579783	0.166514	-1.04066	Not DE
UBE2B	0.699768	0.788575	-1.3526	Not DE
UBE2D3	0.000584544	0.0121358	-1.80511	Downregulated
UBE2I	0.479956	0.609492	-0.0514303	Not DE
UBE2J1	0.0722836	0.18612	-1.99003	Not DE
UBE2L6	0.674577	0.773471	-0.767637	Not DE
UBE2R2	0.00290706	0.0286103	-1.55613	Downregulated
UBE2V1	0.162363	0.301466	-0.767637	Not DE
UBXN1	0.250432	0.404833	-0.182675	Not DE
UBXN2B	0.366297	0.512038	-1.04775	Not DE
UBXN4	0.929722	0.954784	-0.308206	Not DE
UCP2	0.151605	0.291431	0.6474	Not DE
UFC1	0.111155	0.241238	0.00288086	Not DE
UFM1	0.182389	0.323425	-1.0021	Not DE
UGCG	0.566312	0.681768	0.438814	Not DE
UGGT1	0.189209	0.331538	-0.850099	Not DE
UNC93B1	0.123709	0.259503	0.762877	Not DE
UQCR10	0.440815	0.579735	-0.51971	Not DE
UQCR11	0.183141	0.324272	0.125448	Not DE
UQCRB	0.373577	0.518442	0.197597	Not DE
USF2	0.961915	0.975125	-0.182675	Not DE
USP15	0.0606584	0.169757	-1.15466	Not DE
USP9X	0.0692579	0.18072	-0.711054	Not DE
VAMP3	0.580104	0.693438	-0.708744	Not DE
VAMP8	0.235538	0.39014	-0.316258	Not DE
VASP	0.278711	0.4334	-0.874552	Not DE
VAT1	0.10118	0.227607	0.42876	Not DE
VCAN	0.324936	0.472017	2.06886	Not DE
VDAC2	0.150981	0.291431	-1.86717	Not DE
VEGFB	0.342849	0.493786	0.125448	Not DE
VIM	0.277791	0.433384	-0.393242	Not DE
VKORC1	0.000316173	0.00976492	1.6474	Upregulated
VMP1	0.374293	0.518826	0.476288	Not DE
VNN2	0.695963	0.785035	0.619386	Not DE
VSIG4	0.0963966	0.219777	-0.368648	Not DE
VTI1B	0.486413	0.615047	-0.8551	Not DE
WASF2	0.16204	0.301369	-0.838027	Not DE
WASHC4	0.672779	0.772159	-0.419714	Not DE
WDR26	0.319411	0.469184	0.116885	Not DE
WDR83OS	0.993961	0.996492	-0.334678	Not DE
WIPF1	0.420569	0.561445	-0.455693	Not DE
XBP1	0.0248796	0.100626	0.969328	Not DE
YBX1	0.0164715	0.0803761	-1.3526	Not DE
YBX3	0.000236664	0.00976492	-2.58867	Downregulated
YPEL5	0.538994	0.661697	-0.556133	Not DE
YWHAE	0.00174912	0.0222056	-1.95526	Downregulated
YWHAG	0.187519	0.329744	-0.91964	Not DE
YWHAZ	0.811816	0.873978	-0.630134	Not DE
ZC3HAV1	0.0138996	0.0732454	-1.61563	Not DE
ZEB2	0.0159081	0.0796079	0.232363	Not DE
ZFP36	0.5299	0.653932	0.232363	Not DE
ZFP36L1	0.0397482	0.132761	0.762877	Not DE
ZHX1	0.0599676	0.16943	-2.04775	Not DE
ZMAT2	0.260242	0.413655	-0.37532	Not DE
ZMPSTE24	0.291387	0.444695	-0.51971	Not DE
ZNF106	0.043014	0.139177	-1.08957	Not DE
ZNF644	0.00206622	0.0239029	-1.6681	Downregulated
ZYX	0.00142441	0.0193131	0.817325	Upregulated

## Sheet: Mg_Mac_enrichR_all_regions
Term	Overlap	P.value	Adjusted.P.value	Old.P.value	Old.Adjusted.P.value	Odds.Ratio	Combined.Score	Genes	type
Apical Junction	6/200	0.00018471	0.00493636	0	0	7.92194	68.1028	CADM3;SDC3;FSCN1;ICAM5;TGFBI;ACTB	Mg
Coagulation	5/138	0.000274242	0.00493636	0	0	9.53538	78.2044	APOC1;HTRA1;RAC1;TIMP1;CTSB	Mg
Angiogenesis	3/36	0.000445742	0.0053489	0	0	22.5955	174.341	NRP1;SPP1;TIMP1	Mg
IL-2/STAT5 Signaling	5/199	0.00143675	0.0088131	0	0	6.51698	42.6561	NRP1;PRNP;SYT11;CTSZ;SPP1	Mg
Oxidative Phosphorylation	5/200	0.00146885	0.0088131	0	0	6.48323	42.2919	ATP6V0B;ATP6AP1;UQCRH;COX6B1;ATP6V1F	Mg
Glycolysis	5/200	0.00146885	0.0088131	0	0	6.48323	42.2919	PSMC4;PGAM1;SDC3;AKR1A1;TGFBI	Mg
Complement	4/200	0.00964699	0.0434114	0	0	5.09455	23.6444	APOC1;TIMP1;MT3;CTSB	Mg
Epithelial Mesenchymal Transition	4/200	0.00964699	0.0434114	0	0	5.09455	23.6444	HTRA1;SPP1;TIMP1;TGFBI	Mg
Apical Junction	9/200	1.04919e-07	1.67871e-06	0	0	13.0935	210.414	CD209;SDC3;FSCN1;ZYX;ADAM9;TGFBI;PFN1;ACTB;NECTIN2	Mac
Complement	9/200	1.04919e-07	1.67871e-06	0	0	13.0935	210.414	CTSL;LAMP2;TIMP2;CTSH;ADAM9;TIMP1;LAP3;PFN1;CTSB	Mac
Coagulation	6/138	1.91222e-05	0.00020397	0	0	12.1548	132.058	LAMP2;CTSH;ADAM9;TIMP1;A2M;CTSB	Mac
Interferon Alpha Response	4/97	0.000620142	0.00496113	0	0	11.2207	82.8713	LGALS3BP;CD74;ISG15;LAP3	Mac
Interferon Gamma Response	5/200	0.00124584	0.00664447	0	0	6.74359	45.1008	LGALS3BP;CD74;ISG15;LAP3;TAPBP	Mac
Allograft Rejection	5/200	0.00124584	0.00664447	0	0	6.74359	45.1008	CCR1;CD74;CD4;TIMP1;TAPBP	Mac
Apoptosis	4/161	0.00398047	0.0181964	0	0	6.62521	36.6133	TIMP2;TSPO;HMOX1;TIMP1	Mac
IL-6/JAK/STAT3 Signaling	3/87	0.00513157	0.0205263	0	0	9.20037	48.5075	CCR1;HMOX1;A2M	Mac
Hypoxia	4/200	0.00849643	0.0208341	0	0	5.29646	25.2541	GAA;SDC3;HMOX1;TGFBI	Mac
Epithelial Mesenchymal Transition	4/200	0.00849643	0.0208341	0	0	5.29646	25.2541	ITGB5;TIMP1;TGFBI;COLGALT1	Mac
Inflammatory Response	4/200	0.00849643	0.0208341	0	0	5.29646	25.2541	MARCO;CYBB;TIMP1;TAPBP	Mac
Xenobiotic Metabolism	4/200	0.00849643	0.0208341	0	0	5.29646	25.2541	NINJ1;HMOX1;ACP2;APOE	Mac
Glycolysis	4/200	0.00849643	0.0208341	0	0	5.29646	25.2541	GNPDA1;SDC3;AKR1A1;TGFBI	Mac
Angiogenesis	2/36	0.00911493	0.0208341	0	0	14.997	70.4534	NRP1;TIMP1	Mac
IL-2/STAT5 Signaling	4/199	0.000791835	0.0060508	0	0	10.6683	-76.1839	NFIL3;SELL;WLS;HIPK2	Mg
Hypoxia	4/200	0.000806773	0.0060508	0	0	10.6133	-75.593	CDKN1B;NFIL3;MXI1;SLC2A1	Mg
Myogenesis	4/200	0.000806773	0.0060508	0	0	10.6133	-75.593	SPARC;BAG1;APOD;CRYAB	Mg
mTORC1 Signaling	4/200	0.000806773	0.0060508	0	0	10.6133	-75.593	QDPR;NFIL3;SLC2A1;NUPR1	Mg
Interferon Alpha Response	3/97	0.00110683	0.00664097	0	0	16.2553	-110.638	IFITM2;CNP;SELL	Mg
UV Response Up	3/158	0.00443111	0.0221555	0	0	9.82779	-53.2578	NFKBIA;CNP;HSPA2	Mg
Estrogen Response Early	3/200	0.00849124	0.036391	0	0	7.71613	-36.7961	BAG1;SLC2A1;FKBP5	Mg
Apoptosis	6/161	1.7964e-05	0.000610776	0	0	12.3478	-134.926	IFITM3;APP;ROCK1;TIMP3;TXNIP;CLU	Mac
Interferon Alpha Response	4/97	0.000333805	0.00567469	0	0	13.3327	-106.727	IFITM3;IFITM2;IFI27;TXNIP	Mac
Interferon Gamma Response	5/200	0.000594961	0.00674289	0	0	8.03297	-59.661	IFITM3;NFKBIA;IFITM2;IFI27;TXNIP	Mac
Mitotic Spindle	4/199	0.00471453	0.0271921	0	0	6.32596	-33.8888	YWHAE;PCM1;ROCK1;MYH9	Mac
Complement	4/200	0.00479861	0.0271921	0	0	6.29337	-33.603	CPM;CLU;S100A9;CD55	Mac
p53 Pathway	4/200	0.00479861	0.0271921	0	0	6.29337	-33.603	APP;TSC22D1;TXNIP;IER5	Mac

## Sheet: Mg_FCX
gene	p_val	BH	avg_log2FC	DE
A2M	0.0915903	0.323025	-0.94666	Not DE
ABR	0.0481245	0.281985	0.137859	Not DE
ACADVL	0.00941361	0.147656	-2.21883	Not DE
ACTB	0.519393	0.666055	-0.359012	Not DE
ACYP2	0.457194	0.614074	-1.35634	Not DE
ADAM10	0.245804	0.458165	-1.01238	Not DE
ADAM9	0.331688	0.517357	-1.21883	Not DE
ADCY1	0.305424	0.496525	0.58852	Not DE
ADGRG1	0.220345	0.436787	-2.39941	Not DE
ADI1	0.132325	0.354011	-1.64414	Not DE
ADIPOR1	0.20979	0.428855	-1.15066	Not DE
AGFG1	0.189172	0.410519	-1.61311	Not DE
AGTPBP1	0.104042	0.340212	-1.24483	Not DE
AHCYL1	0.496715	0.648094	-1.05445	Not DE
AHSA1	0.0192055	0.196773	-2.55987	Not DE
AIF1	0.274813	0.477613	-3.07183	Not DE
AKR1B1	0.261919	0.471111	-1.4709	Not DE
AKT3	0.364453	0.547856	-0.304082	Not DE
ALCAM	0.80151	0.853421	-0.364033	Not DE
ALDOC	0.261024	0.471111	0.289507	Not DE
ANXA5	0.113193	0.344383	-1.15325	Not DE
APLP1	0.0394571	0.267622	0.791149	Not DE
APLP2	0.243325	0.455611	-0.250543	Not DE
APMAP	0.451854	0.609891	-1.03076	Not DE
APOC2	0.111002	0.344314	-3.39941	Not DE
APOD	0.00295683	0.0950167	-3.63387	Not DE
APOE	0.468606	0.624302	-1.436	Not DE
APP	0.148764	0.375104	0.387975	Not DE
AQP4	0.0730055	0.303043	-1.44607	Not DE
ARAP1	0.15106	0.375768	-2.4515	Not DE
ARGLU1	0.229645	0.442059	-1.3029	Not DE
ARHGAP35	0.20537	0.424157	0.366128	Not DE
ARHGDIB	0.22965	0.442059	-1.76792	Not DE
ARHGEF9	0.046349	0.281985	1.22862	Not DE
ARL6IP4	0.713618	0.799174	-0.741256	Not DE
ARL6IP5	0.0554508	0.28298	-1.77955	Not DE
ARPP19	0.301133	0.496055	0.0766213	Not DE
ARRB2	0.11275	0.344383	-2.7298	Not DE
ASAH1	0.392715	0.572594	-1.23394	Not DE
ASPH	0.154068	0.379062	-1.23794	Not DE
ATN1	0.419031	0.593869	-0.853838	Not DE
ATP1A2	0.691616	0.784149	0.0766213	Not DE
ATP1A3	0.125588	0.354011	1.02063	Not DE
ATP1B1	0.928519	0.950396	-0.218835	Not DE
ATP2A2	0.806907	0.856948	-0.424154	Not DE
ATP2B2	0.160841	0.387599	1.1504	Not DE
ATP2B4	0.183321	0.406042	0.137859	Not DE
ATP5F1E	0.0294555	0.235206	-1.25446	Not DE
ATP5IF1	0.66941	0.770639	-0.604726	Not DE
ATP5MC2	0.150221	0.375768	-1.07524	Not DE
ATP5ME	0.489488	0.642746	-0.992064	Not DE
ATP5MG	0.0963543	0.326504	-1.03441	Not DE
ATP6AP1	0.424892	0.597028	-0.00225951	Not DE
ATP6AP2	0.513702	0.660818	-0.771376	Not DE
ATP6V0B	0.446787	0.607425	-0.526957	Not DE
ATP6V1B2	0.169267	0.39643	-0.977827	Not DE
ATP6V1F	0.298754	0.494116	-0.0437479	Not DE
ATP6V1G2	0.108255	0.343576	1.29574	Not DE
ATP9A	0.389238	0.570328	0.608329	Not DE
ATRNL1	0.509998	0.657082	0.530842	Not DE
B2M	0.0910122	0.323025	-2.08638	Not DE
B4GAT1	0.000504824	0.0414966	1.87361	Upregulated
BABAM1	0.0103636	0.147656	0.536053	Not DE
BACH1	0.0871139	0.322557	-2.43296	Not DE
BAG1	0.125438	0.354011	-1.48187	Not DE
BASP1	0.114672	0.344383	0.0258505	Not DE
BCL2L13	0.90807	0.93538	-0.704261	Not DE
BCL2L2	0.926193	0.94929	-0.414755	Not DE
BEX1	0.336681	0.518285	0.277123	Not DE
BEX3	0.886926	0.918203	-0.533216	Not DE
BEX4	0.247966	0.459955	-0.608781	Not DE
BHLHE41	0.120729	0.354011	-3.17489	Not DE
BIN1	0.443995	0.606955	-0.529175	Not DE
BLOC1S1	0.316938	0.509225	-0.896907	Not DE
BNIP3L	0.0355702	0.25648	-2.81852	Not DE
BRD2	0.473889	0.628214	-0.781429	Not DE
BRI3	0.0781491	0.311943	-1.56433	Not DE
BRSK1	0.232539	0.442742	0.0720666	Not DE
BSCL2	0.1102	0.343576	1.42502	Not DE
BST2	0.0893885	0.323025	-1.46766	Not DE
BTF3L4	0.974087	0.983661	-0.376899	Not DE
BTG1	0.110346	0.343576	-1.2393	Not DE
C1QA	0.180416	0.401654	-2.39859	Not DE
C1QB	0.129152	0.354011	-3.12352	Not DE
C1QC	0.194622	0.411407	-2.57397	Not DE
C1orf61	0.130626	0.354011	0.103093	Not DE
C3	0.000269546	0.0369278	-1.61775	Downregulated
C3AR1	0.257727	0.468849	-4.06683	Not DE
C4orf3	0.139911	0.358439	-1.54716	Not DE
C9orf16	0.878277	0.912697	-0.574978	Not DE
CAB39	0.131514	0.354011	-1.58722	Not DE
CABP1	0.222015	0.437374	-0.633872	Not DE
CADM2	0.266773	0.472783	0.407948	Not DE
CADM3	0.829259	0.871676	1.1811	Not DE
CADPS	0.152923	0.378623	1.03598	Not DE
CALM2	0.993806	0.993806	-0.445343	Not DE
CALM3	0.394278	0.572609	0.742346	Not DE
CAMK2N1	0.0541486	0.282186	0.980237	Not DE
CANX	0.0909856	0.323025	-1.48187	Not DE
CAPZA2	0.533722	0.676539	-0.657719	Not DE
CAPZB	0.562609	0.695436	-0.817472	Not DE
CAST	0.0433043	0.273816	-1.70426	Not DE
CCDC124	0.425729	0.597183	-0.870911	Not DE
CCDC47	0.114565	0.344383	-2.28922	Not DE
CCDC85B	0.689828	0.784149	0.103093	Not DE
CCK	0.966426	0.978328	0.773786	Not DE
CCNI	0.0549266	0.282186	-0.933996	Not DE
CCT6A	0.259708	0.47022	-1.1654	Not DE
CD14	0.417488	0.592704	-2.96374	Not DE
CD163	0.139163	0.358439	-4.28061	Not DE
CD37	0.981561	0.98808	-2.37803	Not DE
CD4	0.327881	0.514966	-1.87091	Not DE
CD47	0.104771	0.340212	0.330504	Not DE
CD53	0.122843	0.354011	-3.67827	Not DE
CD63	0.665674	0.768718	-0.645845	Not DE
CD68	0.0900936	0.323025	-1.15892	Not DE
CD74	0.403098	0.57885	-1.24748	Not DE
CD81	0.736624	0.81385	-0.592052	Not DE
CD9	0.217432	0.436787	-0.912503	Not DE
CD99	0.0687621	0.294388	-2.2474	Not DE
CDC42SE1	0.290179	0.487785	-1.28922	Not DE
CDC73	0.0121033	0.155085	-1.48187	Not DE
CDK14	0.071752	0.302181	1.14616	Not DE
CDK2AP1	0.167492	0.394494	-1.75489	Not DE
CDKN1B	0.00914206	0.147656	-1.87673	Not DE
CEBPD	0.109941	0.343576	-4.12573	Not DE
CELF2	0.0328222	0.250093	-1.3214	Not DE
CFDP1	0.323289	0.513517	-1.01238	Not DE
CFL1	0.0254205	0.2253	-1.39333	Not DE
CHCHD2	0.634944	0.747831	-0.531622	Not DE
CHD2	0.144431	0.366426	-0.751056	Not DE
CHGA	0.0822067	0.316463	-1.13976	Not DE
CHGB	0.75861	0.82548	-0.206235	Not DE
CHMP3	0.0820041	0.316463	-1.43296	Not DE
CHN1	0.5904	0.713425	0.742918	Not DE
CHPT1	0.12625	0.354011	-1.34437	Not DE
CIRBP	0.754643	0.823794	-0.5929	Not DE
CKB	0.393571	0.572594	-0.03441	Not DE
CKLF	0.21988	0.436787	-1.31194	Not DE
CLDND1	0.00722812	0.132269	-2.06683	Not DE
CLIC4	0.00425051	0.105876	-3.01238	Not DE
CLPTM1	0.0604982	0.285597	0.582261	Not DE
CLSTN1	0.0502878	0.281985	0.843031	Not DE
CLTA	0.781381	0.839946	-0.250543	Not DE
CLTB	0.200577	0.419528	-0.177014	Not DE
CLU	0.479536	0.632711	-0.613114	Not DE
CNBP	0.00457777	0.106018	-1.97219	Not DE
CNDP2	0.0066433	0.126995	-1.70426	Not DE
CNP	0.052469	0.281985	-2.3029	Not DE
CNPY3	0.372321	0.551438	-0.909731	Not DE
CNTN1	0.0670692	0.290463	1.24993	Not DE
COMT	0.0105848	0.147656	-1.97219	Not DE
COPS9	0.471752	0.626462	-0.569332	Not DE
CORO1C	0.922118	0.946293	-0.674514	Not DE
COTL1	0.0017941	0.0794873	-2.13395	Not DE
COX4I1	0.232682	0.442742	-1.1654	Not DE
COX6A1	0.778031	0.839946	-0.797371	Not DE
COX6B1	0.0521724	0.281985	0.648528	Not DE
COX7A2	0.244654	0.457058	-1.15994	Not DE
COX7A2L	0.762605	0.826994	-0.360307	Not DE
COX7C	0.875802	0.911278	-0.289224	Not DE
COX8A	0.113147	0.344383	-1.26256	Not DE
CPE	0.251308	0.462137	0.158947	Not DE
CPLX2	0.769081	0.831822	-0.135693	Not DE
CPVL	0.0175657	0.189986	-2.55987	Not DE
CREBL2	0.0991052	0.328152	-1.89691	Not DE
CREG1	0.212898	0.430611	-2.05837	Not DE
CREG2	0.361094	0.545624	1.71315	Not DE
CREM	0.0127554	0.155085	-1.9413	Not DE
CRTAP	0.235979	0.446946	-1.17375	Not DE
CRYAB	0.0270513	0.2253	-2.43943	Not DE
CSDE1	0.535788	0.676539	-1.12957	Not DE
CSF1R	0.48386	0.637392	-1.6709	Not DE
CSRP1	0.530818	0.674393	-1.63387	Not DE
CST3	0.560793	0.694844	-1.09485	Not DE
CTNND2	0.229054	0.442059	0.63743	Not DE
CTSA	0.158823	0.384682	-0.984369	Not DE
CTSB	0.804741	0.855753	-0.546459	Not DE
CTSC	0.335606	0.518285	-3.48187	Not DE
CTSD	0.820602	0.865899	-0.969663	Not DE
CTSH	0.433783	0.601236	-1.1547	Not DE
CTSS	0.151313	0.375768	-1.78853	Not DE
CTSZ	0.288158	0.487378	-0.47569	Not DE
CTXN1	0.133077	0.354011	0.853115	Not DE
CYB5R3	0.204009	0.42373	-1.0933	Not DE
CYBA	0.371331	0.550964	-1.46627	Not DE
CYBB	0.0870827	0.322557	-1.35354	Not DE
CYFIP1	0.574696	0.701932	-1.07911	Not DE
DAZAP2	0.362457	0.546678	-0.24483	Not DE
DBNL	0.189639	0.410519	-1.43296	Not DE
DCTN1	0.335423	0.518285	-0.0797706	Not DE
DDIT4	0.0396331	0.267622	-4.10202	Not DE
DDX5	0.128832	0.354011	-1.46325	Not DE
DEGS1	0.491271	0.644058	-0.295456	Not DE
DENND3	0.0827731	0.316463	-3.24268	Not DE
DHRS7	0.565415	0.695765	-0.689464	Not DE
DKK3	0.357988	0.542927	0.0389632	Not DE
DLG1	0.377246	0.556726	-0.678266	Not DE
DMTN	0.712048	0.798504	0.325486	Not DE
DNAJA2	0.222944	0.437374	-0.321404	Not DE
DNAJA4	0.942273	0.962172	-0.148445	Not DE
DNAJC3	0.0652007	0.286956	-1.67451	Not DE
DOCK4	0.01939	0.196773	-1.91927	Not DE
DPYD	0.04398	0.275966	-1.50834	Not DE
DPYSL2	0.0925389	0.323025	-1.16609	Not DE
DRAM2	0.162904	0.389394	-1.67827	Not DE
DRAP1	0.0470623	0.281985	-0.728784	Not DE
DSTN	3.35727e-05	0.00829628	1.2163	Upregulated
DTNA	0.956723	0.970897	-0.886259	Not DE
DUSP1	0.117885	0.349823	-2.6273	Not DE
DYM	0.0107778	0.147656	-2.15994	Not DE
DYNC1LI2	0.955476	0.97083	-0.255988	Not DE
DYNLL1	1.03514e-05	0.00664993	2.44013	Upregulated
DYNLL2	0.180213	0.401654	-0.508341	Not DE
DYNLRB1	0.117186	0.349393	0.165558	Not DE
EEF1A2	0.572571	0.70142	-0.0705546	Not DE
EEF1B2	0.194693	0.411407	-1.49384	Not DE
EEF1G	0.306064	0.496525	-1.67652	Not DE
EEF2	0.00276773	0.0950167	-1.63675	Not DE
EFHD2	0.890603	0.92085	-0.597346	Not DE
EHBP1L1	0.127179	0.354011	-1.70426	Not DE
EID1	0.263149	0.472289	-0.456994	Not DE
EIF1	0.317181	0.509225	-1.98437	Not DE
EIF1B	0.695524	0.784943	-0.340513	Not DE
EIF3A	0.27681	0.478021	-0.744903	Not DE
EIF4A1	0.350113	0.53295	-1.33431	Not DE
EIF4A2	0.991789	0.992997	-0.329866	Not DE
EIF4E3	0.335861	0.518285	0.437513	Not DE
EIF4EBP2	0.100258	0.329647	-1.13976	Not DE
EIF4G2	0.0531724	0.281985	0.781165	Not DE
EIF4H	0.188429	0.410519	-1.0189	Not DE
EIF5	0.21271	0.430611	-1.06683	Not DE
ELL2	0.280269	0.481969	-2.21883	Not DE
EMC4	0.0880953	0.323025	0.266592	Not DE
EMC7	0.790114	0.845669	-0.537364	Not DE
ENC1	0.235294	0.446679	0.333706	Not DE
ENG	0.147244	0.372414	-1.70426	Not DE
ENO1	0.0377197	0.265005	-1.81251	Not DE
ENO2	0.550088	0.687192	0	Not DE
ENSA	0.188059	0.410519	-1.38876	Not DE
EPB41L2	0.00539028	0.1166	-2.42464	Not DE
EPB41L3	0.0767058	0.311943	-1.70426	Not DE
ERBIN	0.0251722	0.2253	-1.94753	Not DE
ERO1A	0.0256018	0.2253	-2.67451	Not DE
ETFB	0.296151	0.493709	-0.651794	Not DE
ETS2	0.432745	0.601236	-1.35634	Not DE
EVI2B	0.0119846	0.155085	-2.66244	Not DE
EVL	0.0856709	0.322557	-1.02402	Not DE
FAIM2	0.524193	0.671163	0.506449	Not DE
FAM107A	0.163003	0.389394	-2.13637	Not DE
FAM162A	0.139974	0.358439	-2.46169	Not DE
FAM3C	0.296352	0.493709	0.375173	Not DE
FAM49A	0.0994036	0.328152	0.425022	Not DE
FAM49B	0.082323	0.316463	-1.82291	Not DE
FBXO2	0.760245	0.825524	-0.751056	Not DE
FBXW7	0.680079	0.777504	-0.105015	Not DE
FCER1G	0.322638	0.513517	-2.84687	Not DE
FCGBP	0.294603	0.493205	-2.4388	Not DE
FCGRT	0.695396	0.784943	-1.7449	Not DE
FEZ1	0.631337	0.74704	-0.748384	Not DE
FGD4	0.0088967	0.147656	-2.89691	Not DE
FGL2	0.812806	0.860988	-1.58993	Not DE
FKBP5	0.0281315	0.228952	-2.38233	Not DE
FKBP8	0.471081	0.626462	0.395274	Not DE
FLOT1	0.15545	0.379169	-1.37803	Not DE
FMN1	0.435764	0.601236	-1.14483	Not DE
FMNL2	0.135216	0.356169	-1.45762	Not DE
FOLR2	0.00313943	0.0950167	-0.920753	Not DE
FOS	0.605196	0.727198	-1.86038	Not DE
FPR1	0.197986	0.415164	-5.68263	Not DE
FTH1	0.268074	0.472869	0.26174	Not DE
FTL	0.796947	0.850767	-0.541865	Not DE
FXYD5	0.126504	0.354011	-2.13849	Not DE
FXYD6	0.0476304	0.281985	1.2691	Not DE
G3BP2	0.209397	0.428855	-0.461691	Not DE
GAA	0.312649	0.504907	-1.50572	Not DE
GABARAP	0.00729837	0.132269	-1.86269	Not DE
GABRG2	0.0377118	0.265005	2.2406	Not DE
GADD45GIP1	0.326179	0.514966	-0.695994	Not DE
GAP43	0.285547	0.486971	-0.350624	Not DE
GAS7	0.204133	0.42373	0.533728	Not DE
GATM	0.205324	0.424157	-1.04375	Not DE
GDI1	0.709413	0.796636	0.0475984	Not DE
GFAP	0.437423	0.602281	-2.42511	Not DE
GGA2	0.0585185	0.285597	-1.74935	Not DE
GJA1	0.452648	0.609917	-1.31194	Not DE
GLRX	0.0124834	0.155085	-2.56529	Not DE
GLUL	0.00756284	0.132269	-2.10406	Not DE
GNAQ	0.124659	0.354011	-1.06041	Not DE
GNB1	0.416966	0.592704	-0.730897	Not DE
GNB2	0.66254	0.768718	-0.789991	Not DE
GNB4	0.0174621	0.189986	-1.70426	Not DE
GNG10	0.0391358	0.267622	-2.33985	Not DE
GNG3	0.230172	0.442059	1.05418	Not DE
GNS	0.662201	0.768718	-0.992064	Not DE
GOLM1	0.432079	0.601236	-0.356338	Not DE
GPM6A	0.105896	0.341359	1.01944	Not DE
GPM6B	0.21167	0.430611	-1.15994	Not DE
GPNMB	0.250958	0.462137	-3.04665	Not DE
GPR34	0.219549	0.436787	-3.9673	Not DE
GPRC5B	0.370891	0.550964	-1.4549	Not DE
GPX4	0.814399	0.861565	-0.584231	Not DE
GRB2	0.077051	0.311943	-2.06683	Not DE
GRIA2	0.188922	0.410519	1.00688	Not DE
GRIN1	0.00350656	0.0950167	1.73112	Not DE
GRINA	0.792316	0.846922	-0.337479	Not DE
GRN	0.22266	0.437374	-0.428627	Not DE
GSN	0.264041	0.472783	-1.45879	Not DE
GSTP1	0.0258568	0.2253	-1.36821	Not DE
GTF3A	0.0934049	0.323121	-1.31194	Not DE
H1F0	0.125314	0.354011	-1.32575	Not DE
H1FX	0.586542	0.712167	-0.503564	Not DE
H3F3A	0.00344676	0.0950167	-2.69132	Not DE
HADHA	0.253021	0.46226	-1.31194	Not DE
HAGH	0.300814	0.496055	0.0389632	Not DE
HAMP	0.439245	0.602771	-4.86653	Not DE
HAVCR2	0.241715	0.454667	-2.70426	Not DE
HERPUD1	0.0612762	0.285597	-1.38233	Not DE
HEXB	0.00622519	0.126995	-1.36506	Not DE
HIGD2A	0.475801	0.628792	-0.523092	Not DE
HIPK2	0.729121	0.807733	-1.32987	Not DE
HIPK3	0.393277	0.572594	-0.86374	Not DE
HIST1H1C	0.0630139	0.285597	-1.6854	Not DE
HNRNPA2B1	0.000863633	0.0546082	-1.87673	Not DE
HNRNPA3	0.0423519	0.273816	-1.72831	Not DE
HNRNPD	0.921962	0.946293	-0.320118	Not DE
HNRNPF	0.0125662	0.155085	-1.89691	Not DE
HNRNPH3	0.44451	0.606955	-0.481869	Not DE
HNRNPUL2	0.36952	0.550964	-1.17984	Not DE
HPCAL4	0.240329	0.453098	1.23434	Not DE
HSD17B11	0.0909659	0.323025	-1.14483	Not DE
HSD17B4	0.420816	0.594124	-1.00382	Not DE
HSP90AA1	0.585349	0.712167	-1.1099	Not DE
HSP90AB1	0.671717	0.771161	0.173483	Not DE
HSPA1A	0.178542	0.401654	-2.20566	Not DE
HSPA1B	0.0298772	0.235206	-2.40411	Not DE
HSPA8	0.830361	0.87172	-0.633872	Not DE
HSPB1	0.638894	0.749174	-1.20811	Not DE
HSPH1	0.132906	0.354011	-0.896907	Not DE
HTRA1	0.691559	0.784149	-0.254459	Not DE
IDS	0.0548459	0.282186	0.919647	Not DE
IFI16	0.265428	0.472783	-3.4047	Not DE
IFI30	0.169769	0.396448	-1.34505	Not DE
IFITM2	0.000350061	0.0392849	-3.73821	Downregulated
IFITM3	0.108824	0.343576	-3.36723	Not DE
IFNAR1	0.14175	0.36186	-2.10636	Not DE
IFNGR1	0.885354	0.917731	-1.32754	Not DE
IFNGR2	0.26745	0.472783	-1.58341	Not DE
IGF2R	0.272575	0.47634	-1.31194	Not DE
IL13RA1	0.1091	0.343576	-2.98437	Not DE
INPP5F	0.172341	0.397933	1.07272	Not DE
ISCU	0.0510617	0.281985	-1.62871	Not DE
ITCH	0.466773	0.623882	-0.835506	Not DE
ITGAV	0.0427412	0.273816	-0.992064	Not DE
ITGB2	0.279042	0.480865	-1.78768	Not DE
ITM2B	0.370744	0.550964	-1.40326	Not DE
ITM2C	0.336696	0.518285	-0.21178	Not DE
ITPK1	0.368976	0.550964	-1.43296	Not DE
ITPR1	0.306251	0.496525	0.228624	Not DE
ITPR2	0.0133349	0.15659	-2.18969	Not DE
JUNB	0.507017	0.656227	-1.65179	Not DE
KCNMA1	0.00357494	0.0950167	-1.92933	Not DE
KCTD12	0.687247	0.782433	-1.27733	Not DE
KHDRBS3	0.378568	0.557676	-0.449448	Not DE
KIF1B	0.500325	0.650739	-0.248379	Not DE
KIF3C	0.782257	0.839946	0.702556	Not DE
KIF5A	0.00744519	0.132269	-0.999268	Not DE
KIF5B	0.188888	0.410519	-1.1193	Not DE
KIF5C	0.117315	0.349393	-0.326299	Not DE
KLC1	0.0340954	0.25249	0.699738	Not DE
KLHL24	0.0704584	0.300087	-0.00124317	Not DE
KLHL5	0.600448	0.722648	-3.0933	Not DE
KMT2C	0.136858	0.356169	-1.60962	Not DE
KTN1	0.132611	0.354011	-2.00543	Not DE
LAIR1	0.435646	0.601236	-4.02619	Not DE
LAMP1	0.266685	0.472783	-1.38484	Not DE
LAMP2	0.248443	0.459955	-1.28595	Not DE
LAMTOR1	0.396088	0.574222	-0.977827	Not DE
LAMTOR4	0.558066	0.693994	-0.316445	Not DE
LAP3	0.0736588	0.303043	-1.48187	Not DE
LAPTM5	0.356133	0.541112	-1.08023	Not DE
LDHB	0.275412	0.477613	-0.206235	Not DE
LGALS1	0.0206208	0.201789	-1.42047	Not DE
LGALS3BP	0.220954	0.436787	-1.33431	Not DE
LGMN	0.459974	0.616801	-0.722877	Not DE
LHFPL2	0.468381	0.624302	-1.546	Not DE
LIN7C	0.0502808	0.281985	-1.41475	Not DE
LIPA	0.98707	0.989477	-0.52459	Not DE
LITAF	0.0575177	0.285597	-2.35634	Not DE
LMBRD1	0.330253	0.516098	-1.23571	Not DE
LMO3	0.638429	0.749174	0.242818	Not DE
LMO4	0.744394	0.819041	-0.992064	Not DE
LPCAT2	0.542209	0.683583	-2.63715	Not DE
LRP1	0.197192	0.414718	-1.55987	Not DE
LRPAP1	0.646265	0.755662	-0.243357	Not DE
LSAMP	0.696135	0.784943	0.210009	Not DE
LY6E	0.699984	0.787123	-0.0604052	Not DE
LYZ	0.747413	0.819041	-3.45762	Not DE
M6PR	0.566327	0.695845	-0.665581	Not DE
MAF	0.787579	0.844055	-0.728784	Not DE
MAF1	0.018817	0.19662	-1.92665	Not DE
MAN1A1	0.834818	0.875281	-1.16993	Not DE
MANBA	0.0414451	0.272543	-2.12957	Not DE
MAP1B	0.368187	0.550964	0.103093	Not DE
MAP2	0.303263	0.496525	0.827459	Not DE
MAP2K1	0.0567394	0.285597	1.17971	Not DE
MAP4K4	0.564534	0.695765	-0.868892	Not DE
MAP7D1	0.154484	0.379062	-1.17701	Not DE
MAPK1	0.0272709	0.2253	0.188823	Not DE
MAPK10	0.631621	0.74704	0.602195	Not DE
MAPRE2	0.43883	0.602771	-1.08955	Not DE
MAPT	0.590909	0.713425	0.0756128	Not DE
MARCH6	0.0643493	0.285919	0.539193	Not DE
MARCKS	0.0249311	0.2253	-1.299	Not DE
MAT2A	0.0328589	0.250093	-1.65179	Not DE
MAX	0.397945	0.574887	-1.15994	Not DE
MBD2	0.0531179	0.281985	-1.43747	Not DE
MBNL1	0.0742682	0.303724	-1.54076	Not DE
MBOAT7	0.0101656	0.147656	0.314598	Not DE
MBP	0.0935559	0.323121	-3.27429	Not DE
MCF2L	0.549276	0.687192	-0.977827	Not DE
MCL1	0.0117569	0.155085	-2.25446	Not DE
MEA1	0.798751	0.851586	-0.341691	Not DE
MEF2C	0.571704	0.701404	-0.435326	Not DE
METTL7A	0.0613088	0.285597	-1.39441	Not DE
METTL9	0.197269	0.414718	-0.917968	Not DE
MFF	0.0168537	0.187213	-1.7594	Not DE
MFSD1	0.666783	0.768718	-1.40787	Not DE
MGAT1	0.170555	0.397156	-2.51582	Not DE
MGAT4A	0.606021	0.727198	-1.08955	Not DE
MGST3	0.488137	0.641998	-0.111919	Not DE
MICOS10	0.054633	0.282186	0.305586	Not DE
MIF	0.0871137	0.322557	-1.81118	Not DE
MLLT11	0.967752	0.978465	-0.159941	Not DE
MORC3	0.163432	0.389394	-1.35634	Not DE
MPP1	0.582687	0.710636	-0.789991	Not DE
MPV17	0.640777	0.750311	-0.559872	Not DE
MRFAP1L1	0.629132	0.746243	-0.640131	Not DE
MS4A6A	0.264965	0.472783	-3.0933	Not DE
MS4A7	0.293502	0.492364	-3.86653	Not DE
MSN	0.249925	0.461659	-2.25446	Not DE
MSR1	0.184302	0.406156	-3.43296	Not DE
MT2A	0.296706	0.493709	-1.7575	Not DE
MT3	0.0980738	0.327396	0.518131	Not DE
MTCH1	0.098378	0.327396	0.231827	Not DE
MTURN	0.782724	0.839946	-0.540763	Not DE
MXI1	0.0834401	0.317536	-1.91681	Not DE
MYL6	0.678581	0.776871	-0.0123837	Not DE
N4BP2L2	0.0127958	0.155085	-1.39941	Not DE
NAP1L5	0.28993	0.487785	0.103093	Not DE
NAPA	0.048127	0.281985	0.495411	Not DE
NAPB	0.322558	0.513517	0.781165	Not DE
NARS	0.0720529	0.302181	-1.9558	Not DE
NCDN	0.34707	0.530282	0.579532	Not DE
NDFIP1	0.0635818	0.285597	0.235197	Not DE
NDRG2	0.0927419	0.323025	-1.21883	Not DE
NDRG4	0.0920104	0.323025	-0.262556	Not DE
NDUFA2	0.591049	0.713425	-0.694414	Not DE
NDUFA3	0.179637	0.401654	-0.704261	Not DE
NDUFA4	0.272266	0.47634	0.307913	Not DE
NDUFAF8	0.420081	0.594124	-0.624827	Not DE
NDUFB5	0.560483	0.694844	-0.592052	Not DE
NDUFB7	0.918981	0.945434	-0.327541	Not DE
NDUFB8	0.240142	0.453098	-0.811177	Not DE
NDUFB9	0.500187	0.650739	-0.126388	Not DE
NDUFV1	0.715972	0.799632	-0.642334	Not DE
NDUFV2	0.302817	0.496525	-1.06683	Not DE
NEFL	0.664415	0.768718	0.228624	Not DE
NEFM	0.462079	0.618613	1.2406	Not DE
NENF	0.13607	0.356169	0.0389632	Not DE
NFE2L1	0.272939	0.47634	-0.218835	Not DE
NFE2L2	0.00637024	0.126995	-2.50572	Not DE
NFKBIA	0.00463134	0.106018	-2.75489	Not DE
NHP2	0.165278	0.392654	0.304727	Not DE
NINJ1	0.24237	0.454858	-1.963	Not DE
NIPSNAP2	0.0630562	0.285597	-1.61311	Not DE
NME2	0.780298	0.839946	-0.624827	Not DE
NPC2	0.453357	0.609917	-1.33874	Not DE
NPDC1	0.0522791	0.281985	1.10309	Not DE
NPTN	0.0262809	0.2253	0.484964	Not DE
NPTX1	0.0450605	0.280604	1.99618	Not DE
NRCAM	0.226612	0.441038	0.868628	Not DE
NRGN	0.220842	0.436787	0.189349	Not DE
NRXN1	0.207835	0.428172	0.862085	Not DE
NSF	0.615572	0.734398	0.222675	Not DE
NSG2	0.7592	0.82548	0.344102	Not DE
NTRK2	0.0912046	0.323025	0.025091	Not DE
NUCB1	0.364571	0.547856	0.126552	Not DE
NUCKS1	0.270268	0.475718	-0.974909	Not DE
NUDC	0.174605	0.4006	-1.21883	Not DE
NUDT3	0.427403	0.598509	-0.311944	Not DE
NUMA1	0.0948464	0.324849	-1.98437	Not DE
NUPR1	0.000211522	0.0347742	-3.94753	Downregulated
OAZ1	0.0397201	0.267622	-1.00715	Not DE
OAZ2	0.839978	0.87957	-0.247404	Not DE
OCIAD1	0.44886	0.607425	-0.101265	Not DE
OGA	0.648952	0.757725	-0.967296	Not DE
OLFM1	0.4148	0.591533	0.632873	Not DE
OLR1	0.105126	0.340212	-3.55512	Not DE
OPTN	0.322217	0.513517	-0.202715	Not DE
OS9	0.304548	0.496525	-0.690456	Not DE
OSTF1	0.00469583	0.106018	-2.10636	Not DE
OXR1	0.328275	0.514966	-1.08133	Not DE
P4HA1	0.097894	0.327396	-2.98437	Not DE
PA2G4	0.449287	0.607425	-0.896907	Not DE
PACSIN1	0.39721	0.574836	0.826253	Not DE
PADI2	0.0853627	0.322557	-1.90689	Not DE
PAFAH1B1	0.0884886	0.323025	-0.434172	Not DE
PCMT1	0.0300272	0.235206	-0.218835	Not DE
PCSK1N	0.180372	0.401654	1.29574	Not DE
PDCD10	0.330077	0.516098	-0.951354	Not DE
PDCD4	0.529714	0.674033	-0.977827	Not DE
PDIA3	0.627623	0.74553	-1.13791	Not DE
PDXK	0.131144	0.354011	0.199309	Not DE
PEA15	0.561285	0.694844	-0.733408	Not DE
PEBP1	0.154042	0.379062	0.362336	Not DE
PECAM1	0.225555	0.440973	-2.00543	Not DE
PEG3	0.546198	0.685458	0.553755	Not DE
PFDN2	0.30282	0.496525	-0.915766	Not DE
PFDN5	0.155443	0.379169	-1.19947	Not DE
PFKFB3	0.107312	0.343576	-3.8696	Not DE
PFN1	0.0676785	0.291266	-1.70426	Not DE
PFN2	0.634277	0.747831	0.545404	Not DE
PGAM1	0.00477209	0.106018	0.926216	Not DE
PHC2	0.00974731	0.147656	-2.77955	Not DE
PHPT1	0.984474	0.98808	-0.376899	Not DE
PHYHIP	0.0961311	0.326504	1.24748	Not DE
PI4KA	0.00994242	0.147656	1.03896	Not DE
PICALM	0.0130623	0.155612	-2.95992	Not DE
PIK3R1	0.766055	0.82964	-0.741256	Not DE
PIN1	0.00286625	0.0950167	1.05063	Not DE
PITHD1	0.0410812	0.272377	0.475062	Not DE
PITPNA	0.411768	0.58865	-0.624827	Not DE
PITPNB	0.819475	0.865821	-0.481869	Not DE
PJA2	0.516517	0.663402	-1.00124	Not DE
PKM	0.0557699	0.28298	-1.89691	Not DE
PLAAT4	0.0018373	0.0794873	-3.16993	Not DE
PLAUR	0.11204	0.344383	-1.91927	Not DE
PLD3	0.0222697	0.21041	0.34595	Not DE
PLEKHB1	0.169278	0.39643	-2.41148	Not DE
PLEKHB2	0.737786	0.81404	-0.817472	Not DE
PLP1	0.0128294	0.155085	-3.8511	Not DE
PLSCR1	0.326941	0.514966	-3.55512	Not DE
PLTP	0.17114	0.397353	-3.32796	Not DE
PLXDC2	0.335373	0.518285	-1.7321	Not DE
PLXND1	0.435932	0.601236	-1.65179	Not DE
PMPCB	0.328147	0.514966	-1.08133	Not DE
PNMA1	0.0652807	0.286956	1.34821	Not DE
PNMA2	0.0870234	0.322557	0.457758	Not DE
PNRC1	0.0475201	0.281985	-2.0453	Not DE
POLR1D	0.875679	0.911278	-0.613114	Not DE
POLR2I	0.283916	0.486057	-0.4533	Not DE
POLR2L	0.747239	0.819041	-0.233941	Not DE
PPP1R9B	0.53511	0.676539	-0.822906	Not DE
PPP3CA	0.348632	0.531679	0.848521	Not DE
PPP3CB	0.618891	0.737287	-0.218835	Not DE
PPP3R1	0.494562	0.647226	-0.838804	Not DE
PPT1	0.253062	0.46226	-1.02761	Not DE
PRDX2	0.401864	0.578516	-0.142019	Not DE
PREPL	0.526474	0.673035	0.204973	Not DE
PRKACA	0.546038	0.685458	-0.0705546	Not DE
PRKACB	0.744783	0.819041	-0.597346	Not DE
PRKAR1A	0.382912	0.562061	0.0196775	Not DE
PRKAR1B	0.0602853	0.285597	0.255097	Not DE
PRKCB	0.191708	0.410519	0.830075	Not DE
PRNP	4.03712e-05	0.00829628	0.723245	Upregulated
PRXL2A	0.723943	0.805252	-0.320118	Not DE
PSAP	0.289387	0.487785	-0.792341	Not DE
PSD3	0.448991	0.607425	0.688056	Not DE
PSMB1	0.0213373	0.206344	-1.84444	Not DE
PSME1	0.00116566	0.067389	-2.70426	Not DE
PTGDS	0.74548	0.819041	-0.65393	Not DE
PTMS	0.284002	0.486057	-0.00879939	Not DE
PTPRN	0.0013314	0.067389	1.43751	Not DE
PTTG1IP	0.0518411	0.281985	-1.98437	Not DE
PUM2	0.0804502	0.31643	-0.681178	Not DE
PURA	0.038464	0.267622	0.325486	Not DE
QDPR	0.0375502	0.265005	-2.32987	Not DE
QKI	0.00330244	0.0950167	-2.01585	Not DE
RAB10	0.0572656	0.285597	-1.36203	Not DE
RAB11B	0.190092	0.410519	0.2244	Not DE
RAB11FIP4	0.448947	0.607425	-1.35634	Not DE
RAB14	0.0274088	0.2253	-1.58878	Not DE
RAB31	0.0519368	0.281985	-3.0933	Not DE
RAB3A	0.360515	0.545624	0.0182046	Not DE
RAB3GAP1	0.191775	0.410519	-1.16993	Not DE
RAB5C	0.015907	0.179117	-1.51358	Not DE
RAB6A	0.139414	0.358439	-0.876729	Not DE
RAB6B	0.28442	0.486057	0.759792	Not DE
RAB7A	0.134882	0.356169	-1.64414	Not DE
RABGAP1L	0.150437	0.375768	-0.028151	Not DE
RAC1	0.317898	0.50938	0.103093	Not DE
RACK1	0.0735169	0.303043	-2.05445	Not DE
RANBP9	0.547124	0.685573	-0.509883	Not DE
RAP1A	0.0600293	0.285597	-2.28061	Not DE
RAP2A	0.983913	0.98808	-0.624827	Not DE
RB1CC1	0.757063	0.825339	-0.292835	Not DE
RBX1	0.593833	0.715734	-0.896907	Not DE
REEP5	0.129315	0.354011	0.152003	Not DE
RERE	0.0544417	0.282186	-1.07748	Not DE
REXO2	0.0632434	0.285597	-1.4515	Not DE
RGS1	0.0510407	0.281985	-5.62823	Not DE
RHBDD2	0.0518898	0.281985	0.71843	Not DE
RHOA	0.000382335	0.0392849	-2.0933	Downregulated
RHOB	0.0300446	0.235206	-1.59735	Not DE
RHOQ	0.0800321	0.31643	-1.78443	Not DE
RNASE1	0.0615366	0.285597	-2.52494	Not DE
RNASEK	0.00653479	0.126995	-1.83551	Not DE
RNASET2	0.0628947	0.285597	-2.71891	Not DE
RNF13	0.252197	0.46226	-2.25948	Not DE
RNF130	0.178749	0.401654	-1.25054	Not DE
RNF149	0.209815	0.428855	-2.7136	Not DE
RNF187	0.879934	0.913265	-0.311944	Not DE
RTF2	0.0419442	0.273636	-1.63941	Not DE
RTL8C	0.130378	0.354011	0.617667	Not DE
RTN1	0.0781755	0.311943	1.00548	Not DE
RTN3	0.507008	0.656227	-0.152407	Not DE
RTN4	0.829027	0.871676	-0.295456	Not DE
RUFY3	0.0659698	0.288442	0.623926	Not DE
RUNDC3A	0.0489797	0.281985	1.49902	Not DE
S100A1	0.173192	0.398778	-2.20069	Not DE
S100A11	0.341686	0.523028	-0.782735	Not DE
S100A13	0.337414	0.51842	-1.92665	Not DE
S100A6	0.286446	0.487378	-0.113224	Not DE
S100A8	0.0737331	0.303043	-6.52869	Not DE
S100A9	0.259113	0.470179	-4.28785	Not DE
S100B	0.180008	0.401654	-2.38519	Not DE
SAFB	0.247907	0.459955	-1.35634	Not DE
SAMHD1	0.748296	0.819041	-1.16993	Not DE
SAP18	0.606883	0.727198	-0.454902	Not DE
SAP30	0.0491324	0.281985	-3.44534	Not DE
SARAF	0.695134	0.784943	-0.597346	Not DE
SAT1	0.0140394	0.16254	-2.55565	Not DE
SCAMP2	0.219115	0.436787	-0.944212	Not DE
SCAMP5	0.415225	0.591533	0.562525	Not DE
SCARB2	0.929584	0.950396	-0.574978	Not DE
SCD	0.0200781	0.199021	-1.53632	Not DE
SCN1B	0.107562	0.343576	0.35685	Not DE
SCN2A	0.726652	0.807173	0.971849	Not DE
SCN3B	0.219857	0.436787	0.992062	Not DE
SCRN1	0.825339	0.86978	-0.498943	Not DE
SDCBP	0.125695	0.354011	-2.6835	Not DE
SEC11A	0.0814087	0.316463	-1.9558	Not DE
SEC11C	0.390888	0.571726	-0.682782	Not DE
SEC14L1	0.123266	0.354011	-1.45762	Not DE
SEC62	0.114753	0.344383	-1.03441	Not DE
SEL1L	0.28767	0.487378	-0.795027	Not DE
SELENOF	0.422103	0.594124	-0.961037	Not DE
SELENOH	0.323722	0.513517	-0.817472	Not DE
SELENOK	0.0336855	0.25249	-1.82764	Not DE
SELENOP	0.00304077	0.0950167	-2.18969	Not DE
SELENOW	0.227342	0.441038	-0.231697	Not DE
SELPLG	0.374358	0.553457	-3.06683	Not DE
SENP6	0.339897	0.52126	-0.817472	Not DE
SEPTIN3	0.952232	0.969932	-0.356338	Not DE
SEPTIN4	0.25781	0.468849	-1.7594	Not DE
SEPTIN5	0.44903	0.607425	1.0182	Not DE
SEPTIN8	0.809442	0.858531	-1.5214	Not DE
SERINC1	0.0804548	0.31643	-0.0502573	Not DE
SERINC3	0.528315	0.673294	-0.0544478	Not DE
SERP1	0.136921	0.356169	-1.31194	Not DE
SERPINB6	0.203749	0.42373	-2.77138	Not DE
SERPING1	0.0102474	0.147656	-2.8038	Not DE
SERPINI1	0.56469	0.695765	0.126552	Not DE
SGK1	0.0718001	0.302181	-3.04375	Not DE
SH3BGRL	0.167136	0.394494	-2.01238	Not DE
SH3BGRL3	0.126138	0.354011	0.0315402	Not DE
SHTN1	0.0102345	0.147656	-1.98437	Not DE
SIRPA	0.304982	0.496525	-0.437475	Not DE
SLC1A3	0.0943335	0.324444	-2.61572	Not DE
SLC22A17	0.0640365	0.285919	1.66497	Not DE
SLC23A2	0.000658954	0.0451383	1.10309	Upregulated
SLC25A37	0.136802	0.356169	-2.62483	Not DE
SLC2A1	0.175725	0.401239	-1.9413	Not DE
SLC38A2	0.0578367	0.285597	-1.49781	Not DE
SLC3A2	0.0978971	0.327396	-0.862141	Not DE
SLC44A1	0.298253	0.494116	-1.86374	Not DE
SLC8A1	0.0304014	0.235754	0.17148	Not DE
SLCO2B1	0.125644	0.354011	-2.98437	Not DE
SLTM	0.021728	0.207679	-1.82764	Not DE
SMAP2	0.150553	0.375768	-1.98935	Not DE
SMARCA2	0.665989	0.768718	-0.0604052	Not DE
SMARCA5	0.715412	0.799632	-0.427421	Not DE
SMS	0.159114	0.384682	-1.15994	Not DE
SNAP25	0.401532	0.578516	0.30249	Not DE
SNCA	0.574667	0.701932	-0.975684	Not DE
SNCB	0.623416	0.741603	-0.299005	Not DE
SNRPN	0.870614	0.908178	0.0775584	Not DE
SNU13	0.19344	0.411407	-1.39941	Not DE
SNX27	0.210254	0.428855	-1.06683	Not DE
SNX3	0.0603281	0.285597	-1.52494	Not DE
SOAT1	0.161264	0.387599	-1.52494	Not DE
SOD2	0.0059475	0.125355	-1.94421	Not DE
SOGA3	0.982323	0.98808	-0.896907	Not DE
SORL1	0.495262	0.647226	-1.06683	Not DE
SORT1	0.120021	0.353611	-0.935042	Not DE
SPARC	0.0266922	0.2253	-1.94753	Not DE
SPARCL1	0.612794	0.732146	0.0652253	Not DE
SPECC1	0.132686	0.354011	-1.77138	Not DE
SPI1	0.267386	0.472783	-1.49894	Not DE
SPIN1	0.960354	0.97338	-0.382333	Not DE
SPINT2	0.535799	0.676539	-1.02936	Not DE
SPOCK2	0.261795	0.471111	0.445981	Not DE
SPP1	0.610313	0.730243	-0.316232	Not DE
SPRYD3	0.722374	0.804595	0.0792468	Not DE
SPTAN1	0.718761	0.801658	-0.304082	Not DE
SPTLC2	0.276184	0.477944	-1.60962	Not DE
SQSTM1	0.63502	0.747831	-0.264638	Not DE
SRGN	0.16635	0.394062	-3.27316	Not DE
ST6GAL1	0.0896195	0.323025	-2.31645	Not DE
STAB1	0.227494	0.441038	-2.02029	Not DE
STAU1	0.429573	0.599506	-0.922442	Not DE
STAU2	0.00358336	0.0950167	0.460645	Not DE
STK24	0.697621	0.78554	-0.301297	Not DE
STMN2	0.778979	0.839946	-0.293797	Not DE
STOM	0.00196372	0.0807088	-1.85384	Not DE
STX1B	0.0781065	0.311943	0.676829	Not DE
STX7	0.0628404	0.285597	-1.98437	Not DE
STXBP1	0.324228	0.513517	0.94906	Not DE
SUMF2	0.0272421	0.2253	-1.77138	Not DE
SUMO2	0.527345	0.673102	0.0190292	Not DE
SUMO3	0.0410886	0.272377	-1.71794	Not DE
SUN2	0.00048819	0.0414966	-3.01238	Downregulated
SV2A	0.749936	0.819744	1.15556	Not DE
SWAP70	0.00139369	0.067389	-2.92665	Not DE
SYN1	0.287381	0.487378	0.781165	Not DE
SYNGR2	0.104416	0.340212	-1.7449	Not DE
SYNGR3	0.21321	0.430611	1.2406	Not DE
SYP	0.0184939	0.19662	1.3885	Not DE
SYT1	0.297838	0.494116	0.979105	Not DE
SYT11	0.0965212	0.326504	0.307913	Not DE
TAB2	0.0430272	0.273816	-1.56529	Not DE
TACC1	0.0200958	0.199021	-1.51358	Not DE
TAF10	0.119008	0.351886	-1.00382	Not DE
TAOK1	0.193256	0.411407	-1.13637	Not DE
TAPBP	0.409859	0.586941	-0.822906	Not DE
TBC1D14	0.43536	0.601236	-3.21883	Not DE
TBC1D9B	0.665915	0.768718	-0.674514	Not DE
TBL1XR1	0.143743	0.365809	-1.4549	Not DE
TCEAL2	0.652467	0.759671	-0.840323	Not DE
TCEAL3	0.275307	0.477613	-1.48187	Not DE
TCEAL4	0.950128	0.968989	-0.420468	Not DE
TGFBR1	0.00411687	0.105752	-1.79638	Not DE
TGFBR2	0.225851	0.440973	-1.81747	Not DE
TGOLN2	0.114794	0.344383	-1.06683	Not DE
THY1	0.176215	0.401242	0.696468	Not DE
TIMP2	0.867183	0.905749	-0.451495	Not DE
TM6SF1	0.0525207	0.281985	-2.01238	Not DE
TM9SF2	0.190859	0.410519	-0.662441	Not DE
TM9SF3	0.675842	0.774815	-0.311944	Not DE
TMBIM1	0.0188965	0.19662	-1.06683	Not DE
TMED7	0.0608946	0.285597	-1.84687	Not DE
TMEM130	0.0231027	0.213376	1.76361	Not DE
TMEM50A	0.381345	0.560762	-0.916806	Not DE
TMEM59L	0.0107295	0.147656	1.76099	Not DE
TMOD2	0.589802	0.713425	0.126552	Not DE
TMSB10	0.55615	0.69266	-0.629211	Not DE
TMSB4X	0.368426	0.550964	-1.17229	Not DE
TNFSF13	0.637972	0.749174	-2.04665	Not DE
TOMM20	0.12886	0.354011	0.306627	Not DE
TOMM7	0.858571	0.897895	-0.267275	Not DE
TPP1	0.728308	0.807733	-0.744903	Not DE
TRAM1	0.0346486	0.254296	-2.03986	Not DE
TRAPPC5	0.231046	0.442703	-0.101265	Not DE
TREM2	0.134502	0.356169	-1.05611	Not DE
TRIM44	0.953455	0.969975	-0.509883	Not DE
TRIP12	0.114612	0.344383	-1.27195	Not DE
TRIR	0.0340804	0.25249	-1.59735	Not DE
TSC22D3	1.61799e-05	0.00664993	-3.38876	Downregulated
TSPAN3	0.421836	0.594124	-0.190638	Not DE
TSPAN7	0.109695	0.343576	0.141568	Not DE
TSPO	0.1945	0.411407	-1.84444	Not DE
TSPYL1	0.7324	0.810273	0.156533	Not DE
TTC3	0.0899168	0.323025	0.193291	Not DE
TTLL7	0.651212	0.759285	-1.53434	Not DE
TUBA1B	0.506524	0.656227	0.124467	Not DE
TUBA4A	0.178172	0.401654	0.982799	Not DE
TUBB2A	0.00226448	0.0886383	1.55561	Not DE
TUBB2B	0.310391	0.502246	0.103093	Not DE
TUT7	0.190929	0.410519	-1.84176	Not DE
TXNDC12	0.33622	0.518285	-0.690456	Not DE
TXNIP	0.180793	0.401654	-2.6559	Not DE
TXNL4A	0.4746	0.628214	-0.761977	Not DE
TYROBP	0.125683	0.354011	-2.19989	Not DE
UBA52	0.132202	0.354011	-1.67827	Not DE
UBB	0.509516	0.657082	0.131108	Not DE
UBC	0.138228	0.358433	-1.32987	Not DE
UBE2B	0.670324	0.770639	-0.811177	Not DE
UBE2D3	0.061585	0.285597	-1.9673	Not DE
UBE2R2	0.232197	0.442742	-1.26614	Not DE
UBXN2B	0.0351875	0.255965	-1.9673	Not DE
UBXN6	0.0461624	0.281985	0.74695	Not DE
UCHL1	0.428948	0.599506	0.283666	Not DE
UFC1	0.90639	0.93538	-0.545999	Not DE
UGCG	0.014819	0.169184	-2.55226	Not DE
UQCRB	0.174958	0.4006	-1.41628	Not DE
USF2	0.183756	0.406042	-1.05445	Not DE
USP32	0.156242	0.379972	-0.613114	Not DE
USP9X	0.000577669	0.0431676	-2.70426	Downregulated
VAMP2	0.545738	0.685458	-0.0273031	Not DE
VAMP3	0.403505	0.57885	-0.68832	Not DE
VAPA	0.0825213	0.316463	-1.78999	Not DE
VIM	0.684581	0.78048	-1.0714	Not DE
VPS13C	0.444495	0.606955	-1.1654	Not DE
VSIG4	0.270884	0.475783	-4.16993	Not DE
VSNL1	0.0530738	0.281985	-0.742736	Not DE
WASF1	0.907347	0.93538	0.862085	Not DE
YBX1	0.0228516	0.213376	-1.5214	Not DE
YPEL3	0.00133699	0.067389	0.12512	Not DE
YPEL5	0.553159	0.689979	-1.04375	Not DE
YWHAE	0.13182	0.354011	-1.16993	Not DE
YWHAG	0.585752	0.712167	-1.2474	Not DE
YWHAH	0.68114	0.777635	-0.481869	Not DE
YWHAZ	0.128457	0.354011	0.0813984	Not DE
ZC3H15	0.313528	0.505333	-0.924387	Not DE
ZEB2	0.00909512	0.147656	-1.61311	Not DE
ZFP36	0.0596395	0.285597	-2.63387	Not DE
ZFP36L1	0.507738	0.656227	-1.81629	Not DE
ZMAT2	0.978867	0.987274	-0.754888	Not DE
ZNF483	0.0671386	0.290463	1.01195	Not DE
ZNF644	0.22105	0.436787	-1.31194	Not DE
ZYX	0.171606	0.397353	-1.21883	Not DE

## Sheet: Mg_TCX
gene	p_val	BH	avg_log2FC	DE
A2M	0.084533	0.413069	1.70966	Not DE
AAK1	0.0267225	0.242633	2.54432	Not DE
AAMP	0.259001	0.63633	0.0848889	Not DE
ABCA2	0.178582	0.556625	0.121306	Not DE
ABHD12	0.365434	0.722222	0.874469	Not DE
ABHD2	0.0587623	0.345677	2.152	Not DE
ABI1	0.899402	0.978255	0.652077	Not DE
ABI2	0.00910858	0.170344	-1.26303	Not DE
ABR	0.907373	0.979683	0.570316	Not DE
ACAA1	0.0120699	0.174075	0.874469	Not DE
ACADVL	0.699492	0.911003	0.222392	Not DE
ACP2	0.324227	0.689321	1	Not DE
ACSL3	0.248802	0.631848	1.34104	Not DE
ACTB	0.0109939	0.174075	1.23577	Not DE
ACTG1	0.142605	0.505021	1.95936	Not DE
ACTN1	0.261285	0.640686	1.41504	Not DE
ACTR3	0.140908	0.505021	0.784271	Not DE
ACYP2	0.741298	0.925146	-0.337035	Not DE
ADA2	0.06305	0.355864	2.63743	Not DE
ADAM9	0.119158	0.467252	2.05889	Not DE
ADAR	0.107541	0.446187	1.80735	Not DE
ADD1	0.243295	0.623413	-0.304855	Not DE
ADD3	0.303998	0.67344	0.647698	Not DE
ADGRB2	0.374138	0.730463	1.22239	Not DE
ADGRG1	0.929476	0.981802	0.494765	Not DE
ADI1	0.370521	0.729151	1.13124	Not DE
ADIPOR1	0.175503	0.556625	1.55254	Not DE
ADRM1	0.57206	0.833981	1.09311	Not DE
AGAP2	0.00593303	0.130505	-0.2824	Not DE
AGPAT1	0.283949	0.660664	1.26303	Not DE
AGPS	0.0950408	0.430888	-0.459432	Not DE
AGT	0.0282268	0.246755	-1.68118	Not DE
AGTPBP1	6.29467e-05	0.0141347	-2.16993	Downregulated
AHCYL1	0.291923	0.662861	-0.134301	Not DE
AHSA1	0.108505	0.448704	-0.911773	Not DE
AIF1	0.88542	0.974039	0.338416	Not DE
AK5	0.665331	0.889557	0.697971	Not DE
AKAP13	0.153978	0.518225	-1.45943	Not DE
AKR1A1	0.0298446	0.249302	1.558	Not DE
AKR1B1	0.119254	0.467252	1.17754	Not DE
AKT3	0.288019	0.662301	-0.549339	Not DE
ALCAM	0.00280234	0.0747091	1.38904	Not DE
ALDOC	0.212928	0.596218	-0.134301	Not DE
ALOX5AP	0.388657	0.74375	0.662965	Not DE
AMFR	0.238347	0.618321	0.959358	Not DE
ANAPC16	0.00192482	0.061065	-1.72935	Not DE
ANK2	0.746934	0.92848	-0.0874628	Not DE
ANKRD10	0.0143241	0.18109	-0.941106	Not DE
ANKRD40	0.0198923	0.212873	-1.50696	Not DE
ANXA11	0.981987	0.9963	0.387023	Not DE
ANXA2	0.000219374	0.0220397	2.80735	Upregulated
ANXA5	0.0978097	0.430888	1.49476	Not DE
AP1B1	0.214284	0.596218	1.47393	Not DE
AP2A2	0.0712563	0.378321	1.18057	Not DE
AP2M1	0.454302	0.78556	0.77259	Not DE
APBB1IP	0.881491	0.971423	1	Not DE
APC	0.160316	0.524479	0.0780025	Not DE
API5	0.0866355	0.413756	1.09311	Not DE
APLP1	0.761391	0.9344	0.942285	Not DE
APLP2	0.036651	0.281741	1.45213	Not DE
APMAP	0.275518	0.652598	1.66297	Not DE
APOC1	0.0354829	0.278512	2.76296	Not DE
APOC2	0.345958	0.701019	4.28951	Not DE
APOD	0.0521128	0.331459	-1.31194	Not DE
APOE	0.299594	0.670341	1.01408	Not DE
APP	0.0400274	0.2933	1.14439	Not DE
AQP4	0.149116	0.51299	-1.04687	Not DE
ARF1	0.00178478	0.061065	0.925999	Not DE
ARHGAP35	0.268795	0.647692	-0.469485	Not DE
ARHGDIA	0.216028	0.596218	1.41504	Not DE
ARHGDIB	0.530408	0.807296	0.927488	Not DE
ARHGDIG	0.969999	0.988941	1.71272	Not DE
ARL6IP1	0.858871	0.96741	0.415037	Not DE
ARL6IP4	0.255676	0.635765	1.24793	Not DE
ARL8A	0.440607	0.774307	1.03395	Not DE
ARPC1B	0.730827	0.921916	2.25634	Not DE
ARPC5	0.0105302	0.174075	-1.09954	Not DE
ARPP19	0.717146	0.917749	0.574236	Not DE
ARPP21	0.997881	0.998678	-0.0759489	Not DE
ARRB2	0.852996	0.966369	0.584963	Not DE
ASAH1	0.396096	0.745207	1.11548	Not DE
ASPH	0.929137	0.981802	0.23816	Not DE
ATF2	0.116316	0.465636	-0.415037	Not DE
ATN1	0.195123	0.575269	-0.630766	Not DE
ATP1A3	0.841926	0.966369	1.53051	Not DE
ATP1B1	0.901307	0.979478	0.534777	Not DE
ATP1B2	0.186114	0.56645	2.13124	Not DE
ATP2A2	0.810362	0.961661	0.765535	Not DE
ATP2B2	0.198476	0.579699	1.53842	Not DE
ATP2B4	0.845604	0.966369	0.479168	Not DE
ATP2C1	0.14479	0.505021	-0.243926	Not DE
ATP5F1D	0.225629	0.60254	1.54432	Not DE
ATP5F1E	0.0209734	0.218997	0.965235	Not DE
ATP5IF1	0.454957	0.78556	-0.462972	Not DE
ATP5MC2	0.106741	0.446187	1.32193	Not DE
ATP5MF	0.0715579	0.378321	-0.736966	Not DE
ATP5MG	0.32292	0.689321	0.909802	Not DE
ATP6AP1	0.263852	0.645715	1.01838	Not DE
ATP6AP2	0.404303	0.75253	0.909802	Not DE
ATP6V0B	0.000472722	0.0329067	2.558	Upregulated
ATP6V0C	0.0244024	0.227343	-0.584963	Not DE
ATP6V0D1	0.756861	0.933412	0.241008	Not DE
ATP6V0E1	0.0548187	0.336705	2.5025	Not DE
ATP6V1A	0.872535	0.971423	0.63743	Not DE
ATP6V1B2	0.393965	0.744578	0.707819	Not DE
ATP6V1C1	0.0122409	0.174075	0.817136	Not DE
ATP6V1E1	0.143464	0.505021	1.47393	Not DE
ATP6V1F	0.0354695	0.278512	1.6545	Not DE
ATP6V1G2	0.967251	0.988507	1.60768	Not DE
ATP9A	0.913155	0.979683	0.263034	Not DE
ATRNL1	0.966009	0.988507	-0.209096	Not DE
ATXN10	0.668055	0.889557	0.652077	Not DE
AURKAIP1	0.340175	0.700721	-0.350497	Not DE
B2M	0.273093	0.651584	1.10274	Not DE
BAALC	0.423656	0.76068	1.18057	Not DE
BABAM1	0.233223	0.609659	1.53051	Not DE
BAG1	0.0672917	0.368195	-0.825971	Not DE
BASP1	0.716159	0.917749	0.152003	Not DE
BAX	0.283221	0.660664	1.09954	Not DE
BCL2L1	0.121102	0.468501	0.799701	Not DE
BCL2L2	0.318511	0.686909	-0.222392	Not DE
BEX1	0.382107	0.735454	1.07039	Not DE
BEX3	0.894173	0.977585	-0.0824622	Not DE
BEX4	0.525416	0.807296	0.437405	Not DE
BHLHE41	0.837602	0.966369	0.0280144	Not DE
BIN1	0.0207137	0.218103	1.25831	Not DE
BLOC1S1	0.70616	0.912184	0.415037	Not DE
BMERB1	0.0408636	0.297687	-0.684498	Not DE
BMPR2	0.154821	0.518225	0.180572	Not DE
BNIP3L	0.835898	0.966369	0.813587	Not DE
BRD2	0.749684	0.928497	0.332575	Not DE
BRI3	0.0456246	0.319372	1.56343	Not DE
BRSK1	0.696414	0.909913	-0.2824	Not DE
BSCL2	0.917522	0.979683	2.38466	Not DE
BSG	0.49721	0.794937	-0.243926	Not DE
BST2	0.338658	0.699076	1.23947	Not DE
BTF3L4	0.112999	0.459699	1.44478	Not DE
BUD31	0.257912	0.635765	1.078	Not DE
C12orf57	0.480767	0.78556	0.49304	Not DE
C1QA	0.14354	0.505021	1.64297	Not DE
C1QB	0.239053	0.618872	1.25154	Not DE
C1QC	0.473726	0.78556	1.19931	Not DE
C1QTNF4	0.0285712	0.246894	2.70044	Not DE
C1orf115	0.661898	0.889557	-0.156119	Not DE
C1orf61	0.137327	0.498756	2	Not DE
C3	9.91234e-05	0.0177431	1.45774	Upregulated
C3AR1	0.466126	0.78556	1.58496	Not DE
C4orf3	0.680616	0.898643	0.852443	Not DE
C5AR1	0.91823	0.979683	0.736966	Not DE
C7orf50	0.258236	0.635765	0.607683	Not DE
C9orf16	0.174948	0.55637	1.73697	Not DE
C9orf78	0.0113001	0.174075	-0.941106	Not DE
CA11	0.988717	0.998229	0.584963	Not DE
CAB39	0.854445	0.967136	0.29956	Not DE
CABP1	0.303311	0.67344	0.125531	Not DE
CADM1	0.394148	0.744578	0.289507	Not DE
CADM2	0.988337	0.998229	0.479168	Not DE
CADM3	0.0935685	0.427888	2.61143	Not DE
CADPS	0.979578	0.994798	1.1375	Not DE
CALCOCO2	0.00052486	0.0346131	-2.08746	Downregulated
CALM1	0.0300638	0.24947	-0.736966	Not DE
CALM2	0.000772874	0.0350862	-0.952694	Downregulated
CALM3	0.893182	0.977585	0.50696	Not DE
CALR	0.478944	0.78556	0.70044	Not DE
CAMK1D	0.289053	0.662301	1.54432	Not DE
CAMK2A	0.464085	0.78556	-0.828234	Not DE
CAMK2B	0.36536	0.722222	1.03953	Not DE
CAMK2N1	0.615625	0.857109	0.29956	Not DE
CANX	0.842482	0.966369	0.567041	Not DE
CAPG	0.730261	0.921916	0.537028	Not DE
CAPZB	0.314275	0.681434	-0.0703893	Not DE
CCDC124	0.0158663	0.188335	0.415037	Not DE
CCDC47	0.345471	0.701019	1.34104	Not DE
CCDC85B	0.76993	0.939472	-0.327165	Not DE
CCDC92	0.786934	0.949084	0.945552	Not DE
CCK	0.812592	0.96192	-0.337035	Not DE
CCNI	0.0429455	0.304015	-0.476903	Not DE
CCNY	0.413128	0.757905	1.152	Not DE
CCT6A	0.357836	0.711697	-0.415037	Not DE
CD14	0.588533	0.840857	1.2999	Not DE
CD163	0.507921	0.802554	1.26786	Not DE
CD300A	0.703336	0.911003	0.442518	Not DE
CD37	0.0638466	0.355888	3.41504	Not DE
CD4	0.590021	0.841446	1.9386	Not DE
CD47	0.964306	0.98796	0.36257	Not DE
CD53	0.898933	0.978255	0.437405	Not DE
CD63	0.406595	0.75253	0.69883	Not DE
CD68	0.0372181	0.284356	1.7323	Not DE
CD74	0.730387	0.921916	0.418981	Not DE
CD81	0.0134224	0.174379	1.51937	Not DE
CD82	0.635694	0.870026	2.11548	Not DE
CD84	0.0030249	0.0789625	2.62449	Not DE
CD9	0.186393	0.56645	0.39079	Not DE
CD99	0.772686	0.939472	0.5025	Not DE
CD99L2	0.294499	0.664878	1.45943	Not DE
CDC37	0.153727	0.518225	0.917538	Not DE
CDH2	0.0906083	0.419319	1.62449	Not DE
CDK14	0.431233	0.765322	-0.040642	Not DE
CDK5R1	0.731353	0.921916	1.18057	Not DE
CDKN1B	0.0637445	0.355888	-1.12553	Not DE
CDKN2D	0.562476	0.826239	0.777608	Not DE
CDS2	0.641555	0.873419	0.180572	Not DE
CEBPB	0.83466	0.966369	0.415037	Not DE
CEBPD	0.103316	0.435875	-1.79442	Not DE
CELF2	0.270498	0.650544	1.01838	Not DE
CERS6	0.0304054	0.250644	-0.652077	Not DE
CFL1	0.511664	0.805502	0.578536	Not DE
CGGBP1	0.701131	0.911003	0.736966	Not DE
CHCHD10	0.468657	0.78556	-0.311944	Not DE
CHCHD2	0.469888	0.78556	0.0740006	Not DE
CHCHD7	0.0275286	0.244633	2.35364	Not DE
CHGA	0.207464	0.592146	-1.25054	Not DE
CHGB	0.957887	0.98688	0.438884	Not DE
CHI3L1	0.0111464	0.174075	3.0906	Not DE
CHI3L2	0.00401565	0.101267	3.05889	Not DE
CHL1	0.2152	0.596218	1.32193	Not DE
CHMP2A	0.125285	0.47609	1.80735	Not DE
CHMP4B	0.197053	0.578237	-0.169925	Not DE
CHN1	0.423467	0.76068	-0.137504	Not DE
CHP1	0.274365	0.651584	1.28011	Not DE
CIRBP	0.863582	0.968144	0.567041	Not DE
CKAP5	0.0122722	0.174075	-1.16993	Not DE
CKB	0.266349	0.646866	0.707218	Not DE
CKLF	0.498436	0.794937	1	Not DE
CLDND1	0.0860618	0.413756	-0.819428	Not DE
CLIC4	0.268465	0.647692	-0.427421	Not DE
CLIP1	0.101009	0.431961	-0.825971	Not DE
CLIP2	0.0390538	0.289553	-1.32193	Not DE
CLIP3	0.481493	0.78556	1.45066	Not DE
CLPTM1	0.240037	0.620136	1.25154	Not DE
CLSTN1	0.289129	0.662301	1.12988	Not DE
CLSTN3	0.424075	0.76068	0.965235	Not DE
CLTA	0.336204	0.697455	0.358454	Not DE
CLTB	0.800025	0.958347	0.70044	Not DE
CLU	0.810336	0.961661	-0.119643	Not DE
CMIP	0.474034	0.78556	1.152	Not DE
CMTM3	0.724304	0.921916	3.05889	Not DE
CNBP	0.227771	0.604655	-0.485427	Not DE
CNDP2	0.205654	0.592032	-0.131245	Not DE
CNN3	0.860425	0.967657	0.456858	Not DE
CNPY3	0.537754	0.80967	0.652077	Not DE
CNTN1	0.810052	0.961661	0.222392	Not DE
COLGALT1	0.183854	0.56567	2.05889	Not DE
COMT	0.0899914	0.419319	1.6477	Not DE
COPS2	0.0544039	0.335896	1.22239	Not DE
COPS9	0.666375	0.889557	0.289507	Not DE
CORO1A	0.818452	0.964942	0.222392	Not DE
CORO1C	0.419216	0.76068	-0.0324215	Not DE
COTL1	0.498572	0.794937	-0.0347654	Not DE
COX14	0.192063	0.570523	0.530515	Not DE
COX4I1	0.308243	0.67789	-0.427421	Not DE
COX6A1	0.426625	0.762373	-0.328623	Not DE
COX6B1	0.231459	0.608357	1.25154	Not DE
COX6C	0.638649	0.871707	0.695145	Not DE
COX7A1	0.478602	0.78556	0.289507	Not DE
COX7A2	0.913958	0.979683	0.485427	Not DE
COX7A2L	0.204719	0.591682	-0.247928	Not DE
COX7C	0.91619	0.979683	0.519374	Not DE
COX8A	0.699565	0.911003	0.671377	Not DE
CPE	0.967823	0.988507	0.444785	Not DE
CPEB4	0.370686	0.729151	0.561879	Not DE
CPLX2	0.918343	0.979683	0.378512	Not DE
CPVL	0.232507	0.609481	3.14296	Not DE
CREBL2	0.329231	0.694506	-0.517848	Not DE
CREG1	0.128364	0.484303	2.10692	Not DE
CREG2	0.928193	0.981802	1.25634	Not DE
CRELD2	0.0481347	0.320883	1.95936	Not DE
CRTAP	0.963036	0.987466	0.206451	Not DE
CRYAB	0.0615572	0.352197	-1.06756	Not DE
CRYM	0.0420442	0.301286	2.73697	Not DE
CSF1R	0.719576	0.918388	1.10645	Not DE
CSNK1D	0.280008	0.659511	-0.331206	Not DE
CSRP1	0.491533	0.794937	-0.601836	Not DE
CST3	0.839482	0.966369	-0.0227201	Not DE
CSTB	0.0352889	0.278512	1.76553	Not DE
CTNNA1	0.710113	0.914258	0.450661	Not DE
CTNND2	0.819944	0.964942	-0.378512	Not DE
CTSA	0.000115001	0.018012	2.59826	Upregulated
CTSB	0.000446771	0.0329067	3.46611	Upregulated
CTSC	0.0200471	0.212873	1.66297	Not DE
CTSD	0.0243908	0.227343	3.25634	Not DE
CTSH	0.807992	0.961661	0.459432	Not DE
CTSL	0.00593677	0.130505	3.96578	Not DE
CTSS	0.435758	0.768489	1.31451	Not DE
CTSZ	0.00136444	0.0543257	2.03628	Not DE
CTXN1	0.151863	0.516308	1.34792	Not DE
CUTA	0.097774	0.430888	-0.415037	Not DE
CXCL16	0.57694	0.838295	1.62803	Not DE
CYB5B	0.400615	0.74921	0.969626	Not DE
CYB5R3	0.217813	0.597374	1.26748	Not DE
CYBA	0.23149	0.608357	1.5025	Not DE
CYBB	0.768928	0.939472	0.653197	Not DE
CYFIP1	0.0568399	0.34391	2.25634	Not DE
CYFIP2	0.524583	0.807296	0.662965	Not DE
DAB2	0.0782419	0.397776	2.70044	Not DE
DAP	6.73829e-11	8.44308e-08	1.62449	Upregulated
DAZAP2	0.350099	0.703446	0.95109	Not DE
DBI	0.562346	0.826239	0.647698	Not DE
DCTN1	0.709296	0.914258	1.08489	Not DE
DCTN4	0.407344	0.752806	1.34104	Not DE
DCTN6	0.187587	0.56645	-0.76184	Not DE
DDAH1	0.31303	0.681434	-0.76184	Not DE
DDAH2	0.527096	0.807296	0.959358	Not DE
DDIT4	0.839036	0.966369	-0.748461	Not DE
DDRGK1	0.911066	0.979683	0.607683	Not DE
DDX5	0.0362224	0.281741	-0.83289	Not DE
DEGS1	0.156513	0.520187	1.9386	Not DE
DEK	0.0790431	0.397776	-0.807355	Not DE
DERL1	0.069919	0.373734	1.58496	Not DE
DGKB	0.22886	0.606261	2.22239	Not DE
DHRS7	0.051125	0.330204	1.45457	Not DE
DKK3	0.0382819	0.288959	0.771731	Not DE
DLG1	0.0365315	0.281741	-1	Not DE
DLG4	0.913197	0.979683	0.662965	Not DE
DMTN	0.979714	0.994798	0.691878	Not DE
DNAJA1	0.658257	0.888788	1.22239	Not DE
DNAJA2	0.987941	0.998229	0.567041	Not DE
DNAJA4	0.947405	0.98688	0.206451	Not DE
DNAJB1	0.0880636	0.417969	-1.44746	Not DE
DNAJB11	0.00187526	0.061065	0.245112	Not DE
DNAJC5	0.00183119	0.061065	-0.925999	Not DE
DNAJC6	0.842449	0.966369	0.841302	Not DE
DNAJC8	0.990292	0.998229	0.459432	Not DE
DNASE2	0.00419396	0.101999	1.95936	Not DE
DNER	0.389695	0.74375	0.415037	Not DE
DNM1	0.573585	0.834729	1.02975	Not DE
DOC2A	0.749233	0.928497	0.841302	Not DE
DPP7	0.296446	0.668071	0.415037	Not DE
DPYSL2	0.0683052	0.371574	-0.122857	Not DE
DRAP1	0.14422	0.505021	0.642106	Not DE
DST	0.201189	0.583542	-0.63743	Not DE
DSTN	0.171917	0.55276	1.18763	Not DE
DTNA	0.200287	0.582274	-0.718229	Not DE
DUSP1	0.810466	0.961661	0.736966	Not DE
DYM	0.1627	0.530893	-0.710493	Not DE
DYNC1I2	0.636432	0.870026	0.567041	Not DE
DYNC1LI2	0.622849	0.859505	-0.863679	Not DE
DYNLL1	0.1098	0.449608	1.22239	Not DE
DYNLL2	0.930448	0.981802	0.11211	Not DE
DYNLRB1	0.133571	0.493871	1.01911	Not DE
ECH1	0.0685024	0.371574	1.37851	Not DE
ECHS1	0.952056	0.98688	0.289507	Not DE
EDIL3	0.583534	0.839414	1.03395	Not DE
EEF1A2	0.403316	0.75253	0.495208	Not DE
EEF1B2	0.583983	0.839414	0.843881	Not DE
EEF1G	0.988911	0.998229	-0.212994	Not DE
EEF2	0.285069	0.660664	-0.0130562	Not DE
EFHD2	0.578544	0.838295	0.718818	Not DE
EFR3A	0.59392	0.844701	0.624491	Not DE
EGLN1	0.317416	0.685728	-0.289507	Not DE
EHBP1L1	0.837835	0.966369	1.8413	Not DE
EID1	0.587374	0.840159	0.242857	Not DE
EIF1B	0.319562	0.687525	0.127756	Not DE
EIF3A	0.823664	0.966369	0.384664	Not DE
EIF4A1	0.68034	0.898643	0.777608	Not DE
EIF4A2	0.767912	0.939472	-0.263034	Not DE
EIF4E3	0.504759	0.799574	0.841302	Not DE
EIF4EBP2	0.688982	0.904921	0	Not DE
EIF4G2	0.666635	0.889557	0.313158	Not DE
EIF4H	0.478549	0.78556	-0.197939	Not DE
EIF5	0.54822	0.813886	1	Not DE
ELAVL3	0.120871	0.468501	-0.736966	Not DE
ELL2	0.628165	0.863038	0.485427	Not DE
ELMOD1	0.250117	0.633125	1.152	Not DE
EMC10	0.129542	0.485975	1.29768	Not DE
EMC4	0.691118	0.906004	0.7176	Not DE
EMC7	0.496676	0.794937	1	Not DE
ENC1	0.913886	0.979683	0.719372	Not DE
ENG	0.0290993	0.248613	2.20945	Not DE
ENO1	0.636723	0.870026	0.75743	Not DE
ENO2	0.812181	0.96192	0.736966	Not DE
EPB41L2	0.546877	0.81382	-0.40439	Not DE
EPN1	0.583325	0.839414	0.519374	Not DE
ERC2	0.938997	0.983749	-0.134301	Not DE
ERGIC3	0.997511	0.998678	0.313158	Not DE
ERMN	0.419413	0.76068	-1.86507	Not DE
ERO1A	0.279162	0.659511	-0.0374747	Not DE
ERP44	0.0219246	0.223345	2.54432	Not DE
ETFB	0.424354	0.76068	0.234465	Not DE
ETV5	0.184193	0.56567	1.70044	Not DE
EVI2A	0.608773	0.851331	0.624491	Not DE
EVI2B	0.311084	0.680699	1.13124	Not DE
EVL	0.925857	0.981802	0.442518	Not DE
EXOC7	0.856409	0.96741	0.450661	Not DE
FABP3	0.475086	0.78556	0.959358	Not DE
FAIM2	0.932892	0.98228	0.893085	Not DE
FAM107A	0.534837	0.808417	-0.478047	Not DE
FAM120A	0.0244943	0.227343	-0.40439	Not DE
FAM168A	0.448948	0.784811	0.671377	Not DE
FAM3C	0.605549	0.850644	1.19931	Not DE
FAM49A	0.931654	0.981802	0.584963	Not DE
FAM49B	0.130197	0.486974	-0.540568	Not DE
FBXL17	0.0355641	0.278512	-0.70044	Not DE
FBXO2	0.82594	0.966369	0.768674	Not DE
FBXO44	0.0174858	0.197385	-1.46949	Not DE
FBXW7	0.100277	0.430888	-0.655352	Not DE
FCER1G	0.492095	0.794937	1.67557	Not DE
FCGBP	0.0101433	0.174075	3.94017	Not DE
FCGR3A	0.750652	0.928497	0.959358	Not DE
FCGRT	0.918613	0.979683	1.46566	Not DE
FEZ1	0.913165	0.979683	-0.0790716	Not DE
FEZ2	0.826241	0.966369	0.736966	Not DE
FGF1	0.483006	0.785982	0.624491	Not DE
FIS1	0.849166	0.966369	0.0995357	Not DE
FKBP8	0.948485	0.98688	0.234465	Not DE
FLOT1	0.475602	0.78556	-0.0374747	Not DE
FMNL2	0.206408	0.592032	-0.662965	Not DE
FOLR2	0.450829	0.784811	3.92283	Not DE
FOS	0.538536	0.80967	0.0740006	Not DE
FPR1	0.470206	0.78556	1.73697	Not DE
FRA10AC1	0.00211496	0.0632751	-1.71049	Not DE
FRRS1L	0.7035	0.911003	0.736966	Not DE
FSCN1	0.00138741	0.0543257	1.6477	Not DE
FTH1	0.000560404	0.0350862	1.85588	Upregulated
FTL	0.000246254	0.0220397	3.05568	Upregulated
FUCA1	0.528049	0.807296	2.41504	Not DE
FXYD5	0.852474	0.966369	0.159199	Not DE
FXYD6	0.478218	0.78556	0.349942	Not DE
FXYD7	0.841764	0.966369	0.969626	Not DE
G3BP2	0.100299	0.430888	-0.652077	Not DE
GAA	0.304204	0.67344	0.447459	Not DE
GABARAP	0.297546	0.669344	0.799701	Not DE
GABBR2	0.0868458	0.413756	2.03953	Not DE
GABRA1	0.993478	0.998229	0.447459	Not DE
GABRB1	0.174037	0.555242	1.62449	Not DE
GABRB3	0.914351	0.979683	1.06711	Not DE
GABRG2	0.500931	0.797543	0.662965	Not DE
GADD45GIP1	0.38096	0.735454	0.681824	Not DE
GAL3ST4	0.737589	0.923755	2.54432	Not DE
GALNT2	0.0496104	0.325455	1.53051	Not DE
GAP43	0.595942	0.845459	-0.169925	Not DE
GAS7	0.333119	0.694506	0.623146	Not DE
GATM	0.0078825	0.157465	2.23947	Not DE
GBA	0.372565	0.729938	1.078	Not DE
GDAP1	0.254952	0.635765	0.174029	Not DE
GDE1	0.249109	0.631848	1.41504	Not DE
GDI1	0.922607	0.979683	0.59561	Not DE
GFAP	0.566113	0.82916	-0.69073	Not DE
GHITM	0.100414	0.430888	1.44057	Not DE
GIMAP4	0.498635	0.794937	-1.51096	Not DE
GJA1	0.0969151	0.430888	-0.36257	Not DE
GLRX	0.107145	0.446187	1.58496	Not DE
GLUL	0.00803792	0.157465	1.73171	Not DE
GM2A	0.0455919	0.319372	1.80735	Not DE
GNAI2	0.0274975	0.244633	1.87447	Not DE
GNAO1	0.505815	0.800235	-0.247928	Not DE
GNAQ	0.398604	0.748802	0.874469	Not DE
GNB1	0.172435	0.55276	-0.247928	Not DE
GNB2	0.308378	0.67789	1.16993	Not DE
GNB4	0.225968	0.60254	1.152	Not DE
GNG10	0.475672	0.78556	1.34104	Not DE
GNG2	0.218685	0.597374	1.41504	Not DE
GNG3	0.435154	0.768489	0.269187	Not DE
GNG7	0.272758	0.651584	1.30256	Not DE
GNPTG	0.212357	0.596218	1.41504	Not DE
GNS	0.158193	0.522711	1.51457	Not DE
GOLM1	0.416832	0.76068	0.329308	Not DE
GOT2	0.0539777	0.335896	2.078	Not DE
GPBP1	0.231593	0.608357	0.530515	Not DE
GPM6A	0.233549	0.609659	0.72379	Not DE
GPM6B	0.374268	0.730463	0.881356	Not DE
GPNMB	0.257718	0.635765	2.24286	Not DE
GPR34	0.492524	0.794937	0.814968	Not DE
GPRC5B	0.962028	0.987241	0.381871	Not DE
GPSM3	0.435082	0.768489	0.85561	Not DE
GPX4	0.872279	0.971423	0.584963	Not DE
GRB2	0.421689	0.76068	1	Not DE
GRIA2	0.777108	0.940789	1.25154	Not DE
GRIN1	0.957504	0.98688	0.628031	Not DE
GRINA	0.931418	0.981802	0.468149	Not DE
GRN	0.149491	0.51299	1.70922	Not DE
GSN	0.731167	0.921916	0.222392	Not DE
GSTO1	0.0560178	0.342392	2.078	Not DE
GSTP1	0.758427	0.933506	0.222392	Not DE
GUK1	0.57938	0.838295	0.678072	Not DE
GYPC	0.280472	0.659511	1.96963	Not DE
H1F0	0.862037	0.967861	0.222392	Not DE
H1FX	0.550655	0.816433	-0.285402	Not DE
H3F3A	0.750546	0.928497	0.335603	Not DE
HABP4	0.331646	0.694506	-0.0824622	Not DE
HADHA	0.848514	0.966369	0.530515	Not DE
HAGH	0.029267	0.248613	0.0554951	Not DE
HAMP	0.394573	0.744578	0	Not DE
HAVCR2	0.958966	0.98688	1.6009	Not DE
HCFC1R1	0.131347	0.488605	1.29768	Not DE
HCLS1	0.343158	0.701019	-0.866733	Not DE
HDGFL3	0.953126	0.98688	0.567041	Not DE
HEXB	0.372834	0.729938	0.678072	Not DE
HIGD2A	0.703097	0.911003	0.165059	Not DE
HIPK2	0.149821	0.51299	-1.22239	Not DE
HIPK3	0.0824817	0.408496	-0.551015	Not DE
HLF	0.746612	0.92848	0.485427	Not DE
HMGN3	0.642691	0.873419	0.607683	Not DE
HMOX1	0.0293654	0.248613	5.47681	Not DE
HNRNPA2B1	0.87528	0.971423	-0.0671142	Not DE
HNRNPA3	0.28488	0.660664	0.115477	Not DE
HNRNPC	0.330441	0.694506	0.203533	Not DE
HNRNPD	0.953913	0.98688	0.29956	Not DE
HNRNPF	0.919961	0.979683	0.313158	Not DE
HNRNPH3	0.537328	0.80967	-0.14439	Not DE
HNRNPUL2	0.350319	0.703446	-0.392317	Not DE
HOPX	0.456523	0.78556	1.45066	Not DE
HPCA	0.518757	0.807296	2.38466	Not DE
HPCAL1	0.15774	0.522711	1.67807	Not DE
HPCAL4	0.355717	0.710866	1.70044	Not DE
HPRT1	0.520718	0.807296	0.140863	Not DE
HSD17B11	0.572405	0.833981	0.5025	Not DE
HSD17B4	0.421324	0.76068	0.793549	Not DE
HSP90AA1	0.645265	0.875019	-0.526069	Not DE
HSP90AB1	0.000637507	0.0350862	-0.584963	Not DE
HSPA13	0.674173	0.893903	0.817136	Not DE
HSPA1A	0.307354	0.67789	-1.69459	Not DE
HSPA1B	0.0466555	0.31945	-2.51887	Not DE
HSPA2	0.0905851	0.419319	-1.58496	Not DE
HSPA8	0.346022	0.701019	0.510195	Not DE
HSPB1	0.570539	0.8332	-1.18569	Not DE
HSPB8	0.626496	0.862577	-1.11548	Not DE
HSPD1	0.627141	0.862577	-0.156119	Not DE
HSPE1	0.207416	0.592146	0.540568	Not DE
HSPH1	0.41919	0.76068	-0.767827	Not DE
HTRA1	4.88082e-05	0.0141347	2.66928	Upregulated
ICAM5	0.0390122	0.289553	2.73697	Not DE
IDS	0.960095	0.98688	0.544321	Not DE
IFI16	0.848125	0.966369	0.0339473	Not DE
IFI27L2	0.115222	0.462733	1.87447	Not DE
IFI30	0.0461011	0.31945	2.46911	Not DE
IFI6	0.0133626	0.174379	2.03562	Not DE
IFITM2	0.0128211	0.174075	-1.26303	Not DE
IFITM3	0.991802	0.998229	0.159199	Not DE
IFNGR1	0.739446	0.923755	0.762961	Not DE
IFNGR2	0.619463	0.85806	1.1375	Not DE
IGFBP5	0.0162972	0.189078	0.353637	Not DE
IGFBP7	0.663951	0.889557	0.561879	Not DE
IKBKB	0.28858	0.662301	-0.0901978	Not DE
ILF3	0.227167	0.604332	1	Not DE
INPP5F	0.859319	0.96741	-0.263034	Not DE
ISCU	0.522707	0.807296	0.174029	Not DE
ITFG1	0.0907373	0.419319	1.87447	Not DE
ITGAV	0.0200295	0.212873	1.45943	Not DE
ITGAX	0.539975	0.810286	1.58496	Not DE
ITGB1	0.480166	0.78556	0.917538	Not DE
ITGB2	0.606132	0.850644	1.30812	Not DE
ITGB5	0.0949663	0.430888	2.68806	Not DE
ITGB8	0.215864	0.596218	-1.07039	Not DE
ITM2B	0.332124	0.694506	-0.553936	Not DE
ITM2C	0.405519	0.75253	0.761213	Not DE
ITPK1	0.477885	0.78556	0.415037	Not DE
JUNB	0.861083	0.967657	0.557995	Not DE
JUND	0.311285	0.680699	-0.447459	Not DE
KCNAB2	0.0518182	0.331459	0.938599	Not DE
KCNMA1	0.0282445	0.246755	2.152	Not DE
KCNMB4	0.000648659	0.0350862	0.374396	Not DE
KCTD12	0.978065	0.994737	-0.438121	Not DE
KHDRBS3	0.460047	0.78556	0.0339473	Not DE
KIAA0513	0.521831	0.807296	1.02385	Not DE
KIAA0930	0.898369	0.978255	0.544321	Not DE
KIDINS220	0.512542	0.80579	-0.215729	Not DE
KIF1A	0.29206	0.662861	1.22239	Not DE
KIF1B	0.760795	0.9344	0.199309	Not DE
KIF3A	0.93005	0.981802	0.378512	Not DE
KIF3C	0.427124	0.762373	1.37851	Not DE
KIF5A	0.246282	0.627218	-1.12553	Not DE
KIF5B	0.450327	0.784811	-0.347923	Not DE
KIF5C	0.0639064	0.355888	0.686634	Not DE
KLC1	0.898947	0.978255	0.329308	Not DE
KLHL24	0.615471	0.857109	0.277534	Not DE
KMT2E	0.188513	0.56645	-0.438121	Not DE
KRTCAP2	0.210985	0.596218	1.19265	Not DE
KXD1	0.327303	0.692754	0.70044	Not DE
LAGE3	0.229546	0.606795	1.5025	Not DE
LAIR1	0.221141	0.598465	0.956931	Not DE
LAMP1	0.321065	0.688861	1.30004	Not DE
LAMP2	0.606429	0.850644	0.704544	Not DE
LAMP5	0.0648052	0.359296	2.53051	Not DE
LAMTOR1	0.0582717	0.345026	1.54432	Not DE
LAMTOR3	0.152461	0.516308	1.58496	Not DE
LAMTOR4	0.0119781	0.174075	1.72247	Not DE
LANCL1	0.888681	0.975058	0.624491	Not DE
LAP3	0.19281	0.571136	0.969626	Not DE
LAPTM5	0.0271382	0.244633	2.56847	Not DE
LASP1	0.38725	0.74375	1.25634	Not DE
LCP1	0.727521	0.921916	1.25634	Not DE
LCP2	0.280542	0.659511	-0.343954	Not DE
LDB2	0.268678	0.647692	-0.427421	Not DE
LDHB	0.135035	0.494474	0.29956	Not DE
LGALS1	0.000159581	0.0214856	2.11548	Upregulated
LGALS3BP	0.208935	0.592298	0.909802	Not DE
LGALS9	0.534729	0.808417	2.70044	Not DE
LGMN	0.000756858	0.0350862	3.8413	Upregulated
LHFPL2	0.117786	0.467043	1.94555	Not DE
LINGO1	0.381859	0.735454	1.38466	Not DE
LIPA	0.819998	0.964942	2.15826	Not DE
LITAF	0.182688	0.565381	1.5025	Not DE
LMAN2	0.481043	0.78556	0.662965	Not DE
LMBRD1	0.752129	0.928995	0.768674	Not DE
LMO2	0.0534597	0.335416	1.51937	Not DE
LMO3	0.608454	0.851331	-0.0861566	Not DE
LONP2	0.0150149	0.185887	-0.874469	Not DE
LPAR1	0.164835	0.536462	-1.19794	Not DE
LPCAT2	0.803725	0.959111	0.39079	Not DE
LRP1	0.0734089	0.384859	2.22239	Not DE
LRPAP1	0.556416	0.823127	0.685891	Not DE
LRRC47	0.160077	0.524479	-0.469485	Not DE
LRRC4B	0.802631	0.958719	0.552541	Not DE
LSAMP	0.767371	0.939472	0.736966	Not DE
LSM4	0.551239	0.816433	1.078	Not DE
LST1	0.459082	0.78556	1	Not DE
LTBP3	0.00833762	0.160724	0.874469	Not DE
LY6E	0.527365	0.807296	1.08489	Not DE
LY96	0.68275	0.899606	1.87447	Not DE
LYN	0.603495	0.850644	2.44478	Not DE
M6PR	0.0980162	0.430888	1.38628	Not DE
MAF1	0.606907	0.850644	-0.197939	Not DE
MAFB	0.0151321	0.185887	1.41504	Not DE
MAGED1	0.0990302	0.430888	0.965235	Not DE
MAGED2	0.585751	0.839755	0.628031	Not DE
MAN1A1	0.0283582	0.246755	1.51937	Not DE
MAN2B1	0.894884	0.977585	3.29768	Not DE
MAOB	0.874701	0.971423	0.49304	Not DE
MAP1A	0.937294	0.982929	0.29956	Not DE
MAP1B	0.281773	0.660664	0.183712	Not DE
MAP2	0.561374	0.826239	0.508147	Not DE
MAP2K1	0.694271	0.908548	-0.0489096	Not DE
MAP2K4	0.880838	0.971423	0.647698	Not DE
MAP4	0.338328	0.699076	1.22239	Not DE
MAP4K4	0.495281	0.794937	-0.337035	Not DE
MAP7D1	0.0978277	0.430888	0.39776	Not DE
MAPK1	0.252721	0.634234	0.567041	Not DE
MAPK10	0.51074	0.805502	0.159199	Not DE
MAPK3	0.102437	0.433628	1.58496	Not DE
MAPRE2	0.00105728	0.0456816	-0.954196	Downregulated
MAPRE3	0.727609	0.921916	0.909802	Not DE
MAPT	0.81565	0.963251	-0.0577155	Not DE
MARCH6	0.577905	0.838295	0.203533	Not DE
MARCKS	0.264977	0.645947	0.690672	Not DE
MARCKSL1	0.903877	0.979683	0.165059	Not DE
MAT2B	0.000762749	0.0350862	-1.80735	Downregulated
MBD2	0.208931	0.592298	-0.427421	Not DE
MBOAT7	0.0842537	0.413069	0.736966	Not DE
MBP	0.0866001	0.413756	-2.08055	Not DE
MCF2L	0.078736	0.397776	-1.40439	Not DE
MCL1	0.893423	0.977585	0.462343	Not DE
MEA1	0.953379	0.98688	0.125531	Not DE
MED25	0.160158	0.524479	1.66297	Not DE
MEF2C	0.113474	0.460139	-0.50696	Not DE
MERTK	0.877788	0.971423	0.616671	Not DE
METRNL	0.0188109	0.210447	2.152	Not DE
METTL26	0.514542	0.807296	1.03395	Not DE
METTL7A	0.172489	0.55276	-0.545434	Not DE
METTL9	0.848347	0.966369	0.289507	Not DE
MFF	0.882941	0.972166	0.302563	Not DE
MFSD1	0.405221	0.75253	0.758992	Not DE
MGAT1	0.849235	0.966369	0.165059	Not DE
MGAT4A	0.223277	0.60254	1.52356	Not DE
MGST2	0.0298042	0.249302	0.874469	Not DE
MGST3	0.0790473	0.397776	1.63743	Not DE
MICOS10	0.742783	0.926077	0.514573	Not DE
MIF	0.922503	0.979683	0.572579	Not DE
MINK1	0.144966	0.505021	-0.447459	Not DE
MLF2	0.716456	0.917749	0.807355	Not DE
MLLT11	0.177092	0.556625	1	Not DE
MLLT6	0.257569	0.635765	-0.646363	Not DE
MLX	0.00524519	0.119495	-1.58496	Not DE
MMD	0.672653	0.893779	0.63743	Not DE
MMP24OS	0.400574	0.74921	0.49304	Not DE
MOAP1	0.476688	0.78556	0.671377	Not DE
MPC2	0.188515	0.56645	0.688056	Not DE
MPP1	0.0583764	0.345026	1.53051	Not DE
MPV17	0.0070975	0.148219	1.92961	Not DE
MRFAP1L1	0.0153419	0.186635	-0.662965	Not DE
MRTFB	0.850864	0.966369	0.5025	Not DE
MS4A6A	0.463	0.78556	0.881356	Not DE
MS4A7	0.140277	0.505021	1.36257	Not DE
MSN	0.323688	0.689321	0.917538	Not DE
MSR1	0.141157	0.505021	2.77761	Not DE
MT2A	0.0573818	0.344016	1.6545	Not DE
MT3	0.0242725	0.227343	0.868755	Not DE
MTCH1	0.664695	0.889557	0.874469	Not DE
MTDH	0.348875	0.702797	1.22239	Not DE
MTSS1	0.725383	0.921916	0.544321	Not DE
MTSS2	0.683991	0.900253	-0.314873	Not DE
MTURN	0.0807885	0.404912	-0.973033	Not DE
MX1	0.0487665	0.321602	1.37851	Not DE
MXI1	0.0159326	0.188335	-1.3505	Not DE
MXRA7	0.677569	0.897326	0.768674	Not DE
MYADM	0.0243892	0.227343	2.5025	Not DE
MYDGF	0.114795	0.462733	1.58496	Not DE
MYEF2	0.109314	0.449608	-0.710493	Not DE
MYH10	0.503538	0.799266	1.06711	Not DE
MYL6	0.000322405	0.0252484	1.81139	Upregulated
MYL6B	0.529726	0.807296	1.152	Not DE
MYO9B	0.0100137	0.174075	-1.58496	Not DE
N4BP2L2	0.125999	0.47697	-0.455679	Not DE
NAA20	0.171162	0.552746	1.58496	Not DE
NAA38	0.538026	0.80967	1.06711	Not DE
NAP1L5	0.886661	0.974549	0.165059	Not DE
NAPA	0.0754498	0.392277	1.61143	Not DE
NAPB	0.503094	0.799266	0.924051	Not DE
NARS	0.81346	0.96192	0.616671	Not DE
NBL1	0.0232124	0.225466	1.85561	Not DE
NCAM1	0.379658	0.734566	1	Not DE
NCAN	0.00404098	0.101267	2.11548	Not DE
NCDN	0.544904	0.813364	0.378512	Not DE
NCEH1	0.480883	0.78556	1.078	Not DE
NCK2	0.00147105	0.0558553	1.11548	Not DE
NCKAP1	0.720491	0.918388	1	Not DE
NCL	0.342139	0.701019	0.332575	Not DE
NCOR2	0.793701	0.952593	0.530515	Not DE
NCS1	0.990927	0.998229	0.103093	Not DE
NDFIP1	0.560099	0.826239	0.540568	Not DE
NDRG2	0.022499	0.223741	-0.584963	Not DE
NDRG4	0.27457	0.651584	1.27633	Not DE
NDUFA1	0.580794	0.838571	-0.0324215	Not DE
NDUFA10	0.494674	0.794937	1.18057	Not DE
NDUFA2	0.997526	0.998678	0.302563	Not DE
NDUFA3	0.190552	0.569837	0.593375	Not DE
NDUFA4	0.864867	0.968434	0.523562	Not DE
NDUFA8	0.0597483	0.349067	0.335603	Not DE
NDUFAB1	0.475646	0.78556	0.473931	Not DE
NDUFAF8	0.00952251	0.174075	2.03953	Not DE
NDUFB10	0.826226	0.966369	0.384664	Not DE
NDUFB5	0.411879	0.756723	0	Not DE
NDUFB6	0.331347	0.694506	0.106915	Not DE
NDUFB7	0.940479	0.984478	0.436099	Not DE
NDUFB8	0.960101	0.98688	0.415037	Not DE
NDUFB9	0.472568	0.78556	0.774933	Not DE
NDUFC1	0.220376	0.597686	1.51937	Not DE
NDUFC2	0.887853	0.975005	0.652077	Not DE
NDUFS2	0.0893937	0.419319	1.95936	Not DE
NDUFS4	0.807473	0.961661	-0.040642	Not DE
NDUFS6	0.476241	0.78556	0.965235	Not DE
NDUFV1	0.32513	0.689321	1.22239	Not DE
NDUFV2	0.699152	0.911003	0.174029	Not DE
NECAP1	0.333799	0.694769	1.54432	Not DE
NEFL	0.995042	0.998229	0.280108	Not DE
NEFM	0.274275	0.651584	-0.36257	Not DE
NEK6	0.177854	0.556625	1.28011	Not DE
NELL2	0.844568	0.966369	1.41504	Not DE
NENF	0.313389	0.681434	1.30812	Not DE
NFE2L1	0.00730313	0.150013	2.18763	Not DE
NFKBIA	0.0463367	0.31945	-1.24393	Not DE
NGRN	0.921608	0.979683	0.384664	Not DE
NHP2	0.621118	0.85806	0.843881	Not DE
NINJ1	0.736458	0.923755	0.82103	Not DE
NME1	0.737448	0.923755	0.544321	Not DE
NME2	0.850633	0.966369	0.222392	Not DE
NOP56	0.212188	0.596218	1.1375	Not DE
NPC2	0.272396	0.651584	1.11905	Not DE
NPDC1	0.714861	0.917746	0.888969	Not DE
NPL	0.595131	0.845459	3.0199	Not DE
NPTN	0.182745	0.565381	1.18763	Not DE
NPTX1	0.219784	0.597374	2.1592	Not DE
NPTXR	0.357747	0.711697	2.76081	Not DE
NQO1	0.191739	0.570523	1.73697	Not DE
NRCAM	0.314885	0.681434	2.35364	Not DE
NRGN	0.984347	0.997079	0.188152	Not DE
NRN1	0.391142	0.74375	1.76081	Not DE
NRP1	0.000230935	0.0220397	2.77259	Upregulated
NRXN1	0.915747	0.979683	1.3112	Not DE
NSF	0.579305	0.838295	0.642106	Not DE
NSG2	0.757769	0.933506	1.33065	Not DE
NSMF	0.766006	0.939145	0.628031	Not DE
NTRK2	0.361033	0.715782	0	Not DE
NUCB1	5.91348e-05	0.0141347	1.84388	Upregulated
NUCKS1	0.503927	0.799266	0.0780025	Not DE
NUDC	0.00441731	0.104432	-0.632268	Not DE
NUDT3	0.828107	0.966369	0.275634	Not DE
NUPR1	0.0172974	0.197033	-1.51457	Not DE
OAZ1	0.14605	0.506926	0.827731	Not DE
OAZ2	0.479896	0.78556	1.02975	Not DE
OCIAD1	0.704519	0.911003	0.442518	Not DE
OGA	0.103722	0.436118	-0.736966	Not DE
OLFM1	0.534859	0.808417	0.981384	Not DE
OLFML3	0.00219301	0.0635056	2.926	Not DE
OLR1	0.635822	0.870026	3.27302	Not DE
OPTN	0.773457	0.939472	1	Not DE
OS9	0.00897937	0.170344	1.20163	Not DE
OSTF1	0.219656	0.597374	1.11548	Not DE
OSTM1	0.0479442	0.320883	2.078	Not DE
P2RY11	0.000656593	0.0350862	2.9386	Upregulated
P2RY12	0.746872	0.92848	3.73697	Not DE
P4HA1	0.474864	0.78556	-0.736966	Not DE
P4HTM	0.545601	0.813364	-0.169925	Not DE
PA2G4	0.523169	0.807296	0.203533	Not DE
PACSIN1	0.667618	0.889557	0.345775	Not DE
PADI2	0.391439	0.74375	1.35364	Not DE
PAFAH1B1	0.618528	0.85806	0.384664	Not DE
PAFAH1B2	0.98349	0.997017	0.378512	Not DE
PAM	0.802605	0.958719	0.777608	Not DE
PBXIP1	0.00991413	0.174075	-1.6845	Not DE
PCMT1	0.498659	0.794937	0.521953	Not DE
PCNX2	0.00497057	0.115336	-1.22239	Not DE
PCSK1N	0.620024	0.85806	1.28951	Not DE
PDE8A	0.0134994	0.174379	-1.34395	Not DE
PDHA1	0.73547	0.923755	0.817136	Not DE
PDIA3	0.566449	0.82916	0.624491	Not DE
PDIA6	0.704178	0.911003	2.77259	Not DE
PDK4	0.845837	0.966369	-2.76939	Not DE
PDXK	0.547614	0.813886	0.282934	Not DE
PEA15	0.145098	0.505021	0.161589	Not DE
PEBP1	0.771327	0.939472	0.726982	Not DE
PEG3	0.347432	0.701019	-0.716207	Not DE
PEX5L	0.0223993	0.223741	-0.796467	Not DE
PFDN2	0.469332	0.78556	0	Not DE
PFDN5	0.813755	0.96192	0.49304	Not DE
PFKFB3	0.484682	0.787687	-0.754888	Not DE
PFKP	0.591042	0.841563	0	Not DE
PFN1	0.0132507	0.174379	2.05063	Not DE
PFN2	0.880715	0.971423	0.31946	Not DE
PGAM1	0.0487072	0.321602	1.75743	Not DE
PGM2L1	0.311059	0.680699	0.917538	Not DE
PGRMC1	0.0528072	0.334179	1.32193	Not DE
PHACTR1	0.155509	0.518225	-0.14439	Not DE
PHGDH	0.00127925	0.0534299	-2.90689	Not DE
PHPT1	0.874733	0.971423	0.473931	Not DE
PHYHIP	0.303822	0.67344	0.793549	Not DE
PI4KA	0.33701	0.697972	0.710493	Not DE
PICALM	0.945902	0.98688	0.0740006	Not DE
PIK3AP1	0.00223004	0.0635056	0.777608	Not DE
PIK3R1	0.390689	0.74375	-0.200299	Not DE
PIN1	0.0768601	0.394938	0.683526	Not DE
PINK1	0.298907	0.670002	1.36257	Not DE
PIP4K2B	0.460448	0.78556	-0.375509	Not DE
PITHD1	0.936864	0.982929	0.341037	Not DE
PITPNA	0.0395036	0.291165	1.16993	Not DE
PJA2	0.641191	0.873419	0.977974	Not DE
PKM	0.694644	0.908548	0.847997	Not DE
PLA2G15	0.20494	0.591682	1.22239	Not DE
PLAAT4	0.194897	0.575269	0.611435	Not DE
PLAUR	0.0505254	0.328023	2.53051	Not DE
PLBD2	0.0997469	0.430888	1.44057	Not DE
PLD3	6.76841e-05	0.0141347	2.8357	Upregulated
PLD4	0.00163593	0.0602888	3	Not DE
PLEKHB1	0.292572	0.662861	-0.763933	Not DE
PLEKHB2	0.66115	0.889557	0.847997	Not DE
PLEKHO1	0.468702	0.78556	0.544321	Not DE
PLP1	0.186107	0.56645	-1.14975	Not DE
PLTP	0.128709	0.484303	2.64257	Not DE
PLXDC2	0.596477	0.845459	0.982722	Not DE
PLXND1	0.266517	0.646866	1.67807	Not DE
PMP2	0.466712	0.78556	0.129283	Not DE
PMP22	0.0138001	0.176444	-0.874469	Not DE
PMVK	0.438759	0.772141	0.929611	Not DE
PNMA1	0.430556	0.765229	0.510195	Not DE
PNMA2	0.868601	0.970881	-0.0740006	Not DE
PNRC1	0.177889	0.556625	-0.669851	Not DE
POLD4	0.0598958	0.349067	1.77259	Not DE
POLR1D	0.189129	0.566933	1.22239	Not DE
POLR2E	0.102276	0.433628	1.55254	Not DE
POLR2I	0.89111	0.976868	0.415037	Not DE
POLR2K	0.968784	0.988507	0.544321	Not DE
POLR2L	0.0118791	0.174075	1.68182	Not DE
PON2	0.493002	0.794937	0.0365259	Not DE
PPDPF	0.511715	0.805502	1.04731	Not DE
PPIA	0.332798	0.694506	1.03953	Not DE
PPM1B	0.0411905	0.298334	-1.08246	Not DE
PPP1R7	0.241538	0.621627	1.30256	Not DE
PPP1R9B	0.90956	0.979683	0.530515	Not DE
PPP2R2C	0.720331	0.918388	0.125531	Not DE
PPP3CA	0.845343	0.966369	-0.125531	Not DE
PPP3CB	0.561418	0.826239	1.22239	Not DE
PPP3R1	0.18028	0.560524	-0.50696	Not DE
PPT1	0.0855517	0.413756	1.85798	Not DE
PRDM2	0.188308	0.56645	-1.2854	Not DE
PRDX2	0.793686	0.952593	0.695145	Not DE
PRDX5	0.069459	0.373734	1.95936	Not DE
PREPL	0.790628	0.952076	-0.0614005	Not DE
PRKACA	0.0250447	0.230743	1.42786	Not DE
PRKACB	0.341469	0.701019	1.19265	Not DE
PRKAR1A	0.340574	0.700721	0.302563	Not DE
PRKAR1B	0.878288	0.971423	0.716207	Not DE
PRKCA	0.335804	0.697455	1.62449	Not DE
PRKCB	0.879612	0.971423	0.710493	Not DE
PRMT2	0.423657	0.76068	-0.040642	Not DE
PRNP	0.298537	0.670002	0.874469	Not DE
PRPF19	0.252066	0.634234	1.45066	Not DE
PRXL2A	0.306221	0.67671	0.683526	Not DE
PSAP	0.00259628	0.0711661	1.92101	Not DE
PSD3	0.858358	0.96741	0.557995	Not DE
PSMB1	0.376355	0.733394	0.712718	Not DE
PSMB10	0.13799	0.498941	1.41504	Not DE
PSMB5	0.0563653	0.342843	1.38466	Not DE
PSMC3	0.0473527	0.320883	1.26303	Not DE
PSMC4	0.134775	0.494474	1.48543	Not DE
PSMC5	0.863835	0.968144	0.570316	Not DE
PSMD3	0.062059	0.353454	2.152	Not DE
PSME1	0.515429	0.807296	-0.36257	Not DE
PTGDS	0.96147	0.987241	0.119582	Not DE
PTMS	0.517949	0.807296	-0.0443941	Not DE
PTN	0.015928	0.188335	2.36923	Not DE
PTPRN	0.000171473	0.0214856	2.25634	Upregulated
PTPRN2	0.219316	0.597374	1.55254	Not DE
PTPRS	0.851694	0.966369	0.415037	Not DE
PURA	0.244882	0.626199	1.41504	Not DE
PYGB	0.44316	0.776615	0.0995357	Not DE
PYURF	0.0824694	0.408496	1.6477	Not DE
QDPR	0.314533	0.681434	-0.956931	Not DE
QKI	0.43607	0.768489	-0.0703893	Not DE
RAB10	0.827957	0.966369	-0.0641303	Not DE
RAB11B	0.183541	0.56567	0.607683	Not DE
RAB11FIP4	0.727195	0.921916	-0.447459	Not DE
RAB13	0.245434	0.626333	1.11548	Not DE
RAB14	0.590288	0.841446	0.906891	Not DE
RAB18	0.154775	0.518225	-0.530515	Not DE
RAB3A	0.950798	0.98688	0.105353	Not DE
RAB5C	0.000753274	0.0350862	1.83007	Upregulated
RAB6A	0.0478409	0.320883	-0.765535	Not DE
RAB6B	0.974433	0.992654	0.534777	Not DE
RAB7A	0.644731	0.875019	0.959358	Not DE
RABAC1	0.976474	0.993925	0.203533	Not DE
RABGAP1L	0.61288	0.856119	0.736966	Not DE
RAC1	0.133617	0.493871	1.09954	Not DE
RACK1	0.450734	0.784811	0.289507	Not DE
RANBP9	0.801108	0.958719	0.450661	Not DE
RAP1A	0.6698	0.890933	0.929611	Not DE
RASSF2	0.0349258	0.278512	-0.906891	Not DE
RB1CC1	0.543721	0.812986	-0.246161	Not DE
RBM33	0.0162667	0.189078	-0.947533	Not DE
RBP4	0.177331	0.556625	1.95936	Not DE
RBX1	0.19775	0.578926	0.222392	Not DE
RCAN2	0.420773	0.76068	1.25634	Not DE
RDH11	0.11933	0.467252	1.558	Not DE
REEP2	0.115053	0.462733	0.63743	Not DE
REEP5	0.284213	0.660664	1.15754	Not DE
RER1	0.170879	0.552746	1.48543	Not DE
RERE	0.606211	0.850644	-0.0374747	Not DE
REXO2	0.142753	0.505021	0.187627	Not DE
RGCC	0.0113292	0.174075	1.65605	Not DE
RGS1	0.88106	0.971423	-0.154328	Not DE
RHBDD2	0.0501549	0.327313	2.27302	Not DE
RHOA	0.43183	0.765322	-0.263034	Not DE
RHOB	0.941557	0.984784	0.189478	Not DE
RHOC	0.527653	0.807296	0.847997	Not DE
RIMS3	0.287912	0.662301	-0.36257	Not DE
RIN2	0.0128515	0.174075	0.830075	Not DE
RNASE1	0.0224789	0.223741	1.91754	Not DE
RNASEK	0.138175	0.498941	1.36257	Not DE
RNASET2	0.906418	0.979683	0.275634	Not DE
RNF103	0.00688275	0.146171	-1.848	Not DE
RNF11	0.344976	0.701019	0.374396	Not DE
RNF130	0.94726	0.98688	0.131245	Not DE
RNF181	0.100197	0.430888	0.115477	Not DE
RNF187	0.117549	0.467043	-0.337035	Not DE
RNF19A	0.0608733	0.351494	-1.22239	Not DE
RNF7	0.0989072	0.430888	1.47393	Not DE
RNH1	0.125151	0.47609	1.66297	Not DE
RSRP1	0.0611894	0.351699	-1.3505	Not DE
RTF2	0.351457	0.704601	-0.616671	Not DE
RTL8C	0.410613	0.756615	1.19931	Not DE
RTN1	0.935046	0.982929	0.552541	Not DE
RTN3	0.49004	0.794333	0.718818	Not DE
RTN4	0.0887284	0.419319	-0.402759	Not DE
RUFY3	0.774891	0.939472	0.557995	Not DE
RUNDC3A	0.15227	0.516308	1.34577	Not DE
S100A1	0.642218	0.873419	0.126912	Not DE
S100A10	0.748052	0.928497	1.31316	Not DE
S100A11	0.0199787	0.212873	2.14086	Not DE
S100A13	0.42412	0.76068	0.904422	Not DE
S100A6	0.143496	0.505021	1.30812	Not DE
S100A8	0.241606	0.621627	-2.20726	Not DE
S100A9	0.406451	0.75253	-1.0384	Not DE
S100B	0.916071	0.979683	0.415037	Not DE
SACM1L	0.378342	0.734286	0.180572	Not DE
SAFB	0.673922	0.893903	0.341037	Not DE
SAMHD1	0.910574	0.979683	0.519374	Not DE
SAP18	0.0336268	0.271835	-0.625604	Not DE
SARAF	0.831206	0.966369	0.374396	Not DE
SAT1	0.345605	0.701019	1.27065	Not DE
SCAMP2	0.289837	0.662711	1.44478	Not DE
SCAMP4	0.237118	0.617689	1.34104	Not DE
SCAMP5	0.994852	0.998229	0.517399	Not DE
SCARB2	0.107199	0.446187	0.668794	Not DE
SCD	0.518492	0.807296	0.415037	Not DE
SCD5	0.846496	0.966369	0.142958	Not DE
SCG2	0.541955	0.812284	1.28951	Not DE
SCG3	0.208605	0.592298	0.678072	Not DE
SCIN	0.771753	0.939472	1.54432	Not DE
SCN1B	0.0389203	0.289553	-0.337035	Not DE
SCN2A	0.529398	0.807296	0.736966	Not DE
SCN3B	0.414797	0.759855	2.152	Not DE
SCPEP1	0.836549	0.966369	0.49304	Not DE
SCRN1	0.102116	0.433628	0.0554951	Not DE
SDC3	0.177767	0.556625	1.41504	Not DE
SDF4	0.290377	0.662737	1.19265	Not DE
SEC11A	0.426465	0.762373	0.510195	Not DE
SEC11C	0.78598	0.949084	-0.0443941	Not DE
SEC13	0.37857	0.734286	0.222392	Not DE
SEC61A1	0.022912	0.225374	2.03953	Not DE
SEC62	0.004233	0.101999	-0.746714	Not DE
SEL1L	0.464504	0.78556	-0.0255351	Not DE
SELENOF	0.178528	0.556625	-0.311944	Not DE
SELENOH	0.131412	0.488605	1.47393	Not DE
SELENOM	0.739313	0.923755	0.695145	Not DE
SELENOP	0.44129	0.774421	0.817136	Not DE
SELENOT	0.404538	0.75253	0.929611	Not DE
SELENOW	0.952317	0.98688	0.311202	Not DE
SENP6	0.838749	0.966369	0	Not DE
SEPTIN11	0.323586	0.689321	1.152	Not DE
SEPTIN3	0.495661	0.794937	0.830075	Not DE
SEPTIN4	0.0841235	0.413069	-0.862496	Not DE
SEPTIN5	0.519429	0.807296	0.714598	Not DE
SEPTIN8	0.904649	0.979683	0.0264722	Not DE
SERINC1	0.736288	0.923755	0.564785	Not DE
SERINC3	0.46793	0.78556	-0.0946369	Not DE
SERP1	0.520107	0.807296	0.736966	Not DE
SERPINA1	0.35692	0.711697	0.454566	Not DE
SERPINA3	0.147487	0.510501	-1.4021	Not DE
SERPINB6	0.992894	0.998229	0.206451	Not DE
SERPINF1	0.0115839	0.174075	2.1375	Not DE
SERPING1	0.531085	0.807296	0.662965	Not DE
SERPINI1	0.998809	0.998809	0.561879	Not DE
SETD3	0.379887	0.734566	-0.478047	Not DE
SEZ6L2	0.0124596	0.174075	2.9386	Not DE
SH3BGRL3	0.0019494	0.061065	2.14296	Not DE
SH3GL2	0.455858	0.78556	2.03953	Not DE
SHISA5	0.134174	0.494469	1.54432	Not DE
SHTN1	0.0952767	0.430888	-0.628031	Not DE
SIRPA	0.137272	0.498756	-0.0824622	Not DE
SLA	0.408315	0.753488	0.70044	Not DE
SLC11A1	0.122642	0.472831	0.843881	Not DE
SLC15A3	0.057836	0.345026	2.47393	Not DE
SLC16A3	0.731077	0.921916	2.66297	Not DE
SLC1A2	0.928296	0.981802	0.807355	Not DE
SLC1A3	0.361017	0.715782	-0.744441	Not DE
SLC22A17	0.17415	0.555242	1.53842	Not DE
SLC23A2	0.666334	0.889557	0.695145	Not DE
SLC25A23	0.527194	0.807296	1.18763	Not DE
SLC25A4	0.329697	0.694506	0.807355	Not DE
SLC25A6	0.21135	0.596218	1.30256	Not DE
SLC2A1	0.0376798	0.286138	-1.43296	Not DE
SLC2A5	0.868078	0.970881	1.16227	Not DE
SLC30A9	0.372251	0.729938	1.18057	Not DE
SLC31A1	0.0910253	0.419319	2	Not DE
SLC38A2	0.149861	0.51299	-0.485427	Not DE
SLC39A10	0.834149	0.966369	0.602665	Not DE
SLC3A2	0.00261264	0.0711661	2.38904	Not DE
SLC44A1	0.717792	0.917749	-0.285402	Not DE
SLC6A17	0.155483	0.518225	1.73697	Not DE
SLC7A5	0.0236584	0.227343	1.03395	Not DE
SLC7A7	0.319894	0.687525	0.807355	Not DE
SLC7A8	0.0193921	0.212873	1.91754	Not DE
SLC8A1	0.899351	0.978255	0.0365259	Not DE
SLCO2B1	0.662234	0.889557	1.0555	Not DE
SMAP2	0.56828	0.830869	-0.424498	Not DE
SMARCA2	0.619601	0.85806	0.332575	Not DE
SMARCA5	0.851918	0.966369	0.5025	Not DE
SMDT1	0.377616	0.734286	-0.289507	Not DE
SMIM15	0.45563	0.78556	0.807355	Not DE
SMIM29	0.0215889	0.221729	1.54432	Not DE
SMS	0.538919	0.80967	0.415037	Not DE
SNAP25	0.870881	0.971423	0.146728	Not DE
SNCA	0.213918	0.596218	-0.415037	Not DE
SNCB	0.0858527	0.413756	0.681824	Not DE
SNCG	0.835396	0.966369	-0.530515	Not DE
SNRPN	0.62562	0.862378	1.44057	Not DE
SNU13	0.411563	0.756723	0.025091	Not DE
SNX1	0.258264	0.635765	-0.263034	Not DE
SNX27	0.399354	0.749087	-0.392317	Not DE
SNX3	0.291473	0.662861	-0.337035	Not DE
SOAT1	0.653879	0.883829	1.95936	Not DE
SOD1	0.075309	0.392277	-0.83289	Not DE
SOD2	0.0115003	0.174075	1.82443	Not DE
SOGA3	0.682781	0.899606	0.378512	Not DE
SORL1	0.871745	0.971423	0.122857	Not DE
SORT1	0.39288	0.744578	-0.442005	Not DE
SPARC	0.0080429	0.157465	-1.62803	Not DE
SPARCL1	0.242351	0.622266	0.763933	Not DE
SPCS1	0.53154	0.807296	0.602665	Not DE
SPECC1	0.226013	0.60254	-0.584963	Not DE
SPG21	0.0128612	0.174075	2.66297	Not DE
SPI1	0.451595	0.784811	0.565597	Not DE
SPIN1	0.78699	0.949084	0.521953	Not DE
SPINT2	0.615641	0.857109	0.222392	Not DE
SPOCK1	0.775271	0.939472	0.736966	Not DE
SPOCK2	0.324398	0.689321	1.18763	Not DE
SPP1	0.000283215	0.0236579	3.53374	Upregulated
SPRYD3	0.73385	0.923755	1.152	Not DE
SPTAN1	0.701034	0.911003	-0.263034	Not DE
SPTBN1	0.605553	0.850644	1.11548	Not DE
SPTSSA	0.0700938	0.373734	1.80735	Not DE
SQSTM1	0.0170676	0.196199	1.05889	Not DE
SRGN	0.606924	0.850644	0.878438	Not DE
SRI	0.93743	0.982929	0.530515	Not DE
SRPK2	0.214384	0.596218	0.473931	Not DE
SRSF4	0.00678675	0.146171	-1.1375	Not DE
SSR2	0.880865	0.971423	0.567041	Not DE
ST6GAL1	0.586539	0.839924	0.631355	Not DE
STAB1	0.455721	0.78556	2.59637	Not DE
STAU1	0.0603207	0.349916	-0.0759489	Not DE
STAU2	0.523164	0.807296	0.736966	Not DE
STK24	0.948711	0.98688	0.415037	Not DE
STMN2	0.519771	0.807296	-0.341037	Not DE
STMN3	0.992686	0.998229	0.530515	Not DE
STMN4	0.833102	0.966369	0.0780025	Not DE
STOM	0.795535	0.953881	0.5025	Not DE
STRAP	0.237705	0.617934	1.27302	Not DE
STT3A	0.121145	0.468501	1.66297	Not DE
STT3B	0.089776	0.419319	1.38466	Not DE
STUB1	0.423004	0.76068	-0.125531	Not DE
STX12	0.224124	0.60254	1.03395	Not DE
STX1A	0.253086	0.634234	1.38466	Not DE
STX1B	0.123497	0.474666	0.349942	Not DE
STX7	0.877608	0.971423	-0.726982	Not DE
STXBP1	0.774843	0.939472	0.597241	Not DE
SUMO2	0.0698035	0.373734	1.3744	Not DE
SUMO3	0.835486	0.966369	0.289507	Not DE
SUN2	0.532549	0.807849	0.454566	Not DE
SV2A	0.258235	0.635765	1.39232	Not DE
SV2B	0.480061	0.78556	0.302563	Not DE
SYN1	0.120494	0.468501	1.50901	Not DE
SYN2	0.79099	0.952076	1.47393	Not DE
SYNGR1	0.488606	0.793035	0.917538	Not DE
SYNGR2	0.391486	0.74375	1.16046	Not DE
SYNGR3	0.956659	0.98688	1.22239	Not DE
SYP	0.0466346	0.31945	2.64599	Not DE
SYT1	0.653615	0.883829	0.36257	Not DE
SYT11	0.185032	0.56645	1.35755	Not DE
SYT5	0.42826	0.763314	3.70044	Not DE
SYT7	0.542789	0.812562	1.68806	Not DE
TAB2	0.216583	0.596437	-0.76184	Not DE
TACC1	0.710685	0.914258	0.662965	Not DE
TAF10	0.144811	0.505021	1.07039	Not DE
TAGLN3	0.959484	0.98688	0	Not DE
TAOK1	0.264512	0.645947	1.03395	Not DE
TAPBP	0.597484	0.84593	0.495957	Not DE
TBC1D9B	0.620856	0.85806	-0.125531	Not DE
TBCB	0.471936	0.78556	0.959358	Not DE
TCEAL2	0.942515	0.984964	0.0721498	Not DE
TCEAL3	0.0335649	0.271835	-0.584963	Not DE
TCEAL4	0.686883	0.90311	0.454566	Not DE
TCEAL8	0.617238	0.85806	0.85561	Not DE
TERF2IP	0.187444	0.56645	1.43741	Not DE
TF	0.482999	0.785982	-0.0515303	Not DE
TGFBI	0.0230231	0.225374	3	Not DE
TGFBR1	0.453276	0.78556	1.60266	Not DE
TGOLN2	0.332695	0.694506	0.883186	Not DE
THRA	0.959208	0.98688	0.530515	Not DE
THY1	0.125387	0.47609	1.88634	Not DE
TIMM13	0.0570896	0.34391	2.03953	Not DE
TIMM23	0.0324882	0.266063	0.917538	Not DE
TIMP1	0.000207755	0.0220397	3.61891	Upregulated
TIMP2	0.000784049	0.0350862	1.98903	Upregulated
TJP1	0.042079	0.301286	-1.19794	Not DE
TLK1	0.0481453	0.320883	-1	Not DE
TLR2	0.0129202	0.174075	0.347923	Not DE
TM9SF2	0.314125	0.681434	0.70044	Not DE
TM9SF3	0.0127383	0.174075	1.97575	Not DE
TMBIM1	0.118217	0.467252	1.68806	Not DE
TMCO1	0.0544189	0.335896	0.874469	Not DE
TMED2	0.416847	0.76068	1.09311	Not DE
TMED4	0.471005	0.78556	1	Not DE
TMED7	0.58091	0.838571	0.662965	Not DE
TMEM130	0.937173	0.982929	1.68806	Not DE
TMEM176A	0.286309	0.66189	1.09311	Not DE
TMEM176B	0.135359	0.494474	1.43741	Not DE
TMEM248	0.256336	0.635765	1.58496	Not DE
TMEM50A	0.856245	0.96741	0.387023	Not DE
TMEM59	0.206479	0.592032	1.37851	Not DE
TMEM59L	0.0102193	0.174075	2.05504	Not DE
TMOD2	0.759549	0.933969	0	Not DE
TMSB10	0.0980814	0.430888	0.995278	Not DE
TMSB4X	0.0671102	0.368195	1.20445	Not DE
TNFSF13	0.584843	0.839414	1.67807	Not DE
TOLLIP	0.192147	0.570523	1.926	Not DE
TOMM20	0.712818	0.916063	0.195256	Not DE
TOMM5	0.07334	0.384859	1.87447	Not DE
TOMM7	0.709482	0.914258	0.123989	Not DE
TPD52L2	0.389497	0.74375	0.607683	Not DE
TPM1	0.285251	0.660664	-0.5025	Not DE
TPM4	0.52832	0.807296	0.140863	Not DE
TPP1	0.109592	0.449608	1.62803	Not DE
TPPP3	0.150253	0.51299	1.48543	Not DE
TRAPPC3	0.820162	0.964942	-0.125531	Not DE
TRAPPC5	0.112813	0.459699	1.33258	Not DE
TREM2	0.062699	0.355483	3.35364	Not DE
TRIP12	0.645981	0.875042	-0.0931094	Not DE
TRIR	0.167458	0.543589	-0.397335	Not DE
TSC22D3	2.88664e-06	0.00180848	-2.65535	Downregulated
TSC22D4	0.082417	0.408496	-0.0901978	Not DE
TSPAN3	0.782429	0.946316	0.214125	Not DE
TSPAN7	0.691253	0.906004	0.480329	Not DE
TSPO	0.666937	0.889557	0.599462	Not DE
TSPYL1	0.66744	0.889557	0.246438	Not DE
TSPYL2	0.678186	0.897326	0.813587	Not DE
TSPYL4	0.302916	0.67344	-0.447459	Not DE
TTC3	0.367244	0.724656	0	Not DE
TTLL7	0.252854	0.634234	-0.182864	Not DE
TUBA1B	0.738951	0.923755	0.514573	Not DE
TUBA4A	0.631304	0.8664	0.289507	Not DE
TUBB2A	0.214699	0.596218	0.838249	Not DE
TUBB2B	0.293077	0.662861	1.35845	Not DE
TUFM	0.0535381	0.335416	1.09954	Not DE
TXNDC12	0.563316	0.826504	0.959358	Not DE
TXNDC15	0.791811	0.952149	0.707819	Not DE
TXNL1	0.451216	0.784811	-0.186413	Not DE
TXNL4A	0.266903	0.646866	1.35364	Not DE
TXNRD1	0.158524	0.522711	1.70044	Not DE
TYRO3	0.273098	0.651584	1.09954	Not DE
TYROBP	0.199228	0.58054	1.67054	Not DE
UBA52	0.560445	0.826239	0.747234	Not DE
UBB	0.519903	0.807296	1.24511	Not DE
UBC	0.117178	0.467043	-0.438121	Not DE
UBE2B	0.470383	0.78556	-0.0824622	Not DE
UBE2I	0.300867	0.671991	-0.584963	Not DE
UBE2V1	0.0778225	0.397776	1.38904	Not DE
UBXN1	0.00212095	0.0632751	-1.33703	Not DE
UBXN6	0.0518514	0.331459	2	Not DE
UCHL1	0.85778	0.96741	0.851137	Not DE
UCP2	0.218382	0.597374	2.48829	Not DE
UFC1	0.225566	0.60254	1.17585	Not DE
UGCG	0.600012	0.84855	0.938599	Not DE
UQCR10	0.475328	0.78556	1.02975	Not DE
UQCRB	0.752538	0.928995	0.462343	Not DE
UQCRH	0.0192662	0.212873	2.45943	Not DE
USF2	0.0847237	0.413069	1.34792	Not DE
USP11	0.0423879	0.301773	2.38466	Not DE
USP9X	0.0968804	0.430888	-0.791413	Not DE
VAMP2	0.0917318	0.421026	1	Not DE
VAMP3	0.252958	0.634234	0.841302	Not DE
VAMP8	0.347285	0.701019	1.97575	Not DE
VAT1	0.0127252	0.174075	2.58496	Not DE
VDAC1	0.325052	0.689321	1.078	Not DE
VGF	0.0964431	0.430888	2.28951	Not DE
VIM	0.0761552	0.394308	1.94902	Not DE
VMP1	0.0652092	0.359943	1.48543	Not DE
VPS13C	0.0144525	0.18109	-2.2854	Not DE
VPS41	0.196552	0.57812	1.28951	Not DE
VPS4A	0.346596	0.701019	1.078	Not DE
VSIG4	0.347004	0.701019	2.61891	Not DE
VSNL1	0.0214435	0.221729	-1.03607	Not DE
VWA1	0.00173899	0.061065	2.11548	Not DE
WASF1	0.39176	0.74375	0.381871	Not DE
WDR47	0.282675	0.660664	-0.652077	Not DE
WDR83OS	0.9223	0.979683	0.49304	Not DE
WNK1	0.395512	0.745207	-0.641546	Not DE
WSB2	0.949563	0.98688	0.671377	Not DE
YBX1	0.91991	0.979683	0.454566	Not DE
YIPF3	0.352645	0.705853	0.544321	Not DE
YPEL3	0.774792	0.939472	0.465664	Not DE
YWHAE	0.026135	0.239031	-0.0515303	Not DE
YWHAG	0.584727	0.839414	-0.47307	Not DE
YWHAH	0.125309	0.47609	0.65966	Not DE
YWHAQ	0.0769072	0.394938	-1.16993	Not DE
YWHAZ	0.529083	0.807296	0.707819	Not DE
ZC3H15	0.837404	0.966369	0.454566	Not DE
ZEB2	0.968315	0.988507	0.251539	Not DE
ZFP36	0.849194	0.966369	-0.040642	Not DE
ZFP36L1	0.545921	0.813364	0.683526	Not DE
ZHX1	0.0100728	0.174075	-1.24393	Not DE
ZMAT2	0.225745	0.60254	-0.222392	Not DE
ZNF106	0.0122883	0.174075	-1.09954	Not DE
ZNF428	0.919762	0.979683	0.341037	Not DE
ZYX	0.430219	0.765229	0.802061	Not DE

## Sheet: Mg_PCX
gene	p_val	BH	avg_log2FC	DE
A2M	0.0315315	0.259178	2.2076	Not DE
AAMP	0.183445	0.537892	1.82103	Not DE
ABAT	0.370867	0.70175	0.965235	Not DE
ABCA2	0.411834	0.723932	0.415037	Not DE
ABI1	0.239167	0.607312	2.03953	Not DE
ABI2	0.476615	0.764089	1.51937	Not DE
ABR	0.0216422	0.224636	2.24286	Not DE
ACAA1	0.76969	0.892919	1.1375	Not DE
ACOT7	0.380978	0.706146	0.929611	Not DE
ACSL6	0.500331	0.787015	1.58496	Not DE
ACTB	0.000352641	0.0185724	2.51612	Upregulated
ACTG1	0.107064	0.446402	2.38466	Not DE
ACTN1	0.469622	0.760968	1.66297	Not DE
ACTR1A	0.275949	0.641999	1.26303	Not DE
ACTR1B	0.803732	0.910224	1.22239	Not DE
ACTR3	0.606819	0.817784	0.959358	Not DE
ACYP2	0.760502	0.892919	1	Not DE
ADA2	0.494261	0.779201	3.43741	Not DE
ADAM9	0.0694338	0.3735	2.23947	Not DE
ADAR	0.814962	0.916107	0.415037	Not DE
ADD3	0.794111	0.903381	0.695145	Not DE
ADGRG1	0.376219	0.704573	2.35364	Not DE
ADI1	0.260648	0.63088	1.58496	Not DE
ADIPOR1	0.15924	0.504785	0.519374	Not DE
ADIRF	0.197226	0.556935	-0.285402	Not DE
ADRM1	0.265629	0.636971	1.47393	Not DE
AGAP2	0.698265	0.861382	1	Not DE
AGAP3	0.576454	0.817784	1.41504	Not DE
AGFG1	0.464053	0.760968	0.736966	Not DE
AGT	0.831557	0.923751	-0.337035	Not DE
AGTPBP1	0.000810409	0.0295488	0.0317089	Not DE
AHCYL1	0.409071	0.722608	1.38466	Not DE
AHSA1	0.407373	0.722226	-0.469485	Not DE
AIF1	0.492779	0.779201	1.96683	Not DE
AIP	0.0717968	0.37739	2.41504	Not DE
AK5	0.508719	0.788875	1.03171	Not DE
AKAP11	0.0127978	0.170261	0.929611	Not DE
AKAP12	0.841961	0.927396	0.142958	Not DE
AKR1A1	0.00476564	0.0968974	3.05889	Not DE
AKR1B1	0.880732	0.948788	0.719892	Not DE
AKT3	0.956001	0.978714	0.813587	Not DE
ALCAM	0.00876169	0.145384	1.89616	Not DE
ALDOC	0.894455	0.954811	1.1592	Not DE
ALOX5AP	0.635844	0.830309	1.32193	Not DE
AMFR	0.150595	0.495576	1.90689	Not DE
AMPH	0.768758	0.892919	1.29768	Not DE
ANAPC13	0.037265	0.291158	2.58496	Not DE
ANK2	0.396007	0.717353	0.95109	Not DE
ANXA11	0.41668	0.726491	1.53842	Not DE
ANXA2	4.36738e-05	0.00564584	3.1565	Upregulated
ANXA5	0.0974114	0.422603	1.50901	Not DE
ANXA6	0.810386	0.912406	0.63743	Not DE
AP1B1	0.532579	0.797991	1.61667	Not DE
AP1S1	0.197395	0.556935	2.11548	Not DE
AP2A1	0.320096	0.672474	1.77259	Not DE
AP2M1	0.299035	0.654619	1.87447	Not DE
AP2S1	0.129431	0.476816	2.11548	Not DE
APBB1IP	0.737142	0.879375	1.73697	Not DE
APC	0.234167	0.598895	1.87447	Not DE
API5	0.512672	0.790682	0.807355	Not DE
APLP1	0.366554	0.700592	1.9542	Not DE
APLP2	0.0112401	0.164396	2.17273	Not DE
APMAP	0.143627	0.48721	2.51937	Not DE
APOC1	0.0605175	0.351249	2.83458	Not DE
APOC2	0.00495654	0.0978917	2.61891	Not DE
APOD	0.186031	0.541891	-1.81444	Not DE
APOE	0.0549122	0.333697	2.49995	Not DE
APP	0.0176673	0.207613	1.86222	Not DE
AQP4	0.693921	0.861382	0.309328	Not DE
ARF1	0.412875	0.723932	1.28951	Not DE
ARF3	0.0295109	0.249737	2.8413	Not DE
ARF5	0.131888	0.478522	2.77259	Not DE
ARHGAP35	0.336623	0.683826	1.48543	Not DE
ARHGDIA	0.0435171	0.302718	2.73697	Not DE
ARHGDIB	0.266364	0.63766	2.03953	Not DE
ARHGDIG	0.454342	0.75944	1.97575	Not DE
ARHGEF9	0.182832	0.537892	1.80735	Not DE
ARL2	0.0269913	0.246036	2.70044	Not DE
ARL6IP1	0.641264	0.832491	1	Not DE
ARL6IP4	0.000711981	0.0279459	-0.212994	Not DE
ARL6IP5	0.646586	0.835212	1.35364	Not DE
ARL8A	0.208032	0.574175	1.80735	Not DE
ARPC1B	0.346032	0.687038	1.70044	Not DE
ARPC2	0.930497	0.965892	0.584963	Not DE
ARPP19	0.42665	0.734499	1.54057	Not DE
ARRB2	0.775145	0.895415	0.0317089	Not DE
ASAH1	0.172945	0.525034	0.75743	Not DE
ASPH	0.615133	0.822189	0.584963	Not DE
ASXL1	0.312239	0.662693	0.817136	Not DE
ATF2	0.593681	0.817784	1.22239	Not DE
ATN1	0.0771362	0.395984	-0.169925	Not DE
ATP1A2	0.662579	0.844254	0.192645	Not DE
ATP1A3	0.271255	0.640738	2.11548	Not DE
ATP1B1	0.949382	0.974178	0.883807	Not DE
ATP1B2	0.514639	0.790682	1.7997	Not DE
ATP2A2	0.295007	0.65241	1.43296	Not DE
ATP2B1	0.770472	0.892919	0.929611	Not DE
ATP2B2	0.3732	0.702902	2.23947	Not DE
ATP2B4	0.526991	0.794677	0.959358	Not DE
ATP2C1	0.421156	0.730125	1.67807	Not DE
ATP5F1D	0.663218	0.844312	1.37851	Not DE
ATP5F1E	0.0505778	0.317643	1.60266	Not DE
ATP5IF1	0.837923	0.925939	0.813587	Not DE
ATP5MC2	0.00140139	0.0474471	2.89616	Upregulated
ATP5ME	0.125984	0.471445	2.25634	Not DE
ATP5MG	0.109002	0.447391	1.45457	Not DE
ATP5PD	0.581941	0.817784	1.11548	Not DE
ATP6AP1	0.00446841	0.0968974	2.34915	Not DE
ATP6AP2	0.00681851	0.124307	2.13124	Not DE
ATP6V0A1	0.605089	0.817784	1.30256	Not DE
ATP6V0B	0.00458642	0.0968974	2.1964	Not DE
ATP6V0C	0.0178969	0.207613	2.71272	Not DE
ATP6V0D1	0.0542633	0.331169	2.22239	Not DE
ATP6V0E1	0.960672	0.979265	1.87447	Not DE
ATP6V1A	0.042699	0.300731	2.34577	Not DE
ATP6V1B2	0.0420479	0.300731	1.6845	Not DE
ATP6V1C1	0.817924	0.917665	0.817136	Not DE
ATP6V1D	0.324434	0.672474	1.91754	Not DE
ATP6V1E1	0.764874	0.892919	1.02385	Not DE
ATP6V1F	0.388729	0.71281	1.36923	Not DE
ATP6V1G2	0.687982	0.861382	1.80735	Not DE
ATP9A	0.88987	0.953576	0.917538	Not DE
ATRNL1	0.399097	0.721112	2.02554	Not DE
ATRX	0.799577	0.908146	1.18057	Not DE
ATXN10	0.0973599	0.422603	2.44478	Not DE
ATXN7L3B	0.282301	0.645957	0.222392	Not DE
AURKAIP1	0.6073	0.817784	1.08746	Not DE
AXL	0.902864	0.954811	0.5025	Not DE
AZIN1	0.949894	0.974178	1.04731	Not DE
B2M	0.0570176	0.342105	1.96963	Not DE
B4GAT1	0.617309	0.823372	1.17585	Not DE
BABAM1	0.0265082	0.245904	3.05889	Not DE
BASP1	0.0855732	0.403856	1.32503	Not DE
BAX	0.29061	0.648412	1.54432	Not DE
BCL2L1	0.697298	0.861382	0.817136	Not DE
BCL2L13	0.652334	0.836446	1.11548	Not DE
BCL2L2	0.977463	0.987884	0.704544	Not DE
BEX1	0.666025	0.84637	1.04731	Not DE
BEX3	0.599046	0.817784	1.22973	Not DE
BEX4	0.239943	0.607929	1.38466	Not DE
BHLHE41	0.601552	0.817784	1.22239	Not DE
BIN1	0.43482	0.742796	0.95109	Not DE
BLCAP	0.231967	0.596486	2	Not DE
BLOC1S1	0.113421	0.460539	1.64386	Not DE
BMERB1	0.823858	0.919462	1.30256	Not DE
BMPR2	0.868248	0.944308	0.624491	Not DE
BNIP3L	0.202935	0.565831	0.0888093	Not DE
BRD2	0.592504	0.817784	0.263034	Not DE
BRD4	0.325024	0.672474	0.415037	Not DE
BRI3	0.0565161	0.340533	1.69707	Not DE
BRSK1	0.537067	0.799709	0.63743	Not DE
BSCL2	0.152113	0.495576	1.95936	Not DE
BSG	0.18231	0.537892	-0.17897	Not DE
BST2	0.035583	0.281106	1.58496	Not DE
BTF3L4	0.808734	0.911748	0.777608	Not DE
BTG1	0.557159	0.814466	0.616671	Not DE
BUD31	0.105681	0.443298	2	Not DE
C11orf58	0.380739	0.706146	1.47393	Not DE
C12orf57	0.084292	0.403856	-0.2824	Not DE
C14orf132	0.40128	0.72139	1.58496	Not DE
C1QA	0.0446375	0.305166	2.44392	Not DE
C1QB	0.0634346	0.360816	2.34529	Not DE
C1QC	0.0946471	0.419153	2.74723	Not DE
C1QTNF4	0.23275	0.597292	1.45066	Not DE
C1orf115	0.122086	0.469077	0.347923	Not DE
C1orf216	0.732371	0.877832	0.777608	Not DE
C1orf61	0.353276	0.693688	1.22239	Not DE
C2orf74	0.152237	0.495576	2	Not DE
C3	0.000234522	0.0138954	1.90368	Upregulated
C3AR1	0.442087	0.748391	1.3599	Not DE
C4orf3	0.0288689	0.249737	1.83007	Not DE
C9orf16	0.0232417	0.234395	2.5502	Not DE
C9orf78	0.424907	0.734165	1.152	Not DE
CA11	0.124443	0.469383	2.18057	Not DE
CAB39	0.580591	0.817784	1.3744	Not DE
CABP1	0.0603475	0.351249	2.1592	Not DE
CADM1	0.0866542	0.404008	2.11548	Not DE
CADM2	0.76121	0.892919	0.697971	Not DE
CADM3	0.244995	0.615517	2.85798	Not DE
CALCOCO2	0.00322159	0.0809159	-1.32193	Not DE
CALM2	0.299228	0.654619	0.707819	Not DE
CALM3	0.635459	0.830309	1.25074	Not DE
CALR	0.0404721	0.300731	2.28951	Not DE
CALY	0.314902	0.665365	1.37851	Not DE
CAMK1D	0.654343	0.837111	1.078	Not DE
CAMK2A	0.664393	0.845051	1.41504	Not DE
CAMK2G	0.0114453	0.164396	3	Not DE
CAMK2N1	0.861883	0.943493	1.1635	Not DE
CAMKK2	0.344467	0.687038	1.03953	Not DE
CAMSAP2	0.295539	0.652571	-0.36257	Not DE
CAND1	0.0203487	0.217563	2.58496	Not DE
CANX	0.374718	0.704573	1.62449	Not DE
CAPG	0.0756521	0.39119	2.70044	Not DE
CAPNS1	7.749e-09	5.50954e-06	1.55254	Upregulated
CAPRIN1	0.721918	0.875164	1	Not DE
CAPZB	0.908451	0.956805	0.830075	Not DE
CBX6	0.0222395	0.227515	1.09311	Not DE
CCDC124	0.0504942	0.317643	1.85244	Not DE
CCDC47	0.490982	0.778345	1.70782	Not DE
CCDC85B	0.220782	0.585403	0.736966	Not DE
CCDC88A	0.0852657	0.403856	2.078	Not DE
CCDC92	0.183837	0.537892	0.621488	Not DE
CCK	0.903008	0.954811	0.628031	Not DE
CCND2	0.122708	0.469077	2.18763	Not DE
CCNI	0.277988	0.641999	0.380822	Not DE
CCNY	0.728358	0.877832	1.18057	Not DE
CCR1	0.52098	0.791187	2.152	Not DE
CCSAP	0.463915	0.760968	1.6477	Not DE
CCT6A	0.936378	0.969634	0.374396	Not DE
CD14	0.433208	0.741302	2.60979	Not DE
CD163	0.539857	0.801333	1.5883	Not DE
CD300A	0.235485	0.601185	1.30812	Not DE
CD37	0.131714	0.478522	2.26589	Not DE
CD4	0.121908	0.469077	3.66297	Not DE
CD44	0.802378	0.909874	0.374396	Not DE
CD47	0.290524	0.648412	1.32193	Not DE
CD53	0.585129	0.817784	1.38187	Not DE
CD63	0.0124308	0.170261	2.40372	Not DE
CD68	0.237043	0.602998	2.75043	Not DE
CD74	0.134994	0.480665	2.33995	Not DE
CD81	0.00476992	0.0968974	1.95936	Not DE
CD9	0.0861537	0.403856	1.03653	Not DE
CD99	0.34696	0.687154	1.73697	Not DE
CD99L2	0.553658	0.811707	1.47393	Not DE
CDC37	0.0152109	0.191414	1.82103	Not DE
CDIP1	0.390368	0.712878	1.39232	Not DE
CDK14	0.436693	0.742796	0.519374	Not DE
CDK5R1	0.304853	0.658797	2.558	Not DE
CDK5RAP3	0.573025	0.817784	1.1375	Not DE
CDKN1B	0.589063	0.817784	0.662965	Not DE
CDS2	0.780417	0.896408	0.847997	Not DE
CEBPB	0.0892097	0.409214	2.38466	Not DE
CEBPD	0.770444	0.892919	0.140863	Not DE
CELF2	0.767578	0.892919	0.943416	Not DE
CEND1	0.902583	0.954811	0.602665	Not DE
CFL1	0.017757	0.207613	2	Not DE
CGGBP1	0.531555	0.797484	1.58496	Not DE
CHCHD10	0.199565	0.560832	1.18057	Not DE
CHCHD2	0.000143597	0.0116098	1.87447	Upregulated
CHD5	0.507616	0.788875	1.58496	Not DE
CHGA	0.706914	0.862538	1.32193	Not DE
CHGB	0.869682	0.944758	1.20163	Not DE
CHI3L1	0.0197713	0.214617	2.93161	Not DE
CHL1	0.643081	0.833005	1.61143	Not DE
CHMP2A	0.699103	0.861382	1.45943	Not DE
CHMP3	0.801748	0.909874	0.597241	Not DE
CHN1	0.584441	0.817784	1.41504	Not DE
CHP1	0.600841	0.817784	0.647698	Not DE
CHPT1	0.912778	0.956805	1	Not DE
CHST1	0.718336	0.872309	1.55254	Not DE
CIRBP	0.773537	0.894285	0.490326	Not DE
CKB	0.212777	0.578524	1.37126	Not DE
CLDND1	0.324224	0.672474	-0.469485	Not DE
CLIP1	0.629841	0.829467	1.18057	Not DE
CLIP2	0.916103	0.958572	0.830075	Not DE
CLIP3	0.591492	0.817784	1.76553	Not DE
CLPTM1	0.0214127	0.224636	1.05889	Not DE
CLSTN1	0.303911	0.658797	1.34104	Not DE
CLSTN2	0.155646	0.499111	2.16993	Not DE
CLSTN3	0.44561	0.752563	1.24286	Not DE
CLTA	0.960487	0.979265	0.662965	Not DE
CLTB	0.268282	0.639024	1.32193	Not DE
CLU	0.925753	0.963705	1.08986	Not DE
CMIP	0.0267136	0.245904	2.87447	Not DE
CMTM3	0.506555	0.788875	2.152	Not DE
CNDP2	0.574874	0.817784	1.02385	Not DE
CNN3	0.748208	0.887366	0.847997	Not DE
CNPY3	0.0296805	0.249737	1.85982	Not DE
CNRIP1	0.373091	0.702902	1.45943	Not DE
CNTN1	0.5348	0.797991	3.09686	Not DE
COA3	0.819176	0.917942	0.70044	Not DE
COLEC12	0.574028	0.817784	0.965235	Not DE
COLGALT1	0.217305	0.585403	1.22239	Not DE
COMT	0.0930545	0.414476	1.83007	Not DE
COPE	0.101833	0.431316	2.22239	Not DE
COPG1	0.087709	0.40589	2.58496	Not DE
COPRS	0.18905	0.545293	2	Not DE
COPS6	0.56361	0.816188	1.66297	Not DE
COPS9	0.0996713	0.424349	1.68182	Not DE
CORO1A	0.621979	0.824282	1.28951	Not DE
CORO1B	0.0280221	0.249737	2.62449	Not DE
CORO1C	0.918916	0.960807	0.736966	Not DE
COTL1	0.00770007	0.135179	1.6545	Not DE
COX14	0.682179	0.859981	1	Not DE
COX4I1	0.576629	0.817784	1	Not DE
COX5B	0.705806	0.862538	1.11548	Not DE
COX6A1	0.0118552	0.165283	1.46566	Not DE
COX6B1	0.225355	0.589072	1.61143	Not DE
COX6C	0.0266723	0.245904	2.32193	Not DE
COX7A1	0.196206	0.556896	0.736966	Not DE
COX7A2	0.875822	0.947494	1.03953	Not DE
COX7A2L	0.00295348	0.0792424	2.48543	Not DE
COX7C	0.0787837	0.400939	1.73697	Not DE
COX8A	0.214913	0.582109	1.38904	Not DE
CPE	0.974092	0.986216	1.15489	Not DE
CPEB4	0.256883	0.628723	1.87447	Not DE
CPLX1	0.647351	0.835329	1.52356	Not DE
CPLX2	0.537638	0.799709	1.44252	Not DE
CPVL	0.28496	0.648287	2.62449	Not DE
CREBL2	0.510794	0.790682	0.616671	Not DE
CREG1	0.0666055	0.365429	2.70966	Not DE
CREG2	0.210823	0.576083	2.18057	Not DE
CREM	0.567085	0.817784	0.570316	Not DE
CRTAP	0.465605	0.760968	1.14296	Not DE
CRYAB	0.0147596	0.187394	-1.61775	Not DE
CSF1R	0.246541	0.616136	2.44132	Not DE
CSNK1D	0.221893	0.585403	0.454566	Not DE
CSRP1	0.025248	0.24439	0.356935	Not DE
CST3	0.35629	0.693688	1.16711	Not DE
CSTB	0.00397108	0.0943078	3.05889	Not DE
CTNND2	0.974426	0.986216	0.768674	Not DE
CTSA	3.72303e-05	0.00564584	3.92283	Upregulated
CTSB	0.000198767	0.0128476	3.77052	Upregulated
CTSC	0.258441	0.630365	2.63227	Not DE
CTSD	0.119325	0.467438	2.49304	Not DE
CTSH	0.0257795	0.24439	3.22239	Not DE
CTSL	0.00909926	0.145384	3.71882	Not DE
CTSS	0.33845	0.684602	2.09516	Not DE
CTSZ	1.68921e-05	0.0048041	3.58188	Upregulated
CTXN1	0.0843848	0.403856	2.20163	Not DE
CUTA	0.275199	0.641999	1.87447	Not DE
CXCL16	0.294658	0.65241	3.3339	Not DE
CXCR4	0.934194	0.968239	-2.40808	Not DE
CYB5B	0.753156	0.890264	0.929611	Not DE
CYB5R3	0.173165	0.525034	1.926	Not DE
CYBA	0.175454	0.529435	2.19265	Not DE
CYBB	0.0590395	0.348027	2.25987	Not DE
CYC1	0.512516	0.790682	1.37851	Not DE
CYFIP1	0.0995346	0.424349	2.01707	Not DE
CYFIP2	0.485051	0.770662	1.61667	Not DE
DAB2	0.220176	0.585403	1.848	Not DE
DAZAP2	0.912173	0.956805	0.597241	Not DE
DBI	0.00447044	0.0968974	1.79751	Not DE
DCTN1	0.513955	0.790682	1.68353	Not DE
DCTN2	0.88435	0.950526	0.917538	Not DE
DCTN3	0.893766	0.954811	0.602665	Not DE
DCTN4	0.101914	0.431316	-0.125531	Not DE
DCTN6	0.303372	0.658797	0.777608	Not DE
DDAH1	0.905795	0.954811	0.704544	Not DE
DDAH2	0.208754	0.574175	1.77259	Not DE
DDIT4	0.921589	0.961481	0.736966	Not DE
DDRGK1	0.825985	0.919774	0.662965	Not DE
DDX24	0.77829	0.896408	0.662965	Not DE
DDX6	0.732761	0.877832	0.180572	Not DE
DEGS1	0.342163	0.686872	1.61667	Not DE
DENND3	0.52395	0.791187	1.66297	Not DE
DERL1	0.286607	0.648352	1.18763	Not DE
DGKB	0.363474	0.699761	1.61143	Not DE
DGKZ	0.370891	0.70175	1.66297	Not DE
DHCR24	0.768731	0.892919	1.26303	Not DE
DHRS7	0.29909	0.654619	1.22239	Not DE
DKK3	0.57807	0.817784	1.676	Not DE
DLG4	0.352319	0.693688	0.70044	Not DE
DMTN	0.323386	0.672474	1.66297	Not DE
DNAJA1	0.0443483	0.304654	-0.667425	Not DE
DNAJA2	0.671823	0.84994	0.63743	Not DE
DNAJA4	0.531656	0.797484	-0.0824622	Not DE
DNAJB1	0.0696045	0.3735	-2.22239	Not DE
DNAJC5	0.080741	0.403856	2.16993	Not DE
DNAJC6	0.726337	0.877529	1.95109	Not DE
DNAJC8	0.776163	0.895864	0.959358	Not DE
DNASE2	0.0128115	0.170261	2.80735	Not DE
DNER	0.563785	0.816188	1.55254	Not DE
DNM1	0.0485903	0.317643	1.51019	Not DE
DOC2A	0.0975685	0.422603	1.11548	Not DE
DOCK4	0.0916212	0.412296	2.11548	Not DE
DPP6	0.33661	0.683826	0.841302	Not DE
DPP7	0.00425152	0.0968974	2.20163	Not DE
DPYSL2	0.687522	0.861382	0.395409	Not DE
DRAP1	0.000721938	0.0279459	1.57258	Upregulated
DST	0.310374	0.661696	0.263034	Not DE
DSTN	0.000560386	0.0257054	2.78427	Upregulated
DTNA	0.476379	0.764089	1.16711	Not DE
DUSP1	0.528669	0.796363	-0.395929	Not DE
DYNC1LI2	0.569034	0.817784	0.165059	Not DE
DYNLL1	0.143781	0.48721	2.28951	Not DE
DYNLL2	0.376895	0.704573	0.758182	Not DE
DYNLRB1	0.00677259	0.124307	1.86507	Not DE
EBNA1BP2	0.688464	0.861382	1.1375	Not DE
ECH1	0.416889	0.726491	1.35364	Not DE
ECHS1	0.470608	0.760968	1.28011	Not DE
EDIL3	0.0706838	0.37739	1.03953	Not DE
EEF1A2	0.922493	0.961719	1.92459	Not DE
EEF1B2	0.546498	0.806978	1.152	Not DE
EEF1G	0.461717	0.760968	1.1964	Not DE
EEF2	0.827188	0.920167	0.793549	Not DE
EFHD2	0.0426607	0.300731	1.63743	Not DE
EFR3A	0.751896	0.889515	0.165059	Not DE
EHBP1L1	0.166882	0.519268	2.57347	Not DE
EHD3	0.875045	0.947494	2.54432	Not DE
EID1	0.122467	0.469077	1.26053	Not DE
EIF1	0.960051	0.979265	0.938599	Not DE
EIF1B	0.716505	0.871574	0.353637	Not DE
EIF3A	0.284556	0.648287	1.13124	Not DE
EIF3L	0.329586	0.676294	1.66297	Not DE
EIF4A1	0.324101	0.672474	0.736966	Not DE
EIF4A2	0.350257	0.690797	0.938599	Not DE
EIF4E2	0.591742	0.817784	1.34104	Not DE
EIF4E3	0.737031	0.879375	1.26748	Not DE
EIF4EBP2	0.260976	0.63088	1.44478	Not DE
EIF4G2	0.311416	0.661934	0.442518	Not DE
EIF4H	0.593876	0.817784	0.122857	Not DE
EIF5	0.262728	0.63322	1.87447	Not DE
ELL2	0.599514	0.817784	0.969626	Not DE
ELMO1	0.324774	0.672474	1.51937	Not DE
EMC10	0.0754198	0.39119	2.152	Not DE
EMC4	0.940721	0.970759	0.584963	Not DE
EMC7	0.840795	0.926829	0.929611	Not DE
EMP3	0.0493953	0.317643	2.32193	Not DE
ENC1	0.700911	0.861447	1.35364	Not DE
ENG	0.0533632	0.328496	2.23704	Not DE
ENO1	0.407583	0.722226	1.3744	Not DE
ENO2	0.0286483	0.249737	1.64155	Not DE
ENOPH1	0.149482	0.495485	0.736966	Not DE
ENSA	0.142463	0.48721	2.078	Not DE
ENTPD6	0.137748	0.482574	2.078	Not DE
EPB41L2	0.228066	0.591807	0.824428	Not DE
EPB41L3	0.339508	0.68532	1.67807	Not DE
EPDR1	0.426209	0.734499	1.41504	Not DE
EPHX1	0.877904	0.948617	0.704544	Not DE
ERC2	0.484758	0.770662	0.63743	Not DE
ERGIC3	0.0281638	0.249737	2.5025	Not DE
ERI3	0.835615	0.925939	1.18057	Not DE
ERLEC1	0.26028	0.63088	1.95936	Not DE
ERO1A	0.937346	0.969634	1.078	Not DE
ETFB	0.472518	0.760968	1.14543	Not DE
ETNK1	0.761914	0.892919	1.34104	Not DE
EVI2A	0.87103	0.9455	0.469485	Not DE
EVI2B	0.371602	0.70175	0.874469	Not DE
EVL	0.0377279	0.291571	2.27302	Not DE
F13A1	0.0193487	0.214614	3.09686	Not DE
FABP3	0.0619362	0.353984	2.5025	Not DE
FAIM2	0.865926	0.944308	0.775785	Not DE
FAM107A	0.367074	0.700643	0.343145	Not DE
FAM120A	0.621957	0.824282	1.152	Not DE
FAM168A	0.519061	0.790807	1.28011	Not DE
FAM168B	0.553201	0.811707	0.544321	Not DE
FAM171B	0.694193	0.861382	1.95936	Not DE
FAM234B	0.0955356	0.419295	1.5025	Not DE
FAM3C	0.00853855	0.144545	0.736966	Not DE
FAM49A	0.847052	0.930122	0.584963	Not DE
FAM49B	0.0413204	0.300731	2.8413	Not DE
FBXL16	0.986379	0.993365	0.387023	Not DE
FBXL17	0.132565	0.478522	2.62449	Not DE
FBXL5	0.505881	0.788875	0.662965	Not DE
FBXO2	0.820129	0.917949	0.440573	Not DE
FBXW7	0.404597	0.72147	1.28951	Not DE
FCER1G	0.730846	0.877832	2.10154	Not DE
FCGBP	0.00197962	0.0586463	4.70834	Not DE
FCGR3A	0.430302	0.738997	1.96963	Not DE
FCGRT	0.458672	0.760968	2.32193	Not DE
FEZ1	0.995326	0.997431	0.548893	Not DE
FGF12	0.537363	0.799709	1.95936	Not DE
FGL2	0.561123	0.815033	1.12776	Not DE
FIS1	0.253153	0.626057	1.5025	Not DE
FKBP8	0.405173	0.72147	1.33065	Not DE
FLOT1	0.809117	0.911748	1.1964	Not DE
FLOT2	0.518325	0.790807	1.58496	Not DE
FN1	0.0848488	0.403856	3.23704	Not DE
FOS	0.534727	0.797991	1	Not DE
FPR1	0.883789	0.950526	1	Not DE
FRRS1L	0.730794	0.877832	1.30812	Not DE
FSCN1	4.19469e-05	0.00564584	3.77259	Upregulated
FTH1	0.000142387	0.0116098	2.64753	Upregulated
FTL	0.000437134	0.0222002	3.61435	Upregulated
FXYD1	0.470287	0.760968	0.584963	Not DE
FXYD5	0.78131	0.89671	0.546282	Not DE
FXYD6	0.0874389	0.40589	1.36364	Not DE
FXYD7	0.0576982	0.343387	0.859822	Not DE
G3BP2	0.654835	0.837111	0.442518	Not DE
GAA	0.122618	0.469077	1.58496	Not DE
GABARAP	0.141284	0.48721	1.56884	Not DE
GABBR1	0.38978	0.712878	2.152	Not DE
GABRA1	0.489422	0.776739	1.91754	Not DE
GABRB1	0.00416013	0.0968974	2.03953	Not DE
GABRB3	0.484224	0.770662	2.5025	Not DE
GABRD	0.667426	0.847393	2.35364	Not DE
GABRG2	0.0664531	0.365429	1.14296	Not DE
GADD45GIP1	0.480685	0.769125	0.94847	Not DE
GALNT1	0.310337	0.661696	1.54432	Not DE
GALNT2	0.147217	0.490531	1.58496	Not DE
GAP43	0.691884	0.861382	1.42999	Not DE
GAS7	0.208114	0.574175	1.57032	Not DE
GATM	0.00241006	0.0671983	2.58496	Not DE
GBA	0.391434	0.712878	1.5025	Not DE
GDAP1	0.405383	0.72147	1.848	Not DE
GDE1	0.459241	0.760968	0.917538	Not DE
GDI1	0.466625	0.760968	1.35908	Not DE
GFAP	0.912806	0.956805	0.229026	Not DE
GHITM	0.0586684	0.34761	0.678072	Not DE
GIMAP4	0.405148	0.72147	0.203533	Not DE
GJA1	0.218489	0.585403	-0.633872	Not DE
GLIPR1	0.500966	0.787015	0.965235	Not DE
GLRX	0.260227	0.63088	0.736966	Not DE
GLUL	0.0928007	0.414476	1.35135	Not DE
GM2A	0.000228368	0.0138954	1.91754	Upregulated
GNAI2	0.34025	0.68532	1	Not DE
GNAO1	0.939534	0.970486	0.843881	Not DE
GNAQ	0.87281	0.94671	0.836501	Not DE
GNB1	0.236819	0.602998	1.39855	Not DE
GNB2	0.245767	0.616136	1.53842	Not DE
GNB4	0.0592283	0.348027	1.34104	Not DE
GNG2	0.220971	0.585403	1.39486	Not DE
GNG3	0.744762	0.884755	1.32193	Not DE
GNPTG	0.00842279	0.144535	2.08746	Not DE
GNS	0.180622	0.537892	1.63743	Not DE
GOLM1	0.707257	0.862538	0.736966	Not DE
GOT2	0.543875	0.804776	1.34104	Not DE
GPM6A	0.290889	0.648412	1.44057	Not DE
GPM6B	0.494236	0.779201	0.921997	Not DE
GPNMB	0.927454	0.964769	2.34104	Not DE
GPR155	0.300649	0.656717	1.03395	Not DE
GPR34	0.463804	0.760968	1.43134	Not DE
GPRC5B	0.68883	0.861382	0.152003	Not DE
GPX4	0.0952085	0.419153	1.47162	Not DE
GRB2	0.355983	0.693688	1.55254	Not DE
GRIA2	0.406507	0.722226	1.79008	Not DE
GRIN1	0.118456	0.465376	1.98272	Not DE
GRINA	0.1561	0.499111	1.33258	Not DE
GRN	0.0252546	0.24439	2.97728	Not DE
GSN	0.886688	0.9516	0.704544	Not DE
GSTP1	0.913141	0.956805	0.222392	Not DE
GTF2H5	0.421542	0.730125	1.51937	Not DE
GUK1	0.287989	0.648352	1.37851	Not DE
GYPC	0.285392	0.648287	1.30812	Not DE
H1F0	0.335458	0.683412	0.335603	Not DE
H1FX	0.697252	0.861382	1.22239	Not DE
H3F3A	0.470211	0.760968	0.668794	Not DE
HABP4	0.731703	0.877832	1.27753	Not DE
HADHA	0.270282	0.639502	1.28951	Not DE
HAGH	0.343422	0.687038	1.38904	Not DE
HAMP	0.558442	0.814466	1.53051	Not DE
HAVCR2	0.113677	0.460539	2.16993	Not DE
HCFC1R1	0.0171679	0.207613	2.71272	Not DE
HCLS1	0.337299	0.684221	1.09954	Not DE
HDGFL3	0.670277	0.848739	1.06711	Not DE
HDLBP	0.402969	0.72147	1.54432	Not DE
HEXA	0.842867	0.927676	1.83007	Not DE
HEXB	0.127696	0.475348	0.736966	Not DE
HIGD1A	0.554529	0.81209	1.54432	Not DE
HIGD2A	0.0423378	0.300731	1.73697	Not DE
HIPK2	0.469749	0.760968	0.415037	Not DE
HIPK3	0.395105	0.716631	0.208587	Not DE
HIST1H1C	0.501431	0.787015	0.196397	Not DE
HLF	0.419178	0.729586	0.85561	Not DE
HM13	0.309691	0.661696	1	Not DE
HMGCR	0.117182	0.465376	2.66297	Not DE
HMGN3	0.618991	0.823391	0.959358	Not DE
HMOX1	0.290919	0.648412	6.14636	Not DE
HMOX2	0.604325	0.817784	1.5025	Not DE
HNRNPA0	0.63875	0.831567	1.18763	Not DE
HNRNPA2B1	0.59213	0.817784	0.567041	Not DE
HNRNPA3	0.699873	0.861382	0.938599	Not DE
HNRNPC	0.575009	0.817784	0.736966	Not DE
HNRNPD	0.6255	0.826637	0.959358	Not DE
HNRNPDL	0.583577	0.817784	0.5025	Not DE
HNRNPH3	0.939774	0.970486	0.536053	Not DE
HNRNPR	0.0814368	0.403856	2.5025	Not DE
HNRNPUL2	0.473063	0.760968	0.647698	Not DE
HOPX	0.55235	0.811707	1.58496	Not DE
HPCA	0.135546	0.480665	2.0199	Not DE
HPCAL1	0.757673	0.892919	1.20163	Not DE
HPCAL4	0.591538	0.817784	1.79355	Not DE
HPRT1	0.0529298	0.327244	2.5025	Not DE
HRAS	0.168234	0.519963	2.03953	Not DE
HS2ST1	0.103665	0.436438	2.41504	Not DE
HS6ST1	0.0261755	0.245904	-0.847997	Not DE
HSD17B11	0.641638	0.832491	0.945552	Not DE
HSD17B4	0.648797	0.835678	1	Not DE
HSP90AA1	0.766949	0.892919	-0.513578	Not DE
HSP90AB1	0.779645	0.896408	0.736966	Not DE
HSPA13	0.599722	0.817784	0.624491	Not DE
HSPA1A	0.116877	0.465376	-1.32971	Not DE
HSPA1B	0.0196644	0.214617	-2.32193	Not DE
HSPA8	0.000719983	0.0279459	1.27302	Upregulated
HSPB1	0.650583	0.835708	-1.42799	Not DE
HSPB8	0.107987	0.446402	-1.11103	Not DE
HSPE1	0.282549	0.645957	1.30812	Not DE
HSPH1	0.0659411	0.365429	-0.557482	Not DE
HTRA1	0.00332069	0.0814141	2.07039	Not DE
HYOU1	0.603091	0.817784	1.18763	Not DE
ICA1	0.0291337	0.249737	2.58496	Not DE
ICAM5	0.0388274	0.293684	3.02975	Not DE
ID2	0.130496	0.478522	1.34104	Not DE
IDH1	0.629975	0.829467	1.58496	Not DE
IDH2	0.923639	0.962208	0.784271	Not DE
IDH3B	0.629695	0.829467	0.917538	Not DE
IDS	0.156083	0.499111	1.59436	Not DE
IFI16	0.809161	0.911748	2.45943	Not DE
IFI30	0.106119	0.443828	2.37197	Not DE
IFI6	0.0090689	0.145384	2.70782	Not DE
IFITM2	0.000584346	0.0259669	-1.4975	Downregulated
IFITM3	0.720104	0.87371	0.616671	Not DE
IFNAR1	0.299077	0.654619	1.80735	Not DE
IFNGR1	0.904466	0.954811	0.462343	Not DE
IFNGR2	0.171046	0.521948	2.33787	Not DE
IGFBP5	0.000955392	0.0339642	-0.0324215	Not DE
IGFBP7	0.910996	0.956805	0.852443	Not DE
IGSF8	0.0821451	0.403856	1.5025	Not DE
IL13RA1	0.186728	0.541891	1.1964	Not DE
IMPAD1	0.89647	0.954811	1.078	Not DE
INPP5F	0.824412	0.919462	0.329308	Not DE
IQSEC1	0.750362	0.889178	1.25634	Not DE
ISCU	0.124169	0.469383	-0.134301	Not DE
ITFG1	0.324015	0.672474	1.80735	Not DE
ITGAV	0.272215	0.641939	1.26748	Not DE
ITGAX	0.219058	0.585403	0.793549	Not DE
ITGB1	0.137247	0.482574	1.91754	Not DE
ITGB2	0.150049	0.495576	2.30256	Not DE
ITM2B	0.837508	0.925939	0.909802	Not DE
ITM2C	0.0377221	0.291571	2.15697	Not DE
ITPK1	0.47265	0.760968	1.28011	Not DE
ITPR1	0.269355	0.639502	1.90046	Not DE
ITPR2	0.16388	0.513299	2	Not DE
JPH4	0.821957	0.918886	1.03395	Not DE
JUN	0.377003	0.704573	1.62449	Not DE
JUNB	0.505631	0.788875	0.969626	Not DE
KCNAB2	0.899237	0.954811	0.607683	Not DE
KCNIP2	0.519975	0.790807	0.671377	Not DE
KCNK1	0.357788	0.694099	1.8413	Not DE
KCNMA1	0.741092	0.881869	0.647698	Not DE
KCNMB4	0.598888	0.817784	1.26303	Not DE
KCNQ3	0.0347992	0.278003	2.58496	Not DE
KCTD12	0.539541	0.801333	1.35845	Not DE
KHDRBS3	0.145557	0.49048	0.36257	Not DE
KIAA0513	0.170704	0.521948	1.45066	Not DE
KIAA1191	7.57591e-05	0.00769496	0.917538	Upregulated
KIF1A	0.00237955	0.0671983	2.09686	Not DE
KIF1B	0.861383	0.943493	1.08964	Not DE
KIF21A	0.522275	0.791187	1.73697	Not DE
KIF3A	0.789117	0.899951	0.0721498	Not DE
KIF3C	0.932315	0.966996	0.519374	Not DE
KIF5A	0.697245	0.861382	0.16323	Not DE
KIF5B	0.356764	0.693688	-0.206451	Not DE
KIF5C	0.16765	0.519963	1.33121	Not DE
KIFAP3	0.227245	0.590754	2.11548	Not DE
KLC1	0.182863	0.537892	1.49476	Not DE
KLHDC2	0.808949	0.911748	1.18057	Not DE
KLHDC3	0.130773	0.478522	2.32193	Not DE
KLHL2	0.0189	0.2133	2.80735	Not DE
KLHL24	0.837425	0.925939	0.206451	Not DE
KPNA3	0.117844	0.465376	1.41504	Not DE
KRTCAP2	0.0293839	0.249737	2.27302	Not DE
KXD1	0.00904196	0.145384	1.54432	Not DE
LAIR1	0.920779	0.961342	1.72247	Not DE
LAMP1	0.252468	0.626057	1.7137	Not DE
LAMP2	0.29402	0.65241	1.03653	Not DE
LAMP5	0.265089	0.636971	1.926	Not DE
LAMTOR1	0.194553	0.555432	1.65208	Not DE
LAMTOR4	0.0458884	0.312105	1.57258	Not DE
LANCL1	0.806378	0.911748	0.695145	Not DE
LAP3	0.00603611	0.112939	2.13124	Not DE
LAPTM5	0.00843627	0.144535	3.12501	Not DE
LASP1	0.441073	0.748391	1.51937	Not DE
LCP1	0.905295	0.954811	1.67138	Not DE
LDB2	0.668648	0.848186	1.58496	Not DE
LDHB	0.550754	0.811707	0.222392	Not DE
LGALS1	0.0059826	0.112939	1.69759	Not DE
LGALS3BP	0.194909	0.555432	1.06711	Not DE
LGALS9	0.480938	0.769125	3.60486	Not DE
LGMN	0.0032394	0.0809159	3.53605	Not DE
LHFPL2	0.0810796	0.403856	2.01707	Not DE
LIN7C	0.78387	0.896771	0.652077	Not DE
LINGO1	0.082451	0.403856	2.73697	Not DE
LIPA	0.0795112	0.400939	2.75327	Not DE
LITAF	0.703959	0.862538	0.610053	Not DE
LMAN2	0.0240345	0.239001	1.848	Not DE
LMBRD1	0.879561	0.948788	0.647698	Not DE
LMO2	0.00176762	0.0558568	2.71272	Not DE
LMO3	0.868604	0.944308	0.0806185	Not DE
LMO4	0.572001	0.817784	0.900464	Not DE
LPAR6	0.846717	0.930122	0.917538	Not DE
LPCAT2	0.90395	0.954811	1.12553	Not DE
LRP1	0.0819153	0.403856	2.44478	Not DE
LRPAP1	0.79125	0.901568	0.885357	Not DE
LRRC47	0.49768	0.783721	0.938599	Not DE
LRRC4B	0.904148	0.954811	0.584963	Not DE
LSAMP	0.522333	0.791187	1.90046	Not DE
LSM4	0.302257	0.658797	1.91754	Not DE
LSP1	0.265543	0.636971	1.41504	Not DE
LST1	0.789198	0.899951	2.58496	Not DE
LTA4H	0.0178185	0.207613	1.91754	Not DE
LTBP3	0.69505	0.861382	0.874469	Not DE
LY6E	0.277816	0.641999	1.7997	Not DE
LY6H	0.0965353	0.422379	2.87447	Not DE
LY96	0.965673	0.981284	3.14296	Not DE
LYNX1	0.69103	0.861382	1.54432	Not DE
LYZ	0.391638	0.712878	2.20511	Not DE
M6PR	0.0381988	0.292036	2.32193	Not DE
MACF1	7.03803e-05	0.00769496	0.830075	Upregulated
MADD	0.206631	0.573886	2.03953	Not DE
MAF	0.346159	0.687038	2.558	Not DE
MAF1	0.144244	0.48721	1.26303	Not DE
MAFB	0.0136502	0.178115	2.29768	Not DE
MAGED1	0.598244	0.817784	1.22239	Not DE
MAGED2	0.524119	0.791187	1.558	Not DE
MAGEH1	0.355204	0.693688	0.893085	Not DE
MAN1A1	0.381378	0.706146	1.70044	Not DE
MAN2B1	0.135176	0.480665	2.1375	Not DE
MANBA	0.559021	0.814476	1.1375	Not DE
MAOB	0.275535	0.641999	2.03953	Not DE
MAP1A	0.614786	0.822189	1.25634	Not DE
MAP1B	0.258278	0.630365	1.37851	Not DE
MAP1LC3A	0.855246	0.937671	0.959358	Not DE
MAP1LC3B	0.229933	0.592327	2	Not DE
MAP1S	0.412824	0.723932	1.28951	Not DE
MAP2	0.0905319	0.412296	0.63743	Not DE
MAP2K1	0.628895	0.829467	1.51307	Not DE
MAP2K4	0.902771	0.954811	0.707819	Not DE
MAP4	0.365761	0.700592	1.5025	Not DE
MAP7D1	0.591928	0.817784	1.02647	Not DE
MAPK1	0.229832	0.592327	1.51457	Not DE
MAPK10	0.865152	0.944308	1.04439	Not DE
MAPK3	0.91235	0.956805	0.813587	Not DE
MAPK8IP3	0.147297	0.490531	2.73697	Not DE
MAPRE2	0.131	0.478522	1.97982	Not DE
MAPRE3	0.0505433	0.317643	2.45066	Not DE
MAPT	0.187874	0.544109	1.11548	Not DE
MARCH6	0.00162597	0.0537705	0.830075	Not DE
MARCKS	6.65581e-05	0.00769496	2.88536	Upregulated
MAST3	0.698589	0.861382	1.22239	Not DE
MBOAT7	0.647999	0.835407	1.29768	Not DE
MBP	0.404681	0.72147	-1.00362	Not DE
MCL1	0.946394	0.974144	0.572579	Not DE
MCRIP1	0.482295	0.769125	0.893085	Not DE
MDH1	0.0879142	0.40589	1.70782	Not DE
ME2	0.00286246	0.0782772	2	Not DE
MEA1	0.142325	0.48721	0.29956	Not DE
MEF2C	0.886382	0.9516	0.760812	Not DE
MEF2D	0.895509	0.954811	0.929611	Not DE
MERTK	0.296474	0.653621	0.929611	Not DE
METTL26	0.128551	0.476396	2	Not DE
METTL7A	0.195344	0.555558	1.69515	Not DE
METTL9	0.202335	0.565265	1.02975	Not DE
MFF	0.304701	0.658797	0.938599	Not DE
MFSD1	0.989879	0.99548	1.28951	Not DE
MGAT1	0.543458	0.804776	2.8413	Not DE
MGAT4A	0.515572	0.790807	1.22239	Not DE
MGST2	0.26686	0.637774	1.87447	Not DE
MGST3	0.253124	0.626057	1.45457	Not DE
MICOS10	0.163501	0.513299	1.16227	Not DE
MICU3	0.0564225	0.340533	1.80735	Not DE
MIF	0.242947	0.612536	1.73697	Not DE
MINK1	0.366338	0.700592	1.48543	Not DE
MLF2	0.4718	0.760968	1.39689	Not DE
MLLT11	0.602806	0.817784	1.23947	Not DE
MMP24OS	0.182738	0.537892	2.152	Not DE
MOAP1	0.317418	0.669686	2.29768	Not DE
MOCS2	0.0977751	0.422603	-0.0759489	Not DE
MPC2	0.432678	0.741288	1.5025	Not DE
MPP1	0.0218125	0.224763	2.26303	Not DE
MPV17	0.00397923	0.0943078	2.70044	Not DE
MRFAP1L1	0.0690856	0.3735	-0.447459	Not DE
MROH1	0.59547	0.817784	1.37851	Not DE
MS4A6A	0.333127	0.681592	1.65208	Not DE
MS4A7	0.508411	0.788875	1.8413	Not DE
MSN	0.2986	0.654619	0.273018	Not DE
MSR1	0.22525	0.589072	2.59384	Not DE
MT2A	0.161699	0.509835	1.69849	Not DE
MT3	0.0684968	0.373189	2.0915	Not DE
MTCH1	0.0278277	0.249737	2.03562	Not DE
MTDH	0.514431	0.790682	0.917538	Not DE
MTPN	0.748153	0.887366	1.18057	Not DE
MTSS1	0.492565	0.779201	0.874469	Not DE
MTSS2	0.643436	0.833005	0.450661	Not DE
MTURN	0.818284	0.917665	0.494765	Not DE
MXRA7	0.120901	0.469077	1.61667	Not DE
MYEF2	0.030506	0.252207	-0.646363	Not DE
MYH10	0.338171	0.684602	2.89616	Not DE
MYL6	0.00324346	0.0809159	1.5755	Not DE
MYL6B	0.392033	0.712878	0.695145	Not DE
MYO5A	0.0863377	0.403856	2	Not DE
N4BP2L2	0.137475	0.482574	-0.280108	Not DE
NAA38	0.184795	0.539585	2.29768	Not DE
NAGK	0.0290216	0.249737	2.66297	Not DE
NAP1L3	0.363659	0.699761	1.62449	Not DE
NAP1L4	0.605332	0.817784	1.11548	Not DE
NAP1L5	0.47232	0.760968	1.11548	Not DE
NAPA	0.0274839	0.248931	1.96523	Not DE
NAPB	0.194524	0.555432	2.1592	Not DE
NARS	0.00195136	0.0586463	1.16227	Not DE
NBL1	0.084749	0.403856	0.973033	Not DE
NCAM1	0.420815	0.730125	1.41504	Not DE
NCBP2	0.596227	0.817784	1.34104	Not DE
NCDN	0.585769	0.817784	1.69188	Not DE
NCEH1	0.0419757	0.300731	1.8413	Not DE
NCF2	0.723916	0.876093	1.03395	Not DE
NCKAP1	0.777025	0.896131	0.841302	Not DE
NCKAP1L	0.440167	0.747811	2	Not DE
NCOR2	0.761943	0.892919	1.16227	Not DE
NCS1	0.920067	0.961304	1.11548	Not DE
NCSTN	0.0465801	0.312105	2.5025	Not DE
NDFIP1	0.144221	0.48721	1.49033	Not DE
NDFIP2	0.0501595	0.317643	2.66297	Not DE
NDRG2	0.201486	0.564004	0.152003	Not DE
NDRG3	0.308116	0.661696	1.97575	Not DE
NDRG4	0.314731	0.665365	1.38027	Not DE
NDUFA1	0.764458	0.892919	0.710493	Not DE
NDUFA10	0.803967	0.910224	0.584963	Not DE
NDUFA13	0.517329	0.790807	1.22239	Not DE
NDUFA2	0.581006	0.817784	0.760812	Not DE
NDUFA3	0.0160416	0.196648	1.9386	Not DE
NDUFA4	0.12046	0.469077	1.31411	Not DE
NDUFA8	0.572577	0.817784	1.18763	Not DE
NDUFAB1	0.705833	0.862538	1.05889	Not DE
NDUFAF8	0.000294212	0.0161869	3.79008	Upregulated
NDUFB10	0.134764	0.480665	1.90046	Not DE
NDUFB5	0.0730744	0.380629	1.68806	Not DE
NDUFB6	0.218743	0.585403	1.70782	Not DE
NDUFB7	0.447005	0.753129	0.917538	Not DE
NDUFB8	0.713889	0.86988	0.979822	Not DE
NDUFB9	0.282385	0.645957	1.19265	Not DE
NDUFC2	0.340188	0.68532	1.54432	Not DE
NDUFS2	0.72329	0.876081	0.969626	Not DE
NDUFS5	0.0127298	0.170261	-0.115477	Not DE
NDUFS6	0.507524	0.788875	0.567041	Not DE
NDUFV1	0.0718351	0.37739	2.04731	Not DE
NDUFV2	0.430879	0.739096	0.647698	Not DE
NDUFV3	0.0779514	0.39873	0.695145	Not DE
NECAP1	0.193244	0.555432	2.41504	Not DE
NEFL	0.359141	0.695775	1.07215	Not DE
NEFM	0.793467	0.903371	0.337035	Not DE
NELL2	0.987274	0.993562	0.874469	Not DE
NENF	0.12598	0.471445	1.58496	Not DE
NFASC	0.450562	0.755542	1.54432	Not DE
NFE2L1	0.0381043	0.292036	2.39689	Not DE
NFE2L2	0.816303	0.91689	0.736966	Not DE
NFIL3	0.0668155	0.365429	-0.796467	Not DE
NFIX	0.5903	0.817784	0.454566	Not DE
NGRN	0.24256	0.612536	-0.0655883	Not DE
NHP2	0.211068	0.576083	1.8413	Not DE
NINJ1	0.12568	0.471445	2.1592	Not DE
NIPSNAP2	0.118471	0.465376	2.078	Not DE
NISCH	0.73942	0.880615	0.49304	Not DE
NLK	0.593586	0.817784	0.5025	Not DE
NME1	0.0713934	0.37739	2.54432	Not DE
NME2	0.181616	0.537892	1.63743	Not DE
NMNAT2	0.976566	0.987679	0.624491	Not DE
NNAT	0.354214	0.693688	2.68806	Not DE
NPC2	0.00457537	0.0968974	3.5502	Not DE
NPDC1	0.088826	0.408772	2.07039	Not DE
NPEPPS	0.114389	0.460552	2.41504	Not DE
NPL	0.592022	0.817784	2.78427	Not DE
NPTN	0.446871	0.753129	1.365	Not DE
NPTX1	0.999551	0.999979	2.09954	Not DE
NPTXR	0.0507067	0.317643	3.43741	Not DE
NRCAM	0.304689	0.658797	2.152	Not DE
NRDC	0.221793	0.585403	1.51937	Not DE
NRGN	0.565351	0.817	1.31375	Not DE
NRN1	0.345798	0.687038	2.152	Not DE
NRP1	0.000538513	0.0255255	2.82443	Upregulated
NRXN1	0.159387	0.504785	2.18322	Not DE
NSF	0.377493	0.704573	1.70044	Not DE
NSG1	0.782697	0.896771	1.34104	Not DE
NSG2	0.39177	0.712878	1.73697	Not DE
NSMF	0.168933	0.519963	1.87447	Not DE
NT5C3B	0.618733	0.823391	0.841302	Not DE
NTRK2	0.132854	0.478522	1.97982	Not DE
NTRK3	0.945136	0.973901	1.1375	Not DE
NUCB1	0.00204252	0.0592748	1.88634	Not DE
NUCKS1	0.700251	0.861382	0.415037	Not DE
NUDC	0.6697	0.848739	0.981384	Not DE
NUDCD3	0.717349	0.871855	1.36257	Not DE
NUDT3	0.946742	0.974144	0.784271	Not DE
NUDT9	0.766018	0.892919	0.695145	Not DE
NUMA1	0.867706	0.944308	1.11548	Not DE
NUPR1	0.007662	0.135179	-1.44746	Not DE
OAZ1	0.000756268	0.0283004	1.66465	Upregulated
OAZ2	0.132022	0.478522	1.79751	Not DE
OCIAD1	0.137781	0.482574	1.73697	Not DE
OGA	0.179181	0.537543	0	Not DE
OLFM1	0.033655	0.270381	2.65257	Not DE
OLFML2B	0.0526724	0.327075	2.152	Not DE
OLFML3	0.178765	0.537428	1.19265	Not DE
OLR1	0.578153	0.817784	2.45943	Not DE
OPTN	0.737119	0.879375	1.24793	Not DE
OS9	0.00467384	0.0968974	1.58496	Not DE
OSBPL8	0.462748	0.760968	-0.0443941	Not DE
OSTF1	0.73796	0.879613	1.03395	Not DE
OXA1L	0.0387442	0.293684	2.152	Not DE
P2RY12	0.0664456	0.365429	3.30581	Not DE
PA2G4	0.972904	0.986079	0.671377	Not DE
PACSIN1	0.514889	0.790682	0.974465	Not DE
PADI2	0.586936	0.817784	1.49033	Not DE
PAFAH1B1	0.274232	0.641999	1.23447	Not DE
PAFAH1B2	0.151654	0.495576	1.90046	Not DE
PBX1	0.201297	0.564004	0.567041	Not DE
PCBD1	0.602567	0.817784	1.26303	Not DE
PCDH1	0.349547	0.690355	1.70044	Not DE
PCM1	0.593483	0.817784	0.222392	Not DE
PCMT1	0.942291	0.971674	0.874469	Not DE
PCSK1N	0.127284	0.475061	1.55117	Not DE
PDE2A	0.378044	0.704573	2.03953	Not DE
PDE4D	0.114976	0.460552	-0.893085	Not DE
PDHA1	0.617819	0.823372	1.03953	Not DE
PDHB	0.333964	0.682323	1.77259	Not DE
PDXK	0.168257	0.519963	1.01408	Not DE
PEA15	0.96568	0.981284	0.86507	Not DE
PEBP1	0.144038	0.48721	1.99139	Not DE
PECAM1	0.769019	0.892919	1.08746	Not DE
PEG10	0.959687	0.979265	0.70044	Not DE
PEG3	0.252418	0.626057	1	Not DE
PEPD	0.0144457	0.186743	2.54432	Not DE
PFDN2	0.139791	0.48721	1.27753	Not DE
PFDN5	0.577124	0.817784	0.945552	Not DE
PFDN6	0.384503	0.707326	1.5025	Not DE
PFKFB3	0.255352	0.628219	0.236067	Not DE
PFKM	0.623808	0.825168	1.22239	Not DE
PFKP	0.196735	0.556935	1.36923	Not DE
PFN1	0.0146696	0.187394	2.24286	Not DE
PFN2	0.0793633	0.400939	1.365	Not DE
PGAM1	0.114168	0.460552	2.05889	Not DE
PGD	0.0101517	0.156909	0.514573	Not DE
PGM2L1	0.636453	0.830309	2.11548	Not DE
PGRMC1	0.471242	0.760968	1.11548	Not DE
PHACTR1	0.0427198	0.300731	1	Not DE
PHPT1	0.59863	0.817784	1.25154	Not DE
PHYHIP	0.876199	0.947494	1.54057	Not DE
PI4KA	0.046315	0.312105	1.8365	Not DE
PICALM	0.812952	0.914571	0.830075	Not DE
PIK3AP1	0.23312	0.597292	1.22239	Not DE
PIK3R1	0.32536	0.672474	1.18763	Not DE
PIK3R3	0.273417	0.641999	1	Not DE
PIN1	0.0333004	0.269802	2.22239	Not DE
PINK1	0.327191	0.672606	1.73697	Not DE
PIP4K2B	0.0181041	0.207613	1.152	Not DE
PITHD1	0.655795	0.837111	0.884523	Not DE
PITPNA	0.00490289	0.0978917	1.78427	Not DE
PITPNB	0.992288	0.996493	0.662965	Not DE
PITRM1	0.292718	0.651402	1.87447	Not DE
PJA2	0.294411	0.65241	0.337035	Not DE
PKIG	0.421237	0.730125	1.90689	Not DE
PKM	0.388514	0.71281	1.41504	Not DE
PLA2G15	0.0177845	0.207613	2.38466	Not DE
PLAAT4	0.112721	0.459283	2.25634	Not DE
PLAUR	0.151236	0.495576	1.77761	Not DE
PLBD2	0.114835	0.460552	1.9386	Not DE
PLD3	3.45037e-05	0.00564584	3.53398	Upregulated
PLD4	0.0467499	0.312105	1.9386	Not DE
PLEKHB1	0.27784	0.641999	-0.350497	Not DE
PLEKHB2	0.684659	0.861271	0.444785	Not DE
PLEKHO1	0.013653	0.178115	2	Not DE
PLOD1	0.172982	0.525034	0.959358	Not DE
PLP1	0.0412759	0.300731	-1.70044	Not DE
PLTP	0.0834525	0.403856	2.58896	Not DE
PLXDC2	0.025588	0.24439	3.22239	Not DE
PLXNB2	0.0611208	0.353308	2.25634	Not DE
PLXND1	0.637249	0.830585	1.22239	Not DE
PMP2	0.577851	0.817784	1.28951	Not DE
PMPCB	0.378051	0.704573	-0.115477	Not DE
PMVK	0.147008	0.490531	2	Not DE
PNCK	0.568827	0.817784	1.48543	Not DE
PNMA1	0.519838	0.790807	1.39689	Not DE
PNMA2	0.0431477	0.302246	0.985786	Not DE
PNN	0.00119969	0.0416088	-1.16993	Downregulated
PNRC1	0.913742	0.956805	0.78182	Not DE
POLD4	0.994811	0.997431	0.544321	Not DE
POLR1D	0.609021	0.819025	1.11548	Not DE
POLR2A	0.170441	0.521948	2.02975	Not DE
POLR2E	0.0910232	0.412296	1.77761	Not DE
POLR2I	0.705382	0.862538	1.05889	Not DE
POLR2K	0.259128	0.63088	1.90689	Not DE
POLR2L	0.000659004	0.0279459	2.63227	Upregulated
PPDPF	0.505588	0.788875	0.85561	Not DE
PPIA	0.159227	0.504785	1.51937	Not DE
PPM1B	0.834445	0.925569	1	Not DE
PPP1R7	0.546375	0.806978	0.447459	Not DE
PPP1R9B	0.34247	0.686872	0.0297473	Not DE
PPP2R2B	0.278205	0.641999	1.62449	Not DE
PPP2R2C	0.875211	0.947494	0.917538	Not DE
PPP3CA	0.150983	0.495576	1.7146	Not DE
PPP3CB	0.897911	0.954811	0.938599	Not DE
PPP3R1	0.892671	0.954811	0.63743	Not DE
PPT1	0.371414	0.70175	1.11548	Not DE
PRDX2	0.109173	0.447391	1.81876	Not DE
PRDX5	0.249225	0.621752	1.83007	Not DE
PREPL	0.622886	0.824714	1.38702	Not DE
PRKACA	0.0505868	0.317643	1.63346	Not DE
PRKACB	0.444739	0.751984	1.10309	Not DE
PRKAR1A	0.000153103	0.0116098	2.80735	Upregulated
PRKAR1B	0.279239	0.642521	2.16227	Not DE
PRKCB	0.605171	0.817784	1.06274	Not DE
PRKCZ	0.615425	0.822189	0.917538	Not DE
PRMT2	0.692262	0.861382	0.567041	Not DE
PRNP	0.0656208	0.365429	1.65662	Not DE
PRPF19	0.0506829	0.317643	1.41504	Not DE
PRXL2A	0.639715	0.831567	0.63743	Not DE
PSAP	0.000155124	0.0116098	2.85429	Upregulated
PSD3	0.865698	0.944308	0.75743	Not DE
PSMA7	0.270215	0.639502	1.95936	Not DE
PSMB1	0.783887	0.896771	0.799701	Not DE
PSMB10	0.00711137	0.128005	2.90689	Not DE
PSMB5	0.0294823	0.249737	2.66297	Not DE
PSMC3	0.0227201	0.230772	2.66297	Not DE
PSMC4	0.998531	0.999937	0.830075	Not DE
PSMC5	0.222415	0.585692	1.28951	Not DE
PSMD1	0.281484	0.645957	1.87447	Not DE
PSME1	0.621716	0.824282	0.624491	Not DE
PSMF1	0.971206	0.985061	0.85561	Not DE
PTGDS	0.72881	0.877832	0.0574855	Not DE
PTK2	0.560084	0.815033	0.584963	Not DE
PTK2B	0.6354	0.830309	0.454566	Not DE
PTMS	0.224077	0.588978	1.75291	Not DE
PTN	0.706334	0.862538	0.415037	Not DE
PTPA	0.551513	0.811707	1.30256	Not DE
PTPRN	0.0114022	0.164396	3.57154	Not DE
PTPRN2	0.221074	0.585403	2.22239	Not DE
PTPRS	0.0719218	0.37739	3	Not DE
PUM2	0.735702	0.879375	0.602665	Not DE
PURA	0.571845	0.817784	0.302563	Not DE
PURB	0.0836252	0.403856	1.58496	Not DE
PYGB	0.346418	0.687038	1.70782	Not DE
PYURF	0.326558	0.672606	1.55254	Not DE
QDPR	0.226923	0.590754	-0.488747	Not DE
QKI	0.952151	0.975474	0.511899	Not DE
R3HDM1	0.848732	0.931248	0.5025	Not DE
RAB10	0.0539995	0.33098	1.8413	Not DE
RAB11B	0.318828	0.671665	1.32193	Not DE
RAB11FIP4	0.898405	0.954811	0.82103	Not DE
RAB12	0.0284917	0.249737	2.32193	Not DE
RAB13	0.345708	0.687038	1.38904	Not DE
RAB14	0.95944	0.979265	0.760812	Not DE
RAB18	0.457132	0.760968	1.70044	Not DE
RAB2A	0.868265	0.944308	0.624491	Not DE
RAB3A	0.878894	0.948788	1.16227	Not DE
RAB4A	0.15295	0.496563	2.078	Not DE
RAB5C	0.0126266	0.170261	2.06711	Not DE
RAB5IF	0.308842	0.661696	1.95936	Not DE
RAB6A	0.360289	0.69705	0.180572	Not DE
RAB6B	0.772328	0.893612	1.06848	Not DE
RAB7A	0.474092	0.761762	1.41504	Not DE
RABAC1	0.411248	0.723932	1.35364	Not DE
RABGAP1L	0.435839	0.742796	0.415037	Not DE
RAC1	0.0118557	0.165283	1.90046	Not DE
RACK1	0.381091	0.706146	1.43494	Not DE
RANBP9	0.542467	0.804366	0.203533	Not DE
RAP1A	0.0996661	0.424349	2.48543	Not DE
RAP2A	0.991571	0.996477	0.807355	Not DE
RB1CC1	0.179701	0.537892	0.415037	Not DE
RBFOX3	0.606555	0.817784	1.32193	Not DE
RBM33	0.948661	0.974178	0.602665	Not DE
RBX1	0.949697	0.974178	0.807355	Not DE
RCAN2	0.639757	0.831567	1.02975	Not DE
RDH11	0.51477	0.790682	1.28951	Not DE
REEP2	0.414013	0.724153	0.584963	Not DE
REEP5	0.447697	0.753402	1.05247	Not DE
REPS2	0.578844	0.817784	1.09311	Not DE
RER1	0.181696	0.537892	2	Not DE
RERE	0.211749	0.576834	0.762961	Not DE
REXO2	0.145968	0.490531	1.30256	Not DE
RGCC	0.0207225	0.219906	1.7997	Not DE
RGS1	0.807216	0.911748	0.63743	Not DE
RGS10	1.84601e-08	8.7501e-06	1.58496	Upregulated
RGS4	0.459209	0.760968	2.11548	Not DE
RHBDD2	0.832156	0.923751	2.05063	Not DE
RHOA	0.364197	0.699849	1.02385	Not DE
RHOB	0.0834083	0.403856	1	Not DE
RHOC	0.353812	0.693688	1.48543	Not DE
RIMS3	0.142326	0.48721	2.39232	Not DE
RMDN3	0.979041	0.988074	0.662965	Not DE
RMND5A	0.0994627	0.424349	0.817136	Not DE
RNASE1	0.143406	0.48721	1.5502	Not DE
RNASEK	0.254073	0.626729	1.41504	Not DE
RNASET2	0.930571	0.965892	2.01707	Not DE
RNF11	0.0651635	0.365429	0.479168	Not DE
RNF13	0.735234	0.879375	0.450661	Not DE
RNF130	0.0238193	0.238529	2.152	Not DE
RNF141	0.899252	0.954811	0.77259	Not DE
RNF146	0.770427	0.892919	1.5025	Not DE
RNF149	0.609373	0.819025	0.347923	Not DE
RNF181	0.00166693	0.0538722	3.1964	Not DE
RNF187	0.11777	0.465376	2.0199	Not DE
RNF19A	0.697842	0.861382	0.263034	Not DE
RNF7	0.22886	0.592327	1.66297	Not DE
RNH1	0.0844438	0.403856	1.18057	Not DE
ROMO1	0.278561	0.641999	1.51937	Not DE
RPN1	0.0194692	0.214614	2.66297	Not DE
RPRD1A	0.780288	0.896408	0.817136	Not DE
RPRML	0.680821	0.859031	1.45066	Not DE
RSRP1	0.0300012	0.250951	-1.51457	Not DE
RTF2	0.261314	0.63088	1.1375	Not DE
RTL8C	0.128982	0.476396	1.96523	Not DE
RTN1	0.0268039	0.245904	2.07215	Not DE
RTN3	0.0577141	0.343387	1.6477	Not DE
RTN4	0.3527	0.693688	1.31451	Not DE
RUFY3	0.615774	0.822189	0.851137	Not DE
RUNDC3A	0.553696	0.811707	1.76081	Not DE
RYBP	0.0116087	0.165075	-1.2854	Not DE
S100A1	0.517356	0.790807	1.51937	Not DE
S100A10	0.229607	0.592327	2.09311	Not DE
S100A11	0.123739	0.469383	1.89812	Not DE
S100A13	0.660855	0.842812	1.53842	Not DE
S100A6	0.148206	0.492405	1.57258	Not DE
S100A8	0.221501	0.585403	-3.43644	Not DE
S100A9	0.412271	0.723932	-2.18442	Not DE
S100B	0.651562	0.836211	1.28445	Not DE
SACM1L	0.59994	0.817784	0.277534	Not DE
SAFB	0.646673	0.835212	0.115477	Not DE
SAMHD1	0.0201756	0.217346	2.47393	Not DE
SAP18	0.577576	0.817784	0.49304	Not DE
SARAF	0.0791315	0.400939	1.38187	Not DE
SAT1	0.060344	0.351249	1.68118	Not DE
SAT2	0.981247	0.988897	0.544321	Not DE
SC5D	0.122712	0.469077	0.454566	Not DE
SCAMP2	0.654565	0.837111	3.16993	Not DE
SCAMP5	0.898649	0.954811	0.842899	Not DE
SCARB2	0.214044	0.58086	1.19931	Not DE
SCD	0.52986	0.797313	1	Not DE
SCD5	0.163525	0.513299	2.44478	Not DE
SCG3	0.517251	0.790807	1.53051	Not DE
SCG5	0.1606	0.507496	2.16993	Not DE
SCIN	0.332651	0.681592	3.76081	Not DE
SCN1A	0.199177	0.560832	-1.4245	Not DE
SCN1B	0.0360165	0.282958	2.05063	Not DE
SCN2A	0.461968	0.760968	3.34577	Not DE
SCN3B	0.326495	0.672606	2.9386	Not DE
SCP2	0.250516	0.623877	1.48543	Not DE
SCPEP1	0.436421	0.742796	0.969626	Not DE
SCRN1	0.355475	0.693688	1	Not DE
SDC3	0.0256605	0.24439	1.79355	Not DE
SDCCAG8	0.061479	0.35394	-0.825971	Not DE
SDF4	0.283653	0.647438	1.22239	Not DE
SDHA	0.00457342	0.0968974	1.03953	Not DE
SEC11A	0.557475	0.814466	0.841302	Not DE
SEC11C	0.589028	0.817784	1.18763	Not DE
SEC14L1	0.697921	0.861382	1.03395	Not DE
SEC22B	0.00309929	0.0809159	1	Not DE
SEC62	0.766868	0.892919	0.63743	Not DE
SEL1L	0.686231	0.861271	0.662965	Not DE
SELENOH	0.482335	0.769125	1.02647	Not DE
SELENOK	0.404335	0.72147	1.58496	Not DE
SELENOP	0.63522	0.830309	0.415037	Not DE
SELENOW	0.460197	0.760968	0.980371	Not DE
SELPLG	0.685806	0.861271	0.567041	Not DE
SENP6	0.411924	0.723932	1.11548	Not DE
SEPTIN11	0.109073	0.447391	2.11548	Not DE
SEPTIN2	0.132923	0.478522	2.11548	Not DE
SEPTIN3	0.193542	0.555432	1.05889	Not DE
SEPTIN5	0.827632	0.920167	1.33258	Not DE
SEPTIN8	0.980117	0.988459	0.604862	Not DE
SEPTIN9	0.619597	0.823427	1.5025	Not DE
SERF2	0.650356	0.835708	0.736966	Not DE
SERINC1	0.0727298	0.380227	1.26406	Not DE
SERINC3	0.6345	0.830309	0.704544	Not DE
SERP1	0.408688	0.722608	0.70044	Not DE
SERPINA1	0.893052	0.954811	0.0458037	Not DE
SERPINB6	0.382674	0.706856	1.1964	Not DE
SERPINE2	0.0409162	0.300731	2.87447	Not DE
SERPINF1	0.153846	0.497203	1.70782	Not DE
SERPINI1	0.449708	0.754999	2.01495	Not DE
SFXN3	0.10754	0.446402	2.078	Not DE
SGCB	0.864315	0.944308	0.929611	Not DE
SGPP1	0.305307	0.658797	1.34104	Not DE
SH3BGRL	0.632972	0.830309	0.929611	Not DE
SH3BGRL3	0.0050587	0.0985407	2.58496	Not DE
SH3GL2	0.0436408	0.302718	1.30812	Not DE
SH3GLB1	0.219695	0.585403	1.67807	Not DE
SIRPA	5.42619e-06	0.00192901	1.41504	Upregulated
SIVA1	0.0321953	0.263113	-0.459432	Not DE
SLA	0.530524	0.797468	0.85561	Not DE
SLC11A1	0.962315	0.980238	0.888969	Not DE
SLC16A3	0.655297	0.837111	1.32193	Not DE
SLC1A2	0.21019	0.575896	1.87447	Not DE
SLC1A3	0.683437	0.860804	0.72316	Not DE
SLC1A4	0.772313	0.893612	1.078	Not DE
SLC22A17	0.159385	0.504785	2.58496	Not DE
SLC23A2	0.569936	0.817784	1.03953	Not DE
SLC25A11	0.0862649	0.403856	0.817136	Not DE
SLC25A23	0.240264	0.607929	1.6477	Not DE
SLC25A4	0.393406	0.714461	0.165059	Not DE
SLC2A5	0.436372	0.742796	2.27302	Not DE
SLC30A1	0.32164	0.672474	1.66297	Not DE
SLC30A9	0.0506744	0.317643	2.35364	Not DE
SLC38A2	0.123097	0.469285	-0.197939	Not DE
SLC3A2	0.174522	0.528021	1.22239	Not DE
SLC44A1	0.135287	0.480665	-1	Not DE
SLC4A10	0.423343	0.732352	2.152	Not DE
SLC4A7	0.889464	0.953576	0.519374	Not DE
SLC6A17	0.0949523	0.419153	1.69515	Not DE
SLC7A5	0.502502	0.787826	1.22239	Not DE
SLC7A7	0.930519	0.965892	2.62449	Not DE
SLC8A1	0.0924395	0.414476	1.3155	Not DE
SLC9A6	0.0193011	0.214614	3.05889	Not DE
SLCO2B1	0.24362	0.613146	2.86129	Not DE
SLIT1	0.208721	0.574175	2.66297	Not DE
SLTM	0.636287	0.830309	1.152	Not DE
SMAP2	0.820474	0.917949	0.280108	Not DE
SMARCA2	0.978739	0.988074	0.599462	Not DE
SMARCA5	0.506068	0.788875	0.900464	Not DE
SMDT1	0.287766	0.648352	0.830075	Not DE
SMS	0.0852972	0.403856	2.18763	Not DE
SNAP25	0.369482	0.70175	0.971128	Not DE
SNAP91	0.363095	0.699761	0.830075	Not DE
SNCA	0.78485	0.897152	0.284143	Not DE
SNCB	0.798186	0.90729	0.885357	Not DE
SNN	0.756767	0.892919	0.263034	Not DE
SNRPN	0.134296	0.480665	0.559427	Not DE
SNU13	0.512231	0.790682	0.697971	Not DE
SNX3	0.0422144	0.300731	0.415037	Not DE
SOAT1	0.254306	0.626729	1.22239	Not DE
SOD1	0.365372	0.700592	0.893085	Not DE
SOD2	0.685166	0.861271	1.078	Not DE
SOGA3	0.966188	0.981284	0.540568	Not DE
SORL1	0.533745	0.797991	1.19265	Not DE
SORT1	0.401063	0.72139	0.0813001	Not DE
SPAG7	0.610262	0.819446	1.62449	Not DE
SPAG9	0.705563	0.862538	0.929611	Not DE
SPARC	0.311309	0.661934	-0.295456	Not DE
SPARCL1	0.183653	0.537892	1.63054	Not DE
SPATS2L	0.0303518	0.252207	1.44478	Not DE
SPCS1	0.400655	0.72139	1.62449	Not DE
SPI1	0.345819	0.687038	2.1375	Not DE
SPIN1	0.633309	0.830309	0.477322	Not DE
SPINT2	0.334997	0.683412	1.80735	Not DE
SPOCK1	0.838033	0.925939	1.36257	Not DE
SPOCK2	0.612568	0.821766	0.886343	Not DE
SPP1	0.000458928	0.0225033	4.27539	Upregulated
SPRYD3	0.783401	0.896771	2.37851	Not DE
SPTAN1	0.769852	0.892919	1.19265	Not DE
SPTBN1	0.0443169	0.304654	-0.0655883	Not DE
SPTSSA	0.275547	0.641999	1.45943	Not DE
SQSTM1	0.0915617	0.412296	1.02385	Not DE
SRGN	0.7313	0.877832	0.72637	Not DE
SRPK2	0.518929	0.790807	1.05889	Not DE
SRPRA	0.615435	0.822189	1.5025	Not DE
SSBP3	0.730955	0.877832	1	Not DE
ST6GAL1	0.188521	0.544872	2	Not DE
STAB1	0.564214	0.816188	1.80735	Not DE
STAU1	0.704523	0.862538	0.222392	Not DE
STAU2	0.382756	0.706856	1.24286	Not DE
STK24	0.455309	0.759916	0.70044	Not DE
STMN2	0.523955	0.791187	0.934412	Not DE
STMN3	0.273543	0.641999	2.44478	Not DE
STMN4	0.759069	0.892919	0.0721498	Not DE
STOM	0.59265	0.817784	0.349942	Not DE
STRAP	0.156192	0.499111	1.76553	Not DE
STT3B	0.508091	0.788875	0.652077	Not DE
STUB1	0.269606	0.639502	1.70044	Not DE
STX12	0.2765	0.641999	0.0780025	Not DE
STX1A	0.224577	0.589072	1.78427	Not DE
STX1B	0.308877	0.661696	2.34104	Not DE
STXBP1	0.10799	0.446402	2.22239	Not DE
SULT4A1	0.0660992	0.365429	1.848	Not DE
SUMF2	0.00926208	0.146341	2.90689	Not DE
SUMO2	0.018277	0.207919	1.85244	Not DE
SUMO3	0.128784	0.476396	1.49476	Not DE
SUN2	0.901914	0.954811	0.374396	Not DE
SV2A	0.098779	0.424349	2.45317	Not DE
SV2B	0.957503	0.979265	1.03953	Not DE
SYN1	0.123867	0.469383	1.82103	Not DE
SYN2	0.88011	0.948788	2.14684	Not DE
SYNGR1	0.357088	0.693688	1.60486	Not DE
SYNGR2	0.342332	0.686872	1.65605	Not DE
SYNGR3	0.368295	0.701708	2.18057	Not DE
SYP	0.00992518	0.155095	3.41504	Not DE
SYT1	0.840649	0.926829	1.08092	Not DE
SYT11	0.0112579	0.164396	2.76755	Not DE
SYT13	0.00181748	0.0561839	1.45066	Not DE
SYT5	0.589364	0.817784	2	Not DE
SYT7	0.309372	0.661696	1.95109	Not DE
TAB2	0.290537	0.648412	1.41504	Not DE
TACC1	0.633598	0.830309	0.332575	Not DE
TAF10	2.71552e-05	0.00551639	3	Upregulated
TAGLN3	0.937586	0.969634	0.847997	Not DE
TALDO1	0.000727142	0.0279459	1.91754	Upregulated
TAOK1	0.778542	0.896408	0.736966	Not DE
TAPBP	0.103738	0.436438	1.48113	Not DE
TAX1BP1	0.845998	0.930122	0.77259	Not DE
TBC1D14	0.572238	0.817784	1.5025	Not DE
TBC1D9B	0.766554	0.892919	0.977974	Not DE
TBCB	0.464884	0.760968	1.3744	Not DE
TCEA2	0.0695537	0.3735	2.38466	Not DE
TCEAL2	0.966793	0.981284	0.688056	Not DE
TERF2IP	0.728793	0.877832	1.20163	Not DE
TFPT	0.327316	0.672606	1.55254	Not DE
TGFBI	0.0180045	0.207613	3.20511	Not DE
TGFBR1	0.453639	0.75944	2.95936	Not DE
TGOLN2	0.0250653	0.24439	1.82103	Not DE
THEMIS2	0.463587	0.760968	1.26303	Not DE
THOC7	0.361376	0.698201	0.874469	Not DE
THRA	0.303474	0.658797	2.11548	Not DE
THY1	0.109608	0.447883	2.34792	Not DE
TIMM23	0.0333932	0.269802	1.09311	Not DE
TIMP1	9.49641e-05	0.00900259	4.74894	Upregulated
TIMP2	0.000295962	0.0161869	2.5025	Upregulated
TLE5	0.312896	0.663098	1.61143	Not DE
TLN1	0.586243	0.817784	1.54432	Not DE
TLR2	0.560602	0.815033	2.41504	Not DE
TM2D3	0.207241	0.574175	2.11548	Not DE
TM6SF1	0.021595	0.224636	2.28951	Not DE
TM9SF2	0.000169599	0.0120585	2.63227	Upregulated
TM9SF3	0.165248	0.516444	0.490326	Not DE
TMBIM1	0.168741	0.519963	1.53051	Not DE
TMCO1	0.388988	0.71281	1.66297	Not DE
TMED2	0.277063	0.641999	1.18763	Not DE
TMED4	0.0109872	0.164396	1.41504	Not DE
TMED7	0.415248	0.725408	1.25634	Not DE
TMEM119	0.246425	0.616136	1.9386	Not DE
TMEM130	0.714627	0.870034	1.71272	Not DE
TMEM176B	0.377877	0.704573	3.79008	Not DE
TMEM219	0.288156	0.648352	1.77259	Not DE
TMEM245	0.891549	0.954655	1.18057	Not DE
TMEM248	0.41402	0.724153	1.28951	Not DE
TMEM50A	0.348739	0.689718	1.28951	Not DE
TMEM59	0.464862	0.760968	1.5025	Not DE
TMEM59L	0.0253242	0.24439	2.96963	Not DE
TMEM9B	0.21761	0.585403	1.95936	Not DE
TMOD2	0.156019	0.499111	2.33787	Not DE
TMSB10	0.0505835	0.317643	1.51937	Not DE
TMSB4X	0.0465995	0.312105	1.85961	Not DE
TMX2	0.152297	0.495576	2	Not DE
TMX4	0.25648	0.628723	1.8413	Not DE
TNFSF13	0.405161	0.72147	1.76553	Not DE
TOLLIP	0.289412	0.648412	0.955606	Not DE
TOMM20	0.116275	0.464446	1.32757	Not DE
TOMM5	0.673936	0.851098	0.917538	Not DE
TOMM7	0.399644	0.721185	1.12776	Not DE
TPD52L2	0.0932717	0.414476	2.45943	Not DE
TPGS2	0.0667972	0.365429	2.54432	Not DE
TPM1	0.65037	0.835708	1.58496	Not DE
TPP1	0.0103816	0.157898	3.39232	Not DE
TPPP	0.170633	0.521948	0.707819	Not DE
TRAPPC3	0.0717034	0.37739	1.8413	Not DE
TRAPPC5	0.218249	0.585403	1.26748	Not DE
TREM2	0.602125	0.817784	3.24793	Not DE
TRIM44	0.557979	0.814466	1.22239	Not DE
TRIM8	0.147253	0.490531	2.11548	Not DE
TRIP12	0.758039	0.892919	0.242857	Not DE
TRIR	0.46172	0.760968	-0.0347654	Not DE
TSC22D1	0.143337	0.48721	-0.485427	Not DE
TSC22D3	2.61711e-05	0.00551639	-1.76939	Downregulated
TSPAN13	0.88428	0.950526	0.544321	Not DE
TSPAN3	0.0104377	0.157898	2.0906	Not DE
TSPAN7	0.787201	0.899116	1.03653	Not DE
TSPO	0.458983	0.760968	1.14296	Not DE
TSPYL1	0.912688	0.956805	1.01649	Not DE
TSPYL2	0.0500684	0.317643	2.5025	Not DE
TSPYL4	0.994113	0.997431	0.909802	Not DE
TTC1	0.286956	0.648352	2.03953	Not DE
TTC3	0.59467	0.817784	1.20511	Not DE
TTLL7	0.482461	0.769125	1.152	Not DE
TUBA1B	0.643792	0.833005	1.01838	Not DE
TUBA4A	0.407839	0.722226	2.09686	Not DE
TUBB2A	0.0478267	0.316323	2.30256	Not DE
TUBB2B	0.0619845	0.353984	1.55081	Not DE
TUFM	0.00589322	0.112939	2.1964	Not DE
TUSC3	0.0352417	0.279965	2.87447	Not DE
TWF2	0.194737	0.555432	1.87447	Not DE
TXNDC12	0.724626	0.876206	1.06711	Not DE
TXNDC15	0.0159006	0.196615	1.30812	Not DE
TXNIP	0.42871	0.737154	0.366128	Not DE
TXNL1	0.0400004	0.300731	2.32193	Not DE
TXNL4A	0.05189	0.32363	2.53051	Not DE
TXNRD1	0.757336	0.892919	1	Not DE
TYMP	0.30611	0.659528	1.90689	Not DE
TYRO3	0.493255	0.779201	1.95936	Not DE
TYROBP	0.370797	0.70175	1.7885	Not DE
UBA52	0.144096	0.48721	1.44478	Not DE
UBB	0.695073	0.861382	0.712718	Not DE
UBC	0.426108	0.734499	0.165059	Not DE
UBE2B	0.143506	0.48721	-0.29956	Not DE
UBE2I	0.397566	0.719261	0.49304	Not DE
UBE2L6	0.605917	0.817784	0.777608	Not DE
UBE2V1	0.0157184	0.196066	2.27302	Not DE
UBL5	0.186621	0.541891	2	Not DE
UBR5	0.468942	0.760968	1.30256	Not DE
UBTF	0.840079	0.926829	0.530515	Not DE
UBXN6	0.0832046	0.403856	1.83007	Not DE
UCHL1	0.32142	0.672474	1.8046	Not DE
UFC1	0.368619	0.701708	1.09686	Not DE
UGCG	0.86634	0.944308	0.841302	Not DE
UNC93B1	0.692331	0.861382	1.87447	Not DE
UQCR10	0.256295	0.628723	1.60768	Not DE
UQCR11	0.0911966	0.412296	1.16993	Not DE
UQCRB	0.597254	0.817784	1.11548	Not DE
UQCRH	0.0475623	0.316045	2.32193	Not DE
USF2	0.963309	0.980547	0.572579	Not DE
USP11	0.825308	0.91974	1.32193	Not DE
USP9X	0.320535	0.672474	1.19265	Not DE
VAMP2	0.0762098	0.392646	1.70261	Not DE
VAMP3	0.153808	0.497203	1.77259	Not DE
VAMP8	0.465257	0.760968	2.5025	Not DE
VIM	0.136721	0.482574	2.54057	Not DE
VMP1	0.206112	0.573565	1.44057	Not DE
VPS26B	0.122614	0.469077	2.5025	Not DE
VPS41	0.175734	0.529435	1.61667	Not DE
VPS4A	0.469098	0.760968	1.45943	Not DE
VSIG4	0.324318	0.672474	3	Not DE
VSNL1	0.582528	0.817784	0.0813001	Not DE
VSTM2A	0.594378	0.817784	0.510195	Not DE
WASF1	0.696349	0.861382	0.838249	Not DE
WASF3	0.454489	0.75944	1.078	Not DE
WASHC4	0.226053	0.589813	1.6477	Not DE
WDR47	2.5231e-09	3.58784e-06	0.874469	Upregulated
WDR83OS	0.180142	0.537892	1.22239	Not DE
WIPF1	0.0421014	0.300731	2.38466	Not DE
WNK1	0.384396	0.707326	-0.0759489	Not DE
WSB2	0.744301	0.884755	1.09954	Not DE
YBX1	0.449492	0.754999	0.929611	Not DE
YIPF3	0.00882077	0.145384	1.03395	Not DE
YPEL3	0.141742	0.48721	1.82443	Not DE
YPEL5	0.672496	0.850034	0.495957	Not DE
YWHAE	0.824345	0.919462	0.511899	Not DE
YWHAG	0.38402	0.707326	0.935294	Not DE
YWHAH	0.000194918	0.0128476	2.79751	Upregulated
YWHAQ	0.523931	0.791187	1.44478	Not DE
YWHAZ	0.286998	0.648352	1.45317	Not DE
ZC3H15	0.0402823	0.300731	-0.807355	Not DE
ZCRB1	0.268263	0.639024	1.66297	Not DE
ZEB2	0.16602	0.517721	1.51457	Not DE
ZFAND3	0.552257	0.811707	1.45066	Not DE
ZFP36	0.441985	0.748391	2.47393	Not DE
ZFP36L1	0.533171	0.797991	1.62803	Not DE
ZFP91	0.950201	0.974178	0.736966	Not DE
ZFR	0.0906458	0.412296	2.5025	Not DE
ZMAT2	0.561868	0.815281	0.521953	Not DE
ZMIZ1	0.21013	0.575896	1.66297	Not DE
ZMYND11	0.079835	0.40115	2.62449	Not DE
ZNF365	0.999979	0.999979	0.893085	Not DE
ZNF428	0.0642296	0.363882	0.874469	Not DE
ZNF483	0.380918	0.706146	0.0874628	Not DE
ZYX	0.751675	0.889515	0.628031	Not DE

## Sheet: Mg_HIPP
gene	p_val	BH	avg_log2FC	DE
A2M	0.467884	0.588041	0.507773	Not DE
AAMP	0.317211	0.472162	-0.426236	Not DE
ABCA2	0.00158019	0.0458051	-1.72689	Downregulated
ABHD12	0.0555701	0.179941	-0.0657135	Not DE
ABR	0.0333149	0.1431	-0.122559	Not DE
ACADVL	0.064284	0.192485	-0.299179	Not DE
ACO2	0.00212814	0.0490993	0.273369	Not DE
ACSL1	0.615	0.709447	-1.73874	Not DE
ACTB	0.00615443	0.0685477	0.982267	Not DE
ACTG1	0.317004	0.472162	0.547911	Not DE
ACTR3	0.00630793	0.0690665	0.841817	Not DE
ACYP2	0.996568	0.998113	-0.279884	Not DE
ADA2	0.249342	0.407269	0.821639	Not DE
ADAM9	0.595964	0.693736	0.698238	Not DE
ADAR	0.0457776	0.168255	-0.870029	Not DE
ADD1	0.154047	0.30156	-1.04651	Not DE
ADD3	0.0365955	0.149732	-0.201882	Not DE
ADGRG1	0.0611921	0.188239	-1.75238	Not DE
ADI1	0.0250186	0.124803	0.0574582	Not DE
ADIPOR1	0.808748	0.852982	-0.0736497	Not DE
ADIRF	0.0454802	0.168255	-0.237343	Not DE
ADRM1	0.781417	0.831623	-0.555519	Not DE
AGAP2	0.231194	0.389387	-0.122559	Not DE
AGFG1	0.131234	0.277003	-0.200854	Not DE
AGT	0.390869	0.527401	-0.0149503	Not DE
AGTPBP1	0.904683	0.932267	-0.197327	Not DE
AHCYL1	0.0018825	0.0468089	-0.187368	Not DE
AHNAK	0.0111672	0.0879829	-1.21383	Not DE
AHSA1	0.0475418	0.171034	-0.859525	Not DE
AIF1	0.934444	0.952131	0.339784	Not DE
AK5	0.00307902	0.0552513	-0.808805	Not DE
AKAP11	0.0879905	0.229664	0.166947	Not DE
AKAP12	0.0190479	0.111937	-0.213827	Not DE
AKR1A1	0.198593	0.354396	0.392014	Not DE
AKR1B1	0.0711197	0.205697	-0.505593	Not DE
AKT3	0.377716	0.516222	-0.574628	Not DE
ALCAM	0.0140444	0.0975558	0.0838916	Not DE
ALDH2	0.0925189	0.235529	-0.392383	Not DE
ALDOC	0.161357	0.311154	-0.420722	Not DE
ALOX5AP	0.202571	0.356707	-0.0313103	Not DE
ANK2	0.405732	0.539097	0.367613	Not DE
ANKRD10	0.0222887	0.11949	-1.31633	Not DE
ANOS1	0.176696	0.328195	0.481956	Not DE
ANP32E	0.00788558	0.0738273	-1.08603	Not DE
ANXA11	0.344382	0.488946	-0.0794906	Not DE
ANXA2	0.00157786	0.0458051	1.59076	Upregulated
ANXA5	0.0802311	0.219151	0.0791968	Not DE
AP1B1	0.034722	0.14518	-0.209343	Not DE
APBB1IP	0.113256	0.259084	-1.04856	Not DE
APC	0.599135	0.695492	0.309552	Not DE
APEX1	0.00104524	0.0380687	0.455709	Not DE
API5	0.0808734	0.219514	0.154975	Not DE
APLP1	0.748281	0.806309	-0.060754	Not DE
APLP2	0.472645	0.592872	-0.231208	Not DE
APMAP	0.0992508	0.241038	-0.134055	Not DE
APOC1	0.000457497	0.0271941	2.22275	Upregulated
APOC2	0.280316	0.436688	3.34286	Not DE
APOD	0.00567576	0.0672759	-2.1146	Not DE
APOE	0.510152	0.622868	-0.145765	Not DE
APP	0.620675	0.712568	-0.322799	Not DE
AQP4	0.00739279	0.0733695	0.352288	Not DE
ARAP1	0.256057	0.414501	-1.49412	Not DE
ARF1	0.375448	0.513854	-0.279884	Not DE
ARGLU1	0.101066	0.243614	-1.20502	Not DE
ARHGAP35	0.278925	0.436285	-0.698477	Not DE
ARHGDIB	0.333189	0.477781	0.20063	Not DE
ARL2	0.897348	0.927499	-0.369106	Not DE
ARL6IP1	0.327946	0.475401	0.411314	Not DE
ARL6IP4	0.32808	0.475401	-0.163201	Not DE
ARL6IP5	0.0600619	0.186091	-1.15697	Not DE
ARL8A	0.319206	0.472952	-0.596741	Not DE
ARPP19	0.760747	0.813647	0.00741747	Not DE
ARPP21	0.443797	0.568271	0.359592	Not DE
ARRB2	0.0871116	0.228756	-1.4978	Not DE
ASAH1	0.741974	0.80251	-0.445237	Not DE
ASPH	0.163823	0.31497	-0.504893	Not DE
ASXL1	0.0424672	0.160902	-1.17866	Not DE
ATN1	0.320928	0.473705	-0.39865	Not DE
ATP1A2	0.848332	0.883907	0.2832	Not DE
ATP1A3	0.547278	0.652893	0.314846	Not DE
ATP1B1	0.365993	0.509551	-0.405184	Not DE
ATP1B2	0.0139016	0.0975558	1.5465	Not DE
ATP2A2	0.574151	0.674367	-0.366485	Not DE
ATP2B2	0.436019	0.562774	1.13636	Not DE
ATP2B4	0.682263	0.76187	-0.15276	Not DE
ATP2C1	0.071487	0.205697	0.433834	Not DE
ATP5F1D	0.0019175	0.0468089	0.0809741	Not DE
ATP5F1E	0.0367376	0.149732	0.0650677	Not DE
ATP5IF1	0.00159538	0.0458051	-0.83185	Downregulated
ATP5MC2	0.0110494	0.0879829	0.553006	Not DE
ATP5ME	0.476204	0.59445	0.0569245	Not DE
ATP5MG	0.0306496	0.137375	0.558138	Not DE
ATP5PD	0.0153501	0.102395	0.23803	Not DE
ATP6AP1	0.000415779	0.0271941	0.265884	Not DE
ATP6AP2	0.088378	0.229747	0.2247	Not DE
ATP6V0B	0.00299929	0.0545786	0.737263	Not DE
ATP6V0C	0.12781	0.273848	-0.555519	Not DE
ATP6V0D1	0.0197455	0.112881	-0.0271398	Not DE
ATP6V1A	0.0140085	0.0975558	0.184722	Not DE
ATP6V1B2	0.190127	0.345491	-0.270117	Not DE
ATP6V1E1	0.157627	0.307171	0.286602	Not DE
ATP6V1F	0.0135671	0.0975558	0.704822	Not DE
ATP6V1G2	0.59032	0.688351	0.375619	Not DE
ATP9A	0.449056	0.5733	0.417714	Not DE
ATRNL1	0.6626	0.745333	0.135377	Not DE
ATRX	0.553859	0.657708	-0.648628	Not DE
ATXN10	0.484987	0.602964	-0.579365	Not DE
AURKAIP1	0.112032	0.259084	0.192943	Not DE
AXL	0.111884	0.259084	-1.30936	Not DE
B2M	0.359232	0.504718	0.0636788	Not DE
BABAM1	0.276062	0.433578	0.161894	Not DE
BAG1	0.00453097	0.0657754	-0.845025	Not DE
BASP1	0.0201715	0.114809	-0.442927	Not DE
BAX	0.00613514	0.0685477	0.822993	Not DE
BAZ1B	0.0137904	0.0975558	-1.34252	Not DE
BCAN	0.129562	0.275319	0.713942	Not DE
BCAP31	0.0785346	0.217274	-0.0700919	Not DE
BCL2L13	0.107973	0.253959	-0.949183	Not DE
BCL2L2	0.440503	0.565173	-0.625908	Not DE
BEX1	0.824139	0.866385	-0.494118	Not DE
BEX3	0.00491433	0.0668348	-0.808805	Not DE
BEX4	0.123164	0.268645	-0.473989	Not DE
BHLHE41	0.136002	0.282357	-0.918628	Not DE
BIN1	0.019407	0.111937	0.238258	Not DE
BLOC1S1	0.050504	0.175915	0.0889448	Not DE
BMP2K	0.174112	0.326967	-1.45598	Not DE
BNIP3L	0.486951	0.604362	-0.47063	Not DE
BRD2	0.079243	0.217371	-0.450549	Not DE
BRI3	0.0651801	0.194274	0.26189	Not DE
BRSK1	0.0929065	0.235533	-0.114946	Not DE
BSCL2	0.332407	0.477188	0.992918	Not DE
BSG	0.191289	0.347115	-1.55552	Not DE
BST2	0.413672	0.545929	0.0403321	Not DE
BTBD3	0.372633	0.510543	-0.660216	Not DE
BTG1	0.596245	0.693736	0.0536913	Not DE
BUD31	0.0117312	0.0907584	0.0935741	Not DE
C11orf58	0.256657	0.414501	-0.254349	Not DE
C12orf57	0.200851	0.355782	-0.800631	Not DE
C1QA	0.527482	0.636327	-0.0174773	Not DE
C1QB	0.590269	0.688351	-0.261261	Not DE
C1QC	0.196705	0.352977	-0.4967	Not DE
C1orf115	0.782688	0.83229	-0.759052	Not DE
C1orf162	0.381633	0.519959	-1.65337	Not DE
C1orf61	0.337807	0.48333	0.299051	Not DE
C3	0.0341091	0.144322	0.319278	Not DE
C3AR1	0.0866231	0.228402	-0.426621	Not DE
C4orf3	0.15992	0.310236	-0.397371	Not DE
C5orf24	0.00912814	0.0810652	-1.14048	Not DE
C9orf16	0.094982	0.237363	-0.174915	Not DE
C9orf78	0.126494	0.272717	0.0626106	Not DE
CAB39	0.208924	0.364771	-0.593189	Not DE
CADM1	0.122063	0.268576	0.351372	Not DE
CADM2	0.000373433	0.0271941	-0.834495	Downregulated
CADM3	0.301318	0.456164	0.68596	Not DE
CALCOCO2	0.000462482	0.0271941	-2.39202	Downregulated
CALM1	0.195713	0.351684	-0.00158312	Not DE
CALM2	0.0213012	0.117702	-0.693022	Not DE
CALM3	0.230292	0.388429	-0.128097	Not DE
CALR	0.175365	0.327951	0.211647	Not DE
CALU	0.176691	0.328195	-0.674163	Not DE
CAMK1D	0.209239	0.364827	-0.938847	Not DE
CAMK2A	0.06328	0.191023	-1.42122	Not DE
CAMK2N1	0.821019	0.863809	0.208247	Not DE
CAPG	0.130556	0.27607	0.189908	Not DE
CAPRIN1	0.43862	0.563674	0.0791968	Not DE
CAPZA2	0.108109	0.253959	-0.507584	Not DE
CAPZB	0.185563	0.340328	-0.270117	Not DE
CASC3	0.0540129	0.178035	-1.21567	Not DE
CAST	0.122086	0.268576	-0.585892	Not DE
CCDC124	0.450683	0.574809	-0.501071	Not DE
CCDC47	0.224954	0.381418	-0.475029	Not DE
CCDC85B	0.670429	0.751905	-0.659355	Not DE
CCDC92	0.278356	0.435923	-0.759052	Not DE
CCK	0.111537	0.259084	-0.870029	Not DE
CCNI	0.00127362	0.0427974	-1.01877	Downregulated
CCNL2	0.0160436	0.103641	-1.47645	Not DE
CCT6A	0.625405	0.715064	-0.322858	Not DE
CD14	0.552393	0.65657	-0.200562	Not DE
CD163	0.322776	0.474432	-1.94819	Not DE
CD300A	0.013295	0.0975558	0.192943	Not DE
CD37	0.949394	0.964322	0.530342	Not DE
CD4	0.496618	0.611729	0.463097	Not DE
CD47	0.460271	0.582871	0.120592	Not DE
CD53	0.597617	0.694354	-0.47063	Not DE
CD63	0.00685257	0.0704123	0.1888	Not DE
CD68	0.82687	0.867844	0.704604	Not DE
CD74	0.765934	0.817165	-0.642066	Not DE
CD81	0.0206012	0.115725	0.214999	Not DE
CD82	0.695478	0.76678	0.663316	Not DE
CD9	0.245385	0.403257	0.223947	Not DE
CDC42SE1	0.201507	0.356152	-0.856385	Not DE
CDK14	0.605832	0.702005	-0.536153	Not DE
CDK5R1	0.00773423	0.0733695	0.358751	Not DE
CDKN1B	0.004069	0.0631888	-1.27122	Not DE
CDS2	0.884383	0.915563	-0.0918625	Not DE
CEBPB	0.304029	0.45908	-0.0294499	Not DE
CEBPD	0.26885	0.426201	-2.90916	Not DE
CELF1	0.00686683	0.0704123	-1.62952	Not DE
CELF2	0.0214543	0.117702	-1.06219	Not DE
CEP350	0.0258181	0.127805	-1.26334	Not DE
CFL1	0.0761485	0.213414	-0.643391	Not DE
CFLAR	0.287633	0.443993	-1.21156	Not DE
CGGBP1	0.695798	0.76678	-0.272212	Not DE
CHCHD10	0.662838	0.745333	-0.366485	Not DE
CHCHD2	0.000460899	0.0271941	0.0478223	Not DE
CHD2	0.125564	0.272195	-1.12488	Not DE
CHGA	0.0286013	0.133295	-1.22431	Not DE
CHGB	0.0823199	0.22204	-0.589952	Not DE
CHI3L1	0.00131576	0.0427974	2.4779	Upregulated
CHID1	0.0579529	0.184083	0.508612	Not DE
CHL1	0.41617	0.546317	0.89194	Not DE
CHMP1B	0.0517387	0.175915	-1.19295	Not DE
CHMP2A	0.0336305	0.143401	0.246255	Not DE
CHMP3	0.00510289	0.0672759	-1.18001	Not DE
CHN1	0.240203	0.397943	-0.109384	Not DE
CHP1	0.0908708	0.233869	0.358067	Not DE
CHPT1	0.608224	0.704145	-0.508976	Not DE
CHST11	0.160684	0.310319	-1.1632	Not DE
CHTOP	0.0289975	0.134282	-1.11942	Not DE
CIRBP	0.115602	0.262031	-0.751916	Not DE
CKAP5	0.240841	0.39842	-0.637981	Not DE
CKB	0.143022	0.290085	-0.236328	Not DE
CKLF	0.118969	0.267783	0.0569245	Not DE
CLDND1	0.00088504	0.0357335	-1.98294	Downregulated
CLIC4	0.0447524	0.168255	-1.32964	Not DE
CLIP1	0.372124	0.510386	-0.642982	Not DE
CLPTM1	0.000588871	0.0297959	0.4347	Not DE
CLSTN1	0.512055	0.624127	0.194255	Not DE
CLTA	0.142232	0.289392	0.154975	Not DE
CLTB	0.688087	0.7642	-0.488405	Not DE
CLU	0.941778	0.958092	-0.0503528	Not DE
CMPK1	0.159294	0.309486	0.160688	Not DE
CNBP	0.661885	0.745333	-0.43622	Not DE
CNDP2	0.270513	0.427789	-0.487132	Not DE
CNN3	0.437839	0.563434	0.0650677	Not DE
CNOT8	0.171175	0.32413	-0.909156	Not DE
CNP	0.0123062	0.0939063	-1.4345	Not DE
CNPY3	0.287393	0.443993	-0.245179	Not DE
CNTN1	0.912223	0.936133	0.0731652	Not DE
COLGALT1	0.114279	0.260402	0.418486	Not DE
COMT	0.807666	0.852982	0.0525274	Not DE
COPS2	0.145179	0.291713	0.124601	Not DE
COPS6	0.907842	0.93312	-0.239045	Not DE
COPS9	0.297913	0.453362	0.383081	Not DE
CORO1A	0.391185	0.527401	-0.488405	Not DE
CORO1C	0.734279	0.797218	-0.418015	Not DE
COTL1	0.0343355	0.1445	0.118449	Not DE
COX14	0.259767	0.419	-0.104857	Not DE
COX4I1	0.24934	0.407269	0.0294438	Not DE
COX6A1	0.0893798	0.230957	-0.187368	Not DE
COX6B1	0.0140188	0.0975558	1.02944	Not DE
COX6C	0.0749444	0.210955	0.544017	Not DE
COX7A2L	0.0316341	0.140326	-0.0300572	Not DE
COX7C	0.563726	0.665753	0.0747678	Not DE
COX8A	0.329739	0.475401	-0.192949	Not DE
CPE	0.0269626	0.13096	0.149404	Not DE
CPLX2	0.270999	0.428033	-0.0163599	Not DE
CPM	0.0020414	0.0479543	-2.09488	Downregulated
CPVL	0.1445	0.291709	0.903913	Not DE
CREBL2	0.231518	0.389387	-0.277738	Not DE
CREG1	0.577733	0.677342	0.516559	Not DE
CREM	0.0361702	0.148828	-0.808805	Not DE
CRTAP	0.0270638	0.13096	-0.506609	Not DE
CRYAB	0.029965	0.13632	-1.44156	Not DE
CSDE1	0.359397	0.504718	-0.321053	Not DE
CSF1R	0.211122	0.366394	-0.836844	Not DE
CSNK1D	0.000880542	0.0357335	-1.44449	Downregulated
CSRP1	0.122366	0.268576	-0.91559	Not DE
CST3	0.951622	0.964935	-0.17884	Not DE
CSTB	0.00655419	0.0696714	0.81794	Not DE
CTDSP2	0.0549005	0.17912	-1.33979	Not DE
CTNNA2	0.416503	0.546317	1.05329	Not DE
CTNND1	0.0203697	0.115428	-1.25744	Not DE
CTNND2	0.00529474	0.0672759	-0.685154	Not DE
CTSA	0.00255417	0.0523807	0.505882	Not DE
CTSB	0.109314	0.256322	1.38088	Not DE
CTSC	0.752148	0.806587	0.189908	Not DE
CTSD	0.507735	0.620733	0.775687	Not DE
CTSH	0.626952	0.7162	0.315495	Not DE
CTSL	0.126649	0.272717	1.79952	Not DE
CTSS	0.66565	0.747844	-0.315002	Not DE
CTSZ	0.058274	0.184083	1.03256	Not DE
CTXN1	0.0279181	0.132553	-0.15959	Not DE
CUL3	0.128579	0.274442	-0.970556	Not DE
CUTA	0.0526857	0.176805	-0.772617	Not DE
CWC15	0.386113	0.52346	-0.555519	Not DE
CX3CR1	0.67008	0.751905	3.48888	Not DE
CXCL16	0.565437	0.666746	-0.271065	Not DE
CXCR4	0.0870151	0.228756	-4.07009	Not DE
CYB5B	0.000875925	0.0357335	0.79727	Upregulated
CYB5R3	0.692854	0.765964	-0.18206	Not DE
CYBA	0.326639	0.475401	0.0294438	Not DE
CYBB	0.847711	0.883907	-0.00819388	Not DE
CYFIP1	0.190026	0.345491	-0.134055	Not DE
CYTH1	0.00824922	0.0750562	-1.71598	Not DE
DAZAP2	0.189194	0.344765	-0.364835	Not DE
DBI	0.000980829	0.0372715	1.24357	Upregulated
DBNDD2	0.00465503	0.0668255	-1.55552	Not DE
DBNL	0.343304	0.488895	-0.722629	Not DE
DCTN1	0.707959	0.77713	-0.609458	Not DE
DCTN2	0.149221	0.296605	-0.654083	Not DE
DCTN3	0.793821	0.841359	-0.250664	Not DE
DCTN4	0.0376178	0.152257	-1.02714	Not DE
DDAH1	0.904188	0.932267	0.471962	Not DE
DDIT4	0.507829	0.620733	-1.5757	Not DE
DDX24	0.112437	0.259084	-0.0979355	Not DE
DDX5	0.0205034	0.115679	-1.32105	Not DE
DDX6	0.632621	0.720958	-0.529984	Not DE
DEGS1	0.635169	0.722392	0.134413	Not DE
DEK	0.764775	0.817165	-0.442625	Not DE
DENND3	0.0280984	0.132553	-1.85808	Not DE
DERL1	0.051754	0.175915	0.485123	Not DE
DHRS7	0.463393	0.584101	-0.0661339	Not DE
DHX36	0.0178272	0.110734	-1.43768	Not DE
DIRAS2	0.0975073	0.23905	-0.783471	Not DE
DKK3	0.131426	0.277003	-0.484583	Not DE
DLG1	0.332184	0.477188	-0.715983	Not DE
DLG2	0.148832	0.296605	-1.23905	Not DE
DLG4	0.765809	0.817165	-0.411129	Not DE
DMTN	0.502725	0.616691	-0.0939386	Not DE
DNAJA2	0.438898	0.563674	-0.487955	Not DE
DNAJA4	0.00284224	0.0533906	-0.934932	Not DE
DNAJB11	0.11291	0.259084	0.423723	Not DE
DNAJC5	0.0467692	0.169281	-0.0142776	Not DE
DNAJC6	0.845603	0.88252	-0.667993	Not DE
DNASE2	0.00625404	0.0690618	0.944555	Not DE
DNER	0.00340421	0.0578716	0.877441	Not DE
DNM1	0.276307	0.433578	0.0294438	Not DE
DNM2	0.0101887	0.084526	-1.58061	Not DE
DOCK4	0.0164673	0.105325	-0.796527	Not DE
DOCK5	0.0450712	0.168255	-1.42999	Not DE
DPP7	0.492477	0.609464	-0.217196	Not DE
DPYSL2	0.00284488	0.0533906	-1.08535	Not DE
DRAP1	0.146322	0.293178	0.21289	Not DE
DST	0.0522609	0.176295	-0.909156	Not DE
DSTN	0.00192018	0.0468089	0.907453	Upregulated
DTNA	0.0605317	0.186652	-0.627905	Not DE
DUSP1	0.0357645	0.148102	-2.48513	Not DE
DYNC1I1	0.263872	0.422457	0.379386	Not DE
DYNC1LI2	0.0421275	0.160084	-1.01238	Not DE
DYNLL1	0.000918501	0.0359607	1.74565	Upregulated
DYNLL2	0.176799	0.328195	-0.00180716	Not DE
DYNLRB1	0.025523	0.12683	0.504782	Not DE
ECH1	0.396006	0.530887	-0.154981	Not DE
ECHS1	0.327127	0.475401	0.184166	Not DE
EDIL3	0.247108	0.405156	-0.877447	Not DE
EEF1A2	0.113299	0.259084	-0.141668	Not DE
EEF1B2	0.561757	0.665009	-0.056971	Not DE
EEF1G	0.266898	0.424415	-0.306605	Not DE
EEF2	0.0982424	0.239489	-0.531672	Not DE
EFCAB14	0.241684	0.399219	-0.777911	Not DE
EFHD1	0.223421	0.380215	-2.95038	Not DE
EFHD2	0.0315444	0.140326	-0.356447	Not DE
EFR3A	0.561965	0.665009	0.0294438	Not DE
EHBP1L1	0.409212	0.541703	-0.52695	Not DE
EID1	0.0594051	0.184943	-0.71779	Not DE
EIF1	0.0240361	0.122262	-0.0636656	Not DE
EIF1B	0.420823	0.549566	-0.056971	Not DE
EIF2AK2	0.0190839	0.111937	-1.06677	Not DE
EIF3A	0.135054	0.280982	-0.755817	Not DE
EIF4A1	0.926084	0.946598	-0.0621867	Not DE
EIF4A2	0.179638	0.331087	-0.631468	Not DE
EIF4E3	0.904847	0.932267	0.141337	Not DE
EIF4EBP2	0.00776534	0.0733695	-0.521966	Not DE
EIF4G2	0.0476567	0.171034	1.16695	Not DE
EIF4H	0.0632391	0.191023	-0.755817	Not DE
EIF5	0.360054	0.505092	-0.79772	Not DE
ELAVL3	0.420661	0.549566	-0.653366	Not DE
ELL2	0.360915	0.505751	-0.0499907	Not DE
ELMO1	0.133707	0.280438	-0.992924	Not DE
EMC10	0.562066	0.665009	0.0574582	Not DE
EMC4	0.632792	0.720958	-0.219584	Not DE
EMC7	0.0173798	0.109535	0.444481	Not DE
EMP3	0.63372	0.72138	-0.440042	Not DE
ENC1	0.0458403	0.168255	-0.739231	Not DE
ENG	0.00777989	0.0733695	0.273863	Not DE
ENO1	0.00135812	0.0427974	0.400538	Not DE
ENO2	0.529215	0.637229	0.00230765	Not DE
ENSA	0.0917314	0.234223	-1.02118	Not DE
EPB41L2	0.106789	0.252695	-1.11641	Not DE
EPB41L3	0.109958	0.256899	-0.216717	Not DE
EPHX1	0.033449	0.1431	0.0945388	Not DE
EPN1	0.019694	0.112881	-1.07009	Not DE
EPS15	0.0830239	0.223473	-0.896556	Not DE
ERBIN	0.0499193	0.175738	-1.00227	Not DE
ERC2	0.211226	0.366394	-0.992251	Not DE
ERGIC3	0.383912	0.52212	-0.0908505	Not DE
ERO1A	0.0740744	0.209418	-1.24357	Not DE
ESD	0.267634	0.424795	-0.715299	Not DE
ETFB	0.103525	0.247094	-0.0979355	Not DE
ETNK1	0.629872	0.7189	-0.614412	Not DE
ETS2	0.299833	0.455211	-1.32419	Not DE
EVI2A	0.0631403	0.191023	-0.336206	Not DE
EVI2B	0.619801	0.712568	-0.333126	Not DE
EVL	0.00191846	0.0468089	-0.402667	Not DE
EZR	0.0541546	0.178035	-1.09609	Not DE
FABP3	0.400489	0.53509	-0.00158312	Not DE
FABP5	0.28006	0.436688	3.79498	Not DE
FAIM2	0.715255	0.782481	0.0981565	Not DE
FAM107A	0.275119	0.432952	-1.24587	Not DE
FAM107B	0.0977287	0.239139	-1.72544	Not DE
FAM120A	0.936597	0.953572	-0.166953	Not DE
FAM168A	0.127201	0.273451	-0.418015	Not DE
FAM3C	0.38192	0.519959	0.237552	Not DE
FAM49B	0.624975	0.715064	-0.506609	Not DE
FBXL16	0.0684876	0.202023	-0.287413	Not DE
FBXO2	0.194704	0.350359	-0.39632	Not DE
FBXO44	0.787609	0.836319	-0.440042	Not DE
FBXW7	0.0213952	0.117702	-0.905851	Not DE
FCER1G	0.750412	0.806348	0.159079	Not DE
FCGBP	0.0850521	0.226572	2.45227	Not DE
FCGR3A	0.803781	0.85052	-0.336206	Not DE
FCGRT	0.310792	0.465828	-0.17409	Not DE
FEZ1	0.0906921	0.233869	0.1891	Not DE
FGL2	0.225622	0.382049	-1.83115	Not DE
FIS1	0.0643604	0.192485	-0.762751	Not DE
FKBP5	0.00288881	0.0533906	-3.29248	Not DE
FKBP8	0.516645	0.628536	-0.44629	Not DE
FLOT1	0.185969	0.340328	-0.573221	Not DE
FLOT2	0.128779	0.274442	-0.856899	Not DE
FLT1	0.0812431	0.220055	-3.1632	Not DE
FMNL2	0.0401046	0.157342	-1.20405	Not DE
FN1	0.26122	0.419997	1.45091	Not DE
FOLR2	0.975419	0.983027	2.02944	Not DE
FOS	0.433069	0.560085	-2.11623	Not DE
FPR1	0.514572	0.626604	-0.401191	Not DE
FSCN1	0.0135192	0.0975558	0.177001	Not DE
FTH1	0.000319944	0.0271941	1.92822	Upregulated
FTL	0.00389046	0.0628309	2.33217	Not DE
FXYD1	0.622488	0.713624	-0.679093	Not DE
FXYD5	0.0345056	0.144744	-0.831729	Not DE
FXYD6	0.610406	0.705407	0.245172	Not DE
FXYD7	0.390981	0.527401	0.343552	Not DE
G3BP2	0.687505	0.7642	-0.335553	Not DE
GAA	0.261623	0.419997	-0.342525	Not DE
GABARAP	0.428212	0.556029	-0.378836	Not DE
GABRB1	0.0754264	0.21185	0.6733	Not DE
GABRB3	0.746075	0.804615	0.265511	Not DE
GADD45GIP1	0.0390306	0.155641	-0.112575	Not DE
GALNT2	0.582449	0.68128	-0.403516	Not DE
GAP43	0.74226	0.80251	-0.68105	Not DE
GAS7	0.117883	0.266267	0.107977	Not DE
GATM	0.131774	0.277284	0.325837	Not DE
GDAP1	0.0972937	0.23905	-0.762751	Not DE
GDI1	0.12351	0.268645	-0.510367	Not DE
GFAP	0.997802	0.998566	-0.757678	Not DE
GHITM	0.00794598	0.0738576	0.580459	Not DE
GIMAP4	0.0127587	0.0958385	-1.95479	Not DE
GJA1	0.107923	0.253959	-0.233591	Not DE
GLDN	0.222582	0.380215	1.24304	Not DE
GLRX	0.0933381	0.235533	0.707516	Not DE
GLUD1	0.0740229	0.209418	0.0838916	Not DE
GLUL	0.703839	0.773322	0.120784	Not DE
GM2A	0.0302463	0.136637	0.940176	Not DE
GNAI2	0.279761	0.436688	0.265511	Not DE
GNAO1	0.166409	0.318049	-0.622633	Not DE
GNAQ	0.024474	0.12314	-0.641933	Not DE
GNB1	0.0652591	0.194274	-0.200562	Not DE
GNB2	0.0512095	0.175915	0.0511388	Not DE
GNB4	0.5511	0.656241	-0.280896	Not DE
GNB5	0.0240213	0.122262	-1.05545	Not DE
GNG10	0.361815	0.506462	0.0294438	Not DE
GNG2	0.102435	0.245995	-0.656448	Not DE
GNG3	0.68484	0.763428	-0.0712502	Not DE
GNPTG	0.0835538	0.223966	0.199369	Not DE
GNS	0.371363	0.509884	0.160688	Not DE
GOLM1	0.0129724	0.0968806	0.0883375	Not DE
GPM6A	0.563432	0.665753	0.359592	Not DE
GPM6B	0.396499	0.530887	0.125368	Not DE
GPNMB	0.49323	0.609812	-0.0326172	Not DE
GPR34	0.172843	0.325309	-0.920183	Not DE
GPR37L1	0.0126679	0.0957133	0.865945	Not DE
GPRC5B	0.122625	0.268576	-0.687622	Not DE
GPX4	0.0744549	0.210034	-0.163201	Not DE
GRB2	0.434019	0.560753	-0.135615	Not DE
GRIA2	0.680715	0.7608	0.539639	Not DE
GRIN1	0.172972	0.325309	0.452135	Not DE
GRINA	0.188889	0.344696	-0.451896	Not DE
GRN	0.0033425	0.0575801	0.207048	Not DE
GSN	0.694107	0.766484	-0.888872	Not DE
GSTK1	0.690187	0.76477	-0.468056	Not DE
GSTM3	0.566408	0.667092	-0.440042	Not DE
GSTP1	0.120656	0.268576	-0.0475182	Not DE
GTF2H5	7.53008e-06	0.00450048	1.61441	Upregulated
GUK1	0.363991	0.508407	-0.685154	Not DE
GYPC	0.982608	0.988439	0.894514	Not DE
H1F0	0.0279111	0.132553	-1.41256	Not DE
H1FX	0.0167861	0.106836	-1.0285	Not DE
H3F3A	0.243424	0.400642	-0.663895	Not DE
HABP4	0.820373	0.863809	0.278471	Not DE
HACD3	0.0244946	0.12314	-0.292484	Not DE
HAGH	0.30152	0.456164	-0.2825	Not DE
HAMP	0.505905	0.619554	0.676563	Not DE
HAVCR2	0.811166	0.854834	0.113836	Not DE
HCFC1R1	0.0589319	0.184513	0.31895	Not DE
HCLS1	0.0131904	0.0975558	-1.8844	Not DE
HDGFL3	0.105347	0.250104	0.00247673	Not DE
HERPUD1	0.0193778	0.111937	-1.02789	Not DE
HEXB	0.12243	0.268576	-0.485129	Not DE
HIGD2A	0.0175062	0.109796	0.486917	Not DE
HIPK2	0.00667039	0.0696714	-1.14048	Not DE
HIPK3	0.381847	0.519959	-0.373315	Not DE
HIST1H1C	0.266604	0.424415	-0.752965	Not DE
HM13	0.125937	0.272547	0.544017	Not DE
HMOX1	0.00415716	0.0631888	2.3249	Not DE
HNRNPA0	0.160577	0.310319	-0.699254	Not DE
HNRNPA2B1	0.110569	0.25786	-0.623825	Not DE
HNRNPA3	0.080558	0.219514	0.0294438	Not DE
HNRNPC	0.197393	0.353499	-0.260063	Not DE
HNRNPD	0.405583	0.539097	0.146801	Not DE
HNRNPDL	0.14516	0.291713	-0.683274	Not DE
HNRNPF	0.807165	0.852982	0.110364	Not DE
HNRNPH3	0.000658972	0.0307709	-1.05073	Downregulated
HNRNPU	0.00411432	0.0631888	-1.48152	Not DE
HNRNPUL2	0.464822	0.585011	-0.286584	Not DE
HOPX	0.0306695	0.137375	-0.342525	Not DE
HPCA	0.953986	0.965948	-0.184681	Not DE
HPCAL1	0.0170241	0.107819	-0.31848	Not DE
HPCAL4	0.315456	0.470634	0.470016	Not DE
HPRT1	0.281875	0.438245	0.203473	Not DE
HSD17B11	0.0564907	0.18201	-0.863641	Not DE
HSD17B4	0.0407203	0.157342	-0.0398189	Not DE
HSP90AA1	0.778354	0.829046	-0.2302	Not DE
HSP90AB1	0.54301	0.648999	-0.00755043	Not DE
HSPA13	0.0159854	0.103641	-0.278679	Not DE
HSPA1A	0.461606	0.583556	-1.28315	Not DE
HSPA1B	0.026419	0.129293	-2.21965	Not DE
HSPA2	0.112983	0.259084	-2.41534	Not DE
HSPA8	0.0408373	0.157342	-0.622633	Not DE
HSPB1	0.273018	0.430696	-0.349068	Not DE
HSPB8	0.0391556	0.155659	-1.06367	Not DE
HSPD1	0.575646	0.675509	1.35137	Not DE
HSPE1	0.80811	0.852982	0.0611526	Not DE
HSPH1	0.0230624	0.122004	-1.52197	Not DE
HTRA1	0.00255035	0.0523807	0.998638	Not DE
ICAM5	0.0299513	0.13632	0.514871	Not DE
IDH2	0.205643	0.360013	0.31895	Not DE
IDS	0.343516	0.488895	-0.208904	Not DE
IFI16	0.34812	0.49263	-1.0003	Not DE
IFI27	0.0307286	0.137375	0.462403	Not DE
IFI30	0.20302	0.356873	1.04282	Not DE
IFI44L	0.00969731	0.0830221	-0.532435	Not DE
IFI6	1.26801e-05	0.00450048	1.84207	Upregulated
IFITM2	0.00124898	0.0427974	-2.05397	Downregulated
IFITM3	0.686977	0.7642	-0.732396	Not DE
IFNGR1	0.0531743	0.177982	-1.03998	Not DE
IFNGR2	0.247972	0.406058	0.285784	Not DE
IGF2R	0.345678	0.489711	-0.116407	Not DE
IGFBP5	0.496276	0.611729	-0.677774	Not DE
IGFBP7	0.00887505	0.0801858	0.439088	Not DE
IKBKB	0.0269353	0.13096	-1.88309	Not DE
IL13RA1	0.120855	0.268576	-1.09085	Not DE
ILF3	0.31156	0.466438	-0.664453	Not DE
INPP5F	0.0317145	0.140326	-0.402272	Not DE
ISCU	0.720299	0.785339	-0.219377	Not DE
ISG15	0.519098	0.629741	3.04575	Not DE
ITCH	0.185828	0.340328	-0.32901	Not DE
ITFG1	0.475251	0.59436	0.0294438	Not DE
ITGAV	0.0150879	0.102061	0.665032	Not DE
ITGAX	0.000484973	0.0271941	0.00897968	Not DE
ITGB2	0.932507	0.95099	0.0998331	Not DE
ITGB5	0.789673	0.837649	1.1572	Not DE
ITGB8	0.160504	0.310319	-0.635372	Not DE
ITM2A	0.0278317	0.132553	-2.1203	Not DE
ITM2B	0.123073	0.268645	-1.42512	Not DE
ITM2C	0.0495626	0.175438	0.45149	Not DE
ITPK1	0.153631	0.3012	-0.827192	Not DE
ITPKB	0.140903	0.287594	-2.31451	Not DE
ITPR1	0.419148	0.549228	0.231078	Not DE
ITPR2	0.307079	0.461498	-0.785001	Not DE
JPH4	0.32553	0.475401	-0.880358	Not DE
JUN	0.0110634	0.0879829	-1.19295	Not DE
JUNB	0.214901	0.371193	-1.35522	Not DE
JUND	0.0233714	0.122004	-1.13614	Not DE
KCNAB2	0.570157	0.670543	-0.28543	Not DE
KCNMA1	0.203396	0.357048	-0.762751	Not DE
KCTD12	0.05801	0.184083	-1.62644	Not DE
KHDRBS3	0.0277068	0.132553	-0.481518	Not DE
KIAA0513	0.00567495	0.0672759	-0.260063	Not DE
KIAA0930	0.369641	0.509884	-0.690448	Not DE
KIDINS220	0.165579	0.317401	-0.598587	Not DE
KIF1A	0.0697429	0.203864	-0.156112	Not DE
KIF1B	0.254934	0.413268	-0.190522	Not DE
KIF3A	0.169322	0.321712	-0.531271	Not DE
KIF3C	0.0465436	0.169281	-0.506609	Not DE
KIF5A	0.0222072	0.11949	-0.799792	Not DE
KIF5B	0.1055	0.250104	-0.811858	Not DE
KIF5C	0.032282	0.140906	-0.389574	Not DE
KLC1	0.236745	0.394351	-0.0507266	Not DE
KLHL2	0.0621133	0.189598	-0.808285	Not DE
KLHL24	0.367689	0.509884	-0.565714	Not DE
KLHL5	0.329979	0.475401	-0.74428	Not DE
KMT2C	0.0874344	0.229138	-1.1203	Not DE
KMT2E	0.00654445	0.0696714	-1.05462	Not DE
KRTCAP2	0.0235859	0.122004	0.504782	Not DE
KTN1	0.183722	0.337651	-0.188148	Not DE
LAIR1	0.0585809	0.184263	0.0819112	Not DE
LAMP1	0.485358	0.602964	-0.381927	Not DE
LAMP2	0.0957049	0.23779	-0.827952	Not DE
LAMTOR4	0.0100315	0.0841607	-0.393011	Not DE
LANCL1	0.0808003	0.219514	-1.19295	Not DE
LAP3	0.0468909	0.169281	0.677971	Not DE
LAPTM5	0.296841	0.453331	1.05303	Not DE
LASP1	0.0598699	0.185942	-1.10806	Not DE
LBR	0.115051	0.26124	-2.23359	Not DE
LCP1	0.496675	0.611729	-0.320302	Not DE
LCP2	0.179133	0.330629	0.141919	Not DE
LDHB	0.324763	0.475401	0.178821	Not DE
LENG8	0.00196427	0.0469969	-1.72058	Downregulated
LGALS1	0.00739999	0.0733695	0.95459	Not DE
LGALS3BP	0.550777	0.656241	0.132537	Not DE
LGALS9	0.735426	0.797386	1.02944	Not DE
LGMN	0.0766077	0.213772	0.99097	Not DE
LHFPL2	0.601373	0.697463	0.130138	Not DE
LIN7C	0.21414	0.370373	-0.600607	Not DE
LIPA	0.45888	0.58239	1.28912	Not DE
LITAF	0.270265	0.427789	-0.476742	Not DE
LMAN1	0.22204	0.380215	-0.845025	Not DE
LMAN2	0.307189	0.461498	-0.233591	Not DE
LMBRD1	0.135004	0.280982	-0.570469	Not DE
LMO2	0.00365969	0.0606194	0.571971	Not DE
LMO3	0.732824	0.796307	0.525139	Not DE
LMO4	0.534093	0.641955	-0.615891	Not DE
LPCAT2	0.157152	0.306707	-0.884826	Not DE
LPL	0.0294026	0.135056	1.11964	Not DE
LRP1	0.432618	0.560085	-0.125531	Not DE
LRPAP1	0.193506	0.349663	-0.194521	Not DE
LRRC4B	0.140843	0.287594	0.359592	Not DE
LSAMP	0.620334	0.712568	0.579131	Not DE
LSM4	0.00821203	0.0750562	0.399812	Not DE
LSP1	0.325003	0.475401	-0.0700919	Not DE
LST1	0.192724	0.349148	1.61441	Not DE
LTBP3	0.058138	0.184083	-0.789984	Not DE
LUC7L	0.130127	0.275781	-1.02945	Not DE
LUC7L2	0.0282138	0.132553	-0.928736	Not DE
LY6E	0.0246804	0.123594	-0.567201	Not DE
LY6H	0.0145812	0.100207	-0.701739	Not DE
LY96	0.366765	0.509884	0.514871	Not DE
LYN	0.167783	0.319532	0.519769	Not DE
LYZ	0.397475	0.531612	-2.26518	Not DE
M6PR	0.102845	0.246524	0.378893	Not DE
MACF1	0.0359774	0.148507	-0.686763	Not DE
MAF	0.371038	0.509884	-0.865587	Not DE
MAF1	0.0716438	0.205697	-0.970556	Not DE
MAGED2	0.542956	0.648999	-0.501071	Not DE
MAN1A1	0.36265	0.507082	0.199369	Not DE
MAN2B1	0.218282	0.375638	0.749336	Not DE
MAOB	0.961338	0.97263	-0.385594	Not DE
MAP1A	0.451898	0.575224	-0.466982	Not DE
MAP1B	0.973683	0.982224	0.0911361	Not DE
MAP2	0.473455	0.593203	0.211922	Not DE
MAP2K1	0.422585	0.550939	0.332836	Not DE
MAP4	0.834596	0.873116	-0.177007	Not DE
MAP4K4	0.0261853	0.128637	-1.35883	Not DE
MAP7D1	0.261587	0.419997	-0.406655	Not DE
MAPK1	0.0409187	0.157342	0.230356	Not DE
MAPK10	0.832478	0.872312	0.392014	Not DE
MAPK8IP3	0.215813	0.372271	-0.658612	Not DE
MAPRE2	0.0049137	0.0668348	-0.536153	Not DE
MAPRE3	0.655556	0.739719	-0.385594	Not DE
MAPT	0.0510217	0.175915	-0.581991	Not DE
MARCH6	0.13814	0.283297	-0.497803	Not DE
MARCH7	0.122332	0.268576	-1.31848	Not DE
MARCKS	0.0602613	0.186262	-0.395309	Not DE
MARCKSL1	0.00955929	0.08289	-0.498488	Not DE
MAST3	0.0190428	0.111937	0.68152	Not DE
MAX	0.251799	0.409213	-0.473057	Not DE
MBD2	0.0374631	0.152208	-1.10806	Not DE
MBNL1	0.143395	0.290386	-0.970556	Not DE
MBOAT7	0.267066	0.424415	-0.116407	Not DE
MBP	0.616727	0.710804	-1.2124	Not DE
MCF2L	0.166375	0.318049	-1.05148	Not DE
MCL1	0.0638556	0.192311	-1.24215	Not DE
MCRIP1	0.712384	0.781324	-0.385594	Not DE
MEA1	0.000389548	0.0271941	1.00869	Upregulated
MEF2C	0.0694158	0.20383	-0.448604	Not DE
MERTK	0.175398	0.327951	-0.765736	Not DE
METTL26	0.120229	0.268576	-0.0149503	Not DE
METTL7A	0.0259875	0.128152	-0.700717	Not DE
METTL9	0.35466	0.499696	-0.619084	Not DE
MFF	0.862861	0.896155	-0.0239955	Not DE
MFSD1	0.0324251	0.141054	0.0294438	Not DE
MGAT1	0.295934	0.452644	-1.33096	Not DE
MGAT4A	0.415529	0.546317	-0.504893	Not DE
MGST2	0.693043	0.765964	0.0908443	Not DE
MGST3	0.00482256	0.0668348	0.607804	Not DE
MICOS10	0.000387008	0.0271941	0.698619	Upregulated
MID1IP1	0.291031	0.447634	-0.756431	Not DE
MIF	0.421107	0.549566	-0.637132	Not DE
MINK1	0.251097	0.408828	-0.128097	Not DE
MLF2	0.263094	0.421733	-0.2825	Not DE
MLLT11	0.0931698	0.235533	-0.707522	Not DE
MLLT6	0.0116912	0.0907584	-1.18001	Not DE
MLX	0.0453857	0.168255	-0.999125	Not DE
MMD	0.0573435	0.183386	0.305078	Not DE
MOCS2	0.0518052	0.175915	-0.707522	Not DE
MORC3	0.00180209	0.0468089	-1.65505	Downregulated
MPC2	0.00596685	0.0682228	1.22875	Not DE
MPP1	0.00560959	0.0672759	0.263909	Not DE
MPV17	0.0393335	0.155886	-0.471954	Not DE
MRFAP1L1	0.294554	0.451976	-0.673839	Not DE
MS4A6A	0.652431	0.737742	-1.27434	Not DE
MS4A7	0.321181	0.473705	-0.855079	Not DE
MSN	0.327117	0.475401	-0.527774	Not DE
MSR1	0.341417	0.487415	0.540059	Not DE
MT2A	0.3501	0.49489	-0.255713	Not DE
MT3	0.0833268	0.223822	0.808535	Not DE
MTCH1	0.178235	0.329442	0.239367	Not DE
MTDH	0.0534195	0.178035	-0.995218	Not DE
MTSS2	0.122647	0.268576	-1.01865	Not DE
MTURN	0.540618	0.648541	-0.736091	Not DE
MX1	0.0111681	0.0879829	0.81604	Not DE
MXD4	0.00289268	0.0533906	-2.0003	Not DE
MXI1	0.024156	0.12239	-1.62263	Not DE
MYEF2	0.64098	0.72772	-0.542463	Not DE
MYH10	0.596548	0.693736	0.0294438	Not DE
MYL6	0.00757546	0.0733695	0.66777	Not DE
MYL6B	0.638763	0.725841	-0.136566	Not DE
N4BP2L2	0.0117077	0.0907584	-1.01685	Not DE
NAA38	0.451866	0.575224	0.00707596	Not DE
NAGK	0.0193702	0.111937	-1.30313	Not DE
NAP1L5	0.023946	0.122262	-0.690448	Not DE
NAPA	0.015618	0.102395	0.678947	Not DE
NAPB	0.686947	0.7642	0.500074	Not DE
NAPG	0.0102059	0.084526	-1.25744	Not DE
NARS	0.146362	0.293178	-0.228354	Not DE
NBL1	0.00561237	0.0672759	0.398678	Not DE
NCAM1	0.437239	0.563305	-0.373315	Not DE
NCBP2	0.460612	0.582871	0.0895648	Not DE
NCDN	0.02269	0.121138	-0.526372	Not DE
NCF2	0.00545352	0.0672759	0.326426	Not DE
NCKAP1	0.445286	0.569613	-0.131021	Not DE
NCOR2	0.0791221	0.217371	-0.755817	Not DE
NCS1	0.923059	0.945752	-0.120582	Not DE
NDFIP1	0.0191202	0.111937	-0.0868803	Not DE
NDRG2	0.161861	0.311661	-0.74549	Not DE
NDRG4	0.0188941	0.111937	-0.543546	Not DE
NDUFA1	0.234383	0.392257	-0.119934	Not DE
NDUFA10	0.645106	0.730702	-0.521571	Not DE
NDUFA2	0.0377106	0.152257	-0.289086	Not DE
NDUFA3	0.00659004	0.0696714	-0.0960871	Not DE
NDUFA4	0.739065	0.800395	0.140475	Not DE
NDUFA8	0.116898	0.264504	0.414108	Not DE
NDUFAB1	0.000413987	0.0271941	0.325837	Not DE
NDUFAF8	0.0942435	0.235974	0.267135	Not DE
NDUFB10	0.406409	0.539097	-0.491388	Not DE
NDUFB5	0.159031	0.30944	0.207781	Not DE
NDUFB6	0.00106074	0.0380687	0.230141	Not DE
NDUFB7	0.0962553	0.238072	-0.497803	Not DE
NDUFB8	0.331379	0.476772	-0.418015	Not DE
NDUFB9	0.358584	0.504674	0.146257	Not DE
NDUFC2	0.520917	0.631355	-0.128818	Not DE
NDUFS1	0.0452179	0.168255	-1.14743	Not DE
NDUFS2	0.142111	0.289392	-0.429988	Not DE
NDUFS4	0.689685	0.76477	-0.501071	Not DE
NDUFS5	0.320013	0.473439	-0.518044	Not DE
NDUFS6	0.0491382	0.174752	0.850474	Not DE
NDUFV1	0.0693087	0.20383	-0.247396	Not DE
NDUFV2	0.1699	0.322336	-0.310043	Not DE
NEDD8	0.699163	0.769437	-0.466514	Not DE
NEFL	0.654245	0.738885	0.567101	Not DE
NEFM	0.924855	0.946598	0.468729	Not DE
NEK6	0.0455845	0.168255	0.669901	Not DE
NENF	0.318419	0.472539	-0.025004	Not DE
NFE2L1	0.00920777	0.0810652	-0.025004	Not DE
NFE2L2	0.0883526	0.229747	-1.08159	Not DE
NFIL3	0.000599608	0.0297959	-1.99046	Downregulated
NFKBIA	0.00189264	0.0468089	-2.52515	Downregulated
NGRN	0.0333528	0.1431	-0.642982	Not DE
NHP2	0.00363562	0.0606194	0.674779	Not DE
NINJ1	0.714747	0.782481	-0.207595	Not DE
NIPSNAP2	0.23359	0.391945	0.0921795	Not DE
NME2	0.0463125	0.169035	0.632108	Not DE
NPC2	0.756409	0.809678	0.34522	Not DE
NPDC1	0.411335	0.543956	0.146483	Not DE
NPL	0.0232656	0.122004	0.302462	Not DE
NPTN	0.285554	0.442369	-0.42243	Not DE
NPTX1	0.0401353	0.157342	0.230141	Not DE
NPTXR	0.582674	0.68128	0.000297432	Not DE
NRCAM	0.517475	0.62871	0.632785	Not DE
NRGN	0.128937	0.274442	-0.121968	Not DE
NRN1	0.0536702	0.178035	-0.177007	Not DE
NRP1	0.00566079	0.0672759	1.14874	Not DE
NRXN1	0.661824	0.745333	-0.0194658	Not DE
NSF	0.887869	0.918436	0.239367	Not DE
NSG2	0.0586163	0.184263	-0.216466	Not DE
NSMF	0.0147481	0.100818	0.392014	Not DE
NTRK2	0.150434	0.298557	0.493011	Not DE
NUCB1	0.0156921	0.102395	0.305078	Not DE
NUCKS1	0.82546	0.867068	-0.270117	Not DE
NUDC	0.327824	0.475401	-0.455983	Not DE
NUDCD3	0.0411169	0.157566	0.160688	Not DE
NUDT3	0.0622209	0.189598	-0.539217	Not DE
NUMA1	0.137272	0.282665	-1.37109	Not DE
NUPR1	0.240244	0.397943	-1.0451	Not DE
OAZ1	0.0122144	0.0939063	0.0619316	Not DE
OAZ2	0.237465	0.394351	0.08915	Not DE
OCIAD1	0.82874	0.869101	-0.2825	Not DE
OGA	0.0522209	0.176295	-1.15026	Not DE
OLFM1	0.72223	0.78678	-0.0618243	Not DE
OLFML3	0.00224422	0.0497513	1.68345	Upregulated
OLR1	0.429337	0.556931	0.537047	Not DE
OPTN	0.973861	0.982224	-0.39027	Not DE
OS9	0.107282	0.253396	0.0207789	Not DE
OSTF1	0.00746147	0.0733695	0.166947	Not DE
OTUB1	0.0567271	0.182317	0.648354	Not DE
P2RY12	0.213586	0.36991	0.655985	Not DE
P4HA1	0.0328926	0.14255	-0.992924	Not DE
PA2G4	0.223761	0.380215	0.0294438	Not DE
PACSIN1	0.748894	0.806309	-0.121116	Not DE
PADI2	0.0319666	0.140479	-0.584007	Not DE
PAFAH1B1	0.134737	0.280982	-0.385594	Not DE
PAFAH1B2	0.176517	0.328195	-0.834901	Not DE
PBXIP1	0.0852931	0.226746	-1.30498	Not DE
PCMT1	0.652662	0.737742	-0.287746	Not DE
PCSK1N	0.517761	0.62871	0.0215386	Not DE
PDGFB	0.245637	0.403257	-2.49894	Not DE
PDHA1	0.218347	0.375638	-0.122559	Not DE
PDIA3	0.0956868	0.23779	-0.555519	Not DE
PDIA6	0.735669	0.797386	1.15497	Not DE
PDK4	0.230064	0.388429	-3.71352	Not DE
PDXK	0.22285	0.380215	-0.279309	Not DE
PEA15	0.86543	0.898101	-0.127061	Not DE
PEBP1	0.254304	0.412765	0.484638	Not DE
PECAM1	0.0525591	0.176805	-1.90699	Not DE
PEG10	0.0385874	0.154785	0.531944	Not DE
PEG3	0.970654	0.98052	-0.228052	Not DE
PFDN2	0.199847	0.355161	-0.426621	Not DE
PFDN5	0.00721363	0.0733695	-0.0684035	Not DE
PFKFB3	0.134003	0.280603	-1.56641	Not DE
PFKM	0.136773	0.282665	0.614406	Not DE
PFN1	0.367447	0.509884	0.192294	Not DE
PFN2	0.998566	0.998566	-0.0174228	Not DE
PGAM1	0.000504418	0.0271941	1.17629	Upregulated
PGD	0.0294782	0.135056	-0.0260513	Not DE
PGM2L1	0.990613	0.99369	-0.203217	Not DE
PGRMC1	0.0630885	0.191023	-0.640988	Not DE
PHC2	0.00317306	0.0558882	-1.66445	Not DE
PHPT1	0.16677	0.318268	0.558138	Not DE
PHYHIP	0.50309	0.616691	0.173035	Not DE
PHYHIPL	0.154282	0.301561	-0.501071	Not DE
PI4KA	0.00544699	0.0672759	-0.0918625	Not DE
PICALM	0.0713215	0.205697	-1.31538	Not DE
PIK3R1	0.0540053	0.178035	-0.707522	Not DE
PIN1	0.0154008	0.102395	0.286602	Not DE
PINK1	0.0864142	0.228317	-0.370164	Not DE
PIP4K2A	0.0148746	0.101147	-1.3596	Not DE
PIP4K2B	0.0942433	0.235974	-1.15959	Not DE
PITHD1	0.103657	0.247094	-0.385594	Not DE
PITPNA	0.00768315	0.0733695	0.436619	Not DE
PJA2	0.0348389	0.1452	-0.555519	Not DE
PKIA	0.862166	0.896153	-0.132828	Not DE
PLAAT3	0.00439033	0.0651138	-1.55552	Not DE
PLAUR	0.0674616	0.199452	1.15143	Not DE
PLBD2	0.0728709	0.207609	0.539639	Not DE
PLD3	0.288835	0.445125	0.125659	Not DE
PLD4	4.41266e-05	0.0106654	2.81952	Upregulated
PLEKHB1	0.00583329	0.0682228	-1.26006	Not DE
PLEKHB2	0.153087	0.301047	-0.690448	Not DE
PLEKHO1	0.201022	0.355782	-0.508976	Not DE
PLP1	0.0891561	0.230841	-2.24771	Not DE
PLPP3	0.0140033	0.0975558	-1.18468	Not DE
PLSCR1	0.285214	0.442369	-0.197327	Not DE
PLTP	0.492114	0.609464	-0.0797853	Not DE
PLXDC2	0.197544	0.353499	-0.991825	Not DE
PMP2	0.0952889	0.23767	0.892809	Not DE
PMPCB	0.0912306	0.233869	-1.0003	Not DE
PMVK	0.336922	0.482598	-0.369106	Not DE
PNMA1	0.0548723	0.17912	-0.0530184	Not DE
PNMA2	0.324775	0.475401	-0.207595	Not DE
PNN	0.051876	0.175915	-1.23359	Not DE
PNRC1	0.121093	0.268576	-1.38559	Not DE
PNRC2	0.069993	0.204133	-1.02945	Not DE
POLR1D	0.151571	0.298977	-0.280896	Not DE
POLR2E	0.0515515	0.175915	0.395093	Not DE
POLR2I	0.22395	0.380215	0.0529028	Not DE
POLR2L	0.000805863	0.0357335	0.729883	Upregulated
PON2	0.750803	0.806348	-0.670996	Not DE
PPM1B	0.0321762	0.140906	-0.880358	Not DE
PPP1R7	0.109861	0.256899	-0.174915	Not DE
PPP1R9B	0.0537734	0.178035	-0.821413	Not DE
PPP2R2C	0.870908	0.90306	0.0294438	Not DE
PPP3CA	0.0489807	0.174752	-0.614412	Not DE
PPP3CB	0.345623	0.489711	-0.292484	Not DE
PPP3R1	0.0511119	0.175915	-0.854232	Not DE
PPT1	0.175375	0.327951	-0.280896	Not DE
PRDX2	0.00558081	0.0672759	0.0294438	Not DE
PREPL	0.565599	0.666746	0.342034	Not DE
PRKACA	0.133664	0.280438	-0.0288549	Not DE
PRKACB	0.274802	0.432952	-0.147434	Not DE
PRKAR1A	0.00134601	0.0427974	-0.0115835	Not DE
PRKAR1B	0.265533	0.424064	0.230141	Not DE
PRKCB	0.299306	0.454945	-0.777911	Not DE
PRMT2	0.642338	0.728622	-0.506609	Not DE
PRNP	0.0879427	0.229664	0.0519278	Not DE
PRXL2A	0.202638	0.356707	-0.487615	Not DE
PSAP	0.187816	0.343222	0.591136	Not DE
PSD3	0.371227	0.509884	0.179686	Not DE
PSMB1	0.114826	0.26119	-0.575418	Not DE
PSMB10	0.100748	0.243303	0.407955	Not DE
PSMC4	0.0214124	0.117702	0.584033	Not DE
PSMC5	0.416176	0.546317	-0.192949	Not DE
PSME1	0.463381	0.584101	-0.385594	Not DE
PSMF1	0.00565267	0.0672759	-0.00226508	Not DE
PTGDS	0.750191	0.806348	0.210222	Not DE
PTK2	0.845634	0.88252	-0.468056	Not DE
PTK2B	0.00970305	0.0830221	-1.17866	Not DE
PTMS	0.137063	0.282665	-0.367627	Not DE
PTN	0.200639	0.355782	0.707516	Not DE
PTPRN	0.401041	0.535273	0.186169	Not DE
PTPRS	0.0138219	0.0975558	-0.218484	Not DE
PTTG1IP	0.716536	0.783219	-0.596741	Not DE
PUF60	0.000666861	0.0307709	0.529015	Not DE
PURA	0.412684	0.545182	-0.79772	Not DE
PYGB	0.0456326	0.168255	-0.804546	Not DE
PYURF	0.0767726	0.213772	0.531944	Not DE
QDPR	0.000505153	0.0271941	-1.61745	Downregulated
QKI	0.171347	0.32413	-0.62845	Not DE
RAB10	0.47189	0.592499	-0.279309	Not DE
RAB11B	0.330058	0.475401	-0.470127	Not DE
RAB11FIP4	0.287313	0.443993	-0.401191	Not DE
RAB12	0.425308	0.552815	0.055439	Not DE
RAB13	0.320267	0.473439	0.0294438	Not DE
RAB14	0.00476402	0.0668348	-1.26717	Not DE
RAB2A	0.0842804	0.22505	-0.784143	Not DE
RAB3A	0.0963713	0.238072	-0.465321	Not DE
RAB3GAP1	0.0408594	0.157342	-1.11351	Not DE
RAB5B	0.121656	0.268576	-0.662434	Not DE
RAB5C	0.125282	0.272041	-0.00937547	Not DE
RAB6A	0.402	0.536	-0.225129	Not DE
RAB6B	0.992691	0.995001	-0.0319568	Not DE
RAB7A	0.122581	0.268576	-0.777911	Not DE
RABEP1	0.0791186	0.217371	-0.918089	Not DE
RABGAP1L	0.443377	0.568271	-0.135615	Not DE
RABL6	0.0109837	0.0879829	-1.46088	Not DE
RAC1	0.0513677	0.175915	0.363054	Not DE
RACK1	0.150742	0.29871	-0.414163	Not DE
RANBP9	0.104234	0.248012	0.436069	Not DE
RAP1A	0.90954	0.934123	0.130138	Not DE
RAP2A	0.295257	0.452517	-0.742287	Not DE
RASSF2	0.113272	0.259084	-0.896556	Not DE
RBM33	0.0552369	0.179312	-1.03284	Not DE
RBX1	0.0192257	0.111937	0.337566	Not DE
RDH11	0.322168	0.474432	-0.503988	Not DE
REEP5	0.143946	0.291045	0.190725	Not DE
RERE	0.0988287	0.240465	-0.772617	Not DE
REXO2	0.199399	0.355073	-0.367892	Not DE
RGCC	0.00166545	0.0464117	1.56378	Upregulated
RGS1	0.0517311	0.175915	-2.42741	Not DE
RGS10	0.752923	0.806614	-0.000303566	Not DE
RGS5	0.118184	0.26648	-2.86868	Not DE
RHBDD2	0.35228	0.497428	0.29623	Not DE
RHOA	0.00907923	0.0810652	-0.789984	Not DE
RHOB	0.004435	0.0651138	-1.73211	Not DE
RHOC	0.0106673	0.0877844	-0.353885	Not DE
RHOQ	0.264935	0.423634	-0.306159	Not DE
RIN2	0.0284063	0.132975	-0.970556	Not DE
RIN3	0.280535	0.436688	-1.61441	Not DE
RNASE1	0.369241	0.509884	-0.121564	Not DE
RNASEK	0.00320103	0.0558882	0.491348	Not DE
RNASET2	0.560607	0.665009	-0.455983	Not DE
RNF13	0.415451	0.546317	-1.23734	Not DE
RNF130	0.389897	0.527401	-0.340925	Not DE
RNF141	0.0366328	0.149732	-0.744997	Not DE
RNF149	0.521922	0.631953	-1.04651	Not DE
RNF181	0.0412208	0.157566	0.726052	Not DE
RNF187	0.16557	0.317401	-0.634953	Not DE
RNF19A	0.0193346	0.111937	-0.68105	Not DE
RNF5	0.772911	0.823928	-0.403516	Not DE
RNF7	0.371137	0.509884	0.275604	Not DE
RPRD1A	0.0619511	0.189598	-1.05802	Not DE
RSRP1	0.123303	0.268645	-1.58061	Not DE
RTCB	0.222279	0.380215	-0.764105	Not DE
RTF2	0.0911131	0.233869	-0.749957	Not DE
RTL8C	0.0733803	0.208368	-0.103823	Not DE
RTN1	0.717885	0.783368	-0.130213	Not DE
RTN3	0.619249	0.712568	0.105393	Not DE
RTN4	0.0589812	0.184513	-0.789984	Not DE
RUFY3	0.369567	0.509884	-0.0418149	Not DE
RUNDC3A	0.406287	0.539097	0.807051	Not DE
S100A1	0.691018	0.765034	0.198602	Not DE
S100A10	0.861409	0.896087	0.729883	Not DE
S100A11	0.142578	0.28964	1.09762	Not DE
S100A13	0.289056	0.445125	0.421761	Not DE
S100A6	0.487852	0.604899	-0.0538117	Not DE
S100A8	0.0789252	0.217371	-3.63352	Not DE
S100A9	0.391877	0.527401	-3.30546	Not DE
S100B	0.986953	0.991557	-0.171763	Not DE
SAFB	0.00761823	0.0733695	-0.949798	Not DE
SAFB2	0.0859665	0.228067	-0.970556	Not DE
SAMHD1	0.365031	0.508994	-0.743146	Not DE
SAP18	0.329733	0.475401	0.128979	Not DE
SAP30	0.127693	0.273848	-2.24854	Not DE
SARAF	0.0153018	0.102395	-0.879133	Not DE
SAT1	0.137613	0.282665	-0.239632	Not DE
SCAMP2	0.541587	0.648999	0.00838216	Not DE
SCAMP5	0.729127	0.792956	-0.16124	Not DE
SCARB2	0.696156	0.76678	0.144921	Not DE
SCD	0.149113	0.296605	-0.437682	Not DE
SCD5	0.0509298	0.175915	-0.154002	Not DE
SCG3	0.313306	0.468509	0.158727	Not DE
SCIN	0.203945	0.357526	0.4347	Not DE
SCN2A	0.552276	0.65657	0.584033	Not DE
SCN3B	0.448781	0.5733	0.526943	Not DE
SCP2	0.151921	0.29921	0.154975	Not DE
SCPEP1	0.0402376	0.157342	-0.750775	Not DE
SCRN1	0.0643199	0.192485	-0.376877	Not DE
SDCBP	0.229688	0.388425	-0.818553	Not DE
SDF4	0.47758	0.595592	-0.367892	Not DE
SEC11A	0.0715468	0.205697	-0.0282717	Not DE
SEC11C	0.752273	0.806587	-0.166699	Not DE
SEC62	0.0190249	0.111937	-0.909893	Not DE
SECISBP2L	0.395563	0.530887	-0.622633	Not DE
SEL1L	0.703891	0.773322	-0.265299	Not DE
SELENOF	0.111635	0.259084	-0.793678	Not DE
SELENOH	0.534134	0.641955	-0.0239955	Not DE
SELENOK	0.983084	0.988439	-0.254349	Not DE
SELENOP	0.00395406	0.0630697	-1.45754	Not DE
SELENOW	0.14473	0.291713	-0.167748	Not DE
SELL	0.199522	0.355073	-2.38559	Not DE
SENP6	0.581977	0.68128	-0.485129	Not DE
SEPTIN11	0.0281161	0.132553	-1.46532	Not DE
SEPTIN3	0.98244	0.988439	-0.0294499	Not DE
SEPTIN4	0.0432717	0.163471	-1.48513	Not DE
SEPTIN5	0.455805	0.579056	-0.424588	Not DE
SEPTIN8	0.00668673	0.0696714	-0.459056	Not DE
SERINC1	0.297883	0.453362	-0.330732	Not DE
SERINC3	0.990569	0.99369	-0.228052	Not DE
SERP1	0.318561	0.472539	-0.119934	Not DE
SERPINA1	0.0456515	0.168255	-0.289929	Not DE
SERPINB1	0.0724787	0.207174	-0.970556	Not DE
SERPINB6	0.328739	0.475401	-0.827598	Not DE
SERPINF1	0.00376017	0.0614954	1.08834	Not DE
SERPING1	0.0176938	0.110437	-0.834901	Not DE
SERPINI1	0.249716	0.407364	-0.273119	Not DE
SETD3	0.930327	0.950184	-0.0960871	Not DE
SETD5	0.234103	0.392257	-0.874341	Not DE
SF3B5	0.840431	0.878509	-0.315692	Not DE
SFMBT2	0.120159	0.268576	-1.30616	Not DE
SGK1	0.0916191	0.234223	-2.59859	Not DE
SH3BGRL	0.327976	0.475401	0.115174	Not DE
SH3BGRL3	0.00502163	0.0672759	1.35379	Not DE
SH3GLB2	0.390985	0.527401	-0.426236	Not DE
SHTN1	0.011008	0.0879829	-1.14564	Not DE
SIPA1	0.100655	0.243303	-2.29248	Not DE
SIRPA	0.368162	0.509884	-0.281485	Not DE
SLA	0.479146	0.596969	-1.71779	Not DE
SLC11A1	0.0776911	0.215401	-0.498935	Not DE
SLC15A3	0.19295	0.349148	0.776678	Not DE
SLC16A3	0.0214997	0.117702	0.358067	Not DE
SLC1A2	0.0341815	0.144322	1.26927	Not DE
SLC1A3	0.130206	0.275781	-0.949183	Not DE
SLC1A4	0.000501863	0.0271941	0.0564108	Not DE
SLC22A17	0.0929954	0.235533	0.974582	Not DE
SLC23A2	0.0937608	0.235974	-0.0580191	Not DE
SLC25A23	0.52829	0.636707	0.59238	Not DE
SLC25A4	0.918795	0.942129	-0.159001	Not DE
SLC2A1	0.023702	0.122004	-2.01238	Not DE
SLC2A5	0.202649	0.356707	-0.0530184	Not DE
SLC38A10	0.0979473	0.239221	-1.35388	Not DE
SLC38A2	0.0340045	0.144322	-1.19295	Not DE
SLC3A2	0.251246	0.408828	0.311215	Not DE
SLC44A1	0.0156653	0.102395	-1.95194	Not DE
SLC44A2	0.0233202	0.122004	-1.14048	Not DE
SLC4A7	0.393376	0.528868	-0.570018	Not DE
SLC7A5	0.0863702	0.228317	-0.734116	Not DE
SLC7A7	0.136152	0.282357	1.23108	Not DE
SLC8A1	0.473827	0.593203	0.263909	Not DE
SLCO2B1	0.126505	0.272717	-0.795189	Not DE
SLTM	0.177935	0.329359	-0.555519	Not DE
SMAP2	0.0386963	0.154785	-2.13102	Not DE
SMARCA2	0.0048392	0.0668348	-0.79879	Not DE
SMARCA5	0.0075895	0.0733695	-0.0939386	Not DE
SMDT1	0.0133404	0.0975558	0.368246	Not DE
SMS	0.242961	0.40039	0.256215	Not DE
SNAP25	0.0292155	0.134809	-0.406215	Not DE
SNCA	0.00264538	0.0533906	-0.943732	Not DE
SNCB	0.0220652	0.119281	-0.378434	Not DE
SNCG	0.0619026	0.189598	-0.483006	Not DE
SNN	0.52706	0.636327	-0.637981	Not DE
SNRPN	0.167927	0.319532	-0.0700919	Not DE
SNU13	0.497765	0.612488	-0.173049	Not DE
SNX1	0.0939357	0.235974	-0.566659	Not DE
SNX2	0.261685	0.419997	-0.28543	Not DE
SNX3	0.0711225	0.205697	0.227989	Not DE
SOAT1	0.369883	0.509884	-0.0918625	Not DE
SOD1	0.0696246	0.203864	-0.640408	Not DE
SOD2	0.12229	0.268576	-0.742604	Not DE
SOGA3	0.338936	0.484408	-0.94141	Not DE
SORBS1	0.177932	0.329359	-0.970556	Not DE
SORL1	0.0887484	0.230247	-0.777911	Not DE
SORT1	0.0729522	0.207609	-0.914703	Not DE
SPAG9	0.432712	0.560085	-0.497803	Not DE
SPARC	0.0155455	0.102395	-1.48382	Not DE
SPARCL1	0.925925	0.946598	0.0564108	Not DE
SPCS1	0.113604	0.259322	-0.751916	Not DE
SPG21	0.0272877	0.131551	0.707516	Not DE
SPI1	0.475672	0.59436	-0.306347	Not DE
SPIN1	0.905734	0.932437	-0.0860334	Not DE
SPINT2	0.100374	0.243303	-0.714717	Not DE
SPOCK1	0.522388	0.631953	-0.0860334	Not DE
SPOCK2	0.00517198	0.0672759	-1.21672	Not DE
SPP1	0.00241734	0.0520534	2.58842	Not DE
SPRYD3	0.624753	0.715064	0.322226	Not DE
SPTAN1	0.952238	0.964935	-0.0436197	Not DE
SPTBN1	0.424728	0.552815	-0.488405	Not DE
SPTLC2	0.416376	0.546317	-1.68105	Not DE
SQSTM1	0.0329894	0.14255	-0.294754	Not DE
SRGN	0.717762	0.783368	-0.566923	Not DE
SRI	0.000305147	0.0271941	0.60135	Upregulated
SRPK2	0.744259	0.803998	0.425372	Not DE
SRSF4	0.079524	0.21768	-0.853199	Not DE
ST6GAL1	0.0665748	0.197281	-0.0514762	Not DE
STAB1	0.198481	0.354396	-0.712023	Not DE
STAU1	0.0404209	0.157342	-0.970556	Not DE
STAU2	0.223539	0.380215	-0.271423	Not DE
STK24	0.0236157	0.122004	-0.714717	Not DE
STMN2	0.932589	0.95099	-0.583533	Not DE
STMN3	0.231763	0.389387	-0.363701	Not DE
STMN4	0.53617	0.643803	-0.873259	Not DE
STOM	0.0767515	0.213772	-0.7248	Not DE
STRAP	0.614711	0.709447	-0.119934	Not DE
STX12	0.318518	0.472539	-0.346065	Not DE
STX16	0.00224719	0.0497513	-1.05148	Downregulated
STX1A	0.0286812	0.133295	0.49657	Not DE
STX1B	0.68849	0.7642	0.392014	Not DE
STX7	0.309779	0.464849	-0.488405	Not DE
STXBP1	0.484539	0.602964	-0.249092	Not DE
SUMO2	0.096238	0.238072	0.339128	Not DE
SUMO3	0.32458	0.475401	-0.111037	Not DE
SUN2	0.00992246	0.0841607	-1.29248	Not DE
SUSD6	0.26624	0.424415	-1.45598	Not DE
SV2A	0.609478	0.704965	0.0549789	Not DE
SWAP70	0.0580498	0.184083	-1.0617	Not DE
SYF2	0.0109813	0.0879829	-0.911663	Not DE
SYN1	0.391659	0.527401	0.195454	Not DE
SYN2	0.51054	0.622868	0.399812	Not DE
SYNGR1	0.182635	0.336132	0.287242	Not DE
SYNGR2	0.021809	0.118891	-0.355846	Not DE
SYNGR3	0.46502	0.585011	0.792405	Not DE
SYP	0.850006	0.884938	0.159003	Not DE
SYT1	0.951797	0.964935	-0.12459	Not DE
SYT11	0.377977	0.516222	0.108878	Not DE
SYT5	0.304914	0.459147	0.773104	Not DE
TAB2	0.236978	0.394351	-0.802829	Not DE
TACC1	0.0145699	0.100207	-1.14048	Not DE
TAF10	0.00802466	0.0740561	0.759355	Not DE
TAF7	0.0183677	0.111937	-1.43768	Not DE
TAGLN3	0.404352	0.538581	-0.421936	Not DE
TAOK1	0.0541077	0.178035	-0.956342	Not DE
TAPBP	0.0843067	0.22505	-0.496018	Not DE
TBC1D14	0.49419	0.610415	-0.998037	Not DE
TBC1D9B	0.0123561	0.0939063	-0.756052	Not DE
TBCB	0.147998	0.295996	-0.186285	Not DE
TCEAL2	0.0547335	0.17912	-0.361016	Not DE
TCEAL3	0.727242	0.791573	-0.555519	Not DE
TCEAL8	0.586709	0.685378	-0.611014	Not DE
TCF25	0.0926074	0.235529	-0.923251	Not DE
TERF2IP	0.365199	0.508994	-0.36422	Not DE
TF	0.501447	0.616432	-1.77791	Not DE
TGFBR1	0.282599	0.438844	-0.203755	Not DE
TGFBR2	0.00275883	0.0533906	-0.970556	Not DE
TGOLN2	0.00605038	0.0685477	-0.897493	Not DE
THEMIS2	0.0420586	0.160084	-2.03665	Not DE
THRA	0.683745	0.762866	-0.303132	Not DE
THY1	0.675868	0.756691	-0.105486	Not DE
TIMM8B	0.0134965	0.0975558	0.629836	Not DE
TIMP1	0.0163867	0.105325	1.63035	Not DE
TIMP2	0.0716249	0.205697	0.00868522	Not DE
TJP1	0.0406037	0.157342	-1.29248	Not DE
TLE5	0.353823	0.49906	0.0895648	Not DE
TLR2	0.544501	0.650181	-3.29248	Not DE
TM6SF1	0.139504	0.28564	-0.506609	Not DE
TM9SF2	0.17174	0.324398	0.0457456	Not DE
TM9SF3	0.0192052	0.111937	-0.152163	Not DE
TMBIM1	0.136765	0.282665	0.796783	Not DE
TMBIM4	0.256384	0.414501	-0.670996	Not DE
TMCO1	0.0569436	0.182559	-0.0239955	Not DE
TMED7	0.314952	0.470426	-0.464371	Not DE
TMEFF1	0.672086	0.753109	-0.793678	Not DE
TMEM130	0.0207913	0.116288	0.799962	Not DE
TMEM144	0.149185	0.296605	-1.62591	Not DE
TMEM50A	0.205921	0.360013	-0.655683	Not DE
TMEM59L	0.0550841	0.179266	0.559958	Not DE
TMOD2	0.236959	0.394351	-0.371094	Not DE
TMSB10	0.344306	0.488946	0.127676	Not DE
TMSB4X	0.175688	0.328018	0.81674	Not DE
TNFSF13	0.241942	0.399219	-0.757153	Not DE
TOMM20	0.502307	0.616691	0.140952	Not DE
TOMM5	0.000304218	0.0271941	1.45394	Upregulated
TOMM7	0.0773142	0.214817	0.20228	Not DE
TPM1	0.713715	0.78212	-0.482057	Not DE
TPP1	0.0301003	0.136455	0.236488	Not DE
TPPP	0.0974275	0.23905	-0.827192	Not DE
TRAPPC3	0.00430135	0.0646202	0.280983	Not DE
TRAPPC5	0.0971113	0.23905	0.335547	Not DE
TREM2	0.322509	0.474432	1.475	Not DE
TRIM22	0.219804	0.377642	-0.670996	Not DE
TRIM44	0.137478	0.282665	-0.890386	Not DE
TRIP12	0.0219556	0.119187	-1.07418	Not DE
TRIR	0.00592474	0.0682228	-1.18687	Not DE
TSC22D1	0.128201	0.274231	-1.18001	Not DE
TSC22D3	1.39334e-05	0.00450048	-2.51652	Downregulated
TSPAN14	0.300918	0.456164	-1.19295	Not DE
TSPAN3	0.297715	0.453362	0.0294438	Not DE
TSPAN7	0.968423	0.979032	-0.0172495	Not DE
TSPO	0.0092861	0.0810652	-0.115987	Not DE
TSPYL1	0.0349547	0.145214	-0.306491	Not DE
TSPYL4	0.745696	0.804615	-0.262019	Not DE
TTC3	0.0469061	0.169281	-0.0485587	Not DE
TTLL7	0.00168835	0.0464117	-0.578239	Not DE
TUBA1B	0.437302	0.563305	0.0294438	Not DE
TUBB	0.906856	0.932848	0.723341	Not DE
TUBB2A	0.112336	0.259084	0.625054	Not DE
TUBB2B	0.00540276	0.0672759	1.47076	Not DE
TUFM	8.11751e-05	0.0149826	0.570012	Not DE
TUT7	0.0592653	0.184943	-1.21156	Not DE
TXNDC15	0.0319179	0.140479	0.334298	Not DE
TXNIP	0.0517512	0.175915	-2.8431	Not DE
TXNL1	0.452595	0.575543	-0.369106	Not DE
TXNL4A	0.00404188	0.0631888	0.614406	Not DE
TXNRD1	0.01002	0.0841607	0.707516	Not DE
TYMP	0.304655	0.459147	0.493391	Not DE
TYROBP	0.425087	0.552815	0.666874	Not DE
UBA52	0.542438	0.648999	0.17426	Not DE
UBB	0.833724	0.872911	0.262105	Not DE
UBC	0.38544	0.523098	-0.218484	Not DE
UBE2B	0.523868	0.63315	-0.148343	Not DE
UBE2D3	0.370008	0.509884	-0.744997	Not DE
UBE2E3	0.621015	0.712568	-0.618254	Not DE
UBE2I	0.292437	0.449261	-0.863641	Not DE
UBE2V1	0.000399234	0.0271941	0.807051	Upregulated
UBL5	0.680623	0.7608	1.53194	Not DE
UBR5	0.0818614	0.221266	-1.025	Not DE
UBXN1	0.0180659	0.11168	-0.871021	Not DE
UBXN2B	0.0188815	0.111937	-1.80706	Not DE
UBXN4	0.0186662	0.111937	-0.263338	Not DE
UBXN6	0.0463145	0.169035	-0.00158312	Not DE
UCHL1	0.645303	0.730702	-0.54076	Not DE
UCP2	0.13431	0.28079	1.41411	Not DE
UFC1	0.150995	0.298753	0.295959	Not DE
UGCG	0.172978	0.325309	0.286602	Not DE
UQCR10	0.0395585	0.156298	0.345917	Not DE
UQCR11	0.46278	0.584101	0.157768	Not DE
UQCRB	0.296041	0.452644	-0.192949	Not DE
USF2	0.787771	0.836319	-0.0883927	Not DE
USP11	0.234837	0.392509	-0.891122	Not DE
USP22	0.329871	0.475401	-0.567797	Not DE
USP25	0.00592705	0.0682228	-1.4978	Not DE
USP34	0.00927265	0.0810652	-1.65861	Not DE
USP9X	0.049896	0.175738	-0.501071	Not DE
UXT	0.0492334	0.174752	-0.715983	Not DE
VAMP2	0.874416	0.905971	-0.202287	Not DE
VAMP3	0.221851	0.380215	-0.495647	Not DE
VAMP8	0.948587	0.96426	0.629836	Not DE
VAPA	0.0232107	0.122004	-1.30759	Not DE
VIM	0.343589	0.488895	0.595196	Not DE
VMP1	0.0513551	0.175915	-1.01636	Not DE
VPS13C	0.194342	0.350195	-1.20188	Not DE
VSIG4	0.420139	0.549566	-1.05148	Not DE
VSIR	0.409087	0.541703	-1.58353	Not DE
VSNL1	4.95296e-05	0.0106654	-1.94812	Downregulated
WASF1	0.384975	0.523016	0.138378	Not DE
WIPF1	0.151246	0.298793	-0.629519	Not DE
WLS	0.0561845	0.181476	-1.09609	Not DE
WNK1	0.193859	0.349812	-0.648628	Not DE
YBX1	0.209625	0.365007	0.0294438	Not DE
YBX3	0.276524	0.433578	-1.06075	Not DE
YPEL3	0.304159	0.45908	-0.63107	Not DE
YPEL5	0.0483038	0.172877	-0.952409	Not DE
YWHAE	0.122584	0.268576	-0.560794	Not DE
YWHAG	0.0662069	0.196642	-1.29666	Not DE
YWHAH	0.000180375	0.0271941	-0.573221	Not DE
YWHAQ	0.801235	0.848521	-0.310043	Not DE
YWHAZ	0.570376	0.670543	-0.178873	Not DE
ZBTB16	1.03855e-05	0.00450048	-3.47306	Downregulated
ZBTB18	0.459741	0.582871	-0.583533	Not DE
ZC3H15	0.211272	0.366394	-0.772011	Not DE
ZEB2	0.00147483	0.0453686	-1.25596	Downregulated
ZFP36	0.00288056	0.0533906	-1.11258	Not DE
ZFP36L1	0.10185	0.245048	-1.29248	Not DE
ZFP36L2	0.0718312	0.205778	-2.27541	Not DE
ZFP91	0.15344	0.3012	-0.626602	Not DE
ZMAT2	0.0234824	0.122004	-0.260063	Not DE
ZNF106	0.0378954	0.152526	-1.0617	Not DE
ZNF358	0.00227192	0.0497513	-1.63798	Downregulated
ZNF428	0.237409	0.394351	-0.033292	Not DE
ZNF483	0.898884	0.928344	-0.459941	Not DE
ZNF644	0.103562	0.247094	-0.429988	Not DE
ZNHIT1	0.00654408	0.0696714	0.173834	Not DE
ZSCAN18	0.00255147	0.0523807	-1.68327	Not DE
ZYX	0.396522	0.530887	0.0738379	Not DE

## Sheet: Mg_enrichR_by_region
Term	Overlap	P.value	Adjusted.P.value	Old.P.value	Old.Adjusted.P.value	Odds.Ratio	Combined.Score	Genes	region
Reactive Oxygen Species Pathway	1/49	0.0121912	0.0461512	0	0	103.891	457.85	PRNP	FCX
Pperoxisome	1/104	0.0257334	0.0461512	0	0	48.2816	176.709	SLC23A2	FCX
Bile Acid Metabolism	1/112	0.0276907	0.0461512	0	0	44.7838	160.624	SLC23A2	FCX
IL-2/STAT5 Signaling	1/199	0.0487743	0.0490145	0	0	24.9962	75.5023	PRNP	FCX
Myogenesis	1/200	0.0490145	0.0490145	0	0	24.8693	74.997	PRNP	FCX
Coagulation	5/138	2.70738e-07	5.14402e-06	0	0	46.6306	705.154	C3;HTRA1;TIMP1;CTSB;LGMN	TCX
Complement	5/200	1.69912e-06	1.61416e-05	0	0	31.7051	421.215	C3;TIMP2;TIMP1;CTSB;LGMN	TCX
Angiogenesis	3/36	6.96577e-06	4.41165e-05	0	0	100.737	1196.21	NRP1;SPP1;TIMP1	TCX
Epithelial Mesenchymal Transition	4/200	5.08255e-05	0.000241421	0	0	23.7491	234.81	LGALS1;HTRA1;SPP1;TIMP1	TCX
Apoptosis	3/161	0.000612123	0.00232607	0	0	20.9082	154.691	DAP;TIMP2;TIMP1	TCX
UV Response Dn	2/144	0.00988368	0.0312983	0	0	14.705	67.8909	NRP1;ANXA2	TCX
IL-2/STAT5 Signaling	2/199	0.0182691	0.0389332	0	0	10.5701	42.3074	NRP1;SPP1	TCX
heme Metabolism	2/200	0.018442	0.0389332	0	0	10.5162	41.9925	C3;CTSB	TCX
KRAS Signaling Up	2/200	0.018442	0.0389332	0	0	10.5162	41.9925	NRP1;SPP1	TCX
Angiogenesis	3/36	3.67083e-05	0.000954415	0	0	54.9063	560.731	NRP1;SPP1;TIMP1	PCX
Apical Junction	4/200	0.000444895	0.00385575	0	0	12.6071	97.2978	FSCN1;SIRPA;ACTB;YWHAH	PCX
Complement	4/200	0.000444895	0.00385575	0	0	12.6071	97.2978	C3;TIMP2;TIMP1;CTSB	PCX
Coagulation	3/138	0.00194271	0.0126276	0	0	13.3529	83.3709	C3;TIMP1;CTSB	PCX
IL-2/STAT5 Signaling	3/199	0.0054412	0.0282943	0	0	9.16883	47.804	NRP1;CTSZ;SPP1	PCX
Interferon Alpha Response	1/97	0.0144801	0.0297023	0	0	103.651	-438.96	IFITM2	PCX
Interferon Gamma Response	1/200	0.0297023	0.0297023	0	0	49.7437	-174.925	IFITM2	PCX
E2F Targets	1/200	0.0297023	0.0297023	0	0	49.7437	-174.925	PNN	PCX
Cholesterol Homeostasis	2/74	0.00270985	0.0460675	0	0	29.1038	-172.029	ABCA2;NFIL3	HIPP

[truncated: 4 more sheets: Mg_GSEA_Sun_et_al, Mg_GSEA_Green_et_al, Mg_clusters_enrichR, scRNAseq_celltype_markers]
