# Supplementary material for: Microglial mechanisms drive amyloid-β clearance in immunized patients with Alzheimer’s disease
Source: Nat Med. Author manuscript; Available in PMC 2025 Jun 26. (PMC12092304; doi:10.1038/s41591-025-03574-1)
Supplement: vanOlst_PMID40050704_NatMed_2025_Suppl_SourceDataFig4 [file NIHMS2066263-supplement-vanOlst_PMID40050704_NatMed_2025_Suppl_SourceDataFig4.xlsx]

## Sheet: amyloid_rna_FCX
gene	p_val	BH	avg_log2FC	DE	FCX	TCX	PCX	HIPP
A2M	0.725562	0.9176	-0.468208	Not DE	FALSE	TRUE	FALSE	TRUE
AAK1	0.874306	0.969107	0.267742	Not DE	FALSE	FALSE	FALSE	FALSE
ABAT	0.374395	0.723852	-0.380766	Not DE	FALSE	TRUE	TRUE	FALSE
ABI2	0.542244	0.818408	-0.0502332	Not DE	FALSE	FALSE	FALSE	FALSE
ABR	0.233463	0.589694	0.279563	Not DE	FALSE	TRUE	FALSE	FALSE
ACO2	0.993828	0.999047	0.284968	Not DE	FALSE	FALSE	FALSE	FALSE
ACSL6	0.47229	0.783935	1.20112	Not DE	FALSE	FALSE	FALSE	FALSE
ACTB	0.0062641	0.0638405	0.943063	Not DE	FALSE	TRUE	TRUE	TRUE
ACYP2	0.0573534	0.261641	0.339859	Not DE	FALSE	FALSE	FALSE	FALSE
ADAR	0.204293	0.558806	0.27331	Not DE	FALSE	FALSE	FALSE	FALSE
ADCY1	0.0425372	0.212243	0.830521	Not DE	FALSE	TRUE	FALSE	FALSE
ADD1	0.058286	0.263387	0.0518832	Not DE	FALSE	FALSE	FALSE	FALSE
ADD2	0.738251	0.923295	0.557716	Not DE	FALSE	FALSE	FALSE	FALSE
ADD3	0.983193	0.997038	-0.0910896	Not DE	FALSE	FALSE	FALSE	FALSE
ADGRB2	0.082067	0.32723	0.497349	Not DE	FALSE	FALSE	TRUE	FALSE
ADGRG1	0.502832	0.798054	1.00691	Not DE	FALSE	FALSE	FALSE	FALSE
ADIRF	0.646873	0.879014	-1.785	Not DE	FALSE	FALSE	FALSE	FALSE
AFF4	0.601823	0.856681	-0.178755	Not DE	FALSE	FALSE	FALSE	FALSE
AGAP2	0.507989	0.798054	0.618362	Not DE	FALSE	FALSE	FALSE	TRUE
AGT	0.0327111	0.18114	-1.28138	Not DE	FALSE	FALSE	FALSE	FALSE
AGTPBP1	0.98402	0.997038	-0.0406412	Not DE	FALSE	FALSE	FALSE	FALSE
AHCYL1	0.0266883	0.160801	-0.17186	Not DE	FALSE	FALSE	TRUE	FALSE
AHCYL2	0.0134406	0.10537	-0.512469	Not DE	FALSE	TRUE	FALSE	FALSE
AHNAK	0.0640644	0.281531	-2.47311	Not DE	FALSE	FALSE	FALSE	FALSE
AHSA1	0.29773	0.664881	0.419158	Not DE	FALSE	FALSE	FALSE	FALSE
AK5	0.481302	0.788183	0.307828	Not DE	FALSE	FALSE	FALSE	FALSE
AKAP11	0.430112	0.760566	0.935973	Not DE	FALSE	FALSE	FALSE	FALSE
AKAP12	0.0300999	0.173107	0.884854	Not DE	FALSE	FALSE	FALSE	FALSE
AKR1B1	0.477344	0.785906	0.503925	Not DE	FALSE	FALSE	FALSE	FALSE
AKT3	0.967215	0.991321	0.280675	Not DE	FALSE	FALSE	FALSE	FALSE
ALCAM	0.00901802	0.0838763	0.926331	Not DE	FALSE	FALSE	TRUE	TRUE
ALDH1L1	0.658082	0.887734	-0.516473	Not DE	FALSE	FALSE	FALSE	FALSE
ALDH2	0.0427819	0.212358	0.0714089	Not DE	FALSE	FALSE	FALSE	FALSE
ALDH6A1	0.809572	0.946832	-0.288166	Not DE	FALSE	FALSE	FALSE	FALSE
ALDOC	4.81903e-05	0.00271567	1.47563	Upregulated	TRUE	TRUE	FALSE	FALSE
AMPH	0.345849	0.71211	1.17235	Not DE	FALSE	FALSE	FALSE	FALSE
ANAPC11	0.0518481	0.243483	-0.267961	Not DE	FALSE	FALSE	FALSE	FALSE
ANK2	0.00162674	0.0255418	1.32234	Upregulated	TRUE	FALSE	TRUE	FALSE
ANK3	0.460446	0.775788	0.615458	Not DE	FALSE	FALSE	FALSE	FALSE
ANKRD11	0.265506	0.618867	-0.350984	Not DE	FALSE	FALSE	FALSE	FALSE
ANKRD40	0.0150877	0.113675	-1.95853	Not DE	FALSE	FALSE	FALSE	FALSE
ANKS1B	0.0166469	0.119013	-0.221568	Not DE	FALSE	TRUE	FALSE	FALSE
ANP32E	0.00294484	0.0376154	0.138328	Not DE	FALSE	FALSE	FALSE	FALSE
ANXA11	0.0332593	0.181964	0.642467	Not DE	FALSE	FALSE	FALSE	FALSE
ANXA6	0.969616	0.991321	1.18369	Not DE	FALSE	FALSE	FALSE	FALSE
AP1S1	0.000122826	0.00452566	0.9082	Upregulated	TRUE	FALSE	TRUE	FALSE
AP2A1	0.46036	0.775788	0.44543	Not DE	FALSE	FALSE	FALSE	FALSE
AP2M1	0.0161934	0.117524	1.46225	Not DE	FALSE	FALSE	TRUE	FALSE
APBB1	0.763545	0.935392	0.417166	Not DE	FALSE	FALSE	FALSE	FALSE
APC	0.427931	0.760158	0.104553	Not DE	FALSE	TRUE	FALSE	FALSE
APLP1	0.859103	0.963978	0.525313	Not DE	FALSE	FALSE	FALSE	TRUE
APLP2	3.69321e-05	0.00252721	1.04094	Upregulated	TRUE	TRUE	TRUE	TRUE
APOD	6.37086e-06	0.00083593	-1.94897	Downregulated	TRUE	FALSE	FALSE	TRUE
APOE	0.116924	0.401483	0.325664	Not DE	FALSE	TRUE	FALSE	FALSE
APP	0.247502	0.603327	1.30677	Not DE	FALSE	FALSE	FALSE	FALSE
AQP4	0.136027	0.431503	-0.14885	Not DE	FALSE	FALSE	FALSE	TRUE
ARF3	0.00389468	0.0444179	1.09834	Upregulated	TRUE	FALSE	FALSE	FALSE
ARGLU1	0.319415	0.695881	-0.995832	Not DE	FALSE	TRUE	TRUE	FALSE
ARHGAP26	0.23852	0.589694	0.118661	Not DE	FALSE	FALSE	FALSE	FALSE
ARHGAP35	0.97166	0.991321	0.285792	Not DE	FALSE	FALSE	FALSE	FALSE
ARHGDIG	0.382896	0.72539	0.82322	Not DE	FALSE	FALSE	FALSE	FALSE
ARHGEF25	0.210624	0.569995	1.24197	Not DE	FALSE	FALSE	FALSE	FALSE
ARHGEF4	0.656223	0.886687	-0.365534	Not DE	FALSE	FALSE	FALSE	FALSE
ARIH1	0.0310813	0.176189	0.679324	Not DE	FALSE	FALSE	FALSE	FALSE
ARL2	0.213662	0.573357	0.501386	Not DE	FALSE	FALSE	FALSE	FALSE
ARL6IP4	0.567279	0.830954	0.706046	Not DE	FALSE	FALSE	FALSE	FALSE
ARL6IP5	0.0917734	0.351676	1.34012	Not DE	FALSE	FALSE	FALSE	FALSE
ARNT2	0.789653	0.943872	1.19797	Not DE	FALSE	FALSE	FALSE	FALSE
ARPP19	0.847265	0.961707	0.585074	Not DE	FALSE	FALSE	FALSE	FALSE
ARPP21	0.724499	0.9176	0.377894	Not DE	FALSE	FALSE	FALSE	FALSE
ASPH	0.438832	0.761358	0.984027	Not DE	FALSE	FALSE	FALSE	FALSE
ATL1	0.474616	0.783935	1.23564	Not DE	FALSE	FALSE	TRUE	FALSE
ATN1	0.419113	0.750487	-0.3294	Not DE	FALSE	FALSE	TRUE	FALSE
ATP1A2	4.10695e-05	0.00262297	0.679004	Upregulated	TRUE	FALSE	TRUE	FALSE
ATP1A3	0.000134934	0.00478766	1.72095	Upregulated	TRUE	FALSE	FALSE	FALSE
ATP1B1	0.228443	0.585156	1.60368	Not DE	FALSE	FALSE	FALSE	FALSE
ATP1B2	1.42189e-08	2.72435e-06	0.997835	Upregulated	TRUE	FALSE	FALSE	FALSE
ATP2A2	0.498187	0.798054	1.24792	Not DE	FALSE	FALSE	FALSE	FALSE
ATP2B1	0.825239	0.953654	1.05914	Not DE	FALSE	FALSE	FALSE	FALSE
ATP2B2	0.391471	0.733913	1.62764	Not DE	FALSE	FALSE	FALSE	FALSE
ATP2B4	0.119009	0.405732	0.27364	Not DE	FALSE	FALSE	FALSE	FALSE
ATP5IF1	0.56575	0.830954	0.0540667	Not DE	FALSE	FALSE	FALSE	FALSE
ATP5PD	0.200088	0.552431	1.34278	Not DE	FALSE	FALSE	FALSE	FALSE
ATP6V0C	0.234917	0.589694	1.01762	Not DE	FALSE	FALSE	TRUE	FALSE
ATP6V0D1	0.811449	0.946832	0.903128	Not DE	FALSE	FALSE	FALSE	FALSE
ATP6V1A	0.10426	0.377844	1.23759	Not DE	FALSE	FALSE	FALSE	FALSE
ATP6V1B2	0.0301763	0.173107	1.40955	Not DE	FALSE	TRUE	TRUE	FALSE
ATP6V1C1	0.787775	0.943872	1.04371	Not DE	FALSE	FALSE	FALSE	FALSE
ATP6V1D	0.294621	0.660999	0.881379	Not DE	FALSE	FALSE	FALSE	FALSE
ATP6V1E1	0.0505018	0.238329	0.905812	Not DE	FALSE	FALSE	FALSE	FALSE
ATP6V1G2	0.586011	0.843284	1.26753	Not DE	FALSE	FALSE	FALSE	FALSE
ATP6V1H	0.361089	0.714841	1.90486	Not DE	FALSE	FALSE	FALSE	FALSE
ATP9A	0.00171014	0.026005	1.05086	Upregulated	TRUE	FALSE	TRUE	FALSE
ATRNL1	0.00109637	0.0198174	1.57087	Upregulated	TRUE	FALSE	TRUE	FALSE
ATRX	0.61491	0.864248	1.32624	Not DE	FALSE	FALSE	FALSE	FALSE
ATXN7L3B	0.0626537	0.277881	0.242	Not DE	FALSE	TRUE	FALSE	FALSE
AURKAIP1	0.0416687	0.209992	0.646329	Not DE	FALSE	FALSE	FALSE	FALSE
B3GAT1	0.0842673	0.333587	-0.832293	Not DE	FALSE	FALSE	FALSE	FALSE
B4GAT1	0.0800313	0.322143	1.11437	Not DE	FALSE	FALSE	FALSE	FALSE
BAALC	0.238832	0.589694	0.0789413	Not DE	FALSE	FALSE	FALSE	FALSE
BAG1	0.760792	0.933212	0.0180076	Not DE	FALSE	FALSE	FALSE	FALSE
BASP1	0.958511	0.991321	1.19648	Not DE	FALSE	FALSE	FALSE	FALSE
BAZ2B	0.0850985	0.334116	-1.78345	Not DE	FALSE	FALSE	FALSE	FALSE
BCL2L13	0.332107	0.700125	-0.231416	Not DE	FALSE	FALSE	FALSE	FALSE
BCL2L2	5.99959e-05	0.00284717	0.98074	Upregulated	TRUE	FALSE	FALSE	FALSE
BEX1	0.100469	0.370535	1.31217	Not DE	FALSE	FALSE	FALSE	FALSE
BEX3	0.00247992	0.0325448	1.06545	Upregulated	TRUE	FALSE	FALSE	FALSE
BEX4	0.898411	0.978209	1.34075	Not DE	FALSE	FALSE	FALSE	FALSE
BIN1	0.533986	0.817693	0.294447	Not DE	FALSE	FALSE	FALSE	FALSE
BLOC1S1	0.745125	0.9285	-0.338213	Not DE	FALSE	FALSE	FALSE	FALSE
BMERB1	0.0684598	0.293242	1.1136	Not DE	FALSE	FALSE	FALSE	FALSE
BMPR2	0.324431	0.69824	0.3111	Not DE	FALSE	FALSE	FALSE	FALSE
BNIP3L	0.681599	0.898173	-0.0215228	Not DE	FALSE	FALSE	FALSE	FALSE
BRD2	0.506921	0.798054	-0.577526	Not DE	FALSE	FALSE	FALSE	FALSE
BRI3	0.0188728	0.128228	-0.971396	Not DE	FALSE	TRUE	FALSE	FALSE
BRSK1	0.014015	0.106558	0.675719	Not DE	FALSE	FALSE	FALSE	FALSE
BSCL2	0.00340814	0.0413291	1.31741	Upregulated	TRUE	FALSE	FALSE	FALSE
BSG	0.794113	0.943872	-0.93665	Not DE	FALSE	FALSE	FALSE	FALSE
C12orf57	0.839589	0.960872	-0.0560615	Not DE	FALSE	FALSE	FALSE	FALSE
C14orf132	0.0355021	0.191073	0.762877	Not DE	FALSE	TRUE	FALSE	FALSE
C1orf115	0.625434	0.864759	0.503572	Not DE	FALSE	FALSE	FALSE	FALSE
C1orf21	0.127285	0.419002	0.341368	Not DE	FALSE	FALSE	FALSE	FALSE
C1orf61	0.188609	0.533847	1.06976	Not DE	FALSE	FALSE	FALSE	FALSE
C3	0.921095	0.978209	-1.5435	Not DE	FALSE	TRUE	FALSE	TRUE
C9orf16	0.223838	0.577997	0.715201	Not DE	FALSE	FALSE	TRUE	FALSE
CA11	0.163726	0.477562	0.604815	Not DE	FALSE	FALSE	FALSE	FALSE
CAB39	0.227964	0.585156	0.221526	Not DE	FALSE	FALSE	FALSE	FALSE
CAB39L	3.32228e-05	0.00244826	-2.89399	Downregulated	TRUE	FALSE	FALSE	FALSE
CABP1	0.86046	0.963978	0.945889	Not DE	FALSE	FALSE	FALSE	FALSE
CADM1	0.523833	0.809407	0.392541	Not DE	FALSE	FALSE	FALSE	FALSE
CADM2	0.370688	0.723852	0.904749	Not DE	FALSE	FALSE	FALSE	FALSE
CADM3	0.35626	0.71211	0.621096	Not DE	FALSE	FALSE	FALSE	TRUE
CADM4	0.806775	0.946832	-0.0745796	Not DE	FALSE	TRUE	FALSE	FALSE
CADPS	0.734363	0.922547	0.912952	Not DE	FALSE	FALSE	FALSE	FALSE
CALCOCO2	0.802302	0.945378	-1.16671	Not DE	FALSE	FALSE	FALSE	FALSE
CALD1	0.00111768	0.0198285	-1.60404	Downregulated	TRUE	TRUE	FALSE	TRUE
CALM2	0.00958879	0.0858511	1.55889	Not DE	FALSE	FALSE	FALSE	FALSE
CALM3	0.032954	0.181437	2.07196	Not DE	FALSE	FALSE	FALSE	FALSE
CAMK2A	0.906957	0.978209	0.440737	Not DE	FALSE	TRUE	FALSE	TRUE
CAMK2B	0.362968	0.715849	0.827012	Not DE	FALSE	FALSE	FALSE	FALSE
CAMK2G	0.328112	0.698478	0.0616662	Not DE	FALSE	FALSE	FALSE	FALSE
CAMK2N1	0.00212842	0.029129	1.05734	Upregulated	TRUE	TRUE	FALSE	FALSE
CAMKK1	0.0190822	0.128738	0.840208	Not DE	FALSE	FALSE	FALSE	FALSE
CAMKK2	0.0307518	0.175359	1.19347	Not DE	FALSE	FALSE	FALSE	FALSE
CAMKV	0.00594547	0.0619104	1.23988	Not DE	FALSE	FALSE	FALSE	FALSE
CAMSAP2	0.718717	0.9176	-0.0250077	Not DE	FALSE	FALSE	FALSE	FALSE
CAPN2	0.0463472	0.226534	-1.71814	Not DE	FALSE	FALSE	FALSE	FALSE
CASC3	0.262817	0.617105	-1.13815	Not DE	FALSE	FALSE	FALSE	FALSE
CAST	0.843856	0.961192	-1.02226	Not DE	FALSE	FALSE	FALSE	FALSE
CBX7	0.231016	0.589561	-0.0891175	Not DE	FALSE	FALSE	FALSE	FALSE
CCDC136	0.0769768	0.315144	0.692231	Not DE	FALSE	FALSE	FALSE	FALSE
CCDC85B	0.536085	0.818408	0.72244	Not DE	FALSE	TRUE	FALSE	TRUE
CCDC88A	0.405449	0.739454	-0.318244	Not DE	FALSE	FALSE	FALSE	FALSE
CCDC92	0.787384	0.943872	0.464876	Not DE	FALSE	FALSE	FALSE	FALSE
CCK	0.749933	0.930616	0.558411	Not DE	FALSE	FALSE	FALSE	FALSE
CCNI	0.231393	0.589561	-0.13285	Not DE	FALSE	TRUE	FALSE	FALSE
CCNL2	0.241667	0.59516	-0.622447	Not DE	FALSE	FALSE	FALSE	FALSE
CCPG1	0.1204	0.409017	-0.00173788	Not DE	FALSE	FALSE	FALSE	FALSE
CD47	0.349085	0.71211	0.893909	Not DE	FALSE	FALSE	FALSE	FALSE
CD74	0.000282458	0.0077772	-1.64048	Downregulated	TRUE	TRUE	FALSE	FALSE
CD9	0.0114014	0.0976372	-1.64538	Not DE	FALSE	TRUE	FALSE	FALSE
CD99L2	0.797321	0.945378	0.913711	Not DE	FALSE	FALSE	FALSE	FALSE
CDK14	0.704812	0.913681	0.7443	Not DE	FALSE	FALSE	FALSE	FALSE
CDS2	0.0614879	0.275259	0.538338	Not DE	FALSE	FALSE	FALSE	FALSE
CEBPD	0.667795	0.893109	-3.11558	Not DE	FALSE	TRUE	TRUE	FALSE
CELF2	0.962605	0.991321	-0.261757	Not DE	FALSE	FALSE	FALSE	FALSE
CEND1	0.000965647	0.0177902	1.20314	Upregulated	TRUE	TRUE	FALSE	FALSE
CEP350	0.788355	0.943872	-1.49006	Not DE	FALSE	FALSE	FALSE	FALSE
CFAP298	0.223087	0.577997	-0.111595	Not DE	FALSE	FALSE	TRUE	FALSE
CFL1	0.58082	0.840522	0.649699	Not DE	FALSE	FALSE	FALSE	FALSE
CGNL1	0.892026	0.976641	-2.77046	Not DE	FALSE	FALSE	FALSE	FALSE
CHCHD2	0.000672418	0.0140336	0.994395	Upregulated	TRUE	FALSE	TRUE	FALSE
CHD5	0.427786	0.760158	0.268536	Not DE	FALSE	FALSE	FALSE	FALSE
CHGA	0.0266522	0.160801	-0.132824	Not DE	FALSE	TRUE	FALSE	FALSE
CHGB	0.959148	0.991321	0.864041	Not DE	FALSE	FALSE	FALSE	FALSE
CHL1	0.490698	0.791442	0.60808	Not DE	FALSE	TRUE	FALSE	FALSE
CHMP3	0.617406	0.864248	0.0687079	Not DE	FALSE	FALSE	FALSE	FALSE
CHN1	0.793599	0.943872	1.0196	Not DE	FALSE	FALSE	FALSE	FALSE
CIRBP	0.236327	0.589694	0.0572472	Not DE	FALSE	FALSE	FALSE	FALSE
CKAP5	0.72484	0.9176	0.429197	Not DE	FALSE	FALSE	FALSE	FALSE
CKB	0.956239	0.991321	0.344536	Not DE	FALSE	TRUE	FALSE	FALSE
CLDN5	0.141856	0.444111	-3.86221	Not DE	FALSE	FALSE	FALSE	FALSE
CLDND1	0.0114855	0.0976372	-1.43213	Not DE	FALSE	FALSE	FALSE	FALSE
CLIC4	0.282735	0.643186	-2.19006	Not DE	FALSE	TRUE	FALSE	FALSE
CLIP1	0.0382533	0.200255	-0.311205	Not DE	FALSE	FALSE	FALSE	FALSE
CLIP2	0.787302	0.943872	-0.478924	Not DE	FALSE	TRUE	FALSE	FALSE
CLSTN1	0.0188707	0.128228	1.33542	Not DE	FALSE	FALSE	FALSE	FALSE
CLSTN3	0.557478	0.826724	1.31467	Not DE	FALSE	FALSE	FALSE	FALSE
CLTA	0.0051042	0.0555661	0.433784	Not DE	FALSE	TRUE	FALSE	FALSE
CLTB	0.543785	0.818638	0.330973	Not DE	FALSE	TRUE	FALSE	FALSE
CLU	0.142345	0.44419	-0.0388109	Not DE	FALSE	FALSE	FALSE	FALSE
CMIP	0.547376	0.821922	0.471004	Not DE	FALSE	FALSE	FALSE	FALSE
CNDP2	0.785314	0.943872	0.105597	Not DE	FALSE	TRUE	FALSE	FALSE
CNN3	0.606736	0.861116	-0.141494	Not DE	FALSE	TRUE	FALSE	FALSE
CNOT8	0.53683	0.818408	-0.753523	Not DE	FALSE	FALSE	FALSE	FALSE
CNP	0.14104	0.443006	-1.27602	Not DE	FALSE	FALSE	FALSE	FALSE
CNRIP1	0.929713	0.980909	0.147508	Not DE	FALSE	FALSE	FALSE	FALSE
CNTN1	0.160852	0.471241	0.860392	Not DE	FALSE	FALSE	FALSE	TRUE
CNTNAP1	0.188908	0.533847	0.889464	Not DE	FALSE	FALSE	FALSE	FALSE
COL6A1	0.81401	0.946832	0.374983	Not DE	FALSE	TRUE	FALSE	FALSE
COTL1	0.028335	0.167561	-1.79415	Not DE	FALSE	FALSE	FALSE	FALSE
COX4I1	0.556067	0.826724	0.485236	Not DE	FALSE	FALSE	FALSE	FALSE
COX6A1	0.87837	0.969446	0.194318	Not DE	FALSE	FALSE	FALSE	FALSE
COX7A2L	0.0151883	0.113675	0.621463	Not DE	FALSE	FALSE	FALSE	FALSE
COX7C	0.0629528	0.277921	0.847049	Not DE	FALSE	FALSE	FALSE	FALSE
COX8A	0.668934	0.893109	0.428848	Not DE	FALSE	FALSE	FALSE	FALSE
CPE	0.85446	0.963027	0.516836	Not DE	FALSE	FALSE	FALSE	FALSE
CPEB4	0.995989	0.999047	0.274127	Not DE	FALSE	FALSE	FALSE	FALSE
CPLX1	0.352303	0.71211	0.812921	Not DE	FALSE	FALSE	FALSE	FALSE
CPLX2	0.779027	0.943499	0.91733	Not DE	FALSE	FALSE	FALSE	FALSE
CREG2	0.35518	0.71211	1.9273	Not DE	FALSE	FALSE	FALSE	TRUE
CREM	0.00211718	0.029129	-1.40306	Downregulated	TRUE	FALSE	FALSE	FALSE
CRTAP	0.471637	0.783935	-0.652907	Not DE	FALSE	TRUE	FALSE	FALSE
CRYAB	0.041867	0.209992	-1.1614	Not DE	FALSE	FALSE	FALSE	FALSE
CSRP1	0.000147402	0.00504325	-1.42185	Downregulated	TRUE	TRUE	TRUE	FALSE
CST3	0.0692138	0.294598	0.251837	Not DE	FALSE	FALSE	FALSE	FALSE
CTIF	0.090225	0.347131	-0.191733	Not DE	FALSE	TRUE	TRUE	FALSE
CTNNA2	0.87604	0.969107	0.192554	Not DE	FALSE	TRUE	FALSE	FALSE
CTNND1	0.160759	0.471241	-0.798069	Not DE	FALSE	FALSE	FALSE	FALSE
CTNND2	0.272596	0.62927	0.0277917	Not DE	FALSE	TRUE	FALSE	TRUE
CTSB	0.460857	0.775788	0.438946	Not DE	FALSE	TRUE	TRUE	TRUE
CTTN	0.541745	0.818408	0.02084	Not DE	FALSE	FALSE	FALSE	FALSE
CTXN1	0.0394541	0.205419	0.814277	Not DE	FALSE	FALSE	TRUE	FALSE
CYB5B	0.00347241	0.0415822	0.880128	Upregulated	TRUE	FALSE	FALSE	FALSE
CYB5R3	0.95642	0.991321	-0.954876	Not DE	FALSE	FALSE	FALSE	FALSE
CYFIP2	0.116786	0.401483	0.581893	Not DE	FALSE	FALSE	FALSE	FALSE
DCAF8	0.346291	0.71211	-0.264637	Not DE	FALSE	FALSE	FALSE	FALSE
DCLK2	0.577642	0.838456	0.0859749	Not DE	FALSE	FALSE	FALSE	FALSE
DCN	0.0115167	0.0976372	-2.30093	Not DE	FALSE	TRUE	FALSE	FALSE
DCTN1	0.0680203	0.293242	0.527966	Not DE	FALSE	FALSE	FALSE	FALSE
DDAH1	0.0206449	0.133634	0.792352	Not DE	FALSE	FALSE	TRUE	TRUE
DDX24	0.865347	0.966203	0.399753	Not DE	FALSE	FALSE	FALSE	FALSE
DDX5	0.0567178	0.261092	-0.567658	Not DE	FALSE	FALSE	FALSE	FALSE
DGKB	0.107369	0.379556	0.963215	Not DE	FALSE	FALSE	FALSE	FALSE
DGKZ	0.126806	0.419002	0.697578	Not DE	FALSE	FALSE	TRUE	FALSE
DIRAS2	0.544334	0.818638	1.0495	Not DE	FALSE	FALSE	FALSE	FALSE
DKK3	0.960481	0.991321	0.515019	Not DE	FALSE	FALSE	FALSE	FALSE
DLG1	0.0323016	0.179912	-0.291957	Not DE	FALSE	FALSE	FALSE	FALSE
DLG2	0.751526	0.931387	0.360134	Not DE	FALSE	FALSE	FALSE	FALSE
DLG4	0.967954	0.991321	0.757895	Not DE	FALSE	FALSE	FALSE	FALSE
DLGAP1	0.596786	0.852043	0.299264	Not DE	FALSE	TRUE	FALSE	FALSE
DMTN	0.344389	0.71211	1.02093	Not DE	FALSE	FALSE	FALSE	FALSE
DNAJA2	0.251509	0.608448	0.812257	Not DE	FALSE	FALSE	FALSE	FALSE
DNAJA4	0.405946	0.739454	0.0867082	Not DE	FALSE	FALSE	FALSE	FALSE
DNAJC5	0.586075	0.843284	0.250281	Not DE	FALSE	FALSE	FALSE	FALSE
DNAJC6	0.886199	0.972485	0.767292	Not DE	FALSE	FALSE	FALSE	FALSE
DNM1	0.0862181	0.33576	1.28214	Not DE	FALSE	FALSE	FALSE	FALSE
DNM1L	0.881444	0.971718	0.381696	Not DE	FALSE	FALSE	FALSE	FALSE
DNM3	0.189643	0.534348	0.612566	Not DE	FALSE	FALSE	FALSE	FALSE
DOCK9	0.642361	0.875366	-1.51359	Not DE	FALSE	FALSE	FALSE	FALSE
DPP6	0.727032	0.9176	0.782165	Not DE	FALSE	FALSE	FALSE	FALSE
DPYSL2	0.570739	0.830954	0.0318973	Not DE	FALSE	FALSE	FALSE	FALSE
DRAP1	0.000316379	0.0084192	0.747907	Upregulated	TRUE	FALSE	FALSE	FALSE
DST	0.393588	0.734739	-0.431785	Not DE	FALSE	FALSE	FALSE	FALSE
DSTN	6.98063e-06	0.00083593	0.810854	Upregulated	TRUE	FALSE	TRUE	FALSE
DTNA	0.331033	0.700125	-0.993347	Not DE	FALSE	FALSE	FALSE	FALSE
DUSP1	0.649525	0.880121	-2.25399	Not DE	FALSE	TRUE	FALSE	FALSE
DYNC1I1	0.621367	0.864248	0.950319	Not DE	FALSE	FALSE	FALSE	FALSE
DYNC1LI2	0.636266	0.872021	-0.857756	Not DE	FALSE	FALSE	FALSE	FALSE
DYNLL2	0.830111	0.954677	0.66054	Not DE	FALSE	FALSE	FALSE	FALSE
DYNLRB1	0.0462275	0.226534	0.474426	Not DE	FALSE	FALSE	FALSE	FALSE
ECHS1	0.0707264	0.298484	0.175191	Not DE	FALSE	FALSE	FALSE	FALSE
EEF1A2	0.652852	0.883379	0.981704	Not DE	FALSE	FALSE	FALSE	FALSE
EEF2	0.905316	0.978209	-0.346264	Not DE	FALSE	FALSE	FALSE	TRUE
EFHD2	0.713814	0.916477	0.764911	Not DE	FALSE	FALSE	FALSE	FALSE
EFR3A	0.397028	0.735692	0.9022	Not DE	FALSE	FALSE	FALSE	FALSE
EGLN1	0.00182765	0.0273576	-0.50697	Not DE	FALSE	TRUE	TRUE	FALSE
EHD3	0.86455	0.966203	0.716755	Not DE	FALSE	FALSE	FALSE	FALSE
EID1	0.00947289	0.0856135	0.922303	Not DE	FALSE	FALSE	FALSE	FALSE
EIF1B	0.619976	0.864248	0.510952	Not DE	FALSE	FALSE	FALSE	FALSE
EIF3A	0.507349	0.798054	-0.146554	Not DE	FALSE	FALSE	FALSE	FALSE
EIF4A2	0.92816	0.98035	1.02535	Not DE	FALSE	FALSE	FALSE	FALSE
EIF4E3	0.40474	0.739454	0.486406	Not DE	FALSE	FALSE	FALSE	FALSE
EIF4EBP2	0.304216	0.677765	-0.851049	Not DE	FALSE	FALSE	FALSE	FALSE
EIF4H	0.178808	0.512868	1.56801	Not DE	FALSE	FALSE	FALSE	FALSE
EIF5	0.922503	0.978209	0.575803	Not DE	FALSE	FALSE	FALSE	FALSE
ELK1	0.118558	0.405638	0.612846	Not DE	FALSE	FALSE	FALSE	FALSE
ENAH	0.0178485	0.125727	-1.21415	Not DE	FALSE	FALSE	FALSE	FALSE
ENC1	0.911077	0.978209	0.980123	Not DE	FALSE	FALSE	FALSE	FALSE
ENHO	0.736689	0.922547	-1.64122	Not DE	FALSE	FALSE	FALSE	FALSE
ENO1	0.687346	0.900791	0.20695	Not DE	FALSE	TRUE	FALSE	FALSE
ENO2	0.0291511	0.169253	1.49639	Not DE	FALSE	FALSE	FALSE	FALSE
ENSA	0.757394	0.933212	0.299264	Not DE	FALSE	FALSE	FALSE	FALSE
EPAS1	0.478039	0.785906	-1.49397	Not DE	FALSE	FALSE	FALSE	FALSE
EPB41L2	0.555704	0.826724	-0.0537628	Not DE	FALSE	FALSE	FALSE	TRUE
EPDR1	0.459628	0.775788	1.08493	Not DE	FALSE	FALSE	FALSE	FALSE
EPHX1	0.372293	0.723852	-0.858998	Not DE	FALSE	FALSE	FALSE	FALSE
EPS15	0.0486524	0.234216	-0.21865	Not DE	FALSE	FALSE	FALSE	FALSE
ERBIN	0.73289	0.922547	-0.875392	Not DE	FALSE	FALSE	FALSE	FALSE
ERC2	0.65885	0.887734	0.19347	Not DE	FALSE	FALSE	FALSE	FALSE
ESYT2	0.000391806	0.00993465	-1.52969	Downregulated	TRUE	FALSE	FALSE	FALSE
EVL	0.0502329	0.238233	0.34656	Not DE	FALSE	FALSE	FALSE	FALSE
EXOC6B	0.803443	0.945378	-0.676134	Not DE	FALSE	FALSE	FALSE	FALSE
F3	0.0205428	0.133634	1.59649	Not DE	FALSE	TRUE	FALSE	TRUE
FABP3	0.759137	0.933212	1.83841	Not DE	FALSE	TRUE	FALSE	FALSE
FAIM2	0.74488	0.9285	1.42286	Not DE	FALSE	FALSE	FALSE	FALSE
FAM107A	0.250015	0.606816	-1.10499	Not DE	FALSE	FALSE	FALSE	FALSE
FAM168A	0.0364878	0.195281	0.347882	Not DE	FALSE	TRUE	FALSE	FALSE
FAM199X	0.261238	0.617105	0.263859	Not DE	FALSE	FALSE	FALSE	FALSE
FAM3C	0.465389	0.779444	0.732629	Not DE	FALSE	FALSE	FALSE	FALSE
FAM49A	0.570089	0.830954	0.629848	Not DE	FALSE	FALSE	FALSE	FALSE
FBXL16	0.312323	0.688501	0.57949	Not DE	FALSE	FALSE	FALSE	FALSE
FBXL17	0.192954	0.540497	0.723125	Not DE	FALSE	FALSE	FALSE	FALSE
FBXL5	0.268219	0.622835	1.14438	Not DE	FALSE	FALSE	FALSE	FALSE
FBXO2	0.00721728	0.07128	-0.328698	Not DE	FALSE	FALSE	FALSE	FALSE
FBXO44	0.445051	0.765456	0.73288	Not DE	FALSE	FALSE	FALSE	FALSE
FBXW7	0.00801561	0.0768761	1.3235	Not DE	FALSE	FALSE	FALSE	FALSE
FEZ1	0.137945	0.436144	-0.0580691	Not DE	FALSE	TRUE	FALSE	FALSE
FGF12	0.661353	0.889855	1.80026	Not DE	FALSE	FALSE	FALSE	FALSE
FIS1	0.417747	0.750487	0.217238	Not DE	FALSE	FALSE	FALSE	FALSE
FKBP8	0.907136	0.978209	0.447459	Not DE	FALSE	FALSE	FALSE	FALSE
FLOT1	0.0581435	0.263387	0.646607	Not DE	FALSE	FALSE	FALSE	FALSE
FLT1	0.0652726	0.285531	-1.75417	Not DE	FALSE	FALSE	FALSE	FALSE
FMNL2	0.061256	0.275259	-0.470968	Not DE	FALSE	FALSE	FALSE	FALSE
FRRS1L	0.445965	0.765652	1.15694	Not DE	FALSE	FALSE	FALSE	FALSE
FTH1	0.00147923	0.0236184	0.988388	Upregulated	TRUE	TRUE	TRUE	TRUE
FTL	0.0935904	0.352991	0.606889	Not DE	FALSE	TRUE	TRUE	TRUE
FXYD1	0.621561	0.864248	-0.458911	Not DE	FALSE	FALSE	FALSE	FALSE
FXYD6	5.96087e-05	0.00284717	1.46965	Upregulated	TRUE	FALSE	TRUE	FALSE
FXYD7	0.321709	0.697279	1.59676	Not DE	FALSE	FALSE	FALSE	FALSE
FYN	0.681345	0.898173	-1.11515	Not DE	FALSE	FALSE	FALSE	FALSE
G3BP2	0.824196	0.953599	0.986058	Not DE	FALSE	FALSE	FALSE	FALSE
GABARAP	0.869231	0.967211	-0.136679	Not DE	FALSE	TRUE	FALSE	FALSE
GABBR1	0.00416071	0.0468937	0.691051	Upregulated	TRUE	FALSE	FALSE	FALSE
GABBR2	0.850805	0.961989	0.824299	Not DE	FALSE	FALSE	FALSE	FALSE
GABRA1	0.905155	0.978209	0.950092	Not DE	FALSE	FALSE	FALSE	FALSE
GABRB2	0.942691	0.988072	0.847753	Not DE	FALSE	TRUE	FALSE	FALSE
GABRB3	0.67736	0.895578	1.01399	Not DE	FALSE	FALSE	FALSE	FALSE
GABRG2	0.366181	0.718856	1.66038	Not DE	FALSE	FALSE	FALSE	FALSE
GAD1	0.621287	0.864248	0.282258	Not DE	FALSE	FALSE	FALSE	FALSE
GADD45GIP1	0.0136983	0.10537	0.541462	Not DE	FALSE	FALSE	FALSE	FALSE
GAP43	0.252823	0.608553	1.78661	Not DE	FALSE	FALSE	TRUE	FALSE
GAS7	0.00927445	0.0846183	1.12878	Not DE	FALSE	TRUE	FALSE	FALSE
GATM	0.7265	0.9176	-0.0469814	Not DE	FALSE	TRUE	TRUE	FALSE
GDA	0.324232	0.69824	1.93428	Not DE	FALSE	FALSE	FALSE	FALSE
GDAP1	0.0813385	0.326035	0.934551	Not DE	FALSE	FALSE	FALSE	FALSE
GDI1	0.126996	0.419002	0.970021	Not DE	FALSE	FALSE	FALSE	FALSE
GFAP	0.532607	0.817689	-1.3342	Not DE	FALSE	FALSE	FALSE	FALSE
GHITM	0.00268218	0.0347233	1.08864	Upregulated	TRUE	FALSE	FALSE	FALSE
GIT1	0.406005	0.739454	0.178555	Not DE	FALSE	FALSE	FALSE	FALSE
GJA1	0.196973	0.550146	-0.757408	Not DE	FALSE	FALSE	FALSE	FALSE
GLS	0.372083	0.723852	0.697814	Not DE	FALSE	FALSE	FALSE	FALSE
GLUL	0.837132	0.959297	-0.0636598	Not DE	FALSE	TRUE	FALSE	FALSE
GNAO1	0.121621	0.411708	0.946921	Not DE	FALSE	FALSE	TRUE	FALSE
GNAQ	0.558545	0.827027	0.374422	Not DE	FALSE	FALSE	FALSE	FALSE
GNB1	0.754076	0.933212	0.620641	Not DE	FALSE	FALSE	FALSE	FALSE
GNB5	0.384654	0.72539	-0.0195492	Not DE	FALSE	TRUE	FALSE	FALSE
GNG3	0.0128809	0.103697	2.15559	Not DE	FALSE	TRUE	FALSE	FALSE
GOLIM4	0.884256	0.972485	-0.2693	Not DE	FALSE	FALSE	FALSE	FALSE
GOLM1	0.567325	0.830954	-0.0194624	Not DE	FALSE	TRUE	FALSE	FALSE
GPBP1	0.0793501	0.322107	-0.0707011	Not DE	FALSE	FALSE	FALSE	FALSE
GPC1	0.395747	0.734739	0.34932	Not DE	FALSE	FALSE	FALSE	FALSE
GPM6A	5.96111e-10	1.90358e-07	1.75844	Upregulated	TRUE	FALSE	TRUE	FALSE
GPM6B	0.403341	0.739454	0.341606	Not DE	FALSE	FALSE	TRUE	FALSE
GPRASP1	0.542473	0.818408	0.783727	Not DE	FALSE	FALSE	FALSE	FALSE
GPRC5B	0.148469	0.452972	-1.26613	Not DE	FALSE	FALSE	FALSE	FALSE
GPX4	0.110773	0.388719	0.687889	Not DE	FALSE	FALSE	FALSE	FALSE
GRAMD2B	0.0797933	0.322143	-1.21583	Not DE	FALSE	FALSE	FALSE	FALSE
GRIA2	0.630713	0.867269	0.629621	Not DE	FALSE	FALSE	FALSE	FALSE
GRIN1	0.012991	0.103712	1.11211	Not DE	FALSE	TRUE	FALSE	FALSE
GRINA	0.395746	0.734739	0.432569	Not DE	FALSE	FALSE	FALSE	FALSE
GRK3	0.92307	0.978209	0.391628	Not DE	FALSE	FALSE	FALSE	FALSE
GSTM3	0.845808	0.961192	0.65329	Not DE	FALSE	FALSE	FALSE	FALSE
GSTP1	0.918902	0.978209	-0.464026	Not DE	FALSE	FALSE	FALSE	FALSE
GUCY1B1	0.0923337	0.352413	1.67926	Not DE	FALSE	FALSE	FALSE	FALSE
GUK1	0.0372696	0.196177	0.485806	Not DE	FALSE	FALSE	TRUE	FALSE
H1F0	0.126584	0.419002	-1.07249	Not DE	FALSE	FALSE	FALSE	FALSE
H1FX	0.601164	0.856681	0.110338	Not DE	FALSE	FALSE	FALSE	FALSE
H3F3A	0.589435	0.844159	-0.560878	Not DE	FALSE	TRUE	FALSE	FALSE
HABP4	0.217177	0.577932	1.53332	Not DE	FALSE	FALSE	FALSE	FALSE
HACD3	0.000575416	0.0125284	0.925989	Upregulated	TRUE	FALSE	TRUE	FALSE
HAGH	0.994968	0.999047	0.415483	Not DE	FALSE	FALSE	FALSE	FALSE
HDGFL3	0.340541	0.71076	-0.304529	Not DE	FALSE	FALSE	FALSE	FALSE
HEPACAM	0.978989	0.996676	-1.11234	Not DE	FALSE	FALSE	FALSE	FALSE
HERC2	0.802955	0.945378	0.0933055	Not DE	FALSE	FALSE	FALSE	FALSE
HIPK2	0.0694981	0.294598	-1.5908	Not DE	FALSE	FALSE	TRUE	FALSE
HIPK3	0.831438	0.955057	-0.927212	Not DE	FALSE	FALSE	FALSE	TRUE
HIST1H1C	0.845793	0.961192	-1.5785	Not DE	FALSE	FALSE	FALSE	FALSE
HK1	0.501865	0.798054	0.903128	Not DE	FALSE	FALSE	TRUE	FALSE
HLF	0.378666	0.72539	1.17075	Not DE	FALSE	FALSE	FALSE	FALSE
HNRNPA2B1	0.507322	0.798054	-0.150646	Not DE	FALSE	FALSE	FALSE	FALSE
HNRNPA3	0.622364	0.864248	-0.170037	Not DE	FALSE	TRUE	FALSE	FALSE
HNRNPDL	0.74532	0.9285	-0.330502	Not DE	FALSE	TRUE	FALSE	FALSE
HNRNPH3	0.131301	0.424545	0.790445	Not DE	FALSE	FALSE	FALSE	FALSE
HNRNPUL2	0.262426	0.617105	0.138521	Not DE	FALSE	TRUE	FALSE	FALSE
HOMER1	0.0160025	0.117026	1.62278	Not DE	FALSE	FALSE	TRUE	FALSE
HPCA	0.514059	0.802578	1.55604	Not DE	FALSE	FALSE	FALSE	FALSE
HPCAL4	0.000768737	0.0153427	1.10036	Upregulated	TRUE	FALSE	TRUE	FALSE
HS6ST1	0.2183	0.577997	0.137835	Not DE	FALSE	FALSE	FALSE	FALSE
HSP90AA1	0.353562	0.71211	0.317458	Not DE	FALSE	FALSE	FALSE	FALSE
HSP90AB1	0.870682	0.967649	0.92016	Not DE	FALSE	FALSE	FALSE	FALSE
HSPA12A	0.316319	0.69503	1.81538	Not DE	FALSE	FALSE	TRUE	FALSE
HSPA8	0.62805	0.865715	0.563872	Not DE	FALSE	FALSE	FALSE	FALSE
HSPB1	0.383865	0.72539	-0.427683	Not DE	FALSE	FALSE	FALSE	FALSE
HSPB8	0.0752544	0.310804	1.07547	Not DE	FALSE	FALSE	FALSE	FALSE
HSPH1	0.0185714	0.128228	1.97532	Not DE	FALSE	FALSE	FALSE	FALSE
HTRA1	0.589501	0.844159	0.313354	Not DE	FALSE	FALSE	FALSE	FALSE
ID3	0.0315244	0.17661	-2.95428	Not DE	FALSE	FALSE	FALSE	FALSE
ID4	0.344961	0.71211	-1.38256	Not DE	FALSE	FALSE	FALSE	FALSE
IDS	0.669087	0.893109	0.698785	Not DE	FALSE	FALSE	FALSE	FALSE
IFI6	0.00466819	0.0520014	0.857999	Not DE	FALSE	TRUE	TRUE	FALSE
IFITM3	0.384189	0.72539	-2.30194	Not DE	FALSE	FALSE	FALSE	FALSE
IGFBP7	0.669365	0.893109	-0.667632	Not DE	FALSE	TRUE	TRUE	FALSE
INA	0.958382	0.991321	1.65417	Not DE	FALSE	FALSE	FALSE	FALSE
INPP5F	0.00134679	0.0222708	1.93826	Upregulated	TRUE	FALSE	FALSE	FALSE
IQSEC1	0.354741	0.71211	0.245654	Not DE	FALSE	FALSE	FALSE	FALSE
ISCU	0.43738	0.761358	0.951933	Not DE	FALSE	FALSE	FALSE	FALSE
ITFG1	0.000563889	0.0125284	1.17519	Upregulated	TRUE	FALSE	FALSE	TRUE
ITGB8	0.468415	0.780421	-0.494161	Not DE	FALSE	FALSE	FALSE	FALSE
ITM2B	0.83434	0.957243	0.202032	Not DE	FALSE	FALSE	FALSE	FALSE
ITM2C	0.772095	0.94165	0.500844	Not DE	FALSE	FALSE	FALSE	FALSE
ITPK1	0.383109	0.72539	0.0723985	Not DE	FALSE	FALSE	FALSE	FALSE
ITPKB	0.430318	0.760566	-1.37357	Not DE	FALSE	FALSE	FALSE	FALSE
ITPR1	0.335638	0.705134	1.85579	Not DE	FALSE	FALSE	FALSE	FALSE
JPH3	0.256712	0.611766	0.735908	Not DE	FALSE	FALSE	FALSE	FALSE
JPH4	0.286647	0.647661	0.203523	Not DE	FALSE	TRUE	FALSE	TRUE
JUN	0.365076	0.718159	-0.498408	Not DE	FALSE	TRUE	FALSE	FALSE
JUND	0.105342	0.377921	-0.705577	Not DE	FALSE	FALSE	FALSE	FALSE
KALRN	0.674076	0.894411	1.09421	Not DE	FALSE	TRUE	FALSE	FALSE
KCNA2	0.332523	0.700125	0.791211	Not DE	FALSE	FALSE	FALSE	FALSE
KCNAB2	0.0165332	0.119013	1.41899	Not DE	FALSE	FALSE	FALSE	FALSE
KCNIP2	0.40824	0.742113	0.400869	Not DE	FALSE	FALSE	FALSE	FALSE
KCNMA1	0.539821	0.818408	0.15234	Not DE	FALSE	FALSE	FALSE	FALSE
KCTD2	0.278418	0.638096	0.71996	Not DE	FALSE	FALSE	FALSE	FALSE
KIAA0513	0.255931	0.611426	0.708992	Not DE	FALSE	FALSE	FALSE	FALSE
KIAA0930	0.434109	0.760566	0.18336	Not DE	FALSE	FALSE	FALSE	FALSE
KIF1A	1	1	0.791608	Not DE	FALSE	FALSE	FALSE	FALSE
KIF1B	0.828657	0.954677	0.835606	Not DE	FALSE	FALSE	TRUE	FALSE
KIF21A	0.878258	0.969446	0.553056	Not DE	FALSE	FALSE	FALSE	FALSE
KIF3A	0.350013	0.71211	1.22423	Not DE	FALSE	FALSE	FALSE	FALSE
KIF3C	0.539276	0.818408	0.79861	Not DE	FALSE	FALSE	FALSE	FALSE
KIF5A	0.53806	0.818408	-0.125949	Not DE	FALSE	TRUE	FALSE	FALSE
KIF5B	0.325591	0.69824	-0.824997	Not DE	FALSE	FALSE	FALSE	FALSE
KIF5C	0.00340056	0.0413291	0.93259	Upregulated	TRUE	FALSE	TRUE	FALSE
KIFAP3	0.490727	0.791442	0.963464	Not DE	FALSE	FALSE	FALSE	FALSE
KLC1	0.861201	0.963978	1.43716	Not DE	FALSE	FALSE	FALSE	FALSE
KLHDC2	0.727693	0.9176	0.711318	Not DE	FALSE	FALSE	FALSE	FALSE
KLHDC3	0.506265	0.798054	1.5602	Not DE	FALSE	FALSE	FALSE	FALSE
KLHL24	0.127713	0.419002	0.618755	Not DE	FALSE	FALSE	FALSE	FALSE
KLHL5	0.563687	0.830788	-1.30267	Not DE	FALSE	FALSE	FALSE	FALSE
KMT2C	0.967855	0.991321	-0.303479	Not DE	FALSE	FALSE	FALSE	FALSE
LAMP1	0.757368	0.933212	0.068774	Not DE	FALSE	TRUE	FALSE	FALSE
LAMP5	0.213087	0.573357	1.17075	Not DE	FALSE	FALSE	TRUE	FALSE
LAMTOR4	0.155442	0.462464	0.155995	Not DE	FALSE	FALSE	FALSE	FALSE
LANCL1	0.197638	0.5504	0.476163	Not DE	FALSE	FALSE	FALSE	FALSE
LASP1	0.246489	0.602389	0.449368	Not DE	FALSE	FALSE	FALSE	FALSE
LDB2	0.374771	0.723852	1.04147	Not DE	FALSE	FALSE	FALSE	FALSE
LENG8	0.442373	0.76497	-0.724961	Not DE	FALSE	FALSE	FALSE	FALSE
LGALS1	0.220628	0.577997	0.0754139	Not DE	FALSE	TRUE	FALSE	FALSE
LIFR	0.432549	0.760566	-0.369192	Not DE	FALSE	FALSE	FALSE	TRUE
LIN7C	0.222841	0.577997	0.408838	Not DE	FALSE	FALSE	FALSE	FALSE
LMO3	0.670641	0.893501	0.34316	Not DE	FALSE	FALSE	FALSE	FALSE
LMO4	0.687026	0.900791	0.45385	Not DE	FALSE	FALSE	FALSE	FALSE
LPAR1	0.499814	0.798054	-1.92784	Not DE	FALSE	FALSE	FALSE	FALSE
LRIG1	0.0137487	0.10537	-0.606232	Not DE	FALSE	FALSE	FALSE	FALSE
LRP4	0.00370923	0.0438374	-1.36214	Downregulated	TRUE	TRUE	TRUE	FALSE
LRPAP1	0.325797	0.69824	0.0738881	Not DE	FALSE	FALSE	FALSE	FALSE
LRRC4B	0.0136148	0.10537	-0.606945	Not DE	FALSE	TRUE	TRUE	TRUE
LSAMP	0.671525	0.893501	0.230559	Not DE	FALSE	FALSE	FALSE	FALSE
LTBP3	0.0728636	0.306155	-0.940611	Not DE	FALSE	FALSE	FALSE	FALSE
LUC7L	0.106574	0.37929	-0.326711	Not DE	FALSE	FALSE	FALSE	FALSE
LUC7L2	0.26534	0.618867	-0.493014	Not DE	FALSE	FALSE	TRUE	FALSE
LUC7L3	0.497815	0.798054	0.301216	Not DE	FALSE	FALSE	FALSE	FALSE
LUZP1	0.905687	0.978209	1.20728	Not DE	FALSE	FALSE	FALSE	FALSE
LZTS3	0.0334297	0.181964	0.841626	Not DE	FALSE	FALSE	FALSE	FALSE
MACF1	0.99285	0.999047	0.0688247	Not DE	FALSE	FALSE	FALSE	FALSE
MAF	0.0197792	0.131587	-0.713147	Not DE	FALSE	FALSE	FALSE	FALSE
MAGED2	0.00741837	0.0725183	0.426589	Not DE	FALSE	FALSE	FALSE	FALSE
MAGEE1	0.0030804	0.0388292	1.4107	Upregulated	TRUE	FALSE	FALSE	FALSE
MAGEH1	0.947705	0.991321	0.581818	Not DE	FALSE	FALSE	FALSE	FALSE
MAN2A1	0.996961	0.999047	-2.24366	Not DE	FALSE	FALSE	TRUE	FALSE
MAOB	0.687075	0.900791	-0.836017	Not DE	FALSE	FALSE	FALSE	FALSE
MAP1A	0.92055	0.978209	0.773314	Not DE	FALSE	TRUE	FALSE	FALSE
MAP1B	0.00199989	0.028175	1.58188	Upregulated	TRUE	TRUE	FALSE	FALSE
MAP2	0.704361	0.913681	1.05781	Not DE	FALSE	FALSE	FALSE	FALSE
MAP2K1	0.623139	0.864248	1.14988	Not DE	FALSE	FALSE	TRUE	FALSE
MAP2K4	0.457442	0.775788	0.785522	Not DE	FALSE	FALSE	FALSE	FALSE
MAP4	0.888595	0.973997	-0.206865	Not DE	FALSE	FALSE	FALSE	FALSE
MAP4K4	0.131618	0.424545	-0.965976	Not DE	FALSE	FALSE	FALSE	FALSE
MAP7D1	0.849661	0.961989	-0.189146	Not DE	FALSE	FALSE	FALSE	FALSE
MAPK1	0.234697	0.589694	0.821501	Not DE	FALSE	FALSE	FALSE	FALSE
MAPK10	0.0490094	0.234755	0.961296	Not DE	FALSE	TRUE	FALSE	FALSE
MAPK4	0.508989	0.798054	-0.378984	Not DE	FALSE	FALSE	FALSE	FALSE
MAPK8IP3	0.900096	0.978209	0.390112	Not DE	FALSE	FALSE	FALSE	FALSE
MAPRE2	0.971238	0.991321	0.814501	Not DE	FALSE	FALSE	FALSE	FALSE
MAPRE3	0.144174	0.446986	1.08362	Not DE	FALSE	FALSE	FALSE	FALSE
MAPT	0.698172	0.91147	0.930686	Not DE	FALSE	FALSE	FALSE	FALSE
MARCKS	0.285627	0.646882	-0.933689	Not DE	FALSE	FALSE	FALSE	FALSE
MAT2A	0.238594	0.589694	-0.0289227	Not DE	FALSE	FALSE	FALSE	FALSE
MBP	0.555623	0.826724	-1.7099	Not DE	FALSE	FALSE	FALSE	FALSE
MCF2L	0.673161	0.894411	-0.159231	Not DE	FALSE	TRUE	FALSE	FALSE
MCF2L2	0.0767911	0.315144	-0.503711	Not DE	FALSE	TRUE	TRUE	FALSE
MCL1	0.00222412	0.03001	-1.2107	Downregulated	TRUE	TRUE	TRUE	FALSE
MDH1	0.0111246	0.0968854	1.13037	Not DE	FALSE	FALSE	FALSE	FALSE
MEF2A	0.0473416	0.23022	1.56307	Not DE	FALSE	FALSE	FALSE	FALSE
MEF2C	0.0409934	0.208892	1.08833	Not DE	FALSE	FALSE	FALSE	FALSE
METTL7A	0.203687	0.558806	-1.00372	Not DE	FALSE	FALSE	FALSE	FALSE
MGST3	0.0313653	0.17661	0.516869	Not DE	FALSE	FALSE	FALSE	FALSE
MICOS10	0.959023	0.991321	0.0993752	Not DE	FALSE	FALSE	FALSE	FALSE
MINK1	0.37878	0.72539	-0.47074	Not DE	FALSE	FALSE	FALSE	FALSE
MLF2	0.153829	0.46197	0.55737	Not DE	FALSE	FALSE	FALSE	FALSE
MLLT11	0.703165	0.913681	1.23402	Not DE	FALSE	TRUE	FALSE	FALSE
MLLT6	0.988587	0.999015	-0.605354	Not DE	FALSE	FALSE	FALSE	TRUE
MOAP1	0.428481	0.760158	1.36339	Not DE	FALSE	FALSE	FALSE	FALSE
MOBP	0.911953	0.978209	-1.99209	Not DE	FALSE	FALSE	FALSE	FALSE
MOCS2	0.422695	0.754081	0.427267	Not DE	FALSE	FALSE	FALSE	FALSE
MPP6	0.829329	0.954677	-0.927602	Not DE	FALSE	FALSE	FALSE	FALSE
MRAS	0.368408	0.721749	-1.21108	Not DE	FALSE	FALSE	FALSE	FALSE
MRFAP1L1	0.308568	0.684945	0.476853	Not DE	FALSE	TRUE	FALSE	FALSE
MRTFB	0.3276	0.698478	0.0708412	Not DE	FALSE	FALSE	FALSE	FALSE
MRVI1	0.0496403	0.236594	-0.577366	Not DE	FALSE	FALSE	FALSE	FALSE
MSI2	0.0240491	0.150582	-1.05556	Not DE	FALSE	FALSE	FALSE	FALSE
MSRA	0.803225	0.945378	0.313576	Not DE	FALSE	FALSE	FALSE	FALSE
MT1F	0.166981	0.483286	-2.51653	Not DE	FALSE	FALSE	FALSE	FALSE
MT1X	0.297739	0.664881	-1.47363	Not DE	FALSE	FALSE	FALSE	FALSE
MT2A	0.0202114	0.133322	-1.01354	Not DE	FALSE	TRUE	FALSE	FALSE
MT3	1.49823e-05	0.00159479	0.971421	Upregulated	TRUE	FALSE	TRUE	FALSE
MTCH1	0.291165	0.654779	0.813198	Not DE	FALSE	FALSE	FALSE	FALSE
MTSS2	0.223256	0.577997	-1.06783	Not DE	FALSE	FALSE	FALSE	TRUE
MTURN	0.985246	0.997038	-0.607423	Not DE	FALSE	FALSE	FALSE	FALSE
MXI1	0.350141	0.71211	-1.50809	Not DE	FALSE	FALSE	TRUE	FALSE
MXRA7	0.0966906	0.359029	0.0263597	Not DE	FALSE	FALSE	FALSE	FALSE
MYCBP2	0.77337	0.94165	0.534065	Not DE	FALSE	FALSE	FALSE	FALSE
MYEF2	0.506582	0.798054	0.468888	Not DE	FALSE	FALSE	FALSE	FALSE
MYH10	0.866498	0.966362	0.88266	Not DE	FALSE	FALSE	FALSE	FALSE
MYL6	0.560042	0.827963	0.270285	Not DE	FALSE	FALSE	FALSE	FALSE
MYL6B	0.22491	0.579203	0.447226	Not DE	FALSE	FALSE	FALSE	FALSE
MYO10	0.804262	0.945378	-1.1075	Not DE	FALSE	FALSE	FALSE	FALSE
MYO5A	0.187457	0.533847	1.19028	Not DE	FALSE	FALSE	FALSE	FALSE
N4BP2L2	0.328534	0.698478	-0.16943	Not DE	FALSE	FALSE	FALSE	FALSE
NAA38	0.381332	0.72539	-0.259703	Not DE	FALSE	FALSE	FALSE	FALSE
NAP1L2	0.553551	0.826724	1.61337	Not DE	FALSE	FALSE	FALSE	FALSE
NAP1L3	0.404503	0.739454	1.39582	Not DE	FALSE	FALSE	FALSE	FALSE
NAP1L5	0.515225	0.802578	1.13784	Not DE	FALSE	FALSE	FALSE	FALSE
NAPA	0.00197258	0.028175	0.91519	Upregulated	TRUE	FALSE	TRUE	TRUE
NAPB	0.0258423	0.159722	1.58381	Not DE	FALSE	FALSE	FALSE	TRUE
NAT8L	0.978838	0.996676	0.215296	Not DE	FALSE	FALSE	TRUE	FALSE
NCAN	0.28919	0.651867	1.30032	Not DE	FALSE	TRUE	TRUE	FALSE
NCDN	0.757699	0.933212	0.570375	Not DE	FALSE	TRUE	FALSE	FALSE
NCKAP1	0.722009	0.9176	0.574199	Not DE	FALSE	FALSE	FALSE	FALSE
NCS1	0.814394	0.946832	0.721237	Not DE	FALSE	TRUE	FALSE	FALSE
NDFIP1	0.00675302	0.0673895	1.46293	Not DE	FALSE	FALSE	FALSE	FALSE
NDRG2	0.115265	0.400086	0.433978	Not DE	FALSE	FALSE	FALSE	FALSE
NDRG3	0.0884411	0.343023	0.919476	Not DE	FALSE	FALSE	FALSE	FALSE
NDRG4	4.45006e-06	0.000710526	1.37993	Upregulated	TRUE	FALSE	TRUE	FALSE
NDUFA1	0.61526	0.864248	0.711318	Not DE	FALSE	FALSE	FALSE	FALSE
NDUFA2	0.0400851	0.20646	0.493109	Not DE	FALSE	FALSE	FALSE	FALSE
NDUFA3	0.154675	0.462464	0.614091	Not DE	FALSE	FALSE	FALSE	FALSE
NDUFA4	0.105475	0.377921	0.983003	Not DE	FALSE	FALSE	FALSE	FALSE
NDUFA8	0.638236	0.872225	1.19458	Not DE	FALSE	FALSE	FALSE	FALSE
NDUFAB1	0.416141	0.750487	0.951134	Not DE	FALSE	FALSE	FALSE	FALSE
NDUFAF8	0.146955	0.450236	0.671944	Not DE	FALSE	FALSE	TRUE	FALSE
NDUFB10	0.130697	0.424432	0.341027	Not DE	FALSE	FALSE	FALSE	FALSE
NDUFB5	0.356627	0.71211	0.978965	Not DE	FALSE	FALSE	FALSE	FALSE
NDUFB6	0.707275	0.913982	0.363395	Not DE	FALSE	FALSE	FALSE	FALSE
NDUFB7	0.269171	0.622864	0.231112	Not DE	FALSE	FALSE	FALSE	FALSE
NDUFB8	0.893872	0.977545	0.379048	Not DE	FALSE	FALSE	FALSE	FALSE
NDUFB9	0.216448	0.577597	0.666565	Not DE	FALSE	FALSE	FALSE	FALSE
NDUFS5	0.150426	0.456037	0.495643	Not DE	FALSE	FALSE	FALSE	FALSE
NEBL	9.58402e-05	0.00382562	-0.927169	Downregulated	TRUE	FALSE	TRUE	FALSE
NEFH	0.43343	0.760566	1.08237	Not DE	FALSE	FALSE	FALSE	FALSE
NEFL	0.480437	0.788114	1.03698	Not DE	FALSE	FALSE	FALSE	FALSE
NEFM	0.361151	0.714841	2.10544	Not DE	FALSE	FALSE	FALSE	FALSE
NEK6	0.64011	0.87354	0.147666	Not DE	FALSE	FALSE	FALSE	FALSE
NELL2	0.927005	0.98021	1.39714	Not DE	FALSE	FALSE	FALSE	FALSE
NFE2L1	0.841515	0.960872	-0.196414	Not DE	FALSE	FALSE	FALSE	FALSE
NFIX	0.714622	0.916477	-0.102473	Not DE	FALSE	TRUE	FALSE	FALSE
NGRN	0.777416	0.94274	0.41332	Not DE	FALSE	FALSE	FALSE	FALSE
NISCH	0.134538	0.429479	0.606849	Not DE	FALSE	FALSE	FALSE	FALSE
NMNAT2	0.488574	0.790763	1.2047	Not DE	FALSE	FALSE	FALSE	FALSE
NPDC1	0.67776	0.895578	0.393198	Not DE	FALSE	FALSE	FALSE	FALSE
NPEPPS	0.254029	0.609036	-0.0478007	Not DE	FALSE	FALSE	FALSE	FALSE
NPTN	0.00247555	0.0325448	1.30182	Upregulated	TRUE	FALSE	FALSE	FALSE
NPTX1	0.101385	0.370714	1.39844	Not DE	FALSE	FALSE	FALSE	FALSE
NRCAM	0.00802464	0.0768761	0.98181	Not DE	FALSE	FALSE	FALSE	FALSE
NRGN	6.38484e-05	0.00284717	1.50884	Upregulated	TRUE	FALSE	FALSE	FALSE
NRN1	0.625551	0.864759	1.38367	Not DE	FALSE	FALSE	FALSE	FALSE
NRXN1	0.456334	0.775788	1.04929	Not DE	FALSE	FALSE	FALSE	FALSE
NSF	0.609424	0.862365	1.67018	Not DE	FALSE	FALSE	FALSE	FALSE
NSG1	0.606708	0.861116	1.50013	Not DE	FALSE	FALSE	FALSE	FALSE
NSG2	0.00814423	0.0772492	1.93837	Not DE	FALSE	FALSE	FALSE	FALSE
NSMF	0.50825	0.798054	0.625471	Not DE	FALSE	FALSE	FALSE	FALSE
NTRK2	0.0105886	0.0930627	-0.372887	Not DE	FALSE	TRUE	FALSE	FALSE
NTRK3	0.700057	0.91147	-0.275418	Not DE	FALSE	TRUE	FALSE	FALSE
NUCKS1	0.337135	0.705252	0.240012	Not DE	FALSE	FALSE	FALSE	FALSE
NUDC	0.507688	0.798054	0.0877603	Not DE	FALSE	FALSE	FALSE	TRUE
NUDCD3	0.488655	0.790763	1.12326	Not DE	FALSE	FALSE	FALSE	FALSE
NUDT3	0.450662	0.769579	-0.0838793	Not DE	FALSE	FALSE	FALSE	FALSE
NUPR1	0.0135368	0.10537	-2.2401	Not DE	FALSE	FALSE	TRUE	TRUE
OAZ1	0.828515	0.954677	0.111559	Not DE	FALSE	TRUE	FALSE	FALSE
OAZ2	0.775534	0.94165	-0.155265	Not DE	FALSE	FALSE	FALSE	FALSE
OCIAD1	0.584488	0.843284	0.637789	Not DE	FALSE	FALSE	FALSE	FALSE
OGA	0.318261	0.695881	0.0814431	Not DE	FALSE	FALSE	FALSE	FALSE
OGFRL1	0.0544774	0.254185	-0.697247	Not DE	FALSE	FALSE	FALSE	FALSE
OGT	0.164006	0.477562	0.177154	Not DE	FALSE	FALSE	FALSE	FALSE
OLFM1	0.0246227	0.153173	1.4742	Not DE	FALSE	FALSE	TRUE	FALSE
OPA1	0.254295	0.609036	1.08468	Not DE	FALSE	FALSE	FALSE	FALSE
OPTN	0.449488	0.768946	0.173882	Not DE	FALSE	FALSE	FALSE	FALSE
OS9	0.91893	0.978209	-0.386245	Not DE	FALSE	FALSE	FALSE	FALSE
PACSIN1	0.132912	0.42728	1.34067	Not DE	FALSE	FALSE	FALSE	FALSE
PADI2	0.393479	0.734739	0.15128	Not DE	FALSE	FALSE	FALSE	FALSE
PAFAH1B1	0.519996	0.807385	0.717032	Not DE	FALSE	FALSE	FALSE	FALSE
PALM	0.803932	0.945378	-0.93165	Not DE	FALSE	FALSE	FALSE	FALSE
PARM1	0.16986	0.490138	1.48286	Not DE	FALSE	FALSE	FALSE	FALSE
PBXIP1	0.00911194	0.083935	-2.2731	Not DE	FALSE	FALSE	TRUE	TRUE
PCDH9	0.851531	0.961989	0.323267	Not DE	FALSE	FALSE	FALSE	FALSE
PCM1	0.0566146	0.261092	-1.06484	Not DE	FALSE	FALSE	TRUE	TRUE
PCMT1	0.46805	0.780421	0.886957	Not DE	FALSE	FALSE	FALSE	FALSE
PCSK1N	0.0120587	0.100454	0.900916	Not DE	FALSE	FALSE	FALSE	TRUE
PDCD4	0.871696	0.967653	-1.47197	Not DE	FALSE	FALSE	FALSE	FALSE
PDE4D	0.0128206	0.103697	-0.632763	Not DE	FALSE	TRUE	FALSE	FALSE
PDHA1	0.637343	0.872225	0.608167	Not DE	FALSE	FALSE	FALSE	FALSE
PDXK	0.309624	0.685035	0.381348	Not DE	FALSE	FALSE	FALSE	FALSE
PDZD4	0.523818	0.809407	0.369369	Not DE	FALSE	TRUE	FALSE	TRUE
PEA15	0.000500724	0.0116998	0.899994	Upregulated	TRUE	TRUE	FALSE	FALSE
PEBP1	5.60034e-13	5.36513e-10	1.59226	Upregulated	TRUE	TRUE	TRUE	TRUE
PEG3	0.0225724	0.143208	1.36339	Not DE	FALSE	FALSE	FALSE	FALSE
PFDN2	0.000673845	0.0140336	1.14408	Upregulated	TRUE	FALSE	TRUE	FALSE
PFKM	0.00594352	0.0619104	1.04147	Not DE	FALSE	FALSE	FALSE	FALSE
PFKP	0.243348	0.596234	0.228235	Not DE	FALSE	FALSE	FALSE	FALSE
PFN2	0.000196431	0.00648901	1.75534	Upregulated	TRUE	FALSE	TRUE	TRUE
PGM2L1	0.155155	0.462464	1.36339	Not DE	FALSE	FALSE	FALSE	FALSE
PGRMC1	0.627464	0.865715	0.637317	Not DE	FALSE	FALSE	FALSE	FALSE
PHACTR1	0.799236	0.945378	0.594214	Not DE	FALSE	FALSE	FALSE	FALSE
PHGDH	0.00609061	0.0627398	-1.08369	Not DE	FALSE	FALSE	TRUE	FALSE
PHYHIP	0.252579	0.608553	1.31939	Not DE	FALSE	FALSE	FALSE	FALSE
PI4KA	0.351522	0.71211	0.659567	Not DE	FALSE	FALSE	FALSE	FALSE
PIK3R1	0.0266635	0.160801	1.65325	Not DE	FALSE	FALSE	FALSE	FALSE
PIN1	0.663659	0.891704	0.457217	Not DE	FALSE	FALSE	FALSE	FALSE
PINK1	0.700128	0.91147	0.0604082	Not DE	FALSE	FALSE	FALSE	FALSE
PIP4K2B	0.000453503	0.0111399	1.10177	Upregulated	TRUE	FALSE	FALSE	FALSE
PITHD1	0.122487	0.413177	0.746723	Not DE	FALSE	FALSE	TRUE	FALSE
PITPNA	0.109546	0.385828	0.62027	Not DE	FALSE	FALSE	FALSE	FALSE
PJA2	0.532413	0.817689	0.887586	Not DE	FALSE	FALSE	FALSE	FALSE
PKM	0.15872	0.467857	1.14708	Not DE	FALSE	FALSE	FALSE	FALSE
PLD3	0.934273	0.983554	1.36863	Not DE	FALSE	FALSE	FALSE	FALSE
PLEKHA5	0.00843907	0.079261	-0.789995	Not DE	FALSE	FALSE	FALSE	FALSE
PLEKHB1	0.531408	0.817689	-0.847461	Not DE	FALSE	FALSE	FALSE	FALSE
PLEKHB2	2.14212e-05	0.00203005	1.41367	Upregulated	TRUE	TRUE	FALSE	FALSE
PLEKHM2	0.461586	0.775788	-0.532355	Not DE	FALSE	FALSE	FALSE	FALSE
PLP1	0.156109	0.463009	-1.1032	Not DE	FALSE	FALSE	FALSE	FALSE
PLPP3	0.438308	0.761358	-0.624114	Not DE	FALSE	FALSE	FALSE	FALSE
PLSCR4	0.721634	0.9176	-1.72636	Not DE	FALSE	FALSE	FALSE	FALSE
PMP2	0.000284136	0.0077772	0.453593	Not DE	FALSE	TRUE	TRUE	TRUE
PMPCB	0.965063	0.991321	0.391409	Not DE	FALSE	FALSE	FALSE	FALSE
PNISR	0.104518	0.377844	0.00377433	Not DE	FALSE	FALSE	FALSE	FALSE
PNMA1	0.792472	0.943872	0.953207	Not DE	FALSE	FALSE	FALSE	FALSE
PNMA2	6.53838e-05	0.00284717	1.39624	Upregulated	TRUE	FALSE	FALSE	FALSE
PNMA8B	0.157492	0.465672	0.822154	Not DE	FALSE	FALSE	FALSE	FALSE
PNRC1	0.43949	0.761358	-0.982957	Not DE	FALSE	FALSE	FALSE	FALSE
POLR2I	0.913073	0.978209	-0.0396701	Not DE	FALSE	FALSE	FALSE	FALSE
PON2	0.821615	0.952914	-1.01462	Not DE	FALSE	FALSE	FALSE	FALSE
PPFIA2	0.580588	0.840522	0.417033	Not DE	FALSE	FALSE	FALSE	FALSE
PPFIBP1	0.35836	0.71374	0.0758181	Not DE	FALSE	TRUE	TRUE	FALSE
PPIA	0.434269	0.760566	1.23584	Not DE	FALSE	FALSE	FALSE	FALSE
PPM1B	0.758236	0.933212	0.0434858	Not DE	FALSE	FALSE	FALSE	FALSE
PPP1R1B	0.352022	0.71211	-1.7019	Not DE	FALSE	FALSE	FALSE	FALSE
PPP1R7	0.70626	0.913982	0.235442	Not DE	FALSE	FALSE	FALSE	FALSE
PPP1R9B	0.631144	0.867269	-0.0794495	Not DE	FALSE	FALSE	FALSE	TRUE
PPP2R2B	0.00484246	0.0533227	0.610975	Not DE	FALSE	FALSE	FALSE	FALSE
PPP2R2C	0.760665	0.933212	0.593001	Not DE	FALSE	FALSE	FALSE	FALSE
PPP3CA	0.921642	0.978209	0.995723	Not DE	FALSE	FALSE	FALSE	FALSE
PPP3CB	0.849805	0.961989	1.0809	Not DE	FALSE	FALSE	FALSE	FALSE
PPP3R1	0.37359	0.723852	0.92751	Not DE	FALSE	FALSE	FALSE	FALSE
PRDM2	0.219479	0.577997	0.105794	Not DE	FALSE	TRUE	FALSE	FALSE
PRDX2	0.40204	0.739454	0.769344	Not DE	FALSE	FALSE	FALSE	FALSE
PREPL	0.146923	0.450236	1.23569	Not DE	FALSE	FALSE	FALSE	FALSE
PRKACA	0.0289327	0.169009	0.661476	Not DE	FALSE	FALSE	FALSE	FALSE
PRKACB	0.667632	0.893109	0.839581	Not DE	FALSE	FALSE	FALSE	FALSE
PRKAR1A	0.00165302	0.0255418	0.809338	Upregulated	TRUE	FALSE	FALSE	FALSE
PRKAR1B	0.101906	0.371201	1.04276	Not DE	FALSE	FALSE	FALSE	FALSE
PRKAR2B	0.510494	0.799106	0.846604	Not DE	FALSE	FALSE	FALSE	FALSE
PRKCA	0.402473	0.739454	0.342636	Not DE	FALSE	FALSE	FALSE	FALSE
PRKCB	0.262709	0.617105	1.05956	Not DE	FALSE	FALSE	FALSE	FALSE
PRKCZ	0.206681	0.5625	1.16432	Not DE	FALSE	FALSE	FALSE	FALSE
PRNP	0.98559	0.997038	1.25366	Not DE	FALSE	FALSE	FALSE	FALSE
PRRC2B	0.996654	0.999047	0.790209	Not DE	FALSE	FALSE	FALSE	FALSE
PRXL2A	0.420666	0.751863	-0.116725	Not DE	FALSE	FALSE	TRUE	FALSE
PSAP	0.208167	0.564941	0.867437	Not DE	FALSE	TRUE	FALSE	FALSE
PSD	0.0194841	0.13053	-0.301088	Not DE	FALSE	TRUE	FALSE	TRUE
PSD3	0.735735	0.922547	1.164	Not DE	FALSE	FALSE	FALSE	FALSE
PSMC5	0.394691	0.734739	0.44021	Not DE	FALSE	FALSE	FALSE	FALSE
PTGDS	0.000108131	0.00414357	0.476867	Not DE	FALSE	FALSE	FALSE	FALSE
PTK2B	0.784497	0.943872	0.595568	Not DE	FALSE	FALSE	FALSE	FALSE
PTN	0.000256267	0.00743951	0.883614	Upregulated	TRUE	FALSE	TRUE	TRUE
PTOV1	0.382782	0.72539	-0.574544	Not DE	FALSE	FALSE	FALSE	FALSE
PTPA	0.250201	0.606816	0.57072	Not DE	FALSE	FALSE	FALSE	FALSE
PTPRN	0.000217183	0.00671164	1.7253	Upregulated	TRUE	TRUE	TRUE	TRUE
PTPRN2	0.768072	0.938537	0.260709	Not DE	FALSE	FALSE	FALSE	FALSE
PTPRS	0.418693	0.750487	0.32992	Not DE	FALSE	TRUE	FALSE	FALSE
PTPRZ1	0.909682	0.978209	0.226681	Not DE	FALSE	TRUE	FALSE	FALSE
PTTG1IP	0.718236	0.9176	-1.94039	Not DE	FALSE	FALSE	FALSE	FALSE
PYGB	0.139573	0.439837	0.345649	Not DE	FALSE	FALSE	FALSE	FALSE
QDPR	0.283214	0.643186	-0.351101	Not DE	FALSE	FALSE	FALSE	FALSE
QKI	0.569285	0.830954	0.622051	Not DE	FALSE	FALSE	FALSE	FALSE
RAB10	0.221322	0.577997	0.493455	Not DE	FALSE	FALSE	FALSE	FALSE
RAB11B	0.283324	0.643186	0.209194	Not DE	FALSE	FALSE	FALSE	FALSE
RAB11FIP4	0.105723	0.377921	0.770165	Not DE	FALSE	FALSE	FALSE	FALSE
RAB13	0.0739608	0.309408	-2.35469	Not DE	FALSE	TRUE	FALSE	FALSE
RAB14	0.00123604	0.0211451	0.845439	Upregulated	TRUE	FALSE	FALSE	FALSE
RAB3A	0.000827143	0.0161715	1.61657	Upregulated	TRUE	FALSE	FALSE	FALSE
RAB3C	0.553585	0.826724	1.21139	Not DE	FALSE	FALSE	FALSE	FALSE
RAB3GAP1	0.180536	0.516278	1.02821	Not DE	FALSE	FALSE	FALSE	FALSE
RAB4A	0.683501	0.899443	0.0861664	Not DE	FALSE	FALSE	FALSE	FALSE
RAB5B	0.24233	0.595262	0.188076	Not DE	FALSE	FALSE	FALSE	FALSE
RAB5C	0.623377	0.864248	-0.0771779	Not DE	FALSE	TRUE	FALSE	FALSE
RAB6A	0.312628	0.688501	0.614527	Not DE	FALSE	FALSE	FALSE	FALSE
RAB6B	0.0965041	0.359029	1.16644	Not DE	FALSE	FALSE	FALSE	FALSE
RAB7A	0.79242	0.943872	0.369521	Not DE	FALSE	FALSE	FALSE	FALSE
RABEP1	0.506467	0.798054	-0.106091	Not DE	FALSE	FALSE	FALSE	FALSE
RABGAP1L	0.0203184	0.133322	0.67335	Not DE	FALSE	FALSE	TRUE	FALSE
RABL6	0.570035	0.830954	0.112362	Not DE	FALSE	FALSE	FALSE	TRUE
RAC1	0.494977	0.796954	-0.0236284	Not DE	FALSE	FALSE	FALSE	TRUE
RALYL	0.09608	0.359029	1.1458	Not DE	FALSE	FALSE	FALSE	FALSE
RAMP1	0.709157	0.914108	-1.20597	Not DE	FALSE	FALSE	FALSE	FALSE
RANBP9	0.281369	0.643186	0.440016	Not DE	FALSE	FALSE	FALSE	FALSE
RAP2A	0.953696	0.991321	0.219181	Not DE	FALSE	FALSE	FALSE	FALSE
RAPGEF4	0.907182	0.978209	0.443417	Not DE	FALSE	FALSE	FALSE	FALSE
RASD1	0.0217945	0.139194	-0.40214	Not DE	FALSE	TRUE	FALSE	FALSE
RB1CC1	0.723113	0.9176	0.952199	Not DE	FALSE	FALSE	FALSE	FALSE
RBM17	0.621898	0.864248	-1.01247	Not DE	FALSE	FALSE	TRUE	FALSE
RBM33	0.534317	0.817693	-0.455295	Not DE	FALSE	FALSE	FALSE	FALSE
RBM6	0.775328	0.94165	-0.827904	Not DE	FALSE	FALSE	FALSE	FALSE
RCAN2	0.676871	0.895578	1.60851	Not DE	FALSE	FALSE	FALSE	FALSE
REEP2	0.323527	0.69824	0.229996	Not DE	FALSE	TRUE	FALSE	FALSE
REEP5	4.71926e-05	0.00271567	1.32705	Upregulated	TRUE	FALSE	TRUE	FALSE
RERE	0.0289134	0.169009	-0.352812	Not DE	FALSE	TRUE	FALSE	FALSE
RGCC	0.00134834	0.0222708	-1.57247	Downregulated	TRUE	FALSE	FALSE	FALSE
RGS4	0.957162	0.991321	0.96091	Not DE	FALSE	FALSE	FALSE	FALSE
RGS5	0.822976	0.953338	-0.283122	Not DE	FALSE	FALSE	FALSE	FALSE
RHBDD2	0.153023	0.460993	0.785628	Not DE	FALSE	FALSE	FALSE	FALSE
RHOA	0.917886	0.978209	-0.196414	Not DE	FALSE	TRUE	FALSE	FALSE
RHOB	0.595434	0.851382	-1.29989	Not DE	FALSE	FALSE	FALSE	FALSE
RHOBTB3	0.41781	0.750487	-0.744409	Not DE	FALSE	FALSE	FALSE	FALSE
RHOC	0.700252	0.91147	-2.04469	Not DE	FALSE	FALSE	FALSE	FALSE
RIMS3	0.940563	0.988004	1.04393	Not DE	FALSE	FALSE	FALSE	FALSE
RIN2	0.232236	0.589694	-2.12846	Not DE	FALSE	FALSE	FALSE	FALSE
RNF11	0.89738	0.978209	0.275932	Not DE	FALSE	FALSE	FALSE	FALSE
RNF157	0.556938	0.826724	0.49891	Not DE	FALSE	FALSE	FALSE	FALSE
RNF187	0.920974	0.978209	0.414447	Not DE	FALSE	FALSE	FALSE	FALSE
RNF19A	0.130389	0.424432	-0.73474	Not DE	FALSE	FALSE	TRUE	FALSE
RPRD1A	0.735208	0.922547	0.551598	Not DE	FALSE	FALSE	FALSE	FALSE
RTF2	0.436771	0.761358	0.508074	Not DE	FALSE	FALSE	FALSE	FALSE
RTL8C	0.0966218	0.359029	0.446536	Not DE	FALSE	FALSE	TRUE	TRUE
RTN1	0.899356	0.978209	1.29934	Not DE	FALSE	FALSE	FALSE	FALSE
RTN3	0.85809	0.963978	1.74787	Not DE	FALSE	FALSE	FALSE	FALSE
RTN4	0.613691	0.864248	1.0035	Not DE	FALSE	FALSE	FALSE	FALSE
RUFY3	0.0569606	0.261092	1.02711	Not DE	FALSE	FALSE	FALSE	FALSE
RUNDC3A	0.790412	0.943872	1.20293	Not DE	FALSE	FALSE	FALSE	FALSE
S100A1	0.482402	0.788637	0.0948463	Not DE	FALSE	FALSE	FALSE	FALSE
S100A13	0.576283	0.837753	-0.551802	Not DE	FALSE	FALSE	FALSE	FALSE
S100A6	0.473818	0.783935	-0.321103	Not DE	FALSE	TRUE	FALSE	FALSE
S100B	0.417525	0.750487	-0.0603641	Not DE	FALSE	FALSE	FALSE	FALSE
SAFB	0.458989	0.775788	0.102867	Not DE	FALSE	FALSE	FALSE	FALSE
SAFB2	0.398302	0.736627	-0.412251	Not DE	FALSE	FALSE	FALSE	FALSE
SARAF	0.886148	0.972485	0.508593	Not DE	FALSE	FALSE	FALSE	FALSE
SAT1	0.0186971	0.128228	-1.31336	Not DE	FALSE	TRUE	FALSE	FALSE
SCAMP5	0.384216	0.72539	0.982854	Not DE	FALSE	FALSE	FALSE	FALSE
SCARA3	0.960065	0.991321	-1.6031	Not DE	FALSE	FALSE	FALSE	FALSE
SCG3	0.0270307	0.161847	0.791947	Not DE	FALSE	TRUE	TRUE	FALSE
SCG5	0.485045	0.790763	1.89911	Not DE	FALSE	FALSE	FALSE	FALSE
SCN1A	0.111555	0.390034	1.15189	Not DE	FALSE	FALSE	FALSE	FALSE
SCN1B	0.933375	0.983554	0.688758	Not DE	FALSE	FALSE	FALSE	FALSE
SCN3B	0.129974	0.424432	1.67432	Not DE	FALSE	FALSE	FALSE	FALSE
SCN8A	0.143424	0.446106	1.04147	Not DE	FALSE	FALSE	FALSE	FALSE
SCRN1	0.337166	0.705252	0.0466469	Not DE	FALSE	FALSE	FALSE	FALSE
SEC11C	0.884724	0.972485	-0.0750191	Not DE	FALSE	FALSE	FALSE	FALSE
SEC14L1	0.000211404	0.00671164	-1.96397	Downregulated	TRUE	FALSE	FALSE	TRUE
SEC62	0.0661171	0.28791	0.0895991	Not DE	FALSE	FALSE	FALSE	FALSE
SELENOP	0.962356	0.991321	-2.74931	Not DE	FALSE	FALSE	FALSE	FALSE
SELENOW	0.812591	0.946832	0.524031	Not DE	FALSE	FALSE	FALSE	FALSE
SENP6	0.134384	0.429479	-1.07429	Not DE	FALSE	FALSE	FALSE	FALSE
SEPTIN11	0.473455	0.783935	0.10263	Not DE	FALSE	FALSE	TRUE	FALSE
SEPTIN3	0.707906	0.913982	0.661699	Not DE	FALSE	FALSE	FALSE	FALSE
SEPTIN4	0.166182	0.482431	-1.02031	Not DE	FALSE	FALSE	FALSE	FALSE
SEPTIN5	0.0897481	0.346688	0.953019	Not DE	FALSE	TRUE	FALSE	TRUE
SEPTIN8	0.0239948	0.150582	-0.462032	Not DE	FALSE	TRUE	FALSE	FALSE
SERINC1	0.791768	0.943872	0.894586	Not DE	FALSE	FALSE	FALSE	FALSE
SERPINI1	0.233791	0.589694	1.43182	Not DE	FALSE	FALSE	FALSE	FALSE
SESN3	0.0116977	0.0983016	-0.528456	Not DE	FALSE	FALSE	FALSE	FALSE
SH3GL2	0.487529	0.790763	1.21633	Not DE	FALSE	FALSE	FALSE	FALSE
SIRPA	0.238474	0.589694	-0.119387	Not DE	FALSE	TRUE	FALSE	FALSE
SLC16A1	0.608559	0.862365	-3.02572	Not DE	FALSE	FALSE	FALSE	FALSE
SLC17A7	0.356798	0.71211	1.72473	Not DE	FALSE	FALSE	FALSE	FALSE
SLC1A2	6.39019e-12	3.0609e-09	1.26799	Upregulated	TRUE	TRUE	TRUE	TRUE
SLC1A3	0.989701	0.999047	0.479768	Not DE	FALSE	TRUE	TRUE	FALSE
SLC22A17	0.00592875	0.0619104	1.37951	Not DE	FALSE	FALSE	FALSE	FALSE
SLC23A2	0.000908029	0.0170567	0.624441	Upregulated	TRUE	FALSE	FALSE	FALSE
SLC25A18	0.925252	0.979438	-1.94646	Not DE	FALSE	FALSE	FALSE	FALSE
SLC25A23	0.0063596	0.0641316	0.829333	Not DE	FALSE	FALSE	FALSE	FALSE
SLC25A4	0.518827	0.806877	0.704676	Not DE	FALSE	FALSE	FALSE	FALSE
SLC2A1	0.273343	0.629478	-2.39005	Not DE	FALSE	FALSE	FALSE	FALSE
SLC3A2	0.363155	0.715849	-1.08807	Not DE	FALSE	FALSE	FALSE	FALSE
SLC44A2	0.586962	0.843284	-1.94949	Not DE	FALSE	FALSE	FALSE	FALSE
SLC4A10	0.0153204	0.113775	1.0145	Not DE	FALSE	FALSE	FALSE	FALSE
SLC4A4	2.80759e-05	0.00224139	1.24714	Upregulated	TRUE	FALSE	TRUE	FALSE
SLC6A1	0.349093	0.71211	0.13591	Not DE	FALSE	FALSE	FALSE	FALSE
SLC8A1	0.00189668	0.0276315	1.65035	Upregulated	TRUE	FALSE	TRUE	FALSE
SLC9A6	0.000251977	0.00743951	2.02189	Upregulated	TRUE	FALSE	FALSE	TRUE
SLU7	0.0372134	0.196177	0.472873	Not DE	FALSE	FALSE	FALSE	FALSE
SMARCA2	0.857757	0.963978	-0.0576817	Not DE	FALSE	FALSE	FALSE	FALSE
SNAP25	0.000699836	0.0142648	1.98511	Upregulated	TRUE	TRUE	TRUE	FALSE
SNAP91	0.331916	0.700125	1.05854	Not DE	FALSE	FALSE	FALSE	FALSE
SNCA	0.802106	0.945378	1.23406	Not DE	FALSE	FALSE	FALSE	FALSE
SNCB	0.00378444	0.0438374	1.28349	Upregulated	TRUE	TRUE	TRUE	FALSE
SNCG	0.724034	0.9176	1.46785	Not DE	FALSE	FALSE	FALSE	FALSE
SNRPN	0.969819	0.991321	0.609833	Not DE	FALSE	FALSE	FALSE	FALSE
SNU13	0.387544	0.729404	0.503925	Not DE	FALSE	FALSE	FALSE	FALSE
SNX10	0.869279	0.967211	1.91014	Not DE	FALSE	FALSE	FALSE	FALSE
SOD1	0.529963	0.817559	1.76971	Not DE	FALSE	FALSE	FALSE	FALSE
SOD2	0.487093	0.790763	0.226874	Not DE	FALSE	TRUE	TRUE	FALSE
SOGA3	0.861342	0.963978	0.340249	Not DE	FALSE	TRUE	FALSE	FALSE
SORBS1	0.810893	0.946832	-0.450045	Not DE	FALSE	FALSE	FALSE	FALSE
SORL1	0.116122	0.401483	0.63109	Not DE	FALSE	FALSE	FALSE	TRUE
SORT1	0.0860344	0.33576	-0.430554	Not DE	FALSE	FALSE	FALSE	FALSE
SOX2	0.000515272	0.0117531	-1.16108	Downregulated	TRUE	FALSE	TRUE	FALSE
SPAG9	0.0155347	0.114478	-0.269823	Not DE	FALSE	FALSE	TRUE	TRUE
SPARC	0.0934145	0.352991	-2.37279	Not DE	FALSE	FALSE	FALSE	FALSE
SPARCL1	0.00118543	0.0206481	0.786515	Upregulated	TRUE	FALSE	TRUE	FALSE
SPECC1	0.466964	0.780421	-0.331103	Not DE	FALSE	FALSE	FALSE	FALSE
SPIN1	0.991207	0.999047	0.63985	Not DE	FALSE	FALSE	FALSE	FALSE
SPIRE1	0.520945	0.807549	0.0882875	Not DE	FALSE	FALSE	FALSE	FALSE
SPOCK1	0.0370193	0.196177	1.36339	Not DE	FALSE	FALSE	FALSE	FALSE
SPOCK2	0.125669	0.419002	0.43831	Not DE	FALSE	FALSE	FALSE	FALSE
SPP1	3.02904e-09	7.25456e-07	2.92411	Upregulated	TRUE	TRUE	TRUE	TRUE
SPRYD3	0.784302	0.943872	1.41462	Not DE	FALSE	FALSE	FALSE	FALSE
SPTAN1	1	1	1.63655	Not DE	FALSE	FALSE	FALSE	FALSE
SPTBN1	0.688509	0.901081	-0.505361	Not DE	FALSE	FALSE	FALSE	FALSE
SPTBN4	0.20121	0.553905	0.596594	Not DE	FALSE	FALSE	FALSE	FALSE
SQSTM1	0.354843	0.71211	-0.26758	Not DE	FALSE	TRUE	FALSE	FALSE
SRGN	0.152773	0.460993	-1.95492	Not DE	FALSE	TRUE	FALSE	FALSE
SRI	0.00049298	0.0116998	0.921796	Upregulated	TRUE	FALSE	TRUE	FALSE
SRPK2	0.622636	0.864248	0.987637	Not DE	FALSE	FALSE	FALSE	FALSE
ST6GALNAC6	0.172635	0.496651	-0.541257	Not DE	FALSE	FALSE	FALSE	FALSE
STAU2	0.318872	0.695881	1.04399	Not DE	FALSE	FALSE	FALSE	FALSE
STK24	0.432312	0.760566	0.267348	Not DE	FALSE	FALSE	FALSE	FALSE
STMN2	0.223517	0.577997	1.47922	Not DE	FALSE	FALSE	FALSE	FALSE
STMN3	0.113661	0.395954	1.13866	Not DE	FALSE	FALSE	FALSE	FALSE
STMN4	0.764811	0.935746	0.574899	Not DE	FALSE	FALSE	FALSE	FALSE
STOM	0.308869	0.684945	-1.18997	Not DE	FALSE	TRUE	FALSE	FALSE
STON2	0.914824	0.978209	-1.32285	Not DE	FALSE	FALSE	FALSE	FALSE
STRBP	0.00379802	0.0438374	1.55469	Upregulated	TRUE	FALSE	FALSE	FALSE
STUB1	0.435103	0.760636	0.195158	Not DE	FALSE	FALSE	FALSE	FALSE
STX12	0.19145	0.537856	0.128929	Not DE	FALSE	FALSE	FALSE	FALSE
STX1A	0.0180611	0.126296	1.69286	Not DE	FALSE	FALSE	FALSE	FALSE
STX1B	0.276587	0.635421	1.48281	Not DE	FALSE	FALSE	FALSE	FALSE
STXBP1	0.265506	0.618867	1.53377	Not DE	FALSE	FALSE	FALSE	FALSE
STXBP6	0.411784	0.747138	1.16737	Not DE	FALSE	FALSE	FALSE	TRUE
SUGP2	0.237825	0.589694	-0.600536	Not DE	FALSE	FALSE	FALSE	FALSE
SULT4A1	0.0685661	0.293242	1.78789	Not DE	FALSE	FALSE	FALSE	FALSE
SUMO3	0.319611	0.695881	-0.113812	Not DE	FALSE	FALSE	FALSE	FALSE
SV2A	0.414841	0.750487	1.27549	Not DE	FALSE	FALSE	FALSE	FALSE
SYN1	0.0406341	0.208168	1.22687	Not DE	FALSE	FALSE	FALSE	FALSE
SYN2	0.38385	0.72539	1.12239	Not DE	FALSE	FALSE	FALSE	FALSE
SYNE1	0.259251	0.616284	-0.46126	Not DE	FALSE	TRUE	FALSE	FALSE
SYNGR1	0.72795	0.9176	0.327	Not DE	FALSE	FALSE	FALSE	FALSE
SYNGR3	0.919457	0.978209	0.790977	Not DE	FALSE	FALSE	FALSE	FALSE
SYNM	0.942483	0.988072	-0.402898	Not DE	FALSE	FALSE	TRUE	FALSE
SYP	0.047612	0.230365	1.84072	Not DE	FALSE	FALSE	TRUE	FALSE
SYT1	0.345288	0.71211	1.73813	Not DE	FALSE	FALSE	FALSE	FALSE
SYT11	0.219402	0.577997	0.989487	Not DE	FALSE	FALSE	FALSE	FALSE
SYT5	0.648406	0.879849	1.33556	Not DE	FALSE	FALSE	FALSE	FALSE
SYT7	0.0752677	0.310804	0.846478	Not DE	FALSE	FALSE	FALSE	FALSE
TACC1	0.382856	0.72539	-0.401635	Not DE	FALSE	FALSE	FALSE	FALSE
TAGLN3	0.841319	0.960872	1.0611	Not DE	FALSE	FALSE	FALSE	FALSE
TAOK1	0.200098	0.552431	0.0215671	Not DE	FALSE	FALSE	FALSE	FALSE
TAPBP	0.749335	0.930616	-0.495491	Not DE	FALSE	TRUE	FALSE	FALSE
TBC1D9B	0.0126072	0.103697	-0.26202	Not DE	FALSE	TRUE	TRUE	FALSE
TBCB	0.0281952	0.167561	0.681365	Not DE	FALSE	FALSE	FALSE	FALSE
TCEAL2	0.982731	0.997038	0.447394	Not DE	FALSE	FALSE	FALSE	FALSE
TCF25	0.134941	0.429479	-0.391493	Not DE	FALSE	TRUE	TRUE	FALSE
TERF2IP	0.813652	0.946832	-0.0516428	Not DE	FALSE	FALSE	FALSE	FALSE
TFRC	0.58713	0.843284	-0.316516	Not DE	FALSE	FALSE	FALSE	FALSE
TGOLN2	0.0682497	0.293242	0.0316856	Not DE	FALSE	FALSE	FALSE	FALSE
THRA	0.0266463	0.160801	0.567665	Not DE	FALSE	FALSE	FALSE	FALSE
THY1	0.486693	0.790763	1.49154	Not DE	FALSE	FALSE	FALSE	FALSE
TIMP2	0.809588	0.946832	1.20026	Not DE	FALSE	FALSE	FALSE	FALSE
TLE5	0.211893	0.571813	0.63878	Not DE	FALSE	FALSE	FALSE	FALSE
TMEM130	0.123395	0.414779	1.72904	Not DE	FALSE	FALSE	FALSE	FALSE
TMEM59L	2.33096e-05	0.00203005	1.51267	Upregulated	TRUE	FALSE	FALSE	FALSE
TMOD2	0.85429	0.963027	0.707024	Not DE	FALSE	FALSE	FALSE	FALSE
TMSB10	0.0339973	0.184008	0.346775	Not DE	FALSE	TRUE	FALSE	FALSE
TMSB4X	0.464045	0.778555	-0.0324748	Not DE	FALSE	TRUE	FALSE	FALSE
TNIK	0.22326	0.577997	-0.254358	Not DE	FALSE	FALSE	FALSE	FALSE
TOLLIP	0.81943	0.951532	0.600001	Not DE	FALSE	FALSE	FALSE	FALSE
TOM1L2	0.390671	0.733849	0.562495	Not DE	FALSE	FALSE	FALSE	FALSE
TOMM20	0.261573	0.617105	1.17747	Not DE	FALSE	FALSE	FALSE	FALSE
TOMM7	0.515066	0.802578	0.475869	Not DE	FALSE	FALSE	FALSE	FALSE
TP53BP2	0.0618806	0.275728	-0.562605	Not DE	FALSE	TRUE	FALSE	FALSE
TPD52	0.922159	0.978209	0.626429	Not DE	FALSE	FALSE	FALSE	FALSE
TPD52L1	0.00559419	0.0602161	-1.27543	Not DE	FALSE	TRUE	FALSE	FALSE
TPM1	0.710104	0.914108	0.20293	Not DE	FALSE	FALSE	FALSE	FALSE
TPP1	0.774416	0.94165	-0.536441	Not DE	FALSE	FALSE	FALSE	FALSE
TPPP	0.784866	0.943872	0.682048	Not DE	FALSE	FALSE	FALSE	FALSE
TPRG1L	0.000849399	0.0162745	0.879923	Upregulated	TRUE	FALSE	FALSE	FALSE
TRIM2	0.149682	0.455224	-0.369558	Not DE	FALSE	FALSE	FALSE	FALSE
TRIM44	0.504001	0.798054	0.267535	Not DE	FALSE	FALSE	TRUE	FALSE
TRIP12	0.0744027	0.309903	0.0866854	Not DE	FALSE	FALSE	FALSE	FALSE
TRIR	0.348905	0.71211	-0.183196	Not DE	FALSE	FALSE	FALSE	FALSE
TSC22D1	0.238317	0.589694	-1.99263	Not DE	FALSE	FALSE	FALSE	FALSE
TSC22D3	0.953308	0.991321	-1.01667	Not DE	FALSE	TRUE	TRUE	FALSE
TSPAN3	0.373219	0.723852	0.720757	Not DE	FALSE	FALSE	FALSE	FALSE
TSPAN7	0.0128607	0.103697	1.14408	Not DE	FALSE	FALSE	FALSE	FALSE
TSPYL1	0.875345	0.969107	0.887328	Not DE	FALSE	TRUE	FALSE	FALSE
TSPYL2	0.44446	0.765456	0.353547	Not DE	FALSE	TRUE	FALSE	FALSE
TSPYL4	0.9185	0.978209	0.839833	Not DE	FALSE	FALSE	FALSE	FALSE
TTC3	0.147102	0.450236	0.587787	Not DE	FALSE	FALSE	FALSE	FALSE
TTLL7	0.198845	0.552156	-0.400274	Not DE	FALSE	FALSE	FALSE	FALSE
TTYH1	0.127049	0.419002	0.0717912	Not DE	FALSE	FALSE	FALSE	FALSE
TUBA4A	0.106898	0.37929	1.93117	Not DE	FALSE	FALSE	FALSE	FALSE
TUBB2A	0.268508	0.622835	1.73595	Not DE	FALSE	FALSE	FALSE	FALSE
TUBB2B	7.6671e-05	0.00319351	0.827224	Upregulated	TRUE	FALSE	FALSE	FALSE
TXNIP	0.328824	0.698478	-2.96931	Not DE	FALSE	FALSE	FALSE	FALSE
TXNL1	0.0849583	0.334116	0.63931	Not DE	FALSE	FALSE	FALSE	FALSE
TXNL4A	5.66696e-05	0.00284717	0.723291	Upregulated	TRUE	FALSE	FALSE	FALSE
UBA52	0.100563	0.370535	0.276772	Not DE	FALSE	TRUE	FALSE	FALSE
UBE2I	0.746361	0.928589	0.000824633	Not DE	FALSE	FALSE	FALSE	FALSE
UBXN6	0.940386	0.988004	-0.0665931	Not DE	FALSE	FALSE	FALSE	TRUE
UCHL1	0.188096	0.533847	1.35717	Not DE	FALSE	FALSE	FALSE	FALSE
UQCR10	0.00138971	0.0225651	0.67721	Upregulated	TRUE	FALSE	TRUE	FALSE
UQCRC1	0.0823199	0.32723	0.859504	Not DE	FALSE	FALSE	FALSE	FALSE
USF2	0.0400138	0.20646	-0.197522	Not DE	FALSE	FALSE	FALSE	FALSE
USP11	0.455317	0.775788	0.794029	Not DE	FALSE	FALSE	FALSE	FALSE
USP22	0.0439196	0.216881	0.414244	Not DE	FALSE	FALSE	FALSE	FALSE
USP34	0.565545	0.830954	-0.322654	Not DE	FALSE	FALSE	FALSE	FALSE
USP9X	0.000394068	0.00993465	1.14953	Upregulated	TRUE	FALSE	TRUE	FALSE
VAMP1	0.447369	0.766689	1.66701	Not DE	FALSE	FALSE	FALSE	FALSE
VAMP2	0.964264	0.991321	0.952873	Not DE	FALSE	FALSE	FALSE	FALSE
VIM	0.47827	0.785906	-0.552148	Not DE	FALSE	TRUE	TRUE	TRUE
VSNL1	0.00190363	0.0276315	1.43503	Upregulated	TRUE	FALSE	TRUE	FALSE
VSTM2A	0.0417079	0.209992	1.3404	Not DE	FALSE	FALSE	FALSE	FALSE
WASF1	0.444135	0.765456	1.07824	Not DE	FALSE	FALSE	FALSE	FALSE
WASF3	0.359547	0.714618	0.492128	Not DE	FALSE	FALSE	FALSE	FALSE
WDR47	0.0791166	0.322107	1.00082	Not DE	FALSE	FALSE	FALSE	FALSE
WLS	0.541705	0.818408	-1.23736	Not DE	FALSE	FALSE	FALSE	FALSE
WNK1	0.216148	0.577597	-0.769631	Not DE	FALSE	FALSE	FALSE	FALSE
WSB2	0.610317	0.862365	0.537162	Not DE	FALSE	FALSE	FALSE	FALSE
YBX3	0.911921	0.978209	-2.61597	Not DE	FALSE	FALSE	FALSE	FALSE
YPEL3	0.562121	0.829757	0.600024	Not DE	FALSE	FALSE	FALSE	FALSE
YPEL5	0.710867	0.914108	0.803967	Not DE	FALSE	FALSE	FALSE	FALSE
YWHAE	0.20474	0.558806	0.667011	Not DE	FALSE	FALSE	FALSE	FALSE
YWHAG	0.969962	0.991321	1.15171	Not DE	FALSE	FALSE	FALSE	FALSE
YWHAH	0.0209679	0.134814	1.49883	Not DE	FALSE	FALSE	FALSE	FALSE
YWHAQ	0.631894	0.867269	0.619234	Not DE	FALSE	FALSE	FALSE	FALSE
YWHAZ	0.00971387	0.0861656	1.32965	Not DE	FALSE	FALSE	FALSE	FALSE
ZBTB16	0.00334778	0.0413291	-1.92459	Downregulated	TRUE	FALSE	FALSE	FALSE
ZBTB18	0.0931952	0.352991	0.363395	Not DE	FALSE	FALSE	FALSE	FALSE
ZBTB7A	0.146079	0.450236	-0.559069	Not DE	FALSE	TRUE	TRUE	TRUE
ZC3H15	0.64355	0.87574	0.304016	Not DE	FALSE	FALSE	FALSE	FALSE
ZCCHC24	0.956242	0.991321	-2.21448	Not DE	FALSE	FALSE	FALSE	FALSE
ZEB2	0.101068	0.370714	-1.15013	Not DE	FALSE	FALSE	FALSE	FALSE
ZFP36L1	0.0546577	0.254185	-2.89211	Not DE	FALSE	FALSE	FALSE	FALSE
ZHX1	0.348883	0.71211	-0.495743	Not DE	FALSE	FALSE	FALSE	FALSE
ZMAT2	0.321576	0.697279	1.17698	Not DE	FALSE	FALSE	FALSE	FALSE
ZNF358	0.0173593	0.123187	-1.29957	Not DE	FALSE	FALSE	FALSE	TRUE
ZNF365	0.984083	0.997038	0.596055	Not DE	FALSE	FALSE	FALSE	FALSE
ZNF483	0.550347	0.82509	0.418303	Not DE	FALSE	FALSE	FALSE	FALSE
ZNF644	0.84277	0.961159	-0.316516	Not DE	FALSE	TRUE	FALSE	FALSE

## Sheet: amyloid_rna_TCX
gene	p_val	BH	avg_log2FC	DE	FCX	TCX	PCX	HIPP
A2M	7.69282e-12	5.74764e-10	1.92254	Upregulated	FALSE	TRUE	FALSE	TRUE
ABAT	7.21456e-05	0.000725618	-1.93289	Downregulated	FALSE	TRUE	TRUE	FALSE
ABI2	0.621872	0.786551	-1.11548	Not DE	FALSE	FALSE	FALSE	FALSE
ABR	0.000450595	0.00341538	-0.802768	Downregulated	FALSE	TRUE	FALSE	FALSE
ACAA1	0.100084	0.2342	1.06413	Not DE	FALSE	FALSE	FALSE	FALSE
ACO2	0.173837	0.342435	-0.187627	Not DE	FALSE	FALSE	FALSE	FALSE
ACOT7	0.526235	0.708419	-1.16506	Not DE	FALSE	FALSE	FALSE	FALSE
ACTB	0.000227838	0.00193755	1.58496	Upregulated	FALSE	TRUE	TRUE	TRUE
ACTG1	0.180988	0.353386	1.63387	Not DE	FALSE	FALSE	FALSE	FALSE
ACTR3	0.029391	0.0966759	2.45943	Not DE	FALSE	FALSE	FALSE	FALSE
ACYP2	0.539234	0.71852	0.0360693	Not DE	FALSE	FALSE	FALSE	FALSE
ADAMTS1	0.435477	0.646286	1.27085	Not DE	FALSE	FALSE	FALSE	FALSE
ADAR	0.54433	0.71978	0.570887	Not DE	FALSE	FALSE	FALSE	FALSE
ADCY1	0.00375917	0.0203735	-1.45066	Downregulated	FALSE	TRUE	FALSE	FALSE
ADD1	0.0725989	0.189846	-0.432111	Not DE	FALSE	FALSE	FALSE	FALSE
ADD3	0.301746	0.509896	-0.356935	Not DE	FALSE	FALSE	FALSE	FALSE
ADGRB2	0.0431262	0.127791	-0.31774	Not DE	FALSE	FALSE	TRUE	FALSE
ADGRG1	0.0159599	0.0607055	2.43296	Not DE	FALSE	FALSE	FALSE	FALSE
ADI1	0.403489	0.617935	0.425764	Not DE	FALSE	FALSE	FALSE	FALSE
ADM	1	1	2.9386	Not DE	FALSE	FALSE	FALSE	FALSE
AEBP1	0.707505	0.849655	1.90689	Not DE	FALSE	FALSE	FALSE	FALSE
AFF4	0.0115122	0.0477916	-0.395929	Not DE	FALSE	FALSE	FALSE	FALSE
AGAP1	0.000332779	0.00265715	-1.3599	Downregulated	FALSE	TRUE	FALSE	TRUE
AGAP2	0.0859988	0.212157	-0.200533	Not DE	FALSE	FALSE	FALSE	TRUE
AGAP3	0.965279	0.986982	-1.1592	Not DE	FALSE	FALSE	FALSE	FALSE
AGT	0.0620862	0.168681	-0.767827	Not DE	FALSE	FALSE	FALSE	FALSE
AGTPBP1	0.0994698	0.233286	-0.95109	Not DE	FALSE	FALSE	FALSE	FALSE
AHCYL1	0.513337	0.700017	-0.350497	Not DE	FALSE	FALSE	TRUE	FALSE
AHCYL2	0.000589905	0.004285	-1.28293	Downregulated	FALSE	TRUE	FALSE	FALSE
AHNAK	0.163969	0.329282	-0.716207	Not DE	FALSE	FALSE	FALSE	FALSE
AHSA1	0.15404	0.317178	-0.612977	Not DE	FALSE	FALSE	FALSE	FALSE
AIF1	1.23198e-06	2.27911e-05	4.05889	Upregulated	FALSE	TRUE	FALSE	FALSE
AK5	0.240037	0.42993	0.0630098	Not DE	FALSE	FALSE	FALSE	FALSE
AKAP11	0.619297	0.784243	0.442005	Not DE	FALSE	FALSE	FALSE	FALSE
AKAP12	0.153094	0.316613	-0.0684797	Not DE	FALSE	FALSE	FALSE	FALSE
AKR1B1	0.778358	0.903084	0.644669	Not DE	FALSE	FALSE	FALSE	FALSE
AKT1	0.839235	0.929204	0.239188	Not DE	FALSE	FALSE	FALSE	FALSE
AKT3	0.439424	0.649205	-0.264306	Not DE	FALSE	FALSE	FALSE	FALSE
ALCAM	0.109966	0.251144	1.32193	Not DE	FALSE	FALSE	TRUE	TRUE
ALDH2	0.0177425	0.0648905	-0.719892	Not DE	FALSE	FALSE	FALSE	FALSE
ALDH6A1	0.142216	0.299311	-0.719892	Not DE	FALSE	FALSE	FALSE	FALSE
ALDOC	1.15747e-05	0.000142437	-1.36832	Downregulated	TRUE	TRUE	FALSE	FALSE
ALKBH5	0.0134745	0.0531861	-0.736966	Not DE	FALSE	FALSE	FALSE	FALSE
AMPH	0.465558	0.663911	1.54649	Not DE	FALSE	FALSE	FALSE	FALSE
ANAPC11	0.25992	0.456193	0.584963	Not DE	FALSE	FALSE	FALSE	FALSE
ANK2	0.595146	0.767599	0.788496	Not DE	TRUE	FALSE	TRUE	FALSE
ANKH	0.112371	0.254416	1	Not DE	FALSE	FALSE	FALSE	FALSE
ANKRD11	0.599881	0.771528	-0.465664	Not DE	FALSE	FALSE	FALSE	FALSE
ANKRD40	0.77519	0.90295	-2.58496	Not DE	FALSE	FALSE	FALSE	FALSE
ANKS1B	0.00118574	0.00770619	-1.13386	Downregulated	FALSE	TRUE	FALSE	FALSE
ANP32E	0.0215576	0.0759233	0.438121	Not DE	FALSE	FALSE	FALSE	FALSE
ANXA1	0.2328	0.4184	2.97199	Not DE	FALSE	FALSE	FALSE	FALSE
ANXA11	0.0437094	0.128729	0.77259	Not DE	FALSE	FALSE	FALSE	FALSE
ANXA2	4.21557e-09	1.46983e-07	4.02554	Upregulated	FALSE	TRUE	FALSE	FALSE
ANXA5	0.00972716	0.0418708	2.30485	Upregulated	FALSE	TRUE	FALSE	FALSE
ANXA6	0.616291	0.783281	0	Not DE	FALSE	FALSE	FALSE	FALSE
AP1S1	0.0423578	0.126229	0.847997	Not DE	TRUE	FALSE	TRUE	FALSE
AP2A1	0.850298	0.930132	0.158698	Not DE	FALSE	FALSE	FALSE	FALSE
APC	0.000146041	0.00126247	-1.3744	Downregulated	FALSE	TRUE	FALSE	FALSE
API5	0.404993	0.61844	-0.332575	Not DE	FALSE	FALSE	FALSE	FALSE
APLP1	0.998962	1	0.103093	Not DE	FALSE	FALSE	FALSE	TRUE
APLP2	1.26375e-06	2.27911e-05	1.26542	Upregulated	TRUE	TRUE	TRUE	TRUE
APOD	0.00616749	0.0302873	0.553598	Not DE	TRUE	FALSE	FALSE	TRUE
APOE	2.25336e-11	1.57135e-09	2.45071	Upregulated	FALSE	TRUE	FALSE	FALSE
APP	0.123772	0.27331	0.232043	Not DE	FALSE	FALSE	FALSE	FALSE
AQP4	0.0487153	0.139606	0.367371	Not DE	FALSE	FALSE	FALSE	TRUE
ARCN1	0.986789	1	0.177787	Not DE	FALSE	FALSE	FALSE	FALSE
ARGLU1	7.68229e-08	1.86876e-06	-2.32193	Downregulated	FALSE	TRUE	TRUE	FALSE
ARHGAP26	0.868294	0.937676	-0.564785	Not DE	FALSE	FALSE	FALSE	FALSE
ARHGAP35	0.153286	0.316613	-0.86821	Not DE	FALSE	FALSE	FALSE	FALSE
ARHGDIB	3.07674e-07	6.5679e-06	3.25239	Upregulated	FALSE	TRUE	FALSE	FALSE
ARHGDIG	0.0335492	0.10457	-0.34915	Not DE	FALSE	FALSE	FALSE	FALSE
ARHGEF4	0.626993	0.790321	-2.078	Not DE	FALSE	FALSE	FALSE	FALSE
ARL2	0.518768	0.702891	0.754888	Not DE	FALSE	FALSE	FALSE	FALSE
ARL6IP4	0.188244	0.361291	1.23349	Not DE	FALSE	FALSE	FALSE	FALSE
ARNT2	0.914399	0.965876	1.36923	Not DE	FALSE	FALSE	FALSE	FALSE
ARPC1B	0.000137159	0.00122622	2.47805	Upregulated	FALSE	TRUE	FALSE	FALSE
ARPC5L	0.988816	1	0.478047	Not DE	FALSE	FALSE	FALSE	FALSE
ARPP19	0.0132915	0.0526627	0.615336	Not DE	FALSE	FALSE	FALSE	FALSE
ARPP21	0.0287308	0.0951026	-0.0710831	Not DE	FALSE	FALSE	FALSE	FALSE
ARRB2	0.104725	0.24235	1.01937	Not DE	FALSE	FALSE	FALSE	FALSE
ARRDC3	2.00527e-06	3.38309e-05	1.96347	Upregulated	FALSE	TRUE	FALSE	FALSE
ASPH	0.0329133	0.10401	1.16993	Not DE	FALSE	FALSE	FALSE	FALSE
ATN1	0.450697	0.655276	-0.353637	Not DE	FALSE	FALSE	TRUE	FALSE
ATP1A2	0.00361265	0.0198886	-0.335069	Not DE	TRUE	FALSE	TRUE	FALSE
ATP1A3	0.250814	0.444664	0.407045	Not DE	TRUE	FALSE	FALSE	FALSE
ATP1B1	0.38622	0.600277	-0.186219	Not DE	FALSE	FALSE	FALSE	FALSE
ATP1B2	0.280069	0.481162	0.575502	Not DE	TRUE	FALSE	FALSE	FALSE
ATP2A2	0.352782	0.57092	-0.271302	Not DE	FALSE	FALSE	FALSE	FALSE
ATP2B1	0.136896	0.291043	-0.669851	Not DE	FALSE	FALSE	FALSE	FALSE
ATP2B4	0.659256	0.813185	-0.253757	Not DE	FALSE	FALSE	FALSE	FALSE
ATP2C1	0.800698	0.909505	-0.211504	Not DE	FALSE	FALSE	FALSE	FALSE
ATP5F1E	0.0050904	0.0258473	1.10579	Upregulated	FALSE	TRUE	FALSE	FALSE
ATP5IF1	0.465256	0.663911	-0.343954	Not DE	FALSE	FALSE	FALSE	FALSE
ATP5PD	0.996187	1	1.85798	Not DE	FALSE	FALSE	FALSE	FALSE
ATP6AP2	0.941014	0.976991	2.32193	Not DE	FALSE	FALSE	FALSE	FALSE
ATP6V0B	0.408958	0.622664	2.30743	Not DE	FALSE	FALSE	FALSE	FALSE
ATP6V0C	0.310261	0.520086	1.1304	Not DE	FALSE	FALSE	TRUE	FALSE
ATP6V0D1	0.544996	0.71978	0.688056	Not DE	FALSE	FALSE	FALSE	FALSE
ATP6V1A	0.306358	0.515193	0.427421	Not DE	FALSE	FALSE	FALSE	FALSE
ATP6V1B2	0.000383083	0.00299033	0.628464	Upregulated	FALSE	TRUE	TRUE	FALSE
ATP6V1D	0.468141	0.664276	0.553936	Not DE	FALSE	FALSE	FALSE	FALSE
ATP6V1G2	0.366228	0.579538	-0.72379	Not DE	FALSE	FALSE	FALSE	FALSE
ATP9A	0.634854	0.796232	0.707447	Not DE	TRUE	FALSE	TRUE	FALSE
ATRNL1	0.00890716	0.0388204	-0.0942503	Not DE	TRUE	FALSE	TRUE	FALSE
ATXN7L3B	0.00185475	0.0111498	-1.20353	Downregulated	FALSE	TRUE	FALSE	FALSE
AURKAIP1	0.211834	0.390791	1.25239	Not DE	FALSE	FALSE	FALSE	FALSE
B2M	0.0069542	0.0329144	2.40439	Upregulated	FALSE	TRUE	FALSE	TRUE
B3GAT1	0.941498	0.976991	-1.58496	Not DE	FALSE	FALSE	FALSE	FALSE
BAALC	0.162463	0.328063	-0.106915	Not DE	FALSE	FALSE	FALSE	FALSE
BAG1	0.791724	0.907075	0.465664	Not DE	FALSE	FALSE	FALSE	FALSE
BASP1	0.423311	0.63527	-0.128948	Not DE	FALSE	FALSE	FALSE	FALSE
BCL2L13	0.679234	0.8271	0.125531	Not DE	FALSE	FALSE	FALSE	FALSE
BCL2L2	0.399014	0.612876	-0.0671142	Not DE	TRUE	FALSE	FALSE	FALSE
BEX1	0.786314	0.903829	0.108524	Not DE	FALSE	FALSE	FALSE	FALSE
BEX3	0.121891	0.271852	-0.0995357	Not DE	TRUE	FALSE	FALSE	FALSE
BEX4	0.955623	0.982872	0.0230836	Not DE	FALSE	FALSE	FALSE	FALSE
BGN	0.0148006	0.0573385	2.36257	Not DE	FALSE	FALSE	FALSE	FALSE
BHLHE40	0.19982	0.374573	0.706269	Not DE	FALSE	FALSE	FALSE	FALSE
BIN1	0.00175387	0.010666	0.550197	Not DE	FALSE	FALSE	FALSE	FALSE
BLVRB	0.000144571	0.00126247	2.14136	Upregulated	FALSE	TRUE	FALSE	FALSE
BMERB1	0.0331089	0.104313	-0.147754	Not DE	FALSE	FALSE	FALSE	FALSE
BMPR2	0.194506	0.368495	0.539159	Not DE	FALSE	FALSE	FALSE	FALSE
BRI3	5.96601e-14	7.80056e-12	1.98772	Upregulated	FALSE	TRUE	FALSE	FALSE
BRSK1	0.0888338	0.214596	-1.51353	Not DE	FALSE	FALSE	FALSE	FALSE
BSCL2	0.316228	0.526711	0.987061	Not DE	TRUE	FALSE	FALSE	FALSE
BSG	0.99694	1	-0.809569	Not DE	FALSE	FALSE	FALSE	FALSE
BST2	0.0066027	0.0314417	2.03562	Upregulated	FALSE	TRUE	FALSE	FALSE
BTG1	0.0564674	0.157507	2.26303	Not DE	FALSE	FALSE	FALSE	FALSE
C12orf57	0.712302	0.852111	-0.174029	Not DE	FALSE	FALSE	FALSE	FALSE
C14orf132	0.000804821	0.00572682	-1.53605	Downregulated	FALSE	TRUE	FALSE	FALSE
C1QA	0.00106235	0.00708728	3	Upregulated	FALSE	TRUE	FALSE	FALSE
C1QB	0.182383	0.353939	2.95693	Not DE	FALSE	FALSE	FALSE	FALSE
C1QC	0.000105135	0.000992058	3.04793	Upregulated	FALSE	TRUE	FALSE	FALSE
C1R	0.00816261	0.0367868	2.62936	Upregulated	FALSE	TRUE	FALSE	FALSE
C1S	0.020275	0.0728785	2.76553	Not DE	FALSE	FALSE	FALSE	FALSE
C1orf115	0.0142103	0.0552564	-0.473931	Not DE	FALSE	FALSE	FALSE	FALSE
C1orf21	0.452587	0.655276	-0.337035	Not DE	FALSE	FALSE	FALSE	FALSE
C1orf61	0.426556	0.638305	0.798669	Not DE	FALSE	FALSE	FALSE	FALSE
C3	1.03676e-08	3.49824e-07	2.79909	Upregulated	FALSE	TRUE	FALSE	TRUE
C4orf3	0.00647429	0.0310647	1.05445	Upregulated	FALSE	TRUE	FALSE	FALSE
C9orf16	0.938327	0.976991	0.159356	Not DE	FALSE	FALSE	TRUE	FALSE
CA11	0.05875	0.161717	-0.552541	Not DE	FALSE	FALSE	FALSE	FALSE
CA2	0.00151776	0.00950644	1.33703	Upregulated	FALSE	TRUE	FALSE	FALSE
CAB39	0.0684995	0.181998	-0.830075	Not DE	FALSE	FALSE	FALSE	FALSE
CABP1	0.0220556	0.0763913	-1.80957	Not DE	FALSE	FALSE	FALSE	FALSE
CADM1	0.486697	0.677876	-1.152	Not DE	FALSE	FALSE	FALSE	FALSE
CADM2	0.0373965	0.113712	-0.40439	Not DE	FALSE	FALSE	FALSE	FALSE
CADM3	0.0396068	0.119048	0.517218	Not DE	FALSE	FALSE	FALSE	TRUE
CADM4	0.0110941	0.0469814	-1.30256	Downregulated	FALSE	TRUE	FALSE	FALSE
CADPS	0.945692	0.980125	-0.959358	Not DE	FALSE	FALSE	FALSE	FALSE
CADPS2	0.196593	0.370516	-1.16227	Not DE	FALSE	FALSE	FALSE	FALSE
CALD1	0.00498092	0.0254149	0.884523	Upregulated	TRUE	TRUE	FALSE	TRUE
CALM2	0.952639	0.982234	0.627398	Not DE	FALSE	FALSE	FALSE	FALSE
CALM3	0.747994	0.882076	0.0696609	Not DE	FALSE	FALSE	FALSE	FALSE
CALR	7.30557e-05	0.000727774	1.75489	Upregulated	FALSE	TRUE	FALSE	FALSE
CALU	0.00106377	0.00708728	0.932886	Upregulated	FALSE	TRUE	FALSE	FALSE
CAMK2A	0.00143026	0.00906701	-1.49993	Downregulated	FALSE	TRUE	FALSE	TRUE
CAMK2G	0.468073	0.664276	-1.28445	Not DE	FALSE	FALSE	FALSE	FALSE
CAMK2N1	1.62995e-05	0.000195969	-0.736966	Downregulated	TRUE	TRUE	FALSE	FALSE
CAMSAP2	0.190478	0.363192	-0.903324	Not DE	FALSE	FALSE	FALSE	FALSE
CAPG	0.405001	0.61844	2.54844	Not DE	FALSE	FALSE	FALSE	FALSE
CAPN2	0.308622	0.518167	-0.736966	Not DE	FALSE	FALSE	FALSE	FALSE
CAPZB	0.930303	0.975047	1.83872	Not DE	FALSE	FALSE	FALSE	FALSE
CASC3	0.709824	0.850655	-0.722466	Not DE	FALSE	FALSE	FALSE	FALSE
CAST	0.209785	0.389435	0.141356	Not DE	FALSE	FALSE	FALSE	FALSE
CCDC124	0.757542	0.889325	-0.172467	Not DE	FALSE	FALSE	FALSE	FALSE
CCDC85B	0.00406908	0.0214963	-0.716207	Downregulated	FALSE	TRUE	FALSE	TRUE
CCDC88A	0.437708	0.647585	0.553936	Not DE	FALSE	FALSE	FALSE	FALSE
CCDC92	0.0164266	0.0618067	0.125531	Not DE	FALSE	FALSE	FALSE	FALSE
CCK	0.0161008	0.0610198	-0.933766	Not DE	FALSE	FALSE	FALSE	FALSE
CCNI	0.00781678	0.0357046	-0.972594	Downregulated	FALSE	TRUE	FALSE	FALSE
CCNL2	0.158597	0.323447	-0.721699	Not DE	FALSE	FALSE	FALSE	FALSE
CCPG1	0.508659	0.697323	-0.517399	Not DE	FALSE	FALSE	FALSE	FALSE
CCT6A	0.119047	0.267217	0.184425	Not DE	FALSE	FALSE	FALSE	FALSE
CD14	0.0139387	0.0546064	3.81277	Not DE	FALSE	FALSE	FALSE	FALSE
CD163	1.18535e-09	5.90417e-08	3.99709	Upregulated	FALSE	TRUE	FALSE	FALSE
CD4	0.858998	0.93121	3.54432	Not DE	FALSE	FALSE	FALSE	FALSE
CD44	3.38337e-09	1.22034e-07	3.3505	Upregulated	FALSE	TRUE	FALSE	FALSE
CD47	0.129304	0.28119	0.105795	Not DE	FALSE	FALSE	FALSE	FALSE
CD63	4.31755e-05	0.000465583	1.81084	Upregulated	FALSE	TRUE	FALSE	FALSE
CD68	8.97411e-06	0.000115888	4.02237	Upregulated	FALSE	TRUE	FALSE	FALSE
CD74	4.47288e-06	6.78063e-05	1.58496	Upregulated	TRUE	TRUE	FALSE	FALSE
CD81	0.0166121	0.0622805	1.02106	Not DE	FALSE	FALSE	FALSE	FALSE
CD9	0.00705685	0.0331067	0.859137	Upregulated	FALSE	TRUE	FALSE	FALSE
CD99	0.974746	0.99085	1.32193	Not DE	FALSE	FALSE	FALSE	FALSE
CD99L2	0.381045	0.594885	-0.326501	Not DE	FALSE	FALSE	FALSE	FALSE
CDC37	0.583963	0.757848	-0.192645	Not DE	FALSE	FALSE	FALSE	FALSE
CDK14	0.0616085	0.167819	-1.34577	Not DE	FALSE	FALSE	FALSE	FALSE
CDK2AP1	0.412372	0.625132	1.34792	Not DE	FALSE	FALSE	FALSE	FALSE
CDK5R1	0.198703	0.373149	-1.03653	Not DE	FALSE	FALSE	FALSE	FALSE
CDKN1B	0.728562	0.863054	-2.0199	Not DE	FALSE	FALSE	FALSE	FALSE
CEBPD	0.00806964	0.0365404	1.18903	Upregulated	FALSE	TRUE	TRUE	FALSE
CELF1	0.6664	0.820064	0.274622	Not DE	FALSE	FALSE	FALSE	FALSE
CELF2	0.833197	0.927153	-0.308122	Not DE	FALSE	FALSE	FALSE	FALSE
CEND1	0.00537583	0.0270342	-0.598259	Downregulated	TRUE	TRUE	FALSE	FALSE
CFAP298	0.0369747	0.112903	-0.824428	Not DE	FALSE	FALSE	TRUE	FALSE
CFDP1	0.810812	0.914178	-0.688056	Not DE	FALSE	FALSE	FALSE	FALSE
CFL1	0.949994	0.981911	0.180121	Not DE	FALSE	FALSE	FALSE	FALSE
CHCHD2	0.0194568	0.0704216	0.86148	Not DE	TRUE	FALSE	TRUE	FALSE
CHD3	0.531741	0.713078	-1.26303	Not DE	FALSE	FALSE	FALSE	TRUE
CHD5	0.520255	0.703993	-1.23607	Not DE	FALSE	FALSE	FALSE	FALSE
CHGA	6.40368e-05	0.000650316	-1.36923	Downregulated	FALSE	TRUE	FALSE	FALSE
CHGB	0.871537	0.938854	0.175572	Not DE	FALSE	FALSE	FALSE	FALSE
CHI3L1	1.47672e-09	6.70141e-08	5.75489	Upregulated	FALSE	TRUE	TRUE	TRUE
CHL1	0.000268346	0.0022277	-1.14086	Downregulated	FALSE	TRUE	FALSE	FALSE
CHMP3	0.0710407	0.186705	-0.695145	Not DE	FALSE	FALSE	FALSE	FALSE
CHN1	0.102965	0.239629	-1.18297	Not DE	FALSE	FALSE	FALSE	FALSE
CIRBP	0.609392	0.779247	-0.257496	Not DE	FALSE	FALSE	FALSE	FALSE
CKAP5	0.0575693	0.159869	-0.433897	Not DE	FALSE	FALSE	FALSE	FALSE
CKB	0.00030275	0.00243597	-1.19482	Downregulated	FALSE	TRUE	FALSE	FALSE
CLDN5	0.428835	0.639888	-0.108934	Not DE	FALSE	FALSE	FALSE	FALSE
CLDND1	0.348424	0.565042	-0.31034	Not DE	FALSE	FALSE	FALSE	FALSE
CLIC4	0.000588528	0.004285	0.765535	Upregulated	FALSE	TRUE	FALSE	FALSE
CLIP1	0.289216	0.493891	-0.190331	Not DE	FALSE	FALSE	FALSE	FALSE
CLIP2	0.00964751	0.0416995	-1.89308	Downregulated	FALSE	TRUE	FALSE	FALSE
CLSTN1	0.545906	0.720073	-0.258312	Not DE	FALSE	FALSE	FALSE	FALSE
CLTA	0.0072289	0.0336063	1.15325	Upregulated	FALSE	TRUE	FALSE	FALSE
CLTB	0.0115138	0.0477916	-1.01089	Downregulated	FALSE	TRUE	FALSE	FALSE
CLU	0.0226355	0.0778385	0.363698	Not DE	FALSE	FALSE	FALSE	FALSE
CMIP	0.495933	0.686946	0.141356	Not DE	FALSE	FALSE	FALSE	FALSE
CNBP	0.00595885	0.0295401	-0.189478	Not DE	FALSE	FALSE	FALSE	FALSE
CNDP2	0.00638672	0.0310647	1.10384	Upregulated	FALSE	TRUE	FALSE	FALSE
CNIH2	0.375545	0.588936	1.52356	Not DE	FALSE	FALSE	FALSE	FALSE
CNN3	5.18551e-08	1.32294e-06	0.847997	Upregulated	FALSE	TRUE	FALSE	FALSE
CNOT8	0.802981	0.910974	-0.371969	Not DE	FALSE	FALSE	FALSE	FALSE
CNP	0.0733201	0.190877	-0.47032	Not DE	FALSE	FALSE	FALSE	FALSE
CNTN1	0.515635	0.700112	0.478047	Not DE	FALSE	FALSE	FALSE	TRUE
COL1A2	0.0336277	0.10457	4.68182	Not DE	FALSE	FALSE	FALSE	FALSE
COL4A1	0.00330565	0.0182948	3.83289	Upregulated	FALSE	TRUE	FALSE	FALSE
COL4A2	2.33387e-06	3.81442e-05	2.84276	Upregulated	FALSE	TRUE	FALSE	FALSE
COL6A1	0.00523921	0.0264745	1.50901	Upregulated	FALSE	TRUE	FALSE	FALSE
COMT	0.792634	0.907075	0.287282	Not DE	FALSE	FALSE	FALSE	FALSE
COPA	0.84888	0.930132	0.523562	Not DE	FALSE	FALSE	FALSE	FALSE
COPRS	0.00885952	0.0387743	-0.736966	Downregulated	FALSE	TRUE	FALSE	FALSE
COPZ1	0.940403	0.976991	1.62936	Not DE	FALSE	FALSE	FALSE	FALSE
CORO1C	0.00324935	0.0181755	0.893085	Upregulated	FALSE	TRUE	FALSE	FALSE
COTL1	0.0132321	0.0526627	2.22239	Not DE	FALSE	FALSE	FALSE	FALSE
COX4I1	0.155458	0.319467	-0.233199	Not DE	FALSE	FALSE	FALSE	FALSE
COX6A1	0.0275226	0.0916836	-0.469485	Not DE	FALSE	FALSE	FALSE	FALSE
COX7A1	0.406104	0.61922	-0.626542	Not DE	FALSE	FALSE	FALSE	FALSE
COX7A2	0.0469702	0.135721	1.41504	Not DE	FALSE	FALSE	FALSE	FALSE
COX7A2L	0.959379	0.983745	0.23349	Not DE	FALSE	FALSE	FALSE	FALSE
COX7C	0.257502	0.454211	0.410465	Not DE	FALSE	FALSE	FALSE	FALSE
COX8A	0.122301	0.272185	1.1375	Not DE	FALSE	FALSE	FALSE	FALSE
CPE	0.0426172	0.126641	-0.324331	Not DE	FALSE	FALSE	FALSE	FALSE
CPEB4	0.773013	0.901418	-0.0565835	Not DE	FALSE	FALSE	FALSE	FALSE
CPLX2	0.166412	0.330554	-1.32193	Not DE	FALSE	FALSE	FALSE	FALSE
CREG1	4.70726e-06	6.93493e-05	2.44746	Upregulated	FALSE	TRUE	FALSE	FALSE
CREG2	0.630611	0.79186	0.420576	Not DE	FALSE	FALSE	FALSE	TRUE
CRTAP	0.000977152	0.00672435	0.847997	Upregulated	FALSE	TRUE	FALSE	FALSE
CRYAB	0.590827	0.763912	1.14695	Not DE	FALSE	FALSE	FALSE	FALSE
CSDE1	0.0987586	0.232138	2.4975	Not DE	FALSE	FALSE	FALSE	FALSE
CSRP1	0.00383436	0.0205679	-0.942775	Downregulated	TRUE	TRUE	TRUE	FALSE
CST3	0.516048	0.700112	-0.205654	Not DE	FALSE	FALSE	FALSE	FALSE
CTIF	0.000145632	0.00126247	-1.34104	Downregulated	FALSE	TRUE	TRUE	FALSE
CTNNA2	0.00271733	0.0156172	-0.911463	Downregulated	FALSE	TRUE	FALSE	FALSE
CTNND2	1.93246e-08	5.94516e-07	-1.58496	Downregulated	FALSE	TRUE	FALSE	TRUE
CTSB	4.3191e-22	4.51778e-19	3.88324	Upregulated	FALSE	TRUE	TRUE	TRUE
CTSD	8.84589e-10	4.6264e-08	3.21968	Upregulated	FALSE	TRUE	FALSE	FALSE
CTSL	6.04275e-06	8.20873e-05	5.25956	Upregulated	FALSE	TRUE	FALSE	FALSE
CTSZ	9.66729e-13	9.19271e-11	3.33298	Upregulated	FALSE	TRUE	FALSE	FALSE
CTTN	0.53756	0.71812	-0.152003	Not DE	FALSE	FALSE	FALSE	FALSE
CTXN1	0.680174	0.827282	0.660514	Not DE	FALSE	FALSE	TRUE	FALSE
CXCL12	0.641449	0.800663	3.26303	Not DE	FALSE	FALSE	FALSE	FALSE
CYB5B	0.483135	0.675843	0.231326	Not DE	TRUE	FALSE	FALSE	FALSE
CYB5R3	0.709963	0.850655	0.0324215	Not DE	FALSE	FALSE	FALSE	FALSE
CYFIP1	0.000476482	0.00358561	1.94753	Upregulated	FALSE	TRUE	FALSE	FALSE
CYFIP2	0.261564	0.457009	-0.321928	Not DE	FALSE	FALSE	FALSE	FALSE
DAZAP2	0.26171	0.457009	1.36257	Not DE	FALSE	FALSE	FALSE	FALSE
DBI	0.00324733	0.0181755	1.29808	Upregulated	FALSE	TRUE	FALSE	FALSE
DCLK1	0.0243488	0.0826911	0.241008	Not DE	FALSE	FALSE	FALSE	FALSE
DCLK2	0.0442539	0.129301	0.987061	Not DE	FALSE	FALSE	FALSE	FALSE
DCN	2.85095e-09	1.06503e-07	2.09192	Upregulated	FALSE	TRUE	FALSE	FALSE
DCTN1	0.0343461	0.105976	-0.959358	Not DE	FALSE	FALSE	FALSE	FALSE
DDAH1	0.849858	0.930132	0.415037	Not DE	FALSE	FALSE	TRUE	TRUE
DDIT4	3.54829e-07	7.42303e-06	1.40312	Upregulated	FALSE	TRUE	TRUE	FALSE
DDN	0.493042	0.68489	-2.53051	Not DE	FALSE	FALSE	FALSE	TRUE
DDRGK1	0.128711	0.281069	-0.830075	Not DE	FALSE	FALSE	FALSE	FALSE
DDX17	0.912433	0.96502	0.906891	Not DE	FALSE	FALSE	FALSE	FALSE
DDX24	0.123298	0.27331	-0.516124	Not DE	FALSE	FALSE	FALSE	FALSE
DDX5	0.847727	0.930132	-0.182864	Not DE	FALSE	FALSE	FALSE	FALSE
DEPP1	0.433203	0.644567	0.116814	Not DE	FALSE	FALSE	FALSE	FALSE
DIRAS2	0.0891706	0.214913	-1.27302	Not DE	FALSE	FALSE	FALSE	FALSE
DKK3	0.0769823	0.197846	0.104531	Not DE	FALSE	FALSE	FALSE	FALSE
DLG1	0.054545	0.152551	-0.797507	Not DE	FALSE	FALSE	FALSE	FALSE
DLG2	0.355997	0.571557	-0.714598	Not DE	FALSE	FALSE	FALSE	FALSE
DLG4	0.0127154	0.051155	-1.18511	Not DE	FALSE	FALSE	FALSE	FALSE
DLGAP1	0.0118649	0.0486954	-1.1592	Downregulated	FALSE	TRUE	FALSE	FALSE
DMTN	0.0834213	0.208753	-1.24393	Not DE	FALSE	FALSE	FALSE	FALSE
DNAJA2	0.569254	0.743371	-0.083416	Not DE	FALSE	FALSE	FALSE	FALSE
DNAJA4	0.464824	0.663911	-0.115477	Not DE	FALSE	FALSE	FALSE	FALSE
DNAJB1	0.191541	0.364277	-2.21444	Not DE	FALSE	FALSE	FALSE	FALSE
DNAJB4	0.303216	0.511555	-1.05445	Not DE	FALSE	FALSE	FALSE	FALSE
DNAJC21	0.533491	0.714508	-0.678072	Not DE	FALSE	FALSE	FALSE	FALSE
DNAJC5	0.770377	0.900893	-1.12928	Not DE	FALSE	FALSE	FALSE	FALSE
DNAJC6	0.544423	0.71978	0.0443941	Not DE	FALSE	FALSE	FALSE	FALSE
DNER	0.341458	0.554605	0.871267	Not DE	FALSE	FALSE	FALSE	FALSE
DNM1	0.0307055	0.0995915	0.203533	Not DE	FALSE	FALSE	FALSE	FALSE
DNM3	0.0513007	0.145029	-0.523562	Not DE	FALSE	FALSE	FALSE	FALSE
DOCK4	0.263871	0.460015	0.681178	Not DE	FALSE	FALSE	FALSE	FALSE
DOCK9	0.0877104	0.214358	-1.58496	Not DE	FALSE	FALSE	FALSE	FALSE
DPYSL2	0.492669	0.68489	-0.0482552	Not DE	FALSE	FALSE	FALSE	FALSE
DPYSL3	0.000445007	0.00339764	1.43296	Upregulated	FALSE	TRUE	FALSE	FALSE
DRAP1	0.0272628	0.0911084	0.739937	Not DE	TRUE	FALSE	FALSE	FALSE
DST	0.137438	0.291604	-0.756729	Not DE	FALSE	FALSE	FALSE	FALSE
DSTN	0.794334	0.907075	0.0374747	Not DE	TRUE	FALSE	TRUE	FALSE
DTNA	0.655981	0.811059	-0.370956	Not DE	FALSE	FALSE	FALSE	FALSE
DUSP1	5.49881e-05	0.000569481	1.67069	Upregulated	FALSE	TRUE	FALSE	FALSE
DYNC1I1	0.852769	0.930132	-0.246915	Not DE	FALSE	FALSE	FALSE	FALSE
DYNC1LI2	0.334454	0.545771	-0.449307	Not DE	FALSE	FALSE	FALSE	FALSE
DYNLL2	0.0309438	0.0995915	-1.08179	Not DE	FALSE	FALSE	FALSE	FALSE
DYNLRB1	0.540946	0.71978	0.356694	Not DE	FALSE	FALSE	FALSE	FALSE
ECE1	0.820201	0.918126	0.880418	Not DE	FALSE	FALSE	FALSE	FALSE
ECHS1	0.0141745	0.0552564	1.18903	Not DE	FALSE	FALSE	FALSE	FALSE
EEF1A2	0.03112	0.0998512	-0.350332	Not DE	FALSE	FALSE	FALSE	FALSE
EEF1B2	9.65518e-06	0.000121679	1.62244	Upregulated	FALSE	TRUE	FALSE	FALSE
EEF2	0.221676	0.403258	-0.190331	Not DE	FALSE	FALSE	FALSE	TRUE
EFHD2	0.822247	0.918879	0.654225	Not DE	FALSE	FALSE	FALSE	FALSE
EFR3A	0.279518	0.481162	-0.25634	Not DE	FALSE	FALSE	FALSE	FALSE
EGLN1	0.00122226	0.0078673	-0.95109	Downregulated	FALSE	TRUE	TRUE	FALSE
EHBP1	0.125	0.274684	-0.371969	Not DE	FALSE	FALSE	FALSE	FALSE
EID1	0.818117	0.917203	0.368926	Not DE	FALSE	FALSE	FALSE	FALSE
EIF1B	0.225339	0.407088	-0.782409	Not DE	FALSE	FALSE	FALSE	FALSE
EIF4A1	2.7129e-09	1.051e-07	2.82059	Upregulated	FALSE	TRUE	FALSE	FALSE
EIF4A2	0.361524	0.577334	-0.424498	Not DE	FALSE	FALSE	FALSE	FALSE
EIF4E3	0.017452	0.0642774	-0.917538	Not DE	FALSE	FALSE	FALSE	FALSE
EIF5	0.141416	0.298228	-0.575502	Not DE	FALSE	FALSE	FALSE	FALSE
ELAVL3	0.794341	0.907075	-1.48113	Not DE	FALSE	FALSE	FALSE	FALSE
ELK1	0.0307723	0.0995915	-0.4975	Not DE	FALSE	FALSE	FALSE	FALSE
ELL2	0.0108854	0.046285	1.90689	Upregulated	FALSE	TRUE	FALSE	FALSE
EMC4	0.131358	0.283197	1.05445	Not DE	FALSE	FALSE	FALSE	FALSE
ENAH	0.150412	0.314034	-0.203533	Not DE	FALSE	FALSE	FALSE	FALSE
ENC1	0.135123	0.288048	-0.230149	Not DE	FALSE	FALSE	FALSE	FALSE
ENG	0.0594511	0.163217	2.7866	Not DE	FALSE	FALSE	FALSE	FALSE
ENO1	8.10449e-07	1.59949e-05	2.02354	Upregulated	FALSE	TRUE	FALSE	FALSE
ENO2	0.151851	0.315192	-0.258533	Not DE	FALSE	FALSE	FALSE	FALSE
EPAS1	0.151871	0.315192	0	Not DE	FALSE	FALSE	FALSE	FALSE
EPB41L1	0.000109185	0.00100182	-1.70044	Downregulated	FALSE	TRUE	FALSE	FALSE
EPB41L2	0.0886645	0.214596	-0.415037	Not DE	FALSE	FALSE	FALSE	TRUE
EPHB6	0.370935	0.585049	-1.43494	Not DE	FALSE	FALSE	FALSE	FALSE
EPHX1	0.645265	0.802381	-0.824428	Not DE	FALSE	FALSE	FALSE	FALSE
EPS15	0.0216336	0.0759355	-0.652077	Not DE	FALSE	FALSE	FALSE	FALSE
ERBIN	0.449325	0.655276	-0.247928	Not DE	FALSE	FALSE	FALSE	FALSE
ERC2	0.224785	0.407088	-0.239007	Not DE	FALSE	FALSE	FALSE	FALSE
ERGIC3	0.882809	0.949651	1.20163	Not DE	FALSE	FALSE	FALSE	FALSE
ETS2	0.820696	0.918126	-1.56704	Not DE	FALSE	FALSE	FALSE	FALSE
EVL	0.51464	0.700017	-1.31626	Not DE	FALSE	FALSE	FALSE	FALSE
EXOC6B	0.185053	0.356554	-0.962525	Not DE	FALSE	FALSE	FALSE	FALSE
F3	2.22831e-09	9.17484e-08	2.078	Upregulated	FALSE	TRUE	FALSE	TRUE
FABP3	2.07813e-08	6.21064e-07	1.94111	Upregulated	FALSE	TRUE	FALSE	FALSE
FAIM2	0.0222569	0.076834	-1.05247	Not DE	FALSE	FALSE	FALSE	FALSE
FAM107A	0.210325	0.389435	-1.31895	Not DE	FALSE	FALSE	FALSE	FALSE
FAM168A	0.0119178	0.0486954	-0.938599	Downregulated	FALSE	TRUE	FALSE	FALSE
FAM171B	0.923914	0.970296	0.30117	Not DE	FALSE	FALSE	FALSE	FALSE
FAM199X	0.811049	0.914178	-0.567041	Not DE	FALSE	FALSE	FALSE	FALSE
FAM3C	0.248056	0.44127	-0.959358	Not DE	FALSE	FALSE	FALSE	FALSE
FAM49A	0.125382	0.274946	-0.39689	Not DE	FALSE	FALSE	FALSE	FALSE
FBLN1	0.00154972	0.009629	3.12553	Upregulated	FALSE	TRUE	FALSE	FALSE
FBXL16	0.0918038	0.220245	-0.0619277	Not DE	FALSE	FALSE	FALSE	FALSE
FBXO2	0.0479232	0.137832	0.0193653	Not DE	FALSE	FALSE	FALSE	FALSE
FBXW7	0.835251	0.92845	1.20082	Not DE	FALSE	FALSE	FALSE	FALSE
FCER1G	0.189593	0.363192	3.90689	Not DE	FALSE	FALSE	FALSE	FALSE
FCGBP	0.165836	0.330409	3.63559	Not DE	FALSE	FALSE	FALSE	FALSE
FCGR3A	4.88611e-06	7.09843e-05	2.96347	Upregulated	FALSE	TRUE	FALSE	FALSE
FCGRT	0.421341	0.633222	3.83289	Not DE	FALSE	FALSE	FALSE	FALSE
FEZ1	2.72846e-05	0.000310214	-1.078	Downregulated	FALSE	TRUE	FALSE	FALSE
FGF1	0.364472	0.579538	0.95109	Not DE	FALSE	FALSE	FALSE	FALSE
FH	1	1	2.20163	Not DE	FALSE	FALSE	FALSE	FALSE
FIS1	0.510722	0.698994	0.559427	Not DE	FALSE	FALSE	FALSE	FALSE
FKBP8	0.782461	0.903084	0.447459	Not DE	FALSE	FALSE	FALSE	FALSE
FLOT1	0.991927	1	0.419903	Not DE	FALSE	FALSE	FALSE	FALSE
FLOT2	0.963267	0.985887	0.311944	Not DE	FALSE	FALSE	FALSE	FALSE
FMNL2	0.0237428	0.0808956	-0.63743	Not DE	FALSE	FALSE	FALSE	FALSE
FN1	3.27908e-10	2.0176e-08	4.85415	Upregulated	FALSE	TRUE	FALSE	FALSE
FSTL1	1.99071e-06	3.38309e-05	2.88452	Upregulated	FALSE	TRUE	FALSE	FALSE
FTH1	2.60614e-14	4.54337e-12	2.3827	Upregulated	TRUE	TRUE	TRUE	TRUE
FTL	2.22383e-17	1.16306e-14	4.3157	Upregulated	FALSE	TRUE	TRUE	TRUE
FXYD1	0.417706	0.629568	-1.49476	Not DE	FALSE	FALSE	FALSE	FALSE
FXYD5	0.0807471	0.204122	2.05889	Not DE	FALSE	FALSE	FALSE	FALSE
FXYD6	0.159055	0.323679	0.422233	Not DE	TRUE	FALSE	TRUE	FALSE
G3BP2	0.328843	0.541685	-0.0482552	Not DE	FALSE	FALSE	FALSE	FALSE
GABARAP	5.24578e-06	7.49699e-05	1	Upregulated	FALSE	TRUE	FALSE	FALSE
GABARAPL2	0.116716	0.262547	0.557482	Not DE	FALSE	FALSE	FALSE	FALSE
GABBR1	0.562273	0.737939	0.392317	Not DE	TRUE	FALSE	FALSE	FALSE
GABBR2	0.0837657	0.209114	-1.26589	Not DE	FALSE	FALSE	FALSE	FALSE
GABRA1	0.108699	0.249339	-0.945552	Not DE	FALSE	FALSE	FALSE	FALSE
GABRB2	0.00612425	0.0302168	-1.66879	Downregulated	FALSE	TRUE	FALSE	FALSE
GABRB3	0.186046	0.357728	0.130397	Not DE	FALSE	FALSE	FALSE	FALSE
GADD45GIP1	0.104369	0.242063	0.671377	Not DE	FALSE	FALSE	FALSE	FALSE
GALNT2	2.10196e-05	0.000244294	2.5325	Upregulated	FALSE	TRUE	FALSE	FALSE
GAP43	0.338241	0.550233	0.787151	Not DE	FALSE	FALSE	TRUE	FALSE
GAS7	0.00759304	0.0349882	-0.618129	Downregulated	FALSE	TRUE	FALSE	FALSE
GATM	9.06462e-05	0.000869871	1.46248	Upregulated	FALSE	TRUE	TRUE	FALSE
GDA	0.614024	0.781552	1.21057	Not DE	FALSE	FALSE	FALSE	FALSE
GDAP1	0.898601	0.956192	0.378512	Not DE	FALSE	FALSE	FALSE	FALSE
GDI1	0.933786	0.976741	0.318888	Not DE	FALSE	FALSE	FALSE	FALSE
GFAP	0.92326	0.970296	-0.432051	Not DE	FALSE	FALSE	FALSE	FALSE
GHITM	0.320099	0.531466	1.05889	Not DE	TRUE	FALSE	FALSE	FALSE
GJA1	0.35387	0.57092	-0.38529	Not DE	FALSE	FALSE	FALSE	FALSE
GLRX	4.24163e-06	6.622e-05	2.4021	Upregulated	FALSE	TRUE	FALSE	FALSE
GLS	0.484323	0.675843	0.251539	Not DE	FALSE	FALSE	FALSE	FALSE
GLUD1	0.505903	0.696282	0.649093	Not DE	FALSE	FALSE	FALSE	FALSE
GLUL	0.00052272	0.00387777	1.0951	Upregulated	FALSE	TRUE	FALSE	FALSE
GNAI2	0.718598	0.855123	1.21573	Not DE	FALSE	FALSE	FALSE	FALSE
GNAI3	0.0304799	0.0995915	0.803603	Not DE	FALSE	FALSE	FALSE	FALSE
GNAO1	0.780854	0.903084	0.275278	Not DE	FALSE	FALSE	TRUE	FALSE
GNAQ	0.435595	0.646286	-0.0159415	Not DE	FALSE	FALSE	FALSE	FALSE
GNB1	0.270674	0.469527	0.273376	Not DE	FALSE	FALSE	FALSE	FALSE
GNB2	0.0820301	0.206258	1.09954	Not DE	FALSE	FALSE	FALSE	FALSE
GNB4	0.00041261	0.00317345	1.77761	Upregulated	FALSE	TRUE	FALSE	FALSE
GNB5	0.00079103	0.00566724	-1.82443	Downregulated	FALSE	TRUE	FALSE	FALSE
GNG10	8.49912e-05	0.000830849	2.62449	Upregulated	FALSE	TRUE	FALSE	FALSE
GNG3	0.00919716	0.039918	1.07595	Upregulated	FALSE	TRUE	FALSE	FALSE
GNS	0.00146868	0.00925446	1.54314	Upregulated	FALSE	TRUE	FALSE	FALSE
GOLM1	0.00620292	0.030319	1	Upregulated	FALSE	TRUE	FALSE	FALSE
GP1BB	0.714714	0.852111	-1.51937	Not DE	FALSE	FALSE	FALSE	FALSE
GPBP1	0.323053	0.534582	-0.906891	Not DE	FALSE	FALSE	FALSE	FALSE
GPM6A	0.418782	0.630283	0.682573	Not DE	TRUE	FALSE	TRUE	FALSE
GPM6B	0.626103	0.790321	0.295456	Not DE	FALSE	FALSE	TRUE	FALSE
GPNMB	2.97097e-07	6.47423e-06	3.25739	Upregulated	FALSE	TRUE	FALSE	FALSE
GPR162	0.272959	0.472708	-0.780687	Not DE	FALSE	FALSE	FALSE	FALSE
GPRC5B	0.18447	0.356554	-0.912943	Not DE	FALSE	FALSE	FALSE	FALSE
GPX4	0.614183	0.781552	0.311202	Not DE	FALSE	FALSE	FALSE	FALSE
GRAMD2B	0.189971	0.363192	-1.16993	Not DE	FALSE	FALSE	FALSE	FALSE
GRB2	0.784027	0.903084	0.556393	Not DE	FALSE	FALSE	FALSE	FALSE
GRIA2	0.457665	0.659391	-0.568284	Not DE	FALSE	FALSE	FALSE	FALSE
GRIN1	5.39119e-05	0.000563919	-0.900464	Downregulated	FALSE	TRUE	FALSE	FALSE
GRINA	0.465948	0.663911	-0.5025	Not DE	FALSE	FALSE	FALSE	FALSE
GRN	0.0752187	0.194268	3.51785	Not DE	FALSE	FALSE	FALSE	FALSE
GSN	0.414203	0.626093	1	Not DE	FALSE	FALSE	FALSE	FALSE
GSR	1.03381e-05	0.000128734	2.0156	Upregulated	FALSE	TRUE	FALSE	FALSE
GSTP1	0.989296	1	0.146841	Not DE	FALSE	FALSE	FALSE	FALSE
GUK1	0.512754	0.700017	0.748461	Not DE	FALSE	FALSE	TRUE	FALSE
H1F0	0.815425	0.917134	-0.321928	Not DE	FALSE	FALSE	FALSE	FALSE
H3F3A	0.00285188	0.0162123	0.736966	Upregulated	FALSE	TRUE	FALSE	FALSE
HABP4	0.817288	0.917203	1.11548	Not DE	FALSE	FALSE	FALSE	FALSE
HCLS1	0.0840482	0.20932	2.86507	Not DE	FALSE	FALSE	FALSE	FALSE
HDGFL3	0.735183	0.869911	-0.756074	Not DE	FALSE	FALSE	FALSE	FALSE
HEPACAM	0.940402	0.976991	-1.22239	Not DE	FALSE	FALSE	FALSE	FALSE
HIGD2A	0.331102	0.541992	0.960472	Not DE	FALSE	FALSE	FALSE	FALSE
HIPK2	0.715252	0.852111	-1.33842	Not DE	FALSE	FALSE	TRUE	FALSE
HIPK3	0.451703	0.655276	-0.804604	Not DE	FALSE	FALSE	FALSE	TRUE
HIST1H1C	0.778884	0.903084	-0.241008	Not DE	FALSE	FALSE	FALSE	FALSE
HK1	0.88615	0.950417	0.816288	Not DE	FALSE	FALSE	TRUE	FALSE
HMOX1	2.23437e-16	7.7905e-14	7.08215	Upregulated	FALSE	TRUE	FALSE	FALSE
HNRNPA2B1	0.202684	0.378904	-0.200025	Not DE	FALSE	FALSE	FALSE	FALSE
HNRNPA3	0.00642003	0.0310647	1.04244	Upregulated	FALSE	TRUE	FALSE	FALSE
HNRNPDL	0.00843922	0.037724	-1.22239	Downregulated	FALSE	TRUE	FALSE	FALSE
HNRNPH3	0.991413	1	0.741688	Not DE	FALSE	FALSE	FALSE	FALSE
HNRNPUL2	0.00216607	0.0128006	-0.674905	Downregulated	FALSE	TRUE	FALSE	FALSE
HPCA	0.359839	0.575522	0.346803	Not DE	FALSE	FALSE	FALSE	FALSE
HPCAL4	0.496493	0.686946	0.584963	Not DE	TRUE	FALSE	TRUE	FALSE
HS6ST1	0.475003	0.669614	-1.25939	Not DE	FALSE	FALSE	FALSE	FALSE
HSD17B4	0.167048	0.330933	1.72247	Not DE	FALSE	FALSE	FALSE	FALSE
HSP90AA1	0.637595	0.796848	-0.317427	Not DE	FALSE	FALSE	FALSE	FALSE
HSP90AB1	0.776771	0.903084	0.213707	Not DE	FALSE	FALSE	FALSE	FALSE
HSPA8	0.565695	0.739647	-0.310568	Not DE	FALSE	FALSE	FALSE	FALSE
HSPB1	0.80624	0.913291	-0.312468	Not DE	FALSE	FALSE	FALSE	FALSE
HSPB8	0.468677	0.664276	1.18286	Not DE	FALSE	FALSE	FALSE	FALSE
HSPE1	0.601143	0.771528	-0.39486	Not DE	FALSE	FALSE	FALSE	TRUE
HSPH1	0.972928	0.989963	1.16993	Not DE	FALSE	FALSE	FALSE	FALSE
HTRA1	0.80704	0.913291	0.961526	Not DE	FALSE	FALSE	FALSE	FALSE
ID3	0.886813	0.950417	0.838719	Not DE	FALSE	FALSE	FALSE	FALSE
ID4	0.0577731	0.159869	-1.77761	Not DE	FALSE	FALSE	FALSE	FALSE
IDS	0.465166	0.663911	0.0443941	Not DE	FALSE	FALSE	FALSE	FALSE
IFI16	0.142962	0.300013	3.16993	Not DE	FALSE	FALSE	FALSE	FALSE
IFI6	4.47217e-08	1.19946e-06	2.40663	Upregulated	FALSE	TRUE	TRUE	FALSE
IFITM3	0.686467	0.832034	1.02975	Not DE	FALSE	FALSE	FALSE	FALSE
IGFBP7	6.39369e-07	1.28611e-05	2.26589	Upregulated	FALSE	TRUE	TRUE	FALSE
IQSEC1	0.0335587	0.10457	-0.631355	Not DE	FALSE	FALSE	FALSE	FALSE
ISCU	0.356813	0.571557	-0.222392	Not DE	FALSE	FALSE	FALSE	FALSE
ITGAV	5.94212e-05	0.000609358	2.3468	Upregulated	FALSE	TRUE	FALSE	FALSE
ITGB8	0.514414	0.700017	0.415037	Not DE	FALSE	FALSE	FALSE	FALSE
ITM2A	0.807642	0.913291	1.31487	Not DE	FALSE	FALSE	FALSE	FALSE
ITM2B	0.456462	0.658564	-0.351472	Not DE	FALSE	FALSE	FALSE	FALSE
ITM2C	0.954063	0.982234	0.322741	Not DE	FALSE	FALSE	FALSE	FALSE
ITPKB	0.40969	0.622872	0.504043	Not DE	FALSE	FALSE	FALSE	FALSE
ITPR2	0.230862	0.415632	2.05889	Not DE	FALSE	FALSE	FALSE	FALSE
JPH4	1.25264e-06	2.27911e-05	-1.37197	Downregulated	FALSE	TRUE	FALSE	TRUE
JUN	8.28726e-05	0.000817781	1.14608	Upregulated	FALSE	TRUE	FALSE	FALSE
JUND	0.190624	0.363192	-0.305808	Not DE	FALSE	FALSE	FALSE	FALSE
KALRN	0.00871532	0.0385657	1.03747	Upregulated	FALSE	TRUE	FALSE	FALSE
KCNA2	0.166541	0.330554	-2.76081	Not DE	FALSE	FALSE	FALSE	FALSE
KCNAB2	0.454236	0.656258	0.275634	Not DE	FALSE	FALSE	FALSE	FALSE
KCTD12	0.767209	0.899664	1.81323	Not DE	FALSE	FALSE	FALSE	FALSE
KIF1A	1	1	0.526069	Not DE	FALSE	FALSE	FALSE	FALSE
KIF1B	0.826682	0.921865	0.510962	Not DE	FALSE	FALSE	TRUE	FALSE
KIF21A	0.234532	0.42079	-0.356935	Not DE	FALSE	FALSE	FALSE	FALSE
KIF3C	0.0205413	0.0735829	-0.4975	Not DE	FALSE	FALSE	FALSE	FALSE
KIF5A	0.002384	0.0138537	-1.19014	Downregulated	FALSE	TRUE	FALSE	FALSE
KIF5B	0.0136585	0.0537099	-1.05364	Not DE	FALSE	FALSE	FALSE	FALSE
KIF5C	0.0130538	0.0523152	-0.0647057	Not DE	TRUE	FALSE	TRUE	FALSE
KLC1	0.618231	0.784243	1.58496	Not DE	FALSE	FALSE	FALSE	FALSE
KLHL2	0.563805	0.738097	0.912537	Not DE	FALSE	FALSE	FALSE	TRUE
KLHL24	0.842146	0.929204	-0.398549	Not DE	FALSE	FALSE	FALSE	FALSE
KMT2C	0.123852	0.27331	-0.616671	Not DE	FALSE	FALSE	FALSE	FALSE
LAMP1	2.99521e-05	0.000336881	1.94536	Upregulated	FALSE	TRUE	FALSE	FALSE
LAMTOR1	0.0172173	0.0642307	0.584963	Not DE	FALSE	FALSE	FALSE	FALSE
LAMTOR4	0.941089	0.976991	0.235378	Not DE	FALSE	FALSE	FALSE	FALSE
LAP3	4.62288e-06	6.90791e-05	3.32193	Upregulated	FALSE	TRUE	FALSE	FALSE
LAPTM5	3.62448e-08	1.02465e-06	4.06609	Upregulated	FALSE	TRUE	FALSE	FALSE
LCP1	0.851353	0.930132	2.83872	Not DE	FALSE	FALSE	FALSE	FALSE
LENG8	0.461285	0.66278	-0.817136	Not DE	FALSE	FALSE	FALSE	FALSE
LGALS1	2.09759e-15	4.38817e-13	2.6105	Upregulated	FALSE	TRUE	FALSE	FALSE
LGALS3	0.447681	0.655276	2.54649	Not DE	FALSE	FALSE	FALSE	FALSE
LGALS3BP	0.0219196	0.0761725	1.7866	Not DE	FALSE	FALSE	FALSE	FALSE
LGMN	1.86871e-13	1.95467e-11	4.45943	Upregulated	FALSE	TRUE	FALSE	FALSE
LHFPL2	2.21873e-06	3.6838e-05	2.82597	Upregulated	FALSE	TRUE	FALSE	FALSE
LIFR	0.0774281	0.198205	-0.962525	Not DE	FALSE	FALSE	FALSE	TRUE
LIMK1	0.511215	0.698994	-1.22239	Not DE	FALSE	FALSE	FALSE	FALSE
LIPA	4.98507e-07	1.02243e-05	2.62449	Upregulated	FALSE	TRUE	FALSE	FALSE
LITAF	0.170911	0.337944	3.25481	Not DE	FALSE	FALSE	FALSE	FALSE
LMAN1	0.00204291	0.0121414	1.47393	Upregulated	FALSE	TRUE	FALSE	FALSE
LMNA	0.164784	0.329898	0.857042	Not DE	FALSE	FALSE	FALSE	FALSE
LMO2	2.68056e-05	0.000308117	1.24393	Upregulated	FALSE	TRUE	FALSE	FALSE
LMO3	0.212634	0.390799	-0.110644	Not DE	FALSE	FALSE	FALSE	FALSE
LMO4	0.151731	0.315192	-1.12199	Not DE	FALSE	FALSE	FALSE	FALSE
LPAR1	0.916504	0.966394	-0.917538	Not DE	FALSE	FALSE	FALSE	FALSE
LRIG1	0.213073	0.390799	0.465664	Not DE	FALSE	FALSE	FALSE	FALSE
LRP1	0.45293	0.655276	0.616671	Not DE	FALSE	FALSE	FALSE	FALSE
LRP4	0.00037936	0.00298353	-2	Downregulated	TRUE	TRUE	TRUE	FALSE
LRPAP1	0.479798	0.673649	-0.0931094	Not DE	FALSE	FALSE	FALSE	FALSE
LRRC4B	1.22919e-05	0.000149504	-1.67807	Downregulated	FALSE	TRUE	TRUE	TRUE
LSAMP	0.0247183	0.0836744	-0.722466	Not DE	FALSE	FALSE	FALSE	FALSE
LTA4H	0.00174751	0.010666	1.71621	Upregulated	FALSE	TRUE	FALSE	FALSE
LYZ	0.000922655	0.00639137	2.82375	Upregulated	FALSE	TRUE	FALSE	FALSE
M6PR	1.6732e-05	0.000198882	1.82597	Upregulated	FALSE	TRUE	FALSE	FALSE
MACF1	0.0321322	0.10247	-0.971431	Not DE	FALSE	FALSE	FALSE	FALSE
MAGED2	0.637631	0.796848	0.302563	Not DE	FALSE	FALSE	FALSE	FALSE
MAN2A1	0.0807903	0.204122	-1.58496	Not DE	FALSE	FALSE	TRUE	FALSE
MAOB	0.0608899	0.166722	1.02857	Not DE	FALSE	FALSE	FALSE	FALSE
MAP1A	0.011161	0.0470742	-1.30039	Downregulated	FALSE	TRUE	FALSE	FALSE
MAP1B	0.00457471	0.0235722	0.714473	Upregulated	TRUE	TRUE	FALSE	FALSE
MAP2	0.105441	0.243468	-0.4397	Not DE	FALSE	FALSE	FALSE	FALSE
MAP2K1	0.784036	0.903084	0.334419	Not DE	FALSE	FALSE	TRUE	FALSE
MAP2K4	0.466515	0.663911	-0.0191088	Not DE	FALSE	FALSE	FALSE	FALSE
MAP3K10	0.00105987	0.00708728	-0.917538	Downregulated	FALSE	TRUE	FALSE	TRUE
MAP4	0.255994	0.452315	0.138279	Not DE	FALSE	FALSE	FALSE	FALSE
MAP4K4	0.799973	0.909505	-0.395929	Not DE	FALSE	FALSE	FALSE	FALSE
MAP7D1	0.319953	0.531466	-0.842899	Not DE	FALSE	FALSE	FALSE	FALSE
MAPK1	0.745659	0.880315	0.744441	Not DE	FALSE	FALSE	FALSE	FALSE
MAPK10	0.00885344	0.0387743	-0.805678	Downregulated	FALSE	TRUE	FALSE	FALSE
MAPK3	0.795746	0.907689	-0.0614005	Not DE	FALSE	FALSE	FALSE	FALSE
MAPK4	0.0218596	0.0761725	-0.284453	Not DE	FALSE	FALSE	FALSE	FALSE
MAPK8IP3	0.26037	0.456193	-0.479168	Not DE	FALSE	FALSE	FALSE	FALSE
MAPRE2	0.969477	0.989774	0.174679	Not DE	FALSE	FALSE	FALSE	FALSE
MAPRE3	0.637455	0.796848	0.0725125	Not DE	FALSE	FALSE	FALSE	FALSE
MAPT	0.134455	0.287607	-0.266939	Not DE	FALSE	FALSE	FALSE	FALSE
MARCKS	0.504506	0.695275	-0.257496	Not DE	FALSE	FALSE	FALSE	FALSE
MARCKSL1	0.859099	0.93121	0.192645	Not DE	FALSE	FALSE	FALSE	TRUE
MAT2A	0.0982408	0.231441	-0.129283	Not DE	FALSE	FALSE	FALSE	FALSE
MBP	0.0670389	0.180264	-2.40755	Not DE	FALSE	FALSE	FALSE	FALSE
MCF2L	0.000584205	0.004285	-1.41504	Downregulated	FALSE	TRUE	FALSE	FALSE
MCF2L2	0.000769711	0.00555253	-1.25376	Downregulated	FALSE	TRUE	TRUE	FALSE
MCL1	0.00118613	0.00770619	0.645083	Upregulated	TRUE	TRUE	TRUE	FALSE
MDH1	0.146296	0.306051	-0.380272	Not DE	FALSE	FALSE	FALSE	FALSE
MEF2A	0.0877045	0.214358	1.40808	Not DE	FALSE	FALSE	FALSE	FALSE
MEF2C	0.681798	0.828293	-0.896164	Not DE	FALSE	FALSE	FALSE	FALSE
METTL7A	0.920967	0.969146	-0.205114	Not DE	FALSE	FALSE	FALSE	FALSE
MGP	0.00415307	0.0218297	5.33985	Upregulated	FALSE	TRUE	FALSE	FALSE
MGST3	0.0152557	0.0586671	0.60514	Not DE	FALSE	FALSE	FALSE	FALSE
MINK1	0.841045	0.929204	-0.610053	Not DE	FALSE	FALSE	FALSE	FALSE
MLF2	0.0230882	0.0789225	-0.415037	Not DE	FALSE	FALSE	FALSE	FALSE
MLLT11	0.00790278	0.0359405	0.60514	Upregulated	FALSE	TRUE	FALSE	FALSE
MLLT6	0.948157	0.980981	-1.20645	Not DE	FALSE	FALSE	FALSE	TRUE
MOAP1	0.86865	0.937676	-0.843881	Not DE	FALSE	FALSE	FALSE	FALSE
MOBP	0.601134	0.771528	-2.02647	Not DE	FALSE	FALSE	FALSE	FALSE
MPP1	0.315287	0.525981	0.504792	Not DE	FALSE	FALSE	FALSE	FALSE
MPV17	0.474942	0.669614	0.532495	Not DE	FALSE	FALSE	FALSE	FALSE
MRAS	0.543481	0.71978	-1.28293	Not DE	FALSE	FALSE	FALSE	FALSE
MRFAP1L1	0.000106956	0.000998894	-0.774119	Downregulated	FALSE	TRUE	FALSE	FALSE
MSN	0.56303	0.738007	0.378512	Not DE	FALSE	FALSE	FALSE	FALSE
MSR1	0.474991	0.669614	2.93289	Not DE	FALSE	FALSE	FALSE	FALSE
MSRA	0.0464372	0.134552	-0.602665	Not DE	FALSE	FALSE	FALSE	FALSE
MT1F	0.771315	0.900893	-2.30256	Not DE	FALSE	FALSE	FALSE	FALSE
MT2A	1.02359e-06	1.94667e-05	1.16115	Upregulated	FALSE	TRUE	FALSE	FALSE
MT3	0.0393841	0.11872	0.371559	Not DE	TRUE	FALSE	TRUE	FALSE
MTCH1	0.581744	0.755905	0.392317	Not DE	FALSE	FALSE	FALSE	FALSE
MTSS2	0.0793172	0.201863	-1.36923	Not DE	FALSE	FALSE	FALSE	TRUE
MTURN	0.704647	0.847654	-1.16181	Not DE	FALSE	FALSE	FALSE	FALSE
MXI1	0.629804	0.791796	-2.51658	Not DE	FALSE	FALSE	TRUE	FALSE
MXRA7	0.281184	0.482162	0.307429	Not DE	FALSE	FALSE	FALSE	FALSE
MYH10	0.131404	0.283197	-0.69883	Not DE	FALSE	FALSE	FALSE	FALSE
MYL6	0.0293073	0.0966759	1.85207	Not DE	FALSE	FALSE	FALSE	FALSE
MYL6B	0.0685538	0.181998	-0.415037	Not DE	FALSE	FALSE	FALSE	FALSE
MYL9	3.04598e-05	0.000338946	3.2854	Upregulated	FALSE	TRUE	FALSE	FALSE
MYO5A	0.159447	0.323849	-0.431339	Not DE	FALSE	FALSE	FALSE	FALSE
N4BP2L2	0.929473	0.975047	-0.704544	Not DE	FALSE	FALSE	FALSE	FALSE
NAP1L5	0.0677462	0.181234	-0.981384	Not DE	FALSE	FALSE	FALSE	FALSE
NAPB	0.791207	0.907075	0.179448	Not DE	FALSE	FALSE	FALSE	TRUE
NAT8L	0.173462	0.342342	-1.90903	Not DE	FALSE	FALSE	TRUE	FALSE
NCAN	0.00988419	0.0423724	0.969626	Upregulated	FALSE	TRUE	TRUE	FALSE
NCBP2	0.398034	0.61227	0.612977	Not DE	FALSE	FALSE	FALSE	FALSE
NCDN	0.00157578	0.00969566	-1	Downregulated	FALSE	TRUE	FALSE	FALSE
NCKAP1	0.781712	0.903084	0.24257	Not DE	FALSE	FALSE	FALSE	FALSE
NCS1	0.0121116	0.0492948	-1.07962	Downregulated	FALSE	TRUE	FALSE	FALSE
NDFIP1	0.698035	0.844097	0.338323	Not DE	FALSE	FALSE	FALSE	FALSE
NDRG2	0.364086	0.579538	-0.986825	Not DE	FALSE	FALSE	FALSE	FALSE
NDRG4	0.264719	0.460568	0.337035	Not DE	TRUE	FALSE	TRUE	FALSE
NDUFA1	0.474537	0.669614	0.548437	Not DE	FALSE	FALSE	FALSE	FALSE
NDUFA2	0.811044	0.914178	0	Not DE	FALSE	FALSE	FALSE	FALSE
NDUFA3	0.158631	0.323447	0.811238	Not DE	FALSE	FALSE	FALSE	FALSE
NDUFA4	0.225156	0.407088	-0.339206	Not DE	FALSE	FALSE	FALSE	FALSE
NDUFAF8	0.451463	0.655276	0.685891	Not DE	FALSE	FALSE	TRUE	FALSE
NDUFB5	0.814241	0.916788	-0.169925	Not DE	FALSE	FALSE	FALSE	FALSE
NDUFB7	0.247016	0.440169	-0.176878	Not DE	FALSE	FALSE	FALSE	FALSE
NDUFB8	0.31479	0.525981	-0.159199	Not DE	FALSE	FALSE	FALSE	FALSE
NDUFB9	0.771575	0.900893	0.375509	Not DE	FALSE	FALSE	FALSE	FALSE
NDUFS5	0.998299	1	0.354665	Not DE	FALSE	FALSE	FALSE	FALSE
NDUFS6	0.106423	0.245195	0.980891	Not DE	FALSE	FALSE	FALSE	FALSE
NDUFV1	0.830748	0.925413	0.395929	Not DE	FALSE	FALSE	FALSE	FALSE
NEBL	0.0881515	0.214434	-0.517399	Not DE	TRUE	FALSE	TRUE	FALSE
NEFH	0.210355	0.389435	-1.43494	Not DE	FALSE	FALSE	FALSE	FALSE
NEFL	0.0735824	0.190986	-1.26024	Not DE	FALSE	FALSE	FALSE	FALSE
NEFM	0.202855	0.378904	-0.889442	Not DE	FALSE	FALSE	FALSE	FALSE
NEK6	0.0132469	0.0526627	1.79141	Not DE	FALSE	FALSE	FALSE	FALSE
NELL2	0.599733	0.771528	2.19794	Not DE	FALSE	FALSE	FALSE	FALSE
NES	0.00705812	0.0331067	1.12553	Upregulated	FALSE	TRUE	FALSE	FALSE
NFE2L1	0.531556	0.713078	-0.415037	Not DE	FALSE	FALSE	FALSE	FALSE
NFIX	0.011609	0.0479961	-0.75743	Downregulated	FALSE	TRUE	FALSE	FALSE
NGRN	0.0370226	0.112903	-1.10962	Not DE	FALSE	FALSE	FALSE	FALSE
NPC2	0.111977	0.254416	3.16993	Not DE	FALSE	FALSE	FALSE	FALSE
NPDC1	0.904207	0.960204	0.0614005	Not DE	FALSE	FALSE	FALSE	FALSE
NPEPPS	0.376368	0.589342	-0.917538	Not DE	FALSE	FALSE	FALSE	FALSE
NPL	8.75794e-05	0.000848223	3.16993	Upregulated	FALSE	TRUE	FALSE	FALSE
NPTN	0.21255	0.390799	0.902703	Not DE	TRUE	FALSE	FALSE	FALSE
NPTX1	0.110862	0.252641	1.12553	Not DE	FALSE	FALSE	FALSE	FALSE
NQO1	3.01341e-08	8.75563e-07	3.79998	Upregulated	FALSE	TRUE	TRUE	FALSE
NRCAM	0.0642173	0.173205	0.516483	Not DE	FALSE	FALSE	FALSE	FALSE
NRGN	0.0125167	0.0507459	-0.578096	Not DE	TRUE	FALSE	FALSE	FALSE
NRN1	0.858935	0.93121	0.710493	Not DE	FALSE	FALSE	FALSE	FALSE
NRP1	2.16933e-07	4.93287e-06	3.07039	Upregulated	FALSE	TRUE	FALSE	FALSE
NRXN1	0.113463	0.256334	-0.401363	Not DE	FALSE	FALSE	FALSE	FALSE
NSF	0.575501	0.748723	-0.216656	Not DE	FALSE	FALSE	FALSE	FALSE
NSG2	0.570915	0.743683	1.36257	Not DE	FALSE	FALSE	FALSE	FALSE
NSMF	0.544178	0.71978	0.180572	Not DE	FALSE	FALSE	FALSE	FALSE
NTRK2	0.000909944	0.00634534	-0.894728	Downregulated	FALSE	TRUE	FALSE	FALSE
NTRK3	0.00364783	0.0199771	-1.33258	Downregulated	FALSE	TRUE	FALSE	FALSE
NUCB1	0.0508818	0.144234	0.308122	Not DE	FALSE	FALSE	FALSE	FALSE
NUCKS1	0.29088	0.495441	-0.450661	Not DE	FALSE	FALSE	FALSE	FALSE
NUDC	0.0866103	0.213163	-0.813587	Not DE	FALSE	FALSE	FALSE	TRUE
NUDT3	0.0523534	0.147606	-1.0533	Not DE	FALSE	FALSE	FALSE	FALSE
NUPR1	0.424098	0.63554	-0.39486	Not DE	FALSE	FALSE	TRUE	TRUE
OAZ1	0.0024367	0.0140817	0.591983	Upregulated	FALSE	TRUE	FALSE	FALSE
OAZ2	0.445336	0.653327	0.455679	Not DE	FALSE	FALSE	FALSE	FALSE
OCIAD1	0.618695	0.784243	-1.03653	Not DE	FALSE	FALSE	FALSE	FALSE
OGA	0.249424	0.44295	-0.327575	Not DE	FALSE	FALSE	FALSE	FALSE
OGFRL1	0.0529643	0.148927	0.182864	Not DE	FALSE	FALSE	FALSE	FALSE
OLFM1	0.0417693	0.124831	-0.511406	Not DE	FALSE	FALSE	TRUE	FALSE
OPTN	0.265069	0.460568	-0.269698	Not DE	FALSE	FALSE	FALSE	FALSE
OS9	0.450321	0.655276	0.40439	Not DE	FALSE	FALSE	FALSE	FALSE
PACSIN1	0.050229	0.142873	-0.817136	Not DE	FALSE	FALSE	FALSE	FALSE
PADI2	0.0454669	0.132107	0.956931	Not DE	FALSE	FALSE	FALSE	FALSE
PAFAH1B1	0.0439029	0.128729	-0.577309	Not DE	FALSE	FALSE	FALSE	FALSE
PAFAH1B2	0.064248	0.173205	-0.965235	Not DE	FALSE	FALSE	FALSE	FALSE
PALM	0.953017	0.982234	-1.68182	Not DE	FALSE	FALSE	FALSE	FALSE
PAM	0.64492	0.802381	0.860597	Not DE	FALSE	FALSE	FALSE	FALSE
PAQR6	0.869681	0.937821	-2.54432	Not DE	FALSE	FALSE	FALSE	FALSE
PBXIP1	0.24146	0.431626	-1.29956	Not DE	FALSE	FALSE	TRUE	TRUE
PCDH9	0.0939057	0.223239	0.10218	Not DE	FALSE	FALSE	FALSE	FALSE
PCLO	0.0375527	0.113856	-1.03653	Not DE	FALSE	FALSE	FALSE	FALSE
PCM1	0.0340654	0.105421	-1.18763	Not DE	FALSE	FALSE	TRUE	TRUE
PCMT1	0.479155	0.673649	-0.0695409	Not DE	FALSE	FALSE	FALSE	FALSE
PCSK1N	0.00367224	0.0200061	-0.249359	Not DE	FALSE	FALSE	FALSE	TRUE
PDE4D	0.00645686	0.0310647	-1.06413	Downregulated	FALSE	TRUE	FALSE	FALSE
PDHA1	0.210944	0.389836	-0.542149	Not DE	FALSE	FALSE	FALSE	FALSE
PDK4	0.647246	0.802414	-2.28951	Not DE	FALSE	FALSE	TRUE	FALSE
PDXK	0.092915	0.222291	-0.215729	Not DE	FALSE	FALSE	FALSE	FALSE
PDZD4	6.62007e-06	8.65574e-05	-1.79751	Downregulated	FALSE	TRUE	FALSE	TRUE
PEA15	1.85213e-06	3.22887e-05	1.0808	Upregulated	TRUE	TRUE	FALSE	FALSE
PEBP1	0.00661297	0.0314417	0.662642	Upregulated	TRUE	TRUE	TRUE	TRUE
PECAM1	0.0150081	0.0579279	1.23704	Not DE	FALSE	FALSE	FALSE	FALSE
PEG3	0.660843	0.814183	0.298081	Not DE	FALSE	FALSE	FALSE	FALSE
PFKFB3	0.535993	0.716942	1.80735	Not DE	FALSE	FALSE	FALSE	FALSE
PFKP	0.218936	0.398967	0.0588937	Not DE	FALSE	FALSE	FALSE	FALSE
PFN1	1.6757e-08	5.31146e-07	2.6695	Upregulated	FALSE	TRUE	FALSE	FALSE
PFN2	0.413353	0.625713	0.994353	Not DE	TRUE	FALSE	TRUE	TRUE
PGD	0.32695	0.539416	2.55897	Not DE	FALSE	FALSE	FALSE	FALSE
PGRMC1	0.116455	0.262526	1.04731	Not DE	FALSE	FALSE	FALSE	FALSE
PHACTR1	0.034692	0.106729	-0.239466	Not DE	FALSE	FALSE	FALSE	FALSE
PHGDH	0.668077	0.821161	-0.917538	Not DE	FALSE	FALSE	TRUE	FALSE
PI4KA	0.00403713	0.0214357	-0.519374	Not DE	FALSE	FALSE	FALSE	FALSE
PIK3R1	0.0930815	0.222291	0.947533	Not DE	FALSE	FALSE	FALSE	FALSE
PINK1	0.298561	0.506151	-0.440573	Not DE	FALSE	FALSE	FALSE	FALSE
PITHD1	0.0154336	0.059134	1.24616	Not DE	FALSE	FALSE	TRUE	FALSE
PITPNA	0.161336	0.326416	0.225067	Not DE	FALSE	FALSE	FALSE	FALSE
PJA2	0.902895	0.959784	0.156119	Not DE	FALSE	FALSE	FALSE	FALSE
PKM	0.260134	0.456193	0.567889	Not DE	FALSE	FALSE	FALSE	FALSE
PLAAT4	0.315281	0.525981	1.52838	Not DE	FALSE	FALSE	FALSE	FALSE
PLD3	0.20657	0.384471	1.88835	Not DE	FALSE	FALSE	FALSE	FALSE
PLEKHB1	0.0210061	0.0744826	-1.43741	Not DE	FALSE	FALSE	FALSE	FALSE
PLEKHB2	0.00155574	0.009629	1.47805	Upregulated	TRUE	TRUE	FALSE	FALSE
PLEKHO1	0.163429	0.329282	-0.0351894	Not DE	FALSE	FALSE	FALSE	FALSE
PLEKHO2	0.000115984	0.00105495	1.58496	Upregulated	FALSE	TRUE	FALSE	FALSE
PLP1	0.780406	0.903084	0.398084	Not DE	FALSE	FALSE	FALSE	FALSE
PLPP3	0.920785	0.969146	-0.0588937	Not DE	FALSE	FALSE	FALSE	FALSE
PLTP	1.38505e-10	9.05474e-09	3.82018	Upregulated	FALSE	TRUE	FALSE	FALSE
PLXDC2	0.960233	0.983745	2.08246	Not DE	FALSE	FALSE	FALSE	FALSE
PLXND1	0.335218	0.546165	1.32971	Not DE	FALSE	FALSE	FALSE	FALSE
PMP2	6.16051e-06	8.2614e-05	0.994725	Upregulated	FALSE	TRUE	TRUE	TRUE
PNMA2	0.181989	0.35383	-0.180572	Not DE	TRUE	FALSE	FALSE	FALSE
PNRC1	0.905889	0.961014	-0.530515	Not DE	FALSE	FALSE	FALSE	FALSE
POLR2L	0.197915	0.372336	1.8365	Not DE	FALSE	FALSE	FALSE	FALSE
PON2	0.500088	0.691007	-0.400538	Not DE	FALSE	FALSE	FALSE	FALSE
PPFIBP1	3.48786e-05	0.000384032	-0.63743	Downregulated	FALSE	TRUE	TRUE	FALSE
PPIB	0.000301472	0.00243597	2.05889	Upregulated	FALSE	TRUE	FALSE	FALSE
PPM1A	0.0379526	0.114735	-1.02975	Not DE	FALSE	FALSE	FALSE	FALSE
PPM1B	0.0708983	0.186705	-0.302563	Not DE	FALSE	FALSE	FALSE	FALSE
PPP1R12A	0.00391505	0.0208936	-1.48113	Downregulated	FALSE	TRUE	FALSE	FALSE
PPP1R12B	0.0119068	0.0486954	-1.03953	Downregulated	FALSE	TRUE	FALSE	FALSE
PPP1R1B	0.0831234	0.208506	-1.98489	Not DE	FALSE	FALSE	FALSE	FALSE
PPP1R7	0.501015	0.691375	-0.326501	Not DE	FALSE	FALSE	FALSE	FALSE
PPP1R9B	0.704856	0.847654	-1.60618	Not DE	FALSE	FALSE	FALSE	TRUE
PPP2R2C	0.0439209	0.128729	-1.14439	Not DE	FALSE	FALSE	FALSE	FALSE
PPP3CA	0.103091	0.239629	-0.847997	Not DE	FALSE	FALSE	FALSE	FALSE
PPP3CB	0.450137	0.655276	-0.274439	Not DE	FALSE	FALSE	FALSE	FALSE
PPP3R1	0.012571	0.0507694	-1.1964	Not DE	FALSE	FALSE	FALSE	FALSE
PPT1	0.0439352	0.128729	1.07039	Not DE	FALSE	FALSE	FALSE	FALSE
PRDM2	0.000108133	0.00100094	-1.16506	Downregulated	FALSE	TRUE	FALSE	FALSE
PRDX2	0.0444847	0.129613	-0.0534393	Not DE	FALSE	FALSE	FALSE	FALSE
PRDX5	0.000508665	0.00380046	1.11548	Upregulated	FALSE	TRUE	FALSE	FALSE
PREPL	0.698934	0.844209	-0.105709	Not DE	FALSE	FALSE	FALSE	FALSE
PRKACA	0.392785	0.605979	0.601082	Not DE	FALSE	FALSE	FALSE	FALSE
PRKACB	0.0268194	0.0902028	0.169925	Not DE	FALSE	FALSE	FALSE	FALSE
PRKAR1A	0.375248	0.588936	0.734539	Not DE	TRUE	FALSE	FALSE	FALSE
PRKAR1B	0.0314567	0.100623	-0.943966	Not DE	FALSE	FALSE	FALSE	FALSE
PRKCA	0.0775006	0.198205	-0.334419	Not DE	FALSE	FALSE	FALSE	FALSE
PRKCB	0.0177335	0.0648905	-0.477322	Not DE	FALSE	FALSE	FALSE	FALSE
PRKCZ	0.0791914	0.201863	-0.564785	Not DE	FALSE	FALSE	FALSE	FALSE
PRNP	0.553858	0.728724	-0.374396	Not DE	FALSE	FALSE	FALSE	FALSE
PRXL2A	0.0871158	0.213904	-0.453173	Not DE	FALSE	FALSE	TRUE	FALSE
PSAP	1.56324e-12	1.36262e-10	2.26058	Upregulated	FALSE	TRUE	FALSE	FALSE
PSD	0.000146011	0.00126247	-0.835369	Downregulated	FALSE	TRUE	FALSE	TRUE
PSD3	0.195816	0.369717	-0.496567	Not DE	FALSE	FALSE	FALSE	FALSE
PSMA7	0.462653	0.663834	0.584963	Not DE	FALSE	FALSE	FALSE	FALSE
PSMC3	0.000207531	0.00177932	1.9386	Upregulated	FALSE	TRUE	FALSE	FALSE
PSMC5	0.388109	0.600859	-0.0395284	Not DE	FALSE	FALSE	FALSE	FALSE
PSMD13	0.0283298	0.094073	1.35364	Not DE	FALSE	FALSE	FALSE	FALSE
PSME1	3.84756e-05	0.000419223	1.77761	Upregulated	FALSE	TRUE	FALSE	FALSE
PTGDS	0.00487055	0.0249735	0.427421	Not DE	FALSE	FALSE	FALSE	FALSE
PTK2B	0.0336904	0.10457	-0.0749621	Not DE	FALSE	FALSE	FALSE	FALSE
PTN	0.628712	0.791376	0.656046	Not DE	TRUE	FALSE	TRUE	TRUE
PTPRN	1.79024e-05	0.000210403	1.66742	Upregulated	TRUE	TRUE	TRUE	TRUE
PTPRS	0.00873813	0.0385657	-0.63743	Downregulated	FALSE	TRUE	FALSE	FALSE
PTPRZ1	0.00571714	0.0284768	1.2854	Upregulated	FALSE	TRUE	FALSE	FALSE
PTTG1IP	0.721112	0.85714	-0.251539	Not DE	FALSE	FALSE	FALSE	FALSE
PYGL	1	1	2.96347	Not DE	FALSE	FALSE	FALSE	FALSE
QDPR	0.164949	0.329898	-0.294743	Not DE	FALSE	FALSE	FALSE	FALSE
QKI	0.141126	0.298218	0.90458	Not DE	FALSE	FALSE	FALSE	FALSE
RAB10	0.892289	0.953355	0.231326	Not DE	FALSE	FALSE	FALSE	FALSE
RAB11B	0.164011	0.329282	-0.415037	Not DE	FALSE	FALSE	FALSE	FALSE
RAB11FIP4	0.0959607	0.227607	-0.748461	Not DE	FALSE	FALSE	FALSE	FALSE
RAB13	0.011291	0.0472417	0.968291	Upregulated	FALSE	TRUE	FALSE	FALSE
RAB14	0.97842	0.993618	0.23349	Not DE	TRUE	FALSE	FALSE	FALSE
RAB2A	0.659027	0.813185	0.493815	Not DE	FALSE	FALSE	FALSE	FALSE
RAB3A	0.702631	0.847654	0.374066	Not DE	TRUE	FALSE	FALSE	FALSE
RAB3GAP1	0.837035	0.928461	0.710493	Not DE	FALSE	FALSE	FALSE	FALSE
RAB5B	0.138799	0.293894	-0.336428	Not DE	FALSE	FALSE	FALSE	FALSE
RAB5C	0.000277091	0.00226436	1.31703	Upregulated	FALSE	TRUE	FALSE	FALSE
RAB6A	0.365393	0.579538	-1.0555	Not DE	FALSE	FALSE	FALSE	FALSE
RAB6B	0.00442489	0.0230052	-0.537028	Not DE	FALSE	FALSE	FALSE	FALSE
RAB7A	0.692933	0.838899	0.534336	Not DE	FALSE	FALSE	FALSE	FALSE
RABEP1	0.415788	0.627582	-0.600904	Not DE	FALSE	FALSE	FALSE	FALSE
RABGAP1L	0.893446	0.953617	0.500074	Not DE	FALSE	FALSE	TRUE	FALSE
RABL6	0.00290197	0.0164079	-0.471621	Not DE	FALSE	FALSE	FALSE	TRUE
RAC1	0.823834	0.91967	0.0313642	Not DE	FALSE	FALSE	FALSE	TRUE
RACK1	0.040886	0.122541	1.82597	Not DE	FALSE	FALSE	FALSE	FALSE
RAD23A	0.000858726	0.00602837	2.07039	Upregulated	FALSE	TRUE	FALSE	FALSE
RAMP1	0.75627	0.88883	-1.26919	Not DE	FALSE	FALSE	FALSE	FALSE
RANBP9	0.0938339	0.223239	-0.350907	Not DE	FALSE	FALSE	FALSE	FALSE
RAP2A	0.0610465	0.166722	-0.825321	Not DE	FALSE	FALSE	FALSE	FALSE
RAPGEF2	0.0814817	0.205373	-0.943416	Not DE	FALSE	FALSE	FALSE	FALSE
RAPGEF4	0.953401	0.982234	1	Not DE	FALSE	FALSE	FALSE	FALSE
RASD1	5.62796e-06	7.80405e-05	-2.20511	Downregulated	FALSE	TRUE	FALSE	FALSE
RB1CC1	0.205375	0.382927	1.1375	Not DE	FALSE	FALSE	FALSE	FALSE
RBM17	0.848309	0.930132	-0.797507	Not DE	FALSE	FALSE	TRUE	FALSE
RBM33	0.0846602	0.209845	-0.709221	Not DE	FALSE	FALSE	FALSE	FALSE
RCAN2	0.647455	0.802414	0.473931	Not DE	FALSE	FALSE	FALSE	FALSE
REEP2	0.00113997	0.00749943	-1.19465	Downregulated	FALSE	TRUE	FALSE	FALSE
REEP5	0.508337	0.697323	0.505235	Not DE	TRUE	FALSE	TRUE	FALSE
RERE	5.3038e-06	7.49699e-05	-1.65605	Downregulated	FALSE	TRUE	FALSE	FALSE
REXO2	0.179834	0.352259	0.736966	Not DE	FALSE	FALSE	FALSE	FALSE
RGCC	0.258156	0.454599	-0.817136	Not DE	TRUE	FALSE	FALSE	FALSE
RGS1	0.677171	0.827005	2.32193	Not DE	FALSE	FALSE	FALSE	FALSE
RGS4	0.0699166	0.184679	-0.86821	Not DE	FALSE	FALSE	FALSE	FALSE
RGS5	0.957036	0.98336	-0.128733	Not DE	FALSE	FALSE	FALSE	FALSE
RHOA	4.32852e-06	6.65829e-05	1.0461	Upregulated	FALSE	TRUE	FALSE	FALSE
RHOB	0.570632	0.743683	-0.0466501	Not DE	FALSE	FALSE	FALSE	FALSE
RHOC	0.0226967	0.0778385	0.494765	Not DE	FALSE	FALSE	FALSE	FALSE
RIMS3	0.970986	0.989809	-2.04439	Not DE	FALSE	FALSE	FALSE	FALSE
RMND5A	0.213333	0.390799	-0.945552	Not DE	FALSE	FALSE	FALSE	FALSE
RNASE1	2.59475e-07	5.7747e-06	2.4361	Upregulated	FALSE	TRUE	FALSE	FALSE
RNASEK	0.011279	0.0472417	1.08246	Upregulated	FALSE	TRUE	FALSE	FALSE
RNF11	0.108493	0.249339	-0.945552	Not DE	FALSE	FALSE	FALSE	FALSE
RNF141	0.0173169	0.0642307	1.03242	Not DE	FALSE	FALSE	FALSE	FALSE
RNF187	0.306239	0.515193	-0.870489	Not DE	FALSE	FALSE	FALSE	FALSE
RNF19A	0.365389	0.579538	-0.436099	Not DE	FALSE	FALSE	TRUE	FALSE
RNF40	0.444268	0.652675	-0.695145	Not DE	FALSE	FALSE	FALSE	FALSE
RNF7	0.020973	0.0744826	0.61193	Not DE	FALSE	FALSE	FALSE	FALSE
RPRD1A	0.46003	0.661886	-0.797507	Not DE	FALSE	FALSE	FALSE	FALSE
RTN1	0.371389	0.585049	-0.0844503	Not DE	FALSE	FALSE	FALSE	FALSE
RTN3	0.800816	0.909505	0.0804899	Not DE	FALSE	FALSE	FALSE	FALSE
RTN4	0.0976967	0.231201	-0.297681	Not DE	FALSE	FALSE	FALSE	FALSE
RUNDC3A	0.0745525	0.193025	-0.616671	Not DE	FALSE	FALSE	FALSE	FALSE
S100A1	0.857948	0.93121	-0.429988	Not DE	FALSE	FALSE	FALSE	FALSE
S100A10	0.411095	0.6241	4	Not DE	FALSE	FALSE	FALSE	FALSE
S100A13	0.538309	0.718204	1.23349	Not DE	FALSE	FALSE	FALSE	FALSE
S100A16	0.388008	0.600859	1.63743	Not DE	FALSE	FALSE	FALSE	FALSE
S100A6	5.01644e-10	2.76168e-08	2.00626	Upregulated	FALSE	TRUE	FALSE	FALSE
S100A8	0.0756881	0.194999	2.03477	Not DE	FALSE	FALSE	FALSE	FALSE
S100A9	8.74803e-07	1.69453e-05	2.48146	Upregulated	FALSE	TRUE	FALSE	FALSE
S100B	0.090329	0.217205	0.713696	Not DE	FALSE	FALSE	FALSE	FALSE
SAFB	0.333131	0.54446	-0.311202	Not DE	FALSE	FALSE	FALSE	FALSE
SAMHD1	0.00549172	0.0274849	0.906891	Upregulated	FALSE	TRUE	FALSE	FALSE
SAP18	0.354778	0.57092	-0.697971	Not DE	FALSE	FALSE	FALSE	FALSE
SARAF	0.915089	0.965876	-0.270648	Not DE	FALSE	FALSE	FALSE	FALSE
SAT1	1.32704e-08	4.33777e-07	1.72935	Upregulated	FALSE	TRUE	FALSE	FALSE
SCAMP5	0.676539	0.827005	-0.917538	Not DE	FALSE	FALSE	FALSE	FALSE
SCARA3	0.194816	0.368495	0.436099	Not DE	FALSE	FALSE	FALSE	FALSE
SCD	0.0308601	0.0995915	0.678072	Not DE	FALSE	FALSE	FALSE	FALSE
SCG3	0.00122598	0.0078673	-0.908078	Downregulated	FALSE	TRUE	TRUE	FALSE
SCN1A	0.544338	0.71978	-2.2076	Not DE	FALSE	FALSE	FALSE	FALSE
SCN1B	0.0881113	0.214434	-2.10375	Not DE	FALSE	FALSE	FALSE	FALSE
SCN3B	0.672972	0.825238	1.20945	Not DE	FALSE	FALSE	FALSE	FALSE
SCRN1	0.0680706	0.181637	-0.614346	Not DE	FALSE	FALSE	FALSE	FALSE
SDC3	0.60683	0.776921	0	Not DE	FALSE	FALSE	FALSE	FALSE
SEC11A	0.00181597	0.0109798	1.64909	Upregulated	FALSE	TRUE	FALSE	FALSE
SEC11C	0.193339	0.367028	0.720618	Not DE	FALSE	FALSE	FALSE	FALSE
SEC14L1	0.613132	0.781552	-0.511899	Not DE	TRUE	FALSE	FALSE	TRUE
SEC62	0.644284	0.802381	-0.198226	Not DE	FALSE	FALSE	FALSE	FALSE
SECISBP2L	0.0576518	0.159869	-1.18057	Not DE	FALSE	FALSE	FALSE	FALSE
SELENOP	0.126256	0.276283	0.804276	Not DE	FALSE	FALSE	FALSE	FALSE
SELENOW	0.495724	0.686946	0.459136	Not DE	FALSE	FALSE	FALSE	FALSE
SEMA6B	0.484591	0.675843	-1.09954	Not DE	FALSE	FALSE	FALSE	FALSE
SENP6	0.0309364	0.0995915	-1.69302	Not DE	FALSE	FALSE	FALSE	FALSE
SEPTIN11	0.836137	0.92845	-0.0430687	Not DE	FALSE	FALSE	TRUE	FALSE
SEPTIN3	0.0845974	0.209845	-0.886343	Not DE	FALSE	FALSE	FALSE	FALSE
SEPTIN4	0.522795	0.704765	-1.51457	Not DE	FALSE	FALSE	FALSE	FALSE
SEPTIN5	0.00381608	0.0205679	-0.927488	Downregulated	FALSE	TRUE	FALSE	TRUE
SEPTIN8	0.00424263	0.0221889	-0.852443	Downregulated	FALSE	TRUE	FALSE	FALSE
SERF2	2.28055e-09	9.17484e-08	2.59904	Upregulated	FALSE	TRUE	FALSE	FALSE
SERINC1	0.217096	0.396997	-0.214924	Not DE	FALSE	FALSE	FALSE	FALSE
SERPINA3	0.605136	0.775702	2.71741	Not DE	FALSE	FALSE	TRUE	FALSE
SERPINB1	0.323509	0.534582	2.02106	Not DE	FALSE	FALSE	FALSE	FALSE
SERPINB6	0.649315	0.803768	0.893085	Not DE	FALSE	FALSE	FALSE	FALSE
SERPINE2	0.0542984	0.152268	1.18442	Not DE	FALSE	FALSE	FALSE	FALSE
SERPINH1	0.678365	0.827005	1	Not DE	FALSE	FALSE	FALSE	FALSE
SERPINI1	0.330493	0.541925	-0.512648	Not DE	FALSE	FALSE	FALSE	FALSE
SESN3	0.101117	0.23609	-0.544321	Not DE	FALSE	FALSE	FALSE	FALSE
SETD3	0.940143	0.976991	0.509674	Not DE	FALSE	FALSE	FALSE	FALSE
SGK1	0.531289	0.713078	1.62936	Not DE	FALSE	FALSE	FALSE	FALSE
SH3BGRL3	1.72573e-07	4.01136e-06	2.31615	Upregulated	FALSE	TRUE	FALSE	FALSE
SH3GL2	0.124381	0.2739	0.402759	Not DE	FALSE	FALSE	FALSE	FALSE
SHTN1	0.946392	0.980125	-0.271302	Not DE	FALSE	FALSE	FALSE	FALSE
SIK3	0.507218	0.697175	-0.50696	Not DE	FALSE	FALSE	FALSE	FALSE
SIRPA	0.00126949	0.00809684	-0.736966	Downregulated	FALSE	TRUE	FALSE	FALSE
SLA	0.433026	0.644567	2.40808	Not DE	FALSE	FALSE	FALSE	FALSE
SLAIN1	0.330543	0.541925	-0.797507	Not DE	FALSE	FALSE	FALSE	FALSE
SLC11A1	0.847251	0.930132	3.10852	Not DE	FALSE	FALSE	FALSE	FALSE
SLC16A1	0.818031	0.917203	-1.92283	Not DE	FALSE	FALSE	FALSE	FALSE
SLC17A7	0.771702	0.900893	1.89308	Not DE	FALSE	FALSE	FALSE	FALSE
SLC1A2	4.65468e-08	1.2172e-06	-0.765535	Downregulated	TRUE	TRUE	TRUE	TRUE
SLC1A3	6.57923e-06	8.65574e-05	0.93221	Upregulated	FALSE	TRUE	TRUE	FALSE
SLC22A17	0.613884	0.781552	0.807355	Not DE	FALSE	FALSE	FALSE	FALSE
SLC25A23	0.740409	0.875105	0.0374747	Not DE	FALSE	FALSE	FALSE	FALSE
SLC25A4	0.627119	0.790321	-0.485427	Not DE	FALSE	FALSE	FALSE	FALSE
SLC2A1	0.986256	1	-0.631355	Not DE	FALSE	FALSE	FALSE	FALSE
SLC38A2	0.427164	0.638305	-1.55254	Not DE	FALSE	FALSE	FALSE	FALSE
SLC3A2	0.783816	0.903084	-0.289507	Not DE	FALSE	FALSE	FALSE	FALSE
SLC44A1	0.848647	0.930132	-1.10692	Not DE	FALSE	FALSE	FALSE	FALSE
SLC4A10	0.135212	0.288048	-0.131245	Not DE	FALSE	FALSE	FALSE	FALSE
SLC6A1	0.484253	0.675843	-0.736966	Not DE	FALSE	FALSE	FALSE	FALSE
SLC7A11	0.020949	0.0744826	1.26303	Not DE	FALSE	FALSE	FALSE	FALSE
SLC8A1	0.373967	0.588225	1.11221	Not DE	TRUE	FALSE	TRUE	FALSE
SLCO2B1	0.131563	0.283197	2.09398	Not DE	FALSE	FALSE	FALSE	FALSE
SMAD2	0.223314	0.405532	0.421464	Not DE	FALSE	FALSE	FALSE	FALSE
SMARCA2	0.356639	0.571557	-0.577309	Not DE	FALSE	FALSE	FALSE	FALSE
SNAP25	0.00222732	0.0130887	0.878078	Upregulated	TRUE	TRUE	TRUE	FALSE
SNAP91	0.354679	0.57092	-0.374396	Not DE	FALSE	FALSE	FALSE	FALSE
SNCA	0.678327	0.827005	0.102362	Not DE	FALSE	FALSE	FALSE	FALSE
SNCB	0.00710084	0.0331584	-0.722466	Downregulated	TRUE	TRUE	TRUE	FALSE
SNCG	0.0733581	0.190877	-0.886343	Not DE	FALSE	FALSE	FALSE	FALSE
SNPH	4.049e-06	6.41705e-05	-1.73697	Downregulated	FALSE	TRUE	FALSE	TRUE
SNRPN	0.156908	0.321814	-0.774933	Not DE	FALSE	FALSE	FALSE	FALSE
SNU13	0.753824	0.886952	0.308122	Not DE	FALSE	FALSE	FALSE	FALSE
SNX10	0.301639	0.509896	1.36257	Not DE	FALSE	FALSE	FALSE	FALSE
SNX2	1	1	2.58496	Not DE	FALSE	FALSE	FALSE	FALSE
SNX27	0.128991	0.281093	-0.477322	Not DE	FALSE	FALSE	FALSE	FALSE
SOD1	0.0180531	0.0657961	2.44057	Not DE	FALSE	FALSE	FALSE	FALSE
SOD2	4.70846e-14	7.03579e-12	3.19238	Upregulated	FALSE	TRUE	TRUE	FALSE
SOGA3	0.00234374	0.0136958	-1.25634	Downregulated	FALSE	TRUE	FALSE	FALSE
SORBS1	0.677965	0.827005	-0.0379679	Not DE	FALSE	FALSE	FALSE	FALSE
SORT1	0.477256	0.671884	-0.750641	Not DE	FALSE	FALSE	FALSE	FALSE
SOX2	0.153464	0.316613	-0.678072	Not DE	TRUE	FALSE	TRUE	FALSE
SPAG9	0.0325403	0.103456	-0.597241	Not DE	FALSE	FALSE	TRUE	TRUE
SPARC	0.0497089	0.142064	1.38286	Not DE	FALSE	FALSE	FALSE	FALSE
SPARCL1	0.000346991	0.00274964	0.315202	Not DE	TRUE	FALSE	TRUE	FALSE
SPECC1	0.370888	0.585049	-0.94847	Not DE	FALSE	FALSE	FALSE	FALSE
SPI1	0.799967	0.909505	2.62244	Not DE	FALSE	FALSE	FALSE	FALSE
SPIN1	0.178269	0.350507	-0.31969	Not DE	FALSE	FALSE	FALSE	FALSE
SPIRE1	0.907372	0.961612	-0.594361	Not DE	FALSE	FALSE	FALSE	FALSE
SPOCK1	0.0355501	0.109048	1.18641	Not DE	FALSE	FALSE	FALSE	FALSE
SPOCK2	0.109483	0.250588	-0.697437	Not DE	FALSE	FALSE	FALSE	FALSE
SPP1	1.12046e-13	1.30223e-11	5.28695	Upregulated	TRUE	TRUE	TRUE	TRUE
SPRYD3	0.854578	0.931134	0.688056	Not DE	FALSE	FALSE	FALSE	FALSE
SPTAN1	1	1	1.01886	Not DE	FALSE	FALSE	FALSE	FALSE
SPTBN1	0.400629	0.614455	-0.807355	Not DE	FALSE	FALSE	FALSE	FALSE
SPTBN4	0.289441	0.493891	-1.70454	Not DE	FALSE	FALSE	FALSE	FALSE
SQSTM1	1.26205e-07	3.00025e-06	1.28728	Upregulated	FALSE	TRUE	FALSE	FALSE
SRGN	4.29749e-08	1.18294e-06	3.70643	Upregulated	FALSE	TRUE	FALSE	FALSE
SRI	0.16537	0.330108	0.980891	Not DE	TRUE	FALSE	TRUE	FALSE
ST6GAL1	0.00103901	0.00705718	2.64386	Upregulated	FALSE	TRUE	FALSE	FALSE
STAU2	0.132058	0.283641	0.658963	Not DE	FALSE	FALSE	FALSE	FALSE
STK24	0.121005	0.27103	0.4975	Not DE	FALSE	FALSE	FALSE	FALSE
STMN2	0.522847	0.704765	-0.206451	Not DE	FALSE	FALSE	FALSE	FALSE
STMN3	0.793273	0.907075	-0.0116818	Not DE	FALSE	FALSE	FALSE	FALSE
STMN4	0.55122	0.726166	-0.577309	Not DE	FALSE	FALSE	FALSE	FALSE
STOM	3.96915e-06	6.38727e-05	1.58496	Upregulated	FALSE	TRUE	FALSE	FALSE
STUB1	0.0308896	0.0995915	-0.378512	Not DE	FALSE	FALSE	FALSE	FALSE
STX1A	0.252929	0.447655	0.884523	Not DE	FALSE	FALSE	FALSE	FALSE
STX1B	0.864284	0.935861	0.117184	Not DE	FALSE	FALSE	FALSE	FALSE
STXBP1	0.383704	0.597254	-0.197446	Not DE	FALSE	FALSE	FALSE	FALSE
SUMO3	0.181085	0.353386	-0.11211	Not DE	FALSE	FALSE	FALSE	FALSE
SV2A	0.9115	0.965009	-0.924051	Not DE	FALSE	FALSE	FALSE	FALSE
SYN1	0.383672	0.597254	0.490986	Not DE	FALSE	FALSE	FALSE	FALSE
SYN2	0.0807733	0.204122	-0.166358	Not DE	FALSE	FALSE	FALSE	FALSE
SYNE1	0.00108331	0.00717181	-1.5174	Downregulated	FALSE	TRUE	FALSE	FALSE
SYNGR1	0.95875	0.983745	-0.459432	Not DE	FALSE	FALSE	FALSE	FALSE
SYNGR2	0.784803	0.903084	1.69599	Not DE	FALSE	FALSE	FALSE	FALSE
SYP	0.482491	0.675843	1.30355	Not DE	FALSE	FALSE	TRUE	FALSE
SYT1	0.388318	0.600859	0.337035	Not DE	FALSE	FALSE	FALSE	FALSE
SYT11	0.291297	0.495441	0.301656	Not DE	FALSE	FALSE	FALSE	FALSE
TACC1	0.867467	0.937676	0.0127111	Not DE	FALSE	FALSE	FALSE	FALSE
TAGLN	0.276719	0.478427	2.98089	Not DE	FALSE	FALSE	FALSE	FALSE
TAGLN3	0.131581	0.283197	-0.176427	Not DE	FALSE	FALSE	FALSE	FALSE
TALDO1	0.00026167	0.00218965	1.40439	Upregulated	FALSE	TRUE	FALSE	FALSE
TAOK1	0.0333031	0.10457	-0.817136	Not DE	FALSE	FALSE	FALSE	FALSE
TAPBP	0.00280356	0.0160247	0.615336	Upregulated	FALSE	TRUE	FALSE	FALSE
TBC1D9B	4.71242e-05	0.000497898	-1.00799	Downregulated	FALSE	TRUE	TRUE	FALSE
TBCB	0.890581	0.953355	0.350497	Not DE	FALSE	FALSE	FALSE	FALSE
TCEAL2	0.330159	0.541925	-2.01089	Not DE	FALSE	FALSE	FALSE	FALSE
TCEAL3	0.749478	0.882832	-1.89616	Not DE	FALSE	FALSE	FALSE	FALSE
TCF25	0.0105833	0.0451841	-1.06413	Downregulated	FALSE	TRUE	TRUE	FALSE
TERF2IP	0.841993	0.929204	-0.575502	Not DE	FALSE	FALSE	FALSE	FALSE
TF	0.00776084	0.0356045	1.14684	Upregulated	FALSE	TRUE	FALSE	FALSE
TGFBR2	1.70846e-06	3.0289e-05	1.66985	Upregulated	FALSE	TRUE	FALSE	FALSE
TGOLN2	0.645894	0.802381	-0.31774	Not DE	FALSE	FALSE	FALSE	FALSE
THY1	0.179232	0.351739	-0.532874	Not DE	FALSE	FALSE	FALSE	FALSE
TIMP1	6.10886e-12	4.91528e-10	5.19866	Upregulated	FALSE	TRUE	FALSE	FALSE
TIMP2	0.969903	0.989774	1.81629	Not DE	FALSE	FALSE	FALSE	FALSE
TLE5	0.123329	0.27331	0.129283	Not DE	FALSE	FALSE	FALSE	FALSE
TM9SF2	0.00101253	0.00692225	2.63227	Upregulated	FALSE	TRUE	FALSE	FALSE
TMED7	0.0161709	0.0610642	2.01792	Not DE	FALSE	FALSE	FALSE	FALSE
TMEM130	0.725382	0.86026	1.18286	Not DE	FALSE	FALSE	FALSE	FALSE
TMEM176B	0.592412	0.765016	1.71621	Not DE	FALSE	FALSE	FALSE	FALSE
TMEM50A	0.396202	0.61035	0.891066	Not DE	FALSE	FALSE	FALSE	FALSE
TMEM59L	0.0581871	0.16059	0.504043	Not DE	TRUE	FALSE	FALSE	FALSE
TMOD2	0.37881	0.59228	-0.805678	Not DE	FALSE	FALSE	FALSE	FALSE
TMSB10	1.31542e-09	6.25421e-08	1.91481	Upregulated	FALSE	TRUE	FALSE	FALSE
TMSB4X	1.53761e-09	6.70141e-08	2.53529	Upregulated	FALSE	TRUE	FALSE	FALSE
TNFRSF1A	0.354098	0.57092	2.07039	Not DE	FALSE	FALSE	FALSE	FALSE
TNIK	0.129763	0.281602	-0.387023	Not DE	FALSE	FALSE	FALSE	FALSE
TNK2	0.72514	0.86026	-2.63227	Not DE	FALSE	FALSE	FALSE	FALSE
TOLLIP	0.0257416	0.086857	-0.50564	Not DE	FALSE	FALSE	FALSE	FALSE
TOMM20	0.705028	0.847654	0.158698	Not DE	FALSE	FALSE	FALSE	FALSE
TOMM7	0.669202	0.821579	0.256014	Not DE	FALSE	FALSE	FALSE	FALSE
TP53BP2	0.0073167	0.033864	-0.594361	Downregulated	FALSE	TRUE	FALSE	FALSE
TPD52	0.0694931	0.184025	-1.39855	Not DE	FALSE	FALSE	FALSE	FALSE
TPD52L1	0.00819437	0.0367868	-1.52195	Downregulated	FALSE	TRUE	FALSE	FALSE
TPD52L2	0.683983	0.829984	0.436099	Not DE	FALSE	FALSE	FALSE	FALSE
TPM1	0.182875	0.354236	0.181998	Not DE	FALSE	FALSE	FALSE	FALSE
TPM2	0.132615	0.284252	3.07039	Not DE	FALSE	FALSE	FALSE	FALSE
TPM4	0.00330056	0.0182948	1.42146	Upregulated	FALSE	TRUE	FALSE	FALSE
TPP1	0.181876	0.35383	0.713696	Not DE	FALSE	FALSE	FALSE	FALSE
TPPP	0.391456	0.604821	0.296982	Not DE	FALSE	FALSE	FALSE	FALSE
TPPP3	0.84076	0.929204	1.58496	Not DE	FALSE	FALSE	FALSE	FALSE
TPRG1L	0.0885694	0.214596	-0.183712	Not DE	TRUE	FALSE	FALSE	FALSE
TRAM1	4.6216e-05	0.000493285	1.46467	Upregulated	FALSE	TRUE	FALSE	FALSE
TRIM2	0.443218	0.652055	-0.721699	Not DE	FALSE	FALSE	FALSE	FALSE
TRIM44	0.0479647	0.137832	-0.643856	Not DE	FALSE	FALSE	TRUE	FALSE
TRIM8	0.0326663	0.103542	-0.552541	Not DE	FALSE	FALSE	FALSE	FALSE
TRIP12	0.89801	0.956192	-0.121991	Not DE	FALSE	FALSE	FALSE	FALSE
TRIR	0.0212307	0.0750246	-0.620152	Not DE	FALSE	FALSE	FALSE	FALSE
TSC22D3	0.000136976	0.00122622	-1.3356	Downregulated	FALSE	TRUE	TRUE	FALSE
TSPAN3	0.584785	0.757974	0.392317	Not DE	FALSE	FALSE	FALSE	FALSE
TSPAN7	0.050265	0.142873	-0.286713	Not DE	FALSE	FALSE	FALSE	FALSE
TSPO	0.227254	0.409841	1.93289	Not DE	FALSE	FALSE	FALSE	FALSE
TSPYL1	0.00444269	0.0230052	-1.2136	Downregulated	FALSE	TRUE	FALSE	FALSE
TSPYL2	0.000237031	0.00199947	-0.977974	Downregulated	FALSE	TRUE	FALSE	FALSE
TSPYL4	0.449196	0.655276	-1.05445	Not DE	FALSE	FALSE	FALSE	FALSE
TTC3	0.322894	0.534582	0.0942153	Not DE	FALSE	FALSE	FALSE	FALSE
TUBA4A	0.0851499	0.21056	-0.332575	Not DE	FALSE	FALSE	FALSE	FALSE
TUBB2B	0.0197612	0.0712765	0.177085	Not DE	TRUE	FALSE	FALSE	FALSE
TXNIP	0.443223	0.652055	0.210567	Not DE	FALSE	FALSE	FALSE	FALSE
TXNL1	0.160984	0.326336	0.646363	Not DE	FALSE	FALSE	FALSE	FALSE
TXNL4A	0.0173779	0.0642307	0.4975	Not DE	TRUE	FALSE	FALSE	FALSE
TXNRD1	0.000850879	0.00601364	2.04891	Upregulated	FALSE	TRUE	FALSE	FALSE
TYROBP	0.0218021	0.0761725	3.7866	Not DE	FALSE	FALSE	FALSE	FALSE
UBA52	4.42027e-10	2.56867e-08	1.85677	Upregulated	FALSE	TRUE	FALSE	FALSE
UBC	0.280141	0.481162	0.961526	Not DE	FALSE	FALSE	FALSE	FALSE
UBE2B	0.366046	0.579538	-1.71621	Not DE	FALSE	FALSE	FALSE	FALSE
UBE2D3	0.931769	0.975606	0.0389941	Not DE	FALSE	FALSE	FALSE	FALSE
UBE2I	0.852711	0.930132	0.31366	Not DE	FALSE	FALSE	FALSE	FALSE
UBXN6	0.0271941	0.0911084	-0.787006	Not DE	FALSE	FALSE	FALSE	TRUE
UCHL1	0.0173231	0.0642307	0.505528	Not DE	FALSE	FALSE	FALSE	FALSE
UQCR10	0.437423	0.647585	0.518873	Not DE	TRUE	FALSE	TRUE	FALSE
UQCR11	0.0186137	0.067604	1.53605	Not DE	FALSE	FALSE	FALSE	FALSE
UQCRC1	0.121672	0.271852	0.859137	Not DE	FALSE	FALSE	FALSE	FALSE
USF2	0.288567	0.493891	-0.282934	Not DE	FALSE	FALSE	FALSE	FALSE
USP22	0.885091	0.950417	-0.0129391	Not DE	FALSE	FALSE	FALSE	FALSE
USP34	0.143123	0.300013	-0.203533	Not DE	FALSE	FALSE	FALSE	FALSE
USP9X	0.714827	0.852111	0.754888	Not DE	TRUE	FALSE	TRUE	FALSE
VAMP1	0.185094	0.356554	-2.23947	Not DE	FALSE	FALSE	FALSE	FALSE
VAMP2	0.112274	0.254416	-0.354665	Not DE	FALSE	FALSE	FALSE	FALSE
VASP	0.000105276	0.000992058	2.64909	Upregulated	FALSE	TRUE	FALSE	FALSE
VCAN	5.67025e-06	7.80405e-05	2.39232	Upregulated	FALSE	TRUE	FALSE	FALSE
VIM	3.78085e-16	9.88692e-14	3.06236	Upregulated	FALSE	TRUE	TRUE	TRUE
VSIG4	6.13159e-08	1.52706e-06	3.77761	Upregulated	FALSE	TRUE	FALSE	FALSE
VSNL1	0.0624306	0.169177	0.147557	Not DE	TRUE	FALSE	TRUE	FALSE
VSTM2A	0.895049	0.954354	-1.18442	Not DE	FALSE	FALSE	FALSE	FALSE
WARS	0.000409506	0.00317291	1.76553	Upregulated	FALSE	TRUE	FALSE	FALSE
WLS	0.936195	0.976991	-0.123989	Not DE	FALSE	FALSE	FALSE	FALSE
WNK1	0.883375	0.949651	-0.506185	Not DE	FALSE	FALSE	FALSE	FALSE
YBX1	9.306e-06	0.000118708	2.51785	Upregulated	FALSE	TRUE	FALSE	FALSE
YBX3	0.0724678	0.189846	1.23704	Not DE	FALSE	FALSE	FALSE	FALSE
YPEL3	0.0155127	0.0592199	-0.367732	Not DE	FALSE	FALSE	FALSE	FALSE
YPEL5	0.279006	0.481162	-0.736966	Not DE	FALSE	FALSE	FALSE	FALSE
YWHAE	0.845106	0.930132	-0.0221957	Not DE	FALSE	FALSE	FALSE	FALSE
YWHAG	0.24181	0.431626	-0.509365	Not DE	FALSE	FALSE	FALSE	FALSE
YWHAH	0.855803	0.93121	0.156869	Not DE	FALSE	FALSE	FALSE	FALSE
YWHAQ	0.522198	0.704765	0.936435	Not DE	FALSE	FALSE	FALSE	FALSE
YWHAZ	0.293035	0.497588	0.447459	Not DE	FALSE	FALSE	FALSE	FALSE
ZBTB16	0.891825	0.953355	-3.01495	Not DE	TRUE	FALSE	FALSE	FALSE
ZBTB18	0.97183	0.989809	-1.66297	Not DE	FALSE	FALSE	FALSE	FALSE
ZBTB7A	0.000275363	0.00226436	-1.59826	Downregulated	FALSE	TRUE	TRUE	TRUE
ZCCHC24	0.713821	0.852111	-1.04307	Not DE	FALSE	FALSE	FALSE	FALSE
ZEB2	0.58555	0.758026	-0.807355	Not DE	FALSE	FALSE	FALSE	FALSE
ZFP36	0.00867878	0.0385657	1.39652	Upregulated	FALSE	TRUE	FALSE	FALSE
ZFP36L1	0.0675842	0.181234	1.49923	Not DE	FALSE	FALSE	FALSE	FALSE
ZMAT2	0.560197	0.736139	1.22882	Not DE	FALSE	FALSE	FALSE	FALSE
ZNF106	0.217635	0.397288	-0.754888	Not DE	FALSE	FALSE	FALSE	FALSE
ZNF358	0.440652	0.650102	-3.23522	Not DE	FALSE	FALSE	FALSE	TRUE
ZNF365	0.157601	0.322604	-0.718818	Not DE	FALSE	FALSE	FALSE	FALSE
ZNF483	0.0981875	0.231441	-1.22239	Not DE	FALSE	FALSE	FALSE	FALSE
ZNF644	0.0019364	0.0115741	-1.85561	Downregulated	FALSE	TRUE	FALSE	FALSE

## Sheet: amyloid_rna_PCX
gene	p_val	BH	avg_log2FC	DE	FCX	TCX	PCX	HIPP
A2M	0.0207119	0.106176	0.229379	Not DE	FALSE	TRUE	FALSE	TRUE
AAMP	0.853346	0.920441	-0.899071	Not DE	FALSE	FALSE	FALSE	FALSE
ABAT	0.00169522	0.0185522	-1.28149	Downregulated	FALSE	TRUE	TRUE	FALSE
ABCA2	0.00328621	0.0288358	-1.17177	Downregulated	FALSE	FALSE	TRUE	FALSE
ABI2	0.491258	0.722788	-0.619129	Not DE	FALSE	FALSE	FALSE	FALSE
ABLIM2	0.810023	0.900642	0.493815	Not DE	FALSE	FALSE	FALSE	FALSE
ABR	0.518304	0.742394	0.0253667	Not DE	FALSE	TRUE	FALSE	FALSE
ACO2	0.558162	0.765072	0.27946	Not DE	FALSE	FALSE	FALSE	FALSE
ACTB	0.00386665	0.0321891	0.900567	Upregulated	FALSE	TRUE	TRUE	TRUE
ACYP2	0.256766	0.533241	0.137504	Not DE	FALSE	FALSE	FALSE	FALSE
ADAR	0.727089	0.868732	-0.0865877	Not DE	FALSE	FALSE	FALSE	FALSE
ADCY1	0.311071	0.587177	0.735522	Not DE	FALSE	TRUE	FALSE	FALSE
ADD1	0.781447	0.887687	0.109383	Not DE	FALSE	FALSE	FALSE	FALSE
ADD3	0.490989	0.722788	0.0246621	Not DE	FALSE	FALSE	FALSE	FALSE
ADGRB2	3.62481e-05	0.00100873	1.06769	Upregulated	FALSE	FALSE	TRUE	FALSE
ADGRG1	0.328045	0.607044	2.08049	Not DE	FALSE	FALSE	FALSE	FALSE
ADIRF	0.286156	0.565346	-0.567685	Not DE	FALSE	FALSE	FALSE	FALSE
AFF4	0.0368945	0.162812	-0.584963	Not DE	FALSE	FALSE	FALSE	FALSE
AGAP1	0.0160396	0.0887649	-0.656046	Not DE	FALSE	TRUE	FALSE	TRUE
AGAP2	0.56602	0.769659	0.467021	Not DE	FALSE	FALSE	FALSE	TRUE
AGAP3	0.795274	0.893747	0.187815	Not DE	FALSE	FALSE	FALSE	FALSE
AGT	0.04305	0.171847	-0.888209	Not DE	FALSE	FALSE	FALSE	FALSE
AGTPBP1	0.603649	0.796934	-0.174605	Not DE	FALSE	FALSE	FALSE	FALSE
AHCYL1	8.95307e-06	0.000348812	-1.22668	Downregulated	FALSE	FALSE	TRUE	FALSE
AHNAK	0.0370591	0.162812	-2.25192	Not DE	FALSE	FALSE	FALSE	FALSE
AHSA1	0.356406	0.626096	-0.906024	Not DE	FALSE	FALSE	FALSE	FALSE
AK5	0.925979	0.960494	0.491451	Not DE	FALSE	FALSE	FALSE	FALSE
AKAP11	0.683625	0.848218	0.701477	Not DE	FALSE	FALSE	FALSE	FALSE
AKAP12	0.644564	0.81785	0.245756	Not DE	FALSE	FALSE	FALSE	FALSE
AKR1B1	0.197874	0.458878	-0.206451	Not DE	FALSE	FALSE	FALSE	FALSE
AKT3	0.488003	0.722163	0.396696	Not DE	FALSE	FALSE	FALSE	FALSE
ALCAM	0.00540939	0.0405288	0.980371	Upregulated	FALSE	FALSE	TRUE	TRUE
ALDH1L1	0.479015	0.716682	-1.0217	Not DE	FALSE	FALSE	FALSE	FALSE
ALDH2	0.187329	0.445771	-0.331206	Not DE	FALSE	FALSE	FALSE	FALSE
ALDH6A1	0.0405121	0.167473	-0.884923	Not DE	FALSE	FALSE	FALSE	FALSE
ALDOC	0.372172	0.634136	0.36257	Not DE	TRUE	TRUE	FALSE	FALSE
AMPH	0.809983	0.900642	2.05445	Not DE	FALSE	FALSE	FALSE	FALSE
ANAPC11	0.00853622	0.0581418	-0.383047	Not DE	FALSE	FALSE	FALSE	FALSE
ANK2	1.56593e-06	8.4734e-05	1.32765	Upregulated	TRUE	FALSE	TRUE	FALSE
ANKRD11	0.0568558	0.208272	-1.08539	Not DE	FALSE	FALSE	FALSE	FALSE
ANKRD40	0.381502	0.643221	-1.99518	Not DE	FALSE	FALSE	FALSE	FALSE
ANKS1B	0.227285	0.495248	-0.160773	Not DE	FALSE	TRUE	FALSE	FALSE
ANP32E	0.806688	0.900218	-0.289507	Not DE	FALSE	FALSE	FALSE	FALSE
ANXA11	0.416003	0.666426	0.233888	Not DE	FALSE	FALSE	FALSE	FALSE
ANXA6	0.748243	0.873847	0.380871	Not DE	FALSE	FALSE	FALSE	FALSE
AP1S1	2.57712e-06	0.000132111	1.45519	Upregulated	TRUE	FALSE	TRUE	FALSE
AP2A1	0.307327	0.582715	-0.103093	Not DE	FALSE	FALSE	FALSE	FALSE
AP2M1	0.000272775	0.00458073	1.07215	Upregulated	FALSE	FALSE	TRUE	FALSE
APC	0.933267	0.966729	0	Not DE	FALSE	TRUE	FALSE	FALSE
API5	0.9851	0.994288	0.175318	Not DE	FALSE	FALSE	FALSE	FALSE
APLP1	0.0787652	0.254031	-0.906891	Not DE	FALSE	FALSE	FALSE	TRUE
APLP2	0.000316323	0.00505079	1.05578	Upregulated	TRUE	TRUE	TRUE	TRUE
APOD	0.226498	0.495248	-0.39752	Not DE	TRUE	FALSE	FALSE	TRUE
APOE	0.348152	0.619599	0.310953	Not DE	FALSE	TRUE	FALSE	FALSE
APP	0.133542	0.356356	0.801296	Not DE	FALSE	FALSE	FALSE	FALSE
AQP4	0.0107256	0.0656717	0.481162	Not DE	FALSE	FALSE	FALSE	TRUE
ARCN1	0.037652	0.164453	-0.532607	Not DE	FALSE	FALSE	FALSE	FALSE
ARGLU1	0.000223739	0.00389146	-0.838719	Downregulated	FALSE	TRUE	TRUE	FALSE
ARHGAP35	0.317178	0.595244	-0.187279	Not DE	FALSE	FALSE	FALSE	FALSE
ARHGAP5	0.771797	0.883955	-0.187627	Not DE	FALSE	FALSE	FALSE	FALSE
ARHGDIG	0.0429395	0.171847	0.504473	Not DE	FALSE	FALSE	FALSE	FALSE
ARHGEF25	0.354108	0.623691	0.431883	Not DE	FALSE	FALSE	FALSE	FALSE
ARHGEF4	0.256336	0.533241	-0.464791	Not DE	FALSE	FALSE	FALSE	FALSE
ARL6IP4	0.523045	0.745341	0.807355	Not DE	FALSE	FALSE	FALSE	FALSE
ARNT2	0.0398767	0.167473	1.46467	Not DE	FALSE	FALSE	FALSE	FALSE
ARPC5L	0.448248	0.685422	0.330541	Not DE	FALSE	FALSE	FALSE	FALSE
ARPP19	0.0210904	0.107229	0.802061	Not DE	FALSE	FALSE	FALSE	FALSE
ARPP21	0.692053	0.851243	0.565597	Not DE	FALSE	FALSE	FALSE	FALSE
ASPH	0.782149	0.887687	1.48162	Not DE	FALSE	FALSE	FALSE	FALSE
ATL1	0.00635514	0.0468932	1.15056	Upregulated	FALSE	FALSE	TRUE	FALSE
ATN1	0.00132622	0.0151969	-0.976693	Downregulated	FALSE	FALSE	TRUE	FALSE
ATP1A2	0.00184228	0.0195041	0.696414	Upregulated	TRUE	FALSE	TRUE	FALSE
ATP1A3	0.358045	0.626096	1.07721	Not DE	TRUE	FALSE	FALSE	FALSE
ATP1B1	0.757767	0.878649	0.806135	Not DE	FALSE	FALSE	FALSE	FALSE
ATP1B2	0.00245199	0.0238447	0.560195	Not DE	TRUE	FALSE	FALSE	FALSE
ATP2A2	0.150343	0.38842	0.384885	Not DE	FALSE	FALSE	FALSE	FALSE
ATP2B1	0.39476	0.655019	0.354182	Not DE	FALSE	FALSE	FALSE	FALSE
ATP2B2	0.408702	0.663805	0.821403	Not DE	FALSE	FALSE	FALSE	FALSE
ATP2B4	0.101259	0.299775	-0.448985	Not DE	FALSE	FALSE	FALSE	FALSE
ATP2C1	0.626706	0.808653	-0.686997	Not DE	FALSE	FALSE	FALSE	FALSE
ATP5F1D	0.111101	0.318324	0.30355	Not DE	FALSE	FALSE	FALSE	FALSE
ATP5F1E	0.0186691	0.0993645	0.612619	Not DE	FALSE	TRUE	FALSE	FALSE
ATP5IF1	0.0608257	0.219423	-0.393976	Not DE	FALSE	FALSE	FALSE	FALSE
ATP5PD	0.357988	0.626096	1.32862	Not DE	FALSE	FALSE	FALSE	FALSE
ATP6V0A1	0.492106	0.722943	0.705257	Not DE	FALSE	FALSE	FALSE	FALSE
ATP6V0C	0.00250714	0.0239407	1.809	Upregulated	FALSE	FALSE	TRUE	FALSE
ATP6V0D1	0.687977	0.850367	0.467779	Not DE	FALSE	FALSE	FALSE	FALSE
ATP6V1A	0.657596	0.828588	0.782795	Not DE	FALSE	FALSE	FALSE	FALSE
ATP6V1B2	0.000848781	0.0116324	1.26083	Upregulated	FALSE	TRUE	TRUE	FALSE
ATP6V1C1	0.833145	0.913824	0.495077	Not DE	FALSE	FALSE	FALSE	FALSE
ATP6V1E1	0.622381	0.806116	0.533737	Not DE	FALSE	FALSE	FALSE	FALSE
ATP6V1F	0.273056	0.554352	1.43812	Not DE	FALSE	FALSE	FALSE	FALSE
ATP6V1G2	0.437192	0.675913	0.374745	Not DE	FALSE	FALSE	FALSE	FALSE
ATP9A	0.0024726	0.0238447	0.775241	Upregulated	TRUE	FALSE	TRUE	FALSE
ATRNL1	1.26687e-05	0.000424732	1.45827	Upregulated	TRUE	FALSE	TRUE	FALSE
ATRX	0.410278	0.663805	1.30743	Not DE	FALSE	FALSE	FALSE	FALSE
AURKAIP1	0.426953	0.675289	1.35496	Not DE	FALSE	FALSE	FALSE	FALSE
AZIN1	0.0421204	0.170229	1.86736	Not DE	FALSE	FALSE	FALSE	FALSE
B2M	0.5207	0.74364	1.04439	Not DE	FALSE	TRUE	FALSE	TRUE
B3GAT1	0.441955	0.678523	-0.386468	Not DE	FALSE	FALSE	FALSE	FALSE
B4GAT1	0.817896	0.905702	1.26643	Not DE	FALSE	FALSE	FALSE	FALSE
BAALC	0.830828	0.913824	0.0853915	Not DE	FALSE	FALSE	FALSE	FALSE
BAG1	0.284864	0.563938	0.57697	Not DE	FALSE	FALSE	FALSE	FALSE
BAG3	0.21454	0.483111	-2.83007	Not DE	FALSE	FALSE	FALSE	TRUE
BASP1	0.711971	0.861441	0.15923	Not DE	FALSE	FALSE	FALSE	FALSE
BAZ1B	0.436095	0.675289	-1.04731	Not DE	FALSE	FALSE	FALSE	FALSE
BAZ2B	0.856241	0.921523	-1.64386	Not DE	FALSE	FALSE	FALSE	FALSE
BCL2L1	0.538406	0.753459	-1.73008	Not DE	FALSE	FALSE	FALSE	FALSE
BCL2L13	0.124342	0.340194	-0.256856	Not DE	FALSE	FALSE	FALSE	FALSE
BCL2L2	0.433231	0.675289	0.376376	Not DE	TRUE	FALSE	FALSE	FALSE
BEX1	0.583951	0.783127	0.841184	Not DE	FALSE	FALSE	FALSE	FALSE
BEX3	0.0223734	0.111182	0.681639	Not DE	TRUE	FALSE	FALSE	FALSE
BEX4	0.967631	0.98482	0.550405	Not DE	FALSE	FALSE	FALSE	FALSE
BHLHE41	0.898005	0.944817	-1.06609	Not DE	FALSE	FALSE	FALSE	FALSE
BIN1	0.686763	0.849946	0.222392	Not DE	FALSE	FALSE	FALSE	FALSE
BLOC1S1	0.129619	0.34972	-0.617854	Not DE	FALSE	FALSE	FALSE	FALSE
BMERB1	0.603947	0.796934	0.55302	Not DE	FALSE	FALSE	FALSE	FALSE
BMPR2	0.234074	0.504398	0.13516	Not DE	FALSE	FALSE	FALSE	FALSE
BNIP3L	0.0167049	0.091924	-0.610385	Not DE	FALSE	FALSE	FALSE	FALSE
BRD2	0.190235	0.447494	-0.85561	Not DE	FALSE	FALSE	FALSE	FALSE
BRI3	0.00981612	0.0629006	-0.946229	Not DE	FALSE	TRUE	FALSE	FALSE
BRSK1	0.076346	0.247906	-0.154532	Not DE	FALSE	FALSE	FALSE	FALSE
BSCL2	0.340377	0.61394	1.13006	Not DE	TRUE	FALSE	FALSE	FALSE
BSG	0.835014	0.913824	-0.55011	Not DE	FALSE	FALSE	FALSE	FALSE
C12orf57	0.200347	0.462413	-0.22668	Not DE	FALSE	FALSE	FALSE	FALSE
C14orf132	0.729049	0.868732	0.374603	Not DE	FALSE	TRUE	FALSE	FALSE
C1orf115	0.266783	0.549359	-0.351675	Not DE	FALSE	FALSE	FALSE	FALSE
C1orf198	0.888971	0.943201	-1.81714	Not DE	FALSE	FALSE	FALSE	FALSE
C1orf21	0.314344	0.592207	-0.789162	Not DE	FALSE	FALSE	FALSE	FALSE
C1orf61	0.344171	0.616387	1.95045	Not DE	FALSE	FALSE	FALSE	FALSE
C3	0.0171001	0.0930476	0.839535	Not DE	FALSE	TRUE	FALSE	TRUE
C9orf16	4.26829e-07	2.77154e-05	1.67013	Upregulated	FALSE	FALSE	TRUE	FALSE
CA11	0.333981	0.607331	0.245332	Not DE	FALSE	FALSE	FALSE	FALSE
CAB39	0.365759	0.63053	-0.105795	Not DE	FALSE	FALSE	FALSE	FALSE
CABP1	0.418336	0.668977	-0.689114	Not DE	FALSE	FALSE	FALSE	FALSE
CADM1	0.307664	0.582715	-0.0484985	Not DE	FALSE	FALSE	FALSE	FALSE
CADM2	0.0109271	0.0661055	0.385654	Not DE	FALSE	FALSE	FALSE	FALSE
CADM3	0.486473	0.721432	0.287282	Not DE	FALSE	FALSE	FALSE	TRUE
CADM4	0.0516233	0.194888	-0.752907	Not DE	FALSE	TRUE	FALSE	FALSE
CALCOCO2	0.465799	0.701218	-1.59136	Not DE	FALSE	FALSE	FALSE	FALSE
CALD1	0.568157	0.769659	-2.10026	Not DE	TRUE	TRUE	FALSE	TRUE
CALM2	0.0190767	0.100969	1.33787	Not DE	FALSE	FALSE	FALSE	FALSE
CALM3	0.393263	0.653948	1.0977	Not DE	FALSE	FALSE	FALSE	FALSE
CAMK2A	0.824876	0.909886	-0.041749	Not DE	FALSE	TRUE	FALSE	TRUE
CAMK2B	0.156886	0.401	0.739133	Not DE	FALSE	FALSE	FALSE	FALSE
CAMK2G	0.273432	0.554352	-0.128733	Not DE	FALSE	FALSE	FALSE	FALSE
CAMK2N1	0.23066	0.500362	0.57836	Not DE	TRUE	TRUE	FALSE	FALSE
CAMKK2	0.280448	0.56244	0.86507	Not DE	FALSE	FALSE	FALSE	FALSE
CAMSAP2	0.334338	0.607331	-0.884523	Not DE	FALSE	FALSE	FALSE	FALSE
CAMTA1	0.000855575	0.0116324	1.23229	Upregulated	FALSE	FALSE	TRUE	FALSE
CAND1	0.852877	0.920441	0.19162	Not DE	FALSE	FALSE	FALSE	FALSE
CAPN2	0.00916073	0.0594837	-2.11548	Not DE	FALSE	FALSE	FALSE	FALSE
CASC3	0.0277882	0.128273	-1.77444	Not DE	FALSE	FALSE	FALSE	FALSE
CAST	0.440526	0.67784	-0.864345	Not DE	FALSE	FALSE	FALSE	FALSE
CCDC124	0.420125	0.668977	-0.603341	Not DE	FALSE	FALSE	FALSE	FALSE
CCDC85B	0.822413	0.909228	0.169033	Not DE	FALSE	TRUE	FALSE	TRUE
CCDC88A	0.431309	0.675289	-0.291889	Not DE	FALSE	FALSE	FALSE	FALSE
CCDC92	0.91334	0.953476	0.361159	Not DE	FALSE	FALSE	FALSE	FALSE
CCK	0.151289	0.38983	-0.133267	Not DE	FALSE	FALSE	FALSE	FALSE
CCNI	0.14795	0.383254	-0.362739	Not DE	FALSE	TRUE	FALSE	FALSE
CCNL2	0.463517	0.699947	-0.43827	Not DE	FALSE	FALSE	FALSE	FALSE
CCPG1	0.365056	0.63053	-0.505891	Not DE	FALSE	FALSE	FALSE	FALSE
CD47	0.957394	0.97982	0.405992	Not DE	FALSE	FALSE	FALSE	FALSE
CD74	0.964273	0.983458	0.172837	Not DE	TRUE	TRUE	FALSE	FALSE
CD99L2	0.677743	0.844145	0.16601	Not DE	FALSE	FALSE	FALSE	FALSE
CDC37	0.33858	0.611831	-0.181838	Not DE	FALSE	FALSE	FALSE	FALSE
CDC42BPA	0.869196	0.933403	-0.00705476	Not DE	FALSE	FALSE	FALSE	FALSE
CDK14	0.613537	0.797355	-0.375509	Not DE	FALSE	FALSE	FALSE	FALSE
CDK5R1	0.439404	0.67784	-0.270302	Not DE	FALSE	FALSE	FALSE	FALSE
CDKN1B	0.699405	0.855805	-2.158	Not DE	FALSE	FALSE	FALSE	FALSE
CDS2	0.789805	0.89139	0.263034	Not DE	FALSE	FALSE	FALSE	FALSE
CEBPD	0.00691754	0.0499088	-2.43987	Downregulated	FALSE	TRUE	TRUE	FALSE
CELF2	0.478311	0.716682	-0.587874	Not DE	FALSE	FALSE	FALSE	FALSE
CEND1	0.0100522	0.0639925	0.907762	Not DE	TRUE	TRUE	FALSE	FALSE
CFAP298	0.00414442	0.0333609	-1.28739	Downregulated	FALSE	FALSE	TRUE	FALSE
CFDP1	0.604426	0.796934	-1.152	Not DE	FALSE	FALSE	FALSE	FALSE
CFL1	0.387891	0.649151	-0.074854	Not DE	FALSE	FALSE	FALSE	FALSE
CGNL1	0.536399	0.753459	-2.79355	Not DE	FALSE	FALSE	FALSE	FALSE
CHCHD2	0.00349898	0.0302492	0.605721	Upregulated	TRUE	FALSE	TRUE	FALSE
CHD5	0.295436	0.574704	0.131505	Not DE	FALSE	FALSE	FALSE	FALSE
CHGA	0.050345	0.192298	-0.759936	Not DE	FALSE	TRUE	FALSE	FALSE
CHGB	0.656975	0.828588	0.284839	Not DE	FALSE	FALSE	FALSE	FALSE
CHI3L1	3.34184e-09	6.5099e-07	3.95519	Upregulated	FALSE	TRUE	TRUE	TRUE
CHMP3	0.112209	0.318967	-0.540568	Not DE	FALSE	FALSE	FALSE	FALSE
CHN1	0.572836	0.772773	-0.13734	Not DE	FALSE	FALSE	FALSE	FALSE
CHPT1	0.885213	0.942174	-0.219313	Not DE	FALSE	FALSE	FALSE	FALSE
CIRBP	0.666065	0.832795	-0.103623	Not DE	FALSE	FALSE	FALSE	FALSE
CKAP5	0.680703	0.845669	0.0299947	Not DE	FALSE	FALSE	FALSE	FALSE
CKB	0.74343	0.873433	0.314018	Not DE	FALSE	TRUE	FALSE	FALSE
CLASP2	0.751365	0.874349	0.0676868	Not DE	FALSE	FALSE	FALSE	FALSE
CLDN5	0.22428	0.492002	-3.06711	Not DE	FALSE	FALSE	FALSE	FALSE
CLDND1	0.415435	0.666426	-0.499571	Not DE	FALSE	FALSE	FALSE	FALSE
CLIC4	0.504014	0.73161	-0.522421	Not DE	FALSE	TRUE	FALSE	FALSE
CLIP1	0.0101989	0.064505	-0.567528	Not DE	FALSE	FALSE	FALSE	FALSE
CLIP2	0.137897	0.366971	-1.50779	Not DE	FALSE	TRUE	FALSE	FALSE
CLSTN1	0.0795261	0.255638	0.894338	Not DE	FALSE	FALSE	FALSE	FALSE
CLSTN3	0.191434	0.448213	1.06805	Not DE	FALSE	FALSE	FALSE	FALSE
CLTA	0.786482	0.88867	0.221214	Not DE	FALSE	TRUE	FALSE	FALSE
CLTB	0.250496	0.52511	-0.0450879	Not DE	FALSE	TRUE	FALSE	FALSE
CLU	0.771574	0.883955	0.0785261	Not DE	FALSE	FALSE	FALSE	FALSE
CMIP	0.899045	0.944817	0.231326	Not DE	FALSE	FALSE	FALSE	FALSE
CNBP	0.0115348	0.0685125	-0.530515	Not DE	FALSE	FALSE	FALSE	FALSE
CNDP2	0.503805	0.73161	-0.381871	Not DE	FALSE	TRUE	FALSE	FALSE
CNN3	0.00159674	0.017673	0.157214	Not DE	FALSE	TRUE	FALSE	FALSE
CNOT8	0.271447	0.553588	-0.993821	Not DE	FALSE	FALSE	FALSE	FALSE
CNP	0.255259	0.532382	-1.00813	Not DE	FALSE	FALSE	FALSE	FALSE
CNRIP1	0.179499	0.437678	0.402759	Not DE	FALSE	FALSE	FALSE	FALSE
CNTN1	0.0402673	0.167473	0.775345	Not DE	FALSE	FALSE	FALSE	TRUE
CORO1C	0.0115953	0.0685125	-1.04601	Not DE	FALSE	TRUE	FALSE	FALSE
COTL1	0.958684	0.97982	-1.62803	Not DE	FALSE	FALSE	FALSE	FALSE
COX4I1	0.706875	0.860059	0.0901978	Not DE	FALSE	FALSE	FALSE	FALSE
COX6A1	0.98619	0.994357	0.109513	Not DE	FALSE	FALSE	FALSE	FALSE
COX7A1	0.0763572	0.247906	0.387023	Not DE	FALSE	FALSE	FALSE	FALSE
COX7A2	0.0296654	0.135653	1.38971	Not DE	FALSE	FALSE	FALSE	FALSE
COX7A2L	0.461466	0.697931	0.189377	Not DE	FALSE	FALSE	FALSE	FALSE
COX7C	0.0844879	0.262911	0.65999	Not DE	FALSE	FALSE	FALSE	FALSE
CPE	0.838713	0.915815	0.183864	Not DE	FALSE	FALSE	FALSE	FALSE
CPEB4	0.26608	0.549359	-0.477649	Not DE	FALSE	FALSE	FALSE	FALSE
CPLX2	0.689175	0.850769	0.728258	Not DE	FALSE	FALSE	FALSE	FALSE
CREBL2	0.0446544	0.176086	-0.756506	Not DE	FALSE	FALSE	FALSE	FALSE
CREG2	0.563251	0.769435	1.7122	Not DE	FALSE	FALSE	FALSE	TRUE
CRTAP	0.0201378	0.104331	-0.947533	Not DE	FALSE	TRUE	FALSE	FALSE
CRYAB	0.100688	0.298996	-1.50864	Not DE	FALSE	FALSE	FALSE	FALSE
CSDE1	0.222749	0.490853	1.54189	Not DE	FALSE	FALSE	FALSE	FALSE
CSRP1	0.000179309	0.00323421	-1.23157	Downregulated	TRUE	TRUE	TRUE	FALSE
CST3	0.119641	0.332945	0.335574	Not DE	FALSE	FALSE	FALSE	FALSE
CTIF	0.00490386	0.0379076	-0.610385	Downregulated	FALSE	TRUE	TRUE	FALSE
CTNNA2	0.710823	0.861441	0.0307623	Not DE	FALSE	TRUE	FALSE	FALSE
CTNND1	0.00912071	0.0594837	-1.28575	Not DE	FALSE	FALSE	FALSE	FALSE
CTNND2	0.575995	0.774888	0.0856561	Not DE	FALSE	TRUE	FALSE	TRUE
CTSB	0.00409285	0.0332203	0.766483	Upregulated	FALSE	TRUE	TRUE	TRUE
CTTN	0.453847	0.689821	-0.171543	Not DE	FALSE	FALSE	FALSE	FALSE
CTXN1	2.49245e-05	0.000735651	1.61262	Upregulated	FALSE	FALSE	TRUE	FALSE
CXCL14	0.411097	0.664027	1.4021	Not DE	FALSE	FALSE	FALSE	FALSE
CYB5B	0.142973	0.377388	0.0864148	Not DE	TRUE	FALSE	FALSE	FALSE
CYB5R3	0.202702	0.464544	-0.269187	Not DE	FALSE	FALSE	FALSE	FALSE
CYFIP2	0.430646	0.675289	-0.246438	Not DE	FALSE	FALSE	FALSE	FALSE
DBNDD2	0.780112	0.887687	0.111893	Not DE	FALSE	FALSE	FALSE	FALSE
DCLK2	0.36802	0.632792	0.216811	Not DE	FALSE	FALSE	FALSE	FALSE
DCTN1	0.0861226	0.265454	-0.234074	Not DE	FALSE	FALSE	FALSE	FALSE
DDAH1	0.00196285	0.0203384	0.851901	Upregulated	FALSE	FALSE	TRUE	TRUE
DDIT4	0.000918497	0.0122075	-2.62882	Downregulated	FALSE	TRUE	TRUE	FALSE
DDN	0.694142	0.852577	-0.289507	Not DE	FALSE	FALSE	FALSE	TRUE
DDR1	0.398951	0.659725	-1.63294	Not DE	FALSE	FALSE	FALSE	FALSE
DDRGK1	0.211933	0.478938	-1.28011	Not DE	FALSE	FALSE	FALSE	FALSE
DDX24	0.132663	0.356356	-0.0135465	Not DE	FALSE	FALSE	FALSE	FALSE
DDX5	0.0808774	0.258465	-0.641808	Not DE	FALSE	FALSE	FALSE	FALSE
DGKB	0.154176	0.395179	0.643065	Not DE	FALSE	FALSE	FALSE	FALSE
DGKZ	0.00121138	0.0144397	1.30933	Upregulated	FALSE	FALSE	TRUE	FALSE
DKK3	0.965484	0.983663	0.268314	Not DE	FALSE	FALSE	FALSE	FALSE
DLG1	0.0405788	0.167473	-0.570316	Not DE	FALSE	FALSE	FALSE	FALSE
DLG2	0.180194	0.437678	0.18861	Not DE	FALSE	FALSE	FALSE	FALSE
DLG4	0.944801	0.971738	0.0727032	Not DE	FALSE	FALSE	FALSE	FALSE
DLGAP1	0.729756	0.868732	0.584963	Not DE	FALSE	TRUE	FALSE	FALSE
DMTN	0.0170324	0.0930476	-0.0678426	Not DE	FALSE	FALSE	FALSE	FALSE
DNAJA1	0.575322	0.774888	-1.59883	Not DE	FALSE	FALSE	FALSE	FALSE
DNAJA2	0.270643	0.553588	0.253341	Not DE	FALSE	FALSE	FALSE	FALSE
DNAJA4	0.75769	0.878649	-0.662965	Not DE	FALSE	FALSE	FALSE	FALSE
DNAJB1	0.336945	0.610009	-4.14543	Not DE	FALSE	FALSE	FALSE	FALSE
DNAJB4	0.751256	0.874349	-1.36257	Not DE	FALSE	FALSE	FALSE	FALSE
DNAJC21	0.485473	0.721432	-1.0761	Not DE	FALSE	FALSE	FALSE	FALSE
DNAJC5	0.352593	0.623277	-0.153951	Not DE	FALSE	FALSE	FALSE	FALSE
DNAJC6	0.554401	0.762692	-0.243151	Not DE	FALSE	FALSE	FALSE	FALSE
DNM1	0.216758	0.484295	1.14632	Not DE	FALSE	FALSE	FALSE	FALSE
DOC2A	4.17696e-07	2.77154e-05	2.58496	Upregulated	FALSE	FALSE	TRUE	FALSE
DOCK9	0.0263295	0.125816	-1.74272	Not DE	FALSE	FALSE	FALSE	FALSE
DPYSL2	0.569205	0.770008	-0.0135211	Not DE	FALSE	FALSE	FALSE	FALSE
DRAP1	0.529613	0.745437	-0.0443941	Not DE	TRUE	FALSE	FALSE	FALSE
DST	0.0662262	0.23203	-0.344383	Not DE	FALSE	FALSE	FALSE	FALSE
DSTN	6.97824e-05	0.00158065	0.802868	Upregulated	TRUE	FALSE	TRUE	FALSE
DTNA	0.332777	0.607331	-0.642482	Not DE	FALSE	FALSE	FALSE	FALSE
DYNC1I1	0.2665	0.549359	0.00708942	Not DE	FALSE	FALSE	FALSE	FALSE
DYNC1LI2	0.00910139	0.0594837	-1.23287	Not DE	FALSE	FALSE	FALSE	FALSE
DYNLL2	0.852884	0.920441	-0.051715	Not DE	FALSE	FALSE	FALSE	FALSE
DYNLRB1	0.606883	0.796934	0.27946	Not DE	FALSE	FALSE	FALSE	FALSE
ECHS1	0.0429869	0.171847	0.533124	Not DE	FALSE	FALSE	FALSE	FALSE
EEF1A2	0.402437	0.659889	0.767323	Not DE	FALSE	FALSE	FALSE	FALSE
EEF2	0.483365	0.720976	-0.632108	Not DE	FALSE	FALSE	FALSE	TRUE
EFCAB14	0.360062	0.627371	-0.917538	Not DE	FALSE	FALSE	FALSE	FALSE
EFHD2	0.834763	0.913824	0.00698643	Not DE	FALSE	FALSE	FALSE	FALSE
EFR3A	0.846714	0.917433	0.118644	Not DE	FALSE	FALSE	FALSE	FALSE
EGFL7	0.872269	0.935672	-2.10852	Not DE	FALSE	FALSE	FALSE	FALSE
EGLN1	2.29915e-07	1.86614e-05	-1.4392	Downregulated	FALSE	TRUE	TRUE	FALSE
EHD3	0.554106	0.762692	0.605427	Not DE	FALSE	FALSE	FALSE	FALSE
EID1	0.0385797	0.166092	0.572138	Not DE	FALSE	FALSE	FALSE	FALSE
EIF1B	0.45194	0.689533	-0.254365	Not DE	FALSE	FALSE	FALSE	FALSE
EIF3A	0.12796	0.346202	-0.428843	Not DE	FALSE	FALSE	FALSE	FALSE
EIF4A2	0.528946	0.745437	0.0443941	Not DE	FALSE	FALSE	FALSE	FALSE
EIF4E3	0.187558	0.445771	0.476781	Not DE	FALSE	FALSE	FALSE	FALSE
EIF4EBP2	0.613493	0.797355	-1.27594	Not DE	FALSE	FALSE	FALSE	FALSE
EIF5	0.442364	0.678523	-0.253757	Not DE	FALSE	FALSE	FALSE	FALSE
ELAVL3	0.587942	0.786614	-0.881356	Not DE	FALSE	FALSE	FALSE	FALSE
ELK1	0.415345	0.666426	0.396301	Not DE	FALSE	FALSE	FALSE	FALSE
ELMOD1	0.645572	0.81785	0.67516	Not DE	FALSE	FALSE	FALSE	FALSE
ENAH	0.0371091	0.162812	-0.895663	Not DE	FALSE	FALSE	FALSE	FALSE
ENC1	0.721847	0.865861	0.767745	Not DE	FALSE	FALSE	FALSE	FALSE
ENHO	0.537827	0.753459	-1.96621	Not DE	FALSE	FALSE	FALSE	FALSE
ENO1	0.537437	0.753459	0.717323	Not DE	FALSE	TRUE	FALSE	FALSE
ENO2	0.626831	0.808653	0.689749	Not DE	FALSE	FALSE	FALSE	FALSE
ENSA	0.0319223	0.143283	1.02791	Not DE	FALSE	FALSE	FALSE	FALSE
EPAS1	0.663897	0.831151	-1.0915	Not DE	FALSE	FALSE	FALSE	FALSE
EPB41L2	0.0824554	0.25907	-0.226771	Not DE	FALSE	FALSE	FALSE	TRUE
EPDR1	0.27424	0.554352	0.481869	Not DE	FALSE	FALSE	FALSE	FALSE
EPHX1	0.0191779	0.100969	-1.28688	Not DE	FALSE	FALSE	FALSE	FALSE
EPN1	0.192622	0.449472	-0.929611	Not DE	FALSE	FALSE	FALSE	TRUE
EPS15	0.0687955	0.236524	-0.338027	Not DE	FALSE	FALSE	FALSE	FALSE
ERBIN	0.278248	0.561104	-0.860742	Not DE	FALSE	FALSE	FALSE	FALSE
ERC2	0.245682	0.519076	0.500512	Not DE	FALSE	FALSE	FALSE	FALSE
ERMN	0.0888029	0.271994	-1.3797	Not DE	FALSE	FALSE	FALSE	FALSE
ESYT2	0.00792161	0.0555082	-1.03317	Not DE	TRUE	FALSE	FALSE	FALSE
ETFB	0.0329626	0.147273	0.584963	Not DE	FALSE	FALSE	FALSE	TRUE
ETS2	0.051984	0.195492	-1.57854	Not DE	FALSE	FALSE	FALSE	FALSE
EVL	0.700892	0.856548	0.108748	Not DE	FALSE	FALSE	FALSE	FALSE
EXOC6B	0.393443	0.653948	-0.547488	Not DE	FALSE	FALSE	FALSE	FALSE
F3	0.0153807	0.0860964	1.45066	Not DE	FALSE	TRUE	FALSE	TRUE
FABP3	0.0813151	0.258538	1.54374	Not DE	FALSE	TRUE	FALSE	FALSE
FAIM2	0.697948	0.855096	0.109451	Not DE	FALSE	FALSE	FALSE	FALSE
FAM107A	0.076321	0.247906	-1.31764	Not DE	FALSE	FALSE	FALSE	FALSE
FAM168A	0.21539	0.483387	-0.331942	Not DE	FALSE	TRUE	FALSE	FALSE
FAM171B	0.429636	0.675289	0.858528	Not DE	FALSE	FALSE	FALSE	FALSE
FAM3C	0.879034	0.938793	0.517563	Not DE	FALSE	FALSE	FALSE	FALSE
FAM49A	0.305514	0.582331	0.480265	Not DE	FALSE	FALSE	FALSE	FALSE
FBXL16	0.488609	0.722163	0.807355	Not DE	FALSE	FALSE	FALSE	FALSE
FBXL17	0.904222	0.948022	0.0916305	Not DE	FALSE	FALSE	FALSE	FALSE
FBXO44	0.60711	0.796934	1.01123	Not DE	FALSE	FALSE	FALSE	FALSE
FBXW7	0.0691076	0.236524	1.77761	Not DE	FALSE	FALSE	FALSE	FALSE
FEZ1	0.00778691	0.0553609	-0.36257	Not DE	FALSE	TRUE	FALSE	FALSE
FGF12	0.049112	0.189071	1.52268	Not DE	FALSE	FALSE	FALSE	FALSE
FIS1	0.23663	0.506544	0.670432	Not DE	FALSE	FALSE	FALSE	FALSE
FKBP8	0.0690693	0.236524	0.727628	Not DE	FALSE	FALSE	FALSE	FALSE
FLOT1	0.795364	0.893747	0.11984	Not DE	FALSE	FALSE	FALSE	FALSE
FMNL2	0.0857965	0.265288	-0.207158	Not DE	FALSE	FALSE	FALSE	FALSE
FNBP1	0.299894	0.576462	-0.459432	Not DE	FALSE	FALSE	FALSE	FALSE
FTH1	2.01846e-11	1.96598e-08	1.3258	Upregulated	TRUE	TRUE	TRUE	TRUE
FTL	0.000604466	0.00934523	0.852896	Upregulated	FALSE	TRUE	TRUE	TRUE
FXYD1	0.377057	0.639815	-1.37109	Not DE	FALSE	FALSE	FALSE	FALSE
FXYD6	7.36951e-05	0.00163134	1.14439	Upregulated	TRUE	FALSE	TRUE	FALSE
FXYD7	0.733474	0.868732	1.21299	Not DE	FALSE	FALSE	FALSE	FALSE
FYN	0.600911	0.796934	-0.208587	Not DE	FALSE	FALSE	FALSE	FALSE
G3BP2	0.828112	0.912422	0.120681	Not DE	FALSE	FALSE	FALSE	FALSE
GABARAP	0.0239804	0.116785	-0.252242	Not DE	FALSE	TRUE	FALSE	FALSE
GABBR1	0.61347	0.797355	0.211148	Not DE	TRUE	FALSE	FALSE	FALSE
GABBR2	0.9822	0.993419	0.31853	Not DE	FALSE	FALSE	FALSE	FALSE
GABRA1	0.0638824	0.22626	0.356338	Not DE	FALSE	FALSE	FALSE	FALSE
GABRA2	0.349692	0.6204	1.3505	Not DE	FALSE	FALSE	FALSE	FALSE
GABRB2	0.72077	0.865861	-0.0205369	Not DE	FALSE	TRUE	FALSE	FALSE
GABRB3	0.147161	0.382225	0.383329	Not DE	FALSE	FALSE	FALSE	FALSE
GABRG2	0.0419278	0.170229	1.08356	Not DE	FALSE	FALSE	FALSE	FALSE
GADD45GIP1	0.0539065	0.199639	0.428687	Not DE	FALSE	FALSE	FALSE	FALSE
GAP43	5.0746e-05	0.0013007	1.75242	Upregulated	FALSE	FALSE	TRUE	FALSE
GAS7	0.252763	0.528308	0.769141	Not DE	FALSE	TRUE	FALSE	FALSE
GATM	0.000927473	0.0122075	0.95139	Upregulated	FALSE	TRUE	TRUE	FALSE
GDAP1	0.409922	0.663805	0.425764	Not DE	FALSE	FALSE	FALSE	FALSE
GDE1	0.116493	0.326047	1.11784	Not DE	FALSE	FALSE	FALSE	FALSE
GDI1	0.475366	0.713415	0.47032	Not DE	FALSE	FALSE	FALSE	FALSE
GFAP	0.358026	0.626096	-1.46049	Not DE	FALSE	FALSE	FALSE	FALSE
GJA1	0.917092	0.955345	0.16328	Not DE	FALSE	FALSE	FALSE	FALSE
GLS	0.0176631	0.0953739	0.415037	Not DE	FALSE	FALSE	FALSE	FALSE
GLUD1	0.741128	0.87181	0.532014	Not DE	FALSE	FALSE	FALSE	FALSE
GLUL	0.370399	0.634096	0.437256	Not DE	FALSE	TRUE	FALSE	FALSE
GNAI3	0.0420649	0.170229	-0.802061	Not DE	FALSE	FALSE	FALSE	FALSE
GNAO1	1.1328e-05	0.000394054	1.27577	Upregulated	FALSE	FALSE	TRUE	FALSE
GNAQ	0.501028	0.73054	0.406089	Not DE	FALSE	FALSE	FALSE	FALSE
GNB1	0.183774	0.44306	0.49118	Not DE	FALSE	FALSE	FALSE	FALSE
GNB5	0.4902	0.722788	-0.203533	Not DE	FALSE	TRUE	FALSE	FALSE
GNG2	8.77785e-06	0.000348812	1.91561	Upregulated	FALSE	FALSE	TRUE	FALSE
GNG3	0.0139402	0.0789404	2.22963	Not DE	FALSE	TRUE	FALSE	FALSE
GOLIM4	0.372339	0.634136	-0.569161	Not DE	FALSE	FALSE	FALSE	FALSE
GOLM1	0.580935	0.780456	0.113956	Not DE	FALSE	TRUE	FALSE	FALSE
GPBP1	0.513575	0.738881	-0.420492	Not DE	FALSE	FALSE	FALSE	FALSE
GPM6A	3.66236e-08	5.94523e-06	1.57506	Upregulated	TRUE	FALSE	TRUE	FALSE
GPM6B	0.00593229	0.0441073	0.632872	Upregulated	FALSE	FALSE	TRUE	FALSE
GPRC5B	0.29934	0.576462	-0.891294	Not DE	FALSE	FALSE	FALSE	FALSE
GPX4	0.584531	0.783127	0.158698	Not DE	FALSE	FALSE	FALSE	FALSE
GRAMD2B	0.00872046	0.0585896	-1.45606	Not DE	FALSE	FALSE	FALSE	FALSE
GRIA2	0.495634	0.726481	0.735418	Not DE	FALSE	FALSE	FALSE	FALSE
GRIN1	0.567371	0.769659	0.418713	Not DE	FALSE	TRUE	FALSE	FALSE
GRINA	0.406657	0.663805	-0.169925	Not DE	FALSE	FALSE	FALSE	FALSE
GSTM3	0.382301	0.643221	0.70411	Not DE	FALSE	FALSE	FALSE	FALSE
GSTP1	0.0692086	0.236524	-1.23857	Not DE	FALSE	FALSE	FALSE	FALSE
GUCY1B1	1	1	1.01381	Not DE	FALSE	FALSE	FALSE	FALSE
GUK1	0.00500635	0.0383952	1.01112	Upregulated	FALSE	FALSE	TRUE	FALSE
H1F0	0.0953417	0.286443	-1.01114	Not DE	FALSE	FALSE	FALSE	FALSE
H1FX	0.987924	0.995076	0.741082	Not DE	FALSE	FALSE	FALSE	FALSE
HABP4	0.60475	0.796934	1.79796	Not DE	FALSE	FALSE	FALSE	FALSE
HACD3	6.31826e-05	0.00150097	1.26024	Upregulated	TRUE	FALSE	TRUE	FALSE
HCFC1R1	0.000295327	0.00479415	0.780513	Upregulated	FALSE	FALSE	TRUE	FALSE
HDGFL3	0.61365	0.797355	-0.33985	Not DE	FALSE	FALSE	FALSE	FALSE
HEPACAM	0.397431	0.65833	-0.690423	Not DE	FALSE	FALSE	FALSE	FALSE
HIPK2	0.00148059	0.0165758	-2.09741	Downregulated	FALSE	FALSE	TRUE	FALSE
HIPK3	0.065676	0.230933	-0.863019	Not DE	FALSE	FALSE	FALSE	TRUE
HIST1H1C	0.711572	0.861441	-0.803308	Not DE	FALSE	FALSE	FALSE	FALSE
HK1	0.00214429	0.0215313	1.01049	Upregulated	FALSE	FALSE	TRUE	FALSE
HNRNPA2B1	0.0606901	0.219423	-0.838995	Not DE	FALSE	FALSE	FALSE	FALSE
HNRNPC	0.000828659	0.0116324	1.43953	Upregulated	FALSE	FALSE	TRUE	FALSE
HNRNPDL	0.011744	0.0689075	-1.23522	Not DE	FALSE	TRUE	FALSE	FALSE
HNRNPH3	0.61398	0.797355	0.576599	Not DE	FALSE	FALSE	FALSE	FALSE
HNRNPUL2	0.00304809	0.0269895	-0.558873	Not DE	FALSE	TRUE	FALSE	FALSE
HOMER1	0.0039788	0.032842	1.76112	Upregulated	FALSE	FALSE	TRUE	FALSE
HOPX	0.00011967	0.00237875	1.0614	Upregulated	FALSE	FALSE	TRUE	FALSE
HPCA	0.269673	0.553588	1.70745	Not DE	FALSE	FALSE	FALSE	FALSE
HPCAL1	0.189264	0.447435	1.848	Not DE	FALSE	FALSE	FALSE	FALSE
HPCAL4	0.00121566	0.0144397	1.01707	Upregulated	TRUE	FALSE	TRUE	FALSE
HSP90AA1	0.516164	0.74151	-1.08396	Not DE	FALSE	FALSE	FALSE	FALSE
HSP90AB1	0.295123	0.574704	-0.828786	Not DE	FALSE	FALSE	FALSE	FALSE
HSPA12A	0.00209989	0.0213052	1.30485	Upregulated	FALSE	FALSE	TRUE	FALSE
HSPA8	0.545566	0.758033	-0.62379	Not DE	FALSE	FALSE	FALSE	FALSE
HSPB1	0.316957	0.595244	-1.99058	Not DE	FALSE	FALSE	FALSE	FALSE
HSPB8	0.951605	0.975645	1.17668	Not DE	FALSE	FALSE	FALSE	FALSE
HSPE1	0.12489	0.340736	-1.75234	Not DE	FALSE	FALSE	FALSE	TRUE
HSPH1	0.420343	0.668977	1.65772	Not DE	FALSE	FALSE	FALSE	FALSE
HTRA1	0.246502	0.519683	0.935149	Not DE	FALSE	FALSE	FALSE	FALSE
ID3	0.897685	0.944817	-3.43741	Not DE	FALSE	FALSE	FALSE	FALSE
ID4	0.897529	0.944817	-1.32193	Not DE	FALSE	FALSE	FALSE	FALSE
IDS	0.183756	0.44306	1.14539	Not DE	FALSE	FALSE	FALSE	FALSE
IFI6	7.2194e-06	0.00031444	1.04937	Upregulated	FALSE	TRUE	TRUE	FALSE
IFITM3	0.106335	0.311022	-2.6922	Not DE	FALSE	FALSE	FALSE	FALSE
IGFBP7	0.00295718	0.0266694	1.3595	Upregulated	FALSE	TRUE	TRUE	FALSE
INPP5F	0.0234923	0.114982	1.50901	Not DE	TRUE	FALSE	FALSE	FALSE
IQSEC1	0.0116063	0.0685125	-0.775785	Not DE	FALSE	FALSE	FALSE	FALSE
ISCU	0.211624	0.478938	-0.0983021	Not DE	FALSE	FALSE	FALSE	FALSE
ITGAV	0.297921	0.576462	1.26679	Not DE	FALSE	TRUE	FALSE	FALSE
ITGB8	0.00896056	0.0594675	-0.34609	Not DE	FALSE	FALSE	FALSE	FALSE
ITM2B	0.807907	0.900345	0.357157	Not DE	FALSE	FALSE	FALSE	FALSE
ITM2C	0.529517	0.745437	0.93587	Not DE	FALSE	FALSE	FALSE	FALSE
ITPK1	0.0515424	0.194888	0.199071	Not DE	FALSE	FALSE	FALSE	FALSE
ITPKB	0.187645	0.445771	-1.50564	Not DE	FALSE	FALSE	FALSE	FALSE
ITPR1	0.162008	0.40986	1.89239	Not DE	FALSE	FALSE	FALSE	FALSE
JPH4	0.633521	0.811348	0.105219	Not DE	FALSE	TRUE	FALSE	TRUE
JUN	0.596211	0.795492	-1.09192	Not DE	FALSE	TRUE	FALSE	FALSE
JUND	0.295613	0.574704	-0.297681	Not DE	FALSE	FALSE	FALSE	FALSE
KALRN	0.893486	0.944817	1.61271	Not DE	FALSE	TRUE	FALSE	FALSE
KCNA2	0.803364	0.899399	0.200913	Not DE	FALSE	FALSE	FALSE	FALSE
KCNAB2	0.179772	0.437678	1.31626	Not DE	FALSE	FALSE	FALSE	FALSE
KCNIP2	0.099387	0.296033	1.12686	Not DE	FALSE	FALSE	FALSE	FALSE
KCNMA1	0.0731326	0.242283	0.485427	Not DE	FALSE	FALSE	FALSE	FALSE
KHDRBS3	0.173758	0.429543	1.77205	Not DE	FALSE	FALSE	FALSE	FALSE
KIAA0513	0.190462	0.447494	1.00477	Not DE	FALSE	FALSE	FALSE	FALSE
KIAA0930	0.0421132	0.170229	-0.713696	Not DE	FALSE	FALSE	FALSE	FALSE
KIF1A	1	1	1.46109	Not DE	FALSE	FALSE	FALSE	FALSE
KIF1B	0.00409236	0.0332203	0.855052	Upregulated	FALSE	FALSE	TRUE	FALSE
KIF21A	0.900069	0.944817	0.250267	Not DE	FALSE	FALSE	FALSE	FALSE
KIF3A	0.0392261	0.166839	1.33342	Not DE	FALSE	FALSE	FALSE	FALSE
KIF5A	0.512857	0.738881	-0.0476252	Not DE	FALSE	TRUE	FALSE	FALSE
KIF5B	0.0768325	0.248621	-0.808182	Not DE	FALSE	FALSE	FALSE	FALSE
KIF5C	1.10591e-06	6.73222e-05	1.22711	Upregulated	TRUE	FALSE	TRUE	FALSE
KIFAP3	0.323181	0.602097	0.521769	Not DE	FALSE	FALSE	FALSE	FALSE
KLC1	0.707297	0.860059	2.1032	Not DE	FALSE	FALSE	FALSE	FALSE
KLHDC2	0.728337	0.868732	1.08246	Not DE	FALSE	FALSE	FALSE	FALSE
KLHL2	0.235178	0.505659	0.702614	Not DE	FALSE	FALSE	FALSE	TRUE
KLHL24	0.348604	0.619599	0.303392	Not DE	FALSE	FALSE	FALSE	FALSE
KLHL5	0.0434254	0.17198	-1.86192	Not DE	FALSE	FALSE	FALSE	FALSE
KMT2C	0.204215	0.466915	-0.584963	Not DE	FALSE	FALSE	FALSE	FALSE
KTN1	0.611762	0.797355	-0.631355	Not DE	FALSE	FALSE	FALSE	FALSE
LAMP1	0.833232	0.913824	-0.0436269	Not DE	FALSE	TRUE	FALSE	FALSE
LAMP5	0.000126711	0.00246833	1.47478	Upregulated	FALSE	FALSE	TRUE	FALSE
LAMTOR4	0.63263	0.811348	-0.217591	Not DE	FALSE	FALSE	FALSE	FALSE
LANCL1	0.35876	0.626223	0.44387	Not DE	FALSE	FALSE	FALSE	FALSE
LDB2	0.110498	0.318324	0.483083	Not DE	FALSE	FALSE	FALSE	FALSE
LDHB	0.861905	0.926595	0.0347654	Not DE	FALSE	FALSE	FALSE	FALSE
LENG8	0.519846	0.74351	-0.683526	Not DE	FALSE	FALSE	FALSE	FALSE
LGALS1	0.038865	0.166092	0.331206	Not DE	FALSE	TRUE	FALSE	FALSE
LIFR	0.0746215	0.245545	-0.736966	Not DE	FALSE	FALSE	FALSE	TRUE
LIMCH1	0.719215	0.865861	-1.81714	Not DE	FALSE	FALSE	FALSE	FALSE
LIN7C	0.048344	0.187211	0.574546	Not DE	FALSE	FALSE	FALSE	FALSE
LINGO1	0.999789	1	0.696855	Not DE	FALSE	FALSE	FALSE	FALSE
LMO3	0.0981287	0.293182	-0.0563509	Not DE	FALSE	FALSE	FALSE	FALSE
LMO4	0.19912	0.460672	-0.69453	Not DE	FALSE	FALSE	FALSE	FALSE
LONRF2	1	1	1.80735	Not DE	FALSE	FALSE	FALSE	FALSE
LPAR1	0.0484366	0.187211	-2.41504	Not DE	FALSE	FALSE	FALSE	FALSE
LRIG1	0.943117	0.971704	-0.349661	Not DE	FALSE	FALSE	FALSE	FALSE
LRP4	6.07837e-06	0.000281921	-2.32726	Downregulated	TRUE	TRUE	TRUE	FALSE
LRPAP1	0.60195	0.796934	0.0052943	Not DE	FALSE	FALSE	FALSE	FALSE
LRRC4B	0.00203689	0.0208834	-0.925411	Downregulated	FALSE	TRUE	TRUE	TRUE
LSAMP	0.0611555	0.219799	-0.326729	Not DE	FALSE	FALSE	FALSE	FALSE
LTBP3	0.0626618	0.223563	-0.929611	Not DE	FALSE	FALSE	FALSE	FALSE
LUC7L2	0.00420312	0.033556	-1.1375	Downregulated	FALSE	FALSE	TRUE	FALSE
LUC7L3	0.846685	0.917433	0.237039	Not DE	FALSE	FALSE	FALSE	FALSE
LY6E	0.704091	0.859379	0.523562	Not DE	FALSE	FALSE	FALSE	FALSE
MACF1	0.220683	0.488513	-0.227177	Not DE	FALSE	FALSE	FALSE	FALSE
MAF1	0.000246942	0.00421968	-1.44252	Downregulated	FALSE	FALSE	TRUE	FALSE
MAGED2	0.00188853	0.0197788	0.533124	Not DE	FALSE	FALSE	FALSE	FALSE
MAN2A1	1.07562e-05	0.000388018	-2.70571	Downregulated	FALSE	FALSE	TRUE	FALSE
MAOB	0.976494	0.988674	-0.477649	Not DE	FALSE	FALSE	FALSE	FALSE
MAP1A	0.617956	0.801451	0.134764	Not DE	FALSE	TRUE	FALSE	FALSE
MAP1B	0.153816	0.395179	0.735706	Not DE	TRUE	TRUE	FALSE	FALSE
MAP2	0.834272	0.913824	0.608087	Not DE	FALSE	FALSE	FALSE	FALSE
MAP2K1	0.00523901	0.0395566	1.27791	Upregulated	FALSE	FALSE	TRUE	FALSE
MAP2K4	0.244742	0.519076	0.957772	Not DE	FALSE	FALSE	FALSE	FALSE
MAP4	0.606079	0.796934	-0.473252	Not DE	FALSE	FALSE	FALSE	FALSE
MAP4K4	0.0140783	0.0792616	-1.39811	Not DE	FALSE	FALSE	FALSE	FALSE
MAP7D1	0.331471	0.607331	-0.845277	Not DE	FALSE	FALSE	FALSE	FALSE
MAPK1	0.0212476	0.107229	0.981141	Not DE	FALSE	FALSE	FALSE	FALSE
MAPK10	0.420243	0.668977	0.574276	Not DE	FALSE	TRUE	FALSE	FALSE
MAPK3	0.845664	0.917433	-0.535037	Not DE	FALSE	FALSE	FALSE	FALSE
MAPK4	0.0840448	0.262911	-0.872317	Not DE	FALSE	FALSE	FALSE	FALSE
MAPK8IP1	0.634081	0.811348	0.180121	Not DE	FALSE	FALSE	FALSE	FALSE
MAPK8IP3	0.877985	0.938702	0.41976	Not DE	FALSE	FALSE	FALSE	FALSE
MAPRE2	0.351093	0.621753	0.0968024	Not DE	FALSE	FALSE	FALSE	FALSE
MAPRE3	0.346655	0.619526	0.533888	Not DE	FALSE	FALSE	FALSE	FALSE
MAPT	0.227283	0.495248	0.776738	Not DE	FALSE	FALSE	FALSE	FALSE
MARCKS	0.407942	0.663805	-1.13993	Not DE	FALSE	FALSE	FALSE	FALSE
MARCKSL1	0.762487	0.878937	-0.169925	Not DE	FALSE	FALSE	FALSE	TRUE
MAT2A	0.0277156	0.128273	-0.31034	Not DE	FALSE	FALSE	FALSE	FALSE
MBP	0.0809361	0.258465	-1.82313	Not DE	FALSE	FALSE	FALSE	FALSE
MCF2L	0.123118	0.337794	-0.556393	Not DE	FALSE	TRUE	FALSE	FALSE
MCF2L2	0.00267219	0.0245539	-1.02327	Downregulated	FALSE	TRUE	TRUE	FALSE
MCL1	0.00125701	0.0147509	-1.15855	Downregulated	TRUE	TRUE	TRUE	FALSE
MDH1	0.368371	0.632792	0.67888	Not DE	FALSE	FALSE	FALSE	FALSE
MEF2C	0.380992	0.643221	0.779691	Not DE	FALSE	FALSE	FALSE	FALSE
METTL7A	0.204816	0.467191	-0.584963	Not DE	FALSE	FALSE	FALSE	FALSE
MGST3	0.344266	0.616387	0.514573	Not DE	FALSE	FALSE	FALSE	FALSE
MICOS10	0.00845865	0.0580192	0.736966	Not DE	FALSE	FALSE	FALSE	FALSE
MIF	0.164047	0.412873	0.554801	Not DE	FALSE	FALSE	FALSE	FALSE
MINK1	0.0955791	0.286443	-1.14296	Not DE	FALSE	FALSE	FALSE	FALSE
MLF2	0.732189	0.868732	0.143364	Not DE	FALSE	FALSE	FALSE	FALSE
MLLT11	0.0821801	0.25907	1.49781	Not DE	FALSE	TRUE	FALSE	FALSE
MLLT6	0.0277321	0.128273	-1.41504	Not DE	FALSE	FALSE	FALSE	TRUE
MOBP	0.824202	0.909886	-1.15697	Not DE	FALSE	FALSE	FALSE	FALSE
MOCS2	0.320595	0.600499	0.148863	Not DE	FALSE	FALSE	FALSE	FALSE
MPHOSPH8	0.00767544	0.0549697	-1.1302	Not DE	FALSE	FALSE	FALSE	FALSE
MRAS	0.950683	0.975645	-1.21299	Not DE	FALSE	FALSE	FALSE	FALSE
MRFAP1L1	0.0382636	0.165639	-0.110846	Not DE	FALSE	TRUE	FALSE	FALSE
MRTFB	0.887926	0.943119	-0.187627	Not DE	FALSE	FALSE	FALSE	FALSE
MSI2	0.115215	0.323397	-0.645335	Not DE	FALSE	FALSE	FALSE	FALSE
MSRA	0.97241	0.987031	0.209096	Not DE	FALSE	FALSE	FALSE	FALSE
MT1F	0.0537293	0.199639	-2.95247	Not DE	FALSE	FALSE	FALSE	FALSE
MT2A	0.072146	0.240651	-0.990983	Not DE	FALSE	TRUE	FALSE	FALSE
MT3	5.27776e-08	6.42568e-06	1.03878	Upregulated	TRUE	FALSE	TRUE	FALSE
MTCH1	0.10722	0.312672	0.36995	Not DE	FALSE	FALSE	FALSE	FALSE
MTSS2	0.0303688	0.138221	-1.56598	Not DE	FALSE	FALSE	FALSE	TRUE
MTURN	0.0729134	0.242283	-1.17456	Not DE	FALSE	FALSE	FALSE	FALSE
MXI1	0.00171699	0.0185816	-1.3112	Downregulated	FALSE	FALSE	TRUE	FALSE
MXRA7	0.233905	0.504398	-0.286304	Not DE	FALSE	FALSE	FALSE	FALSE
MYH10	0.181945	0.440833	0.31034	Not DE	FALSE	FALSE	FALSE	FALSE
MYL6B	0.00872227	0.0585896	0.769046	Not DE	FALSE	FALSE	FALSE	FALSE
MYO5A	0.778141	0.887687	0.757799	Not DE	FALSE	FALSE	FALSE	FALSE
MYO6	0.875037	0.937608	-0.736966	Not DE	FALSE	FALSE	FALSE	FALSE
N4BP2L2	0.456894	0.693169	0.364997	Not DE	FALSE	FALSE	FALSE	FALSE
NAA38	0.756514	0.878649	0.0824622	Not DE	FALSE	FALSE	FALSE	FALSE
NAP1L2	0.342034	0.615787	0.86007	Not DE	FALSE	FALSE	FALSE	FALSE
NAP1L3	0.0716958	0.240651	0.557128	Not DE	FALSE	FALSE	FALSE	FALSE
NAP1L5	0.206295	0.469465	0.853159	Not DE	FALSE	FALSE	FALSE	FALSE
NAPA	0.00102133	0.0125921	0.896164	Upregulated	TRUE	FALSE	TRUE	TRUE
NAPB	0.140138	0.370908	0.928695	Not DE	FALSE	FALSE	FALSE	TRUE
NAT8L	0.00366642	0.031053	-1.0282	Downregulated	FALSE	FALSE	TRUE	FALSE
NCAN	0.00265067	0.0245539	1.68326	Upregulated	FALSE	TRUE	TRUE	FALSE
NCDN	0.598894	0.796934	0.34896	Not DE	FALSE	TRUE	FALSE	FALSE
NCKAP1	0.500053	0.730213	0.67516	Not DE	FALSE	FALSE	FALSE	FALSE
NCL	0.714544	0.863481	1.60572	Not DE	FALSE	FALSE	FALSE	FALSE
NCOR2	0.139423	0.370023	-0.602665	Not DE	FALSE	FALSE	FALSE	TRUE
NCS1	0.770604	0.883955	0.475209	Not DE	FALSE	TRUE	FALSE	FALSE
NDFIP1	0.0203729	0.104991	1.18339	Not DE	FALSE	FALSE	FALSE	FALSE
NDRG2	0.671506	0.838521	0.216511	Not DE	FALSE	FALSE	FALSE	FALSE
NDRG4	7.42517e-06	0.00031444	1.24964	Upregulated	TRUE	FALSE	TRUE	FALSE
NDUFA1	0.779867	0.887687	0.115477	Not DE	FALSE	FALSE	FALSE	FALSE
NDUFA2	0.460937	0.697931	0.266433	Not DE	FALSE	FALSE	FALSE	FALSE
NDUFA3	0.0740593	0.244521	0.761213	Not DE	FALSE	FALSE	FALSE	FALSE
NDUFA4	0.166459	0.416789	0.606989	Not DE	FALSE	FALSE	FALSE	FALSE
NDUFAF8	0.000700952	0.0105989	1.41621	Upregulated	FALSE	FALSE	TRUE	FALSE
NDUFB11	0.0310775	0.140136	0.716207	Not DE	FALSE	FALSE	FALSE	FALSE
NDUFB5	0.797398	0.893747	0.708834	Not DE	FALSE	FALSE	FALSE	FALSE
NDUFB6	0.133484	0.356356	0.542149	Not DE	FALSE	FALSE	FALSE	FALSE
NDUFB7	0.948367	0.974377	0.0315701	Not DE	FALSE	FALSE	FALSE	FALSE
NDUFB8	0.818294	0.905702	0.191818	Not DE	FALSE	FALSE	FALSE	FALSE
NDUFB9	0.563195	0.769435	0.367831	Not DE	FALSE	FALSE	FALSE	FALSE
NDUFS5	0.133448	0.356356	0.462478	Not DE	FALSE	FALSE	FALSE	FALSE
NDUFV2	0.201199	0.46328	-0.481533	Not DE	FALSE	FALSE	FALSE	FALSE
NEBL	0.000141938	0.00271073	-0.876618	Downregulated	TRUE	FALSE	TRUE	FALSE
NEFH	0.302296	0.5796	-0.485427	Not DE	FALSE	FALSE	FALSE	FALSE
NEFL	0.288176	0.567892	-0.300102	Not DE	FALSE	FALSE	FALSE	FALSE
NEFM	0.936357	0.968165	0.395382	Not DE	FALSE	FALSE	FALSE	FALSE
NELL2	0.555858	0.763618	2.21459	Not DE	FALSE	FALSE	FALSE	FALSE
NENF	0.00260358	0.0243835	0.307182	Not DE	FALSE	FALSE	FALSE	FALSE
NFE2L1	0.334602	0.607331	-0.371316	Not DE	FALSE	FALSE	FALSE	FALSE
NFIX	0.0714909	0.240651	-0.404231	Not DE	FALSE	TRUE	FALSE	FALSE
NGRN	0.233981	0.504398	-0.511611	Not DE	FALSE	FALSE	FALSE	FALSE
NISCH	0.93962	0.970509	0.159199	Not DE	FALSE	FALSE	FALSE	FALSE
NPDC1	0.282361	0.563565	0.0210616	Not DE	FALSE	FALSE	FALSE	FALSE
NPEPPS	0.0157808	0.0878315	-0.682142	Not DE	FALSE	FALSE	FALSE	FALSE
NPTN	0.526679	0.745437	1.11018	Not DE	TRUE	FALSE	FALSE	FALSE
NPTXR	0.746257	0.873624	1.94486	Not DE	FALSE	FALSE	FALSE	FALSE
NQO1	1.43883e-07	1.40142e-05	2.55278	Upregulated	FALSE	TRUE	TRUE	FALSE
NRCAM	0.402064	0.659889	0.548852	Not DE	FALSE	FALSE	FALSE	FALSE
NRGN	0.00819485	0.0569553	1.03577	Not DE	TRUE	FALSE	FALSE	FALSE
NRN1	0.0177235	0.0953739	1.30884	Not DE	FALSE	FALSE	FALSE	FALSE
NRXN1	0.7095	0.861441	0.442222	Not DE	FALSE	FALSE	FALSE	FALSE
NSF	0.675497	0.842426	0.57299	Not DE	FALSE	FALSE	FALSE	FALSE
NSG2	0.0111828	0.0672347	2.26044	Not DE	FALSE	FALSE	FALSE	FALSE
NSMF	0.558487	0.765072	1.05686	Not DE	FALSE	FALSE	FALSE	FALSE
NTRK2	2.86421e-05	0.000820511	-0.576419	Not DE	FALSE	TRUE	FALSE	FALSE
NTRK3	0.785003	0.888191	-0.0257631	Not DE	FALSE	TRUE	FALSE	FALSE
NUCKS1	0.452373	0.689533	-0.189478	Not DE	FALSE	FALSE	FALSE	FALSE
NUDC	0.0453231	0.177288	-0.678072	Not DE	FALSE	FALSE	FALSE	TRUE
NUDT3	0.27433	0.554352	-0.562595	Not DE	FALSE	FALSE	FALSE	FALSE
NUPR1	0.000100362	0.00207985	-3.65711	Downregulated	FALSE	FALSE	TRUE	TRUE
OAZ1	0.893156	0.944817	0.116576	Not DE	FALSE	TRUE	FALSE	FALSE
OAZ2	0.010788	0.0656717	-0.580375	Not DE	FALSE	FALSE	FALSE	FALSE
OCIAD1	0.884373	0.942174	0.821569	Not DE	FALSE	FALSE	FALSE	FALSE
OGA	0.721138	0.865861	-0.106488	Not DE	FALSE	FALSE	FALSE	FALSE
OGFRL1	0.284273	0.563938	-0.430197	Not DE	FALSE	FALSE	FALSE	FALSE
OLFM1	0.00461476	0.0359582	1.30407	Upregulated	FALSE	FALSE	TRUE	FALSE
OPTN	0.744691	0.873433	0.0275284	Not DE	FALSE	FALSE	FALSE	FALSE
OS9	0.217983	0.485799	-0.825971	Not DE	FALSE	FALSE	FALSE	FALSE
PACSIN1	0.720509	0.865861	0.800884	Not DE	FALSE	FALSE	FALSE	FALSE
PADI2	0.548757	0.761381	0.027745	Not DE	FALSE	FALSE	FALSE	FALSE
PAFAH1B1	0.14623	0.380822	0.145198	Not DE	FALSE	FALSE	FALSE	FALSE
PAFAH1B2	0.48636	0.721432	0.0262315	Not DE	FALSE	FALSE	FALSE	FALSE
PALM	0.691429	0.851243	-0.468477	Not DE	FALSE	FALSE	FALSE	FALSE
PBXIP1	0.000762217	0.0112485	-2.49304	Downregulated	FALSE	FALSE	TRUE	TRUE
PCDH9	0.529018	0.745437	0.386736	Not DE	FALSE	FALSE	FALSE	FALSE
PCM1	9.53784e-05	0.00201953	-1.70895	Downregulated	FALSE	FALSE	TRUE	TRUE
PCMT1	0.290798	0.571042	-0.0129391	Not DE	FALSE	FALSE	FALSE	FALSE
PCNX2	0.963343	0.983458	0.741688	Not DE	FALSE	FALSE	FALSE	FALSE
PCSK1N	0.296421	0.575127	0.587761	Not DE	FALSE	FALSE	FALSE	TRUE
PDCD4	0.0851227	0.264043	-0.993305	Not DE	FALSE	FALSE	FALSE	FALSE
PDE4D	0.175351	0.431294	-0.444785	Not DE	FALSE	TRUE	FALSE	FALSE
PDHA1	0.440417	0.67784	0.475733	Not DE	FALSE	FALSE	FALSE	FALSE
PDK4	0.000832922	0.0116324	-3.78039	Downregulated	FALSE	FALSE	TRUE	FALSE
PDXK	0.376131	0.639357	-0.116554	Not DE	FALSE	FALSE	FALSE	FALSE
PEA15	0.00130551	0.0151377	0.47756	Not DE	TRUE	TRUE	FALSE	FALSE
PEBP1	1.24244e-06	7.11846e-05	0.811117	Upregulated	TRUE	TRUE	TRUE	TRUE
PECAM1	0.392045	0.653856	-2.32726	Not DE	FALSE	FALSE	FALSE	FALSE
PEG3	0.145089	0.378865	0.539953	Not DE	FALSE	FALSE	FALSE	FALSE
PFDN2	0.00098731	0.0124888	1.04821	Upregulated	TRUE	FALSE	TRUE	FALSE
PFKP	0.634127	0.811348	0.0867116	Not DE	FALSE	FALSE	FALSE	FALSE
PFN2	6.06237e-05	0.00147619	1.80301	Upregulated	TRUE	FALSE	TRUE	TRUE
PGM2L1	0.922992	0.959439	1.65105	Not DE	FALSE	FALSE	FALSE	FALSE
PGRMC1	0.284826	0.563938	1.12667	Not DE	FALSE	FALSE	FALSE	FALSE
PHACTR1	0.602259	0.796934	0.386549	Not DE	FALSE	FALSE	FALSE	FALSE
PHGDH	0.0001631	0.00299734	-1.61234	Downregulated	FALSE	FALSE	TRUE	FALSE
PHYHIP	0.785146	0.888191	1.22239	Not DE	FALSE	FALSE	FALSE	FALSE
PHYHIPL	0.0394094	0.16689	1.04532	Not DE	FALSE	FALSE	FALSE	FALSE
PI4KA	0.242563	0.515843	0.433598	Not DE	FALSE	FALSE	FALSE	FALSE
PIK3R1	0.636006	0.811348	2.15631	Not DE	FALSE	FALSE	FALSE	FALSE
PIN1	0.779384	0.887687	0.165059	Not DE	FALSE	FALSE	FALSE	FALSE
PINK1	0.435418	0.675289	-0.236606	Not DE	FALSE	FALSE	FALSE	FALSE
PITHD1	0.0044141	0.0349539	0.830075	Upregulated	FALSE	FALSE	TRUE	FALSE
PITPNA	0.32909	0.607071	0.12	Not DE	FALSE	FALSE	FALSE	FALSE
PJA2	0.372408	0.634136	0.310788	Not DE	FALSE	FALSE	FALSE	FALSE
PKM	0.912802	0.953476	0.411898	Not DE	FALSE	FALSE	FALSE	FALSE
PLD3	0.0702904	0.239381	2.49691	Not DE	FALSE	FALSE	FALSE	FALSE
PLEKHB1	0.112246	0.318967	-0.910866	Not DE	FALSE	FALSE	FALSE	FALSE
PLEKHB2	0.0929373	0.281997	0.681639	Not DE	TRUE	TRUE	FALSE	FALSE
PLP1	0.912468	0.953476	-0.138102	Not DE	FALSE	FALSE	FALSE	FALSE
PLPP3	0.216789	0.484295	0.730302	Not DE	FALSE	FALSE	FALSE	FALSE
PMP2	6.02196e-10	1.95513e-07	1.00126	Upregulated	FALSE	TRUE	TRUE	TRUE
PMPCB	0.323303	0.602097	0.477322	Not DE	FALSE	FALSE	FALSE	FALSE
PNISR	0.796661	0.893747	0.263034	Not DE	FALSE	FALSE	FALSE	FALSE
PNMA2	0.656361	0.828588	0.56085	Not DE	TRUE	FALSE	FALSE	FALSE
PNN	0.0025374	0.0239944	-1.17911	Downregulated	FALSE	FALSE	TRUE	FALSE
PNRC1	0.33437	0.607331	-0.57295	Not DE	FALSE	FALSE	FALSE	FALSE
POLR2I	0.958694	0.97982	-0.0501235	Not DE	FALSE	FALSE	FALSE	FALSE
PON2	0.110894	0.318324	-0.888107	Not DE	FALSE	FALSE	FALSE	FALSE
PPFIBP1	0.00237432	0.0233595	-0.854802	Downregulated	FALSE	TRUE	TRUE	FALSE
PPIA	0.072146	0.240651	1.91511	Not DE	FALSE	FALSE	FALSE	FALSE
PPM1A	0.508414	0.733622	-0.369234	Not DE	FALSE	FALSE	FALSE	FALSE
PPM1B	0.241753	0.515246	-0.241008	Not DE	FALSE	FALSE	FALSE	FALSE
PPP1R12B	0.176413	0.431725	-0.523972	Not DE	FALSE	TRUE	FALSE	FALSE
PPP1R1B	0.0106816	0.0656717	-2.27302	Not DE	FALSE	FALSE	FALSE	FALSE
PPP1R7	0.382683	0.643221	-0.507687	Not DE	FALSE	FALSE	FALSE	FALSE
PPP1R9B	0.0434364	0.17198	-1.23607	Not DE	FALSE	FALSE	FALSE	TRUE
PPP2R2B	0.157271	0.401	0.417235	Not DE	FALSE	FALSE	FALSE	FALSE
PPP2R2C	0.899173	0.944817	-0.121431	Not DE	FALSE	FALSE	FALSE	FALSE
PPP3CA	0.685503	0.849465	-0.19722	Not DE	FALSE	FALSE	FALSE	FALSE
PPP3CB	0.94377	0.971704	0.0603005	Not DE	FALSE	FALSE	FALSE	FALSE
PPP3R1	0.527728	0.745437	0.263034	Not DE	FALSE	FALSE	FALSE	FALSE
PPT1	0.0118329	0.0690132	0.736966	Not DE	FALSE	FALSE	FALSE	FALSE
PRDM2	0.737023	0.870134	0.183346	Not DE	FALSE	TRUE	FALSE	FALSE
PRDX2	0.660318	0.828802	0.443254	Not DE	FALSE	FALSE	FALSE	FALSE
PREPL	0.600328	0.796934	0.708396	Not DE	FALSE	FALSE	FALSE	FALSE
PRKACA	0.640142	0.813966	0.237549	Not DE	FALSE	FALSE	FALSE	FALSE
PRKACB	0.363249	0.629585	0.26057	Not DE	FALSE	FALSE	FALSE	FALSE
PRKAR1A	0.0450089	0.176769	0.555039	Not DE	TRUE	FALSE	FALSE	FALSE
PRKAR1B	0.28861	0.567892	0.456096	Not DE	FALSE	FALSE	FALSE	FALSE
PRKCA	0.747462	0.873847	0.296075	Not DE	FALSE	FALSE	FALSE	FALSE
PRKCB	0.545322	0.758033	0.558327	Not DE	FALSE	FALSE	FALSE	FALSE
PRKCZ	0.481551	0.719372	0.567685	Not DE	FALSE	FALSE	FALSE	FALSE
PRNP	0.921675	0.959094	0.454566	Not DE	FALSE	FALSE	FALSE	FALSE
PRXL2A	0.000707316	0.0105989	-0.733008	Downregulated	FALSE	FALSE	TRUE	FALSE
PSAP	0.568018	0.769659	-0.0885939	Not DE	FALSE	TRUE	FALSE	FALSE
PSAT1	0.448269	0.685422	-0.119053	Not DE	FALSE	FALSE	FALSE	FALSE
PSD	0.068633	0.236524	-0.296393	Not DE	FALSE	TRUE	FALSE	TRUE
PSD3	0.813369	0.903181	0.357011	Not DE	FALSE	FALSE	FALSE	FALSE
PTGDS	0.14467	0.378865	-0.534822	Not DE	FALSE	FALSE	FALSE	FALSE
PTK2B	0.428242	0.675289	0.629357	Not DE	FALSE	FALSE	FALSE	FALSE
PTN	1.76311e-09	4.29318e-07	1.1343	Upregulated	TRUE	FALSE	TRUE	TRUE
PTOV1	0.403446	0.660431	-0.754888	Not DE	FALSE	FALSE	FALSE	FALSE
PTPRA	0.705578	0.860059	0.815082	Not DE	FALSE	FALSE	FALSE	FALSE
PTPRN	0.000292492	0.00479415	1.16451	Upregulated	TRUE	TRUE	TRUE	TRUE
PTPRS	0.169796	0.421892	0.379214	Not DE	FALSE	TRUE	FALSE	FALSE
PTPRZ1	0.0127218	0.0728884	1.11366	Not DE	FALSE	TRUE	FALSE	FALSE
PTTG1IP	0.294882	0.574704	-1.89129	Not DE	FALSE	FALSE	FALSE	FALSE
PURA	7.8849e-05	0.00170664	-1.65025	Downregulated	FALSE	FALSE	TRUE	FALSE
PYGB	0.73329	0.868732	-0.0331669	Not DE	FALSE	FALSE	FALSE	FALSE
QDPR	0.0949604	0.286351	-0.841935	Not DE	FALSE	FALSE	FALSE	FALSE
QKI	0.401495	0.659889	1.08724	Not DE	FALSE	FALSE	FALSE	FALSE
RAB10	0.841884	0.91722	0.0125453	Not DE	FALSE	FALSE	FALSE	FALSE
RAB11B	0.564637	0.769659	-0.234189	Not DE	FALSE	FALSE	FALSE	FALSE
RAB11FIP4	0.115016	0.323397	0.00946033	Not DE	FALSE	FALSE	FALSE	FALSE
RAB13	0.383961	0.643679	-0.58823	Not DE	FALSE	TRUE	FALSE	FALSE
RAB14	0.0105958	0.0656717	0.606549	Not DE	TRUE	FALSE	FALSE	FALSE
RAB3A	0.0714369	0.240651	1.28504	Not DE	TRUE	FALSE	FALSE	FALSE
RAB3GAP1	0.16072	0.408725	0.617143	Not DE	FALSE	FALSE	FALSE	FALSE
RAB4A	0.435922	0.675289	-0.387023	Not DE	FALSE	FALSE	FALSE	FALSE
RAB5B	0.127639	0.346202	-0.125953	Not DE	FALSE	FALSE	FALSE	FALSE
RAB6A	0.353523	0.623691	0.237943	Not DE	FALSE	FALSE	FALSE	FALSE
RAB6B	0.334015	0.607331	0.488747	Not DE	FALSE	FALSE	FALSE	FALSE
RAB7A	0.762528	0.878937	0.424498	Not DE	FALSE	FALSE	FALSE	FALSE
RABEP1	0.912273	0.953476	-0.213658	Not DE	FALSE	FALSE	FALSE	FALSE
RABGAP1L	0.00304162	0.0269895	0.717798	Upregulated	FALSE	FALSE	TRUE	FALSE
RABL6	0.0898857	0.27359	-0.187232	Not DE	FALSE	FALSE	FALSE	TRUE
RAC1	0.00943922	0.0608861	0.382248	Not DE	FALSE	FALSE	FALSE	TRUE
RAMP1	0.114383	0.323397	-1.10753	Not DE	FALSE	FALSE	FALSE	FALSE
RANBP3L	0.390375	0.652187	-0.4667	Not DE	FALSE	FALSE	FALSE	FALSE
RANBP9	0.542145	0.755974	0.234465	Not DE	FALSE	FALSE	FALSE	FALSE
RANGAP1	0.383027	0.643221	-0.367509	Not DE	FALSE	FALSE	FALSE	FALSE
RAP2A	0.814161	0.903181	-0.136062	Not DE	FALSE	FALSE	FALSE	FALSE
RAPGEF2	0.661594	0.829335	-0.537894	Not DE	FALSE	FALSE	FALSE	FALSE
RAPGEF4	0.0814898	0.258538	1.3523	Not DE	FALSE	FALSE	FALSE	FALSE
RASD1	0.281557	0.563114	-0.901537	Not DE	FALSE	TRUE	FALSE	FALSE
RB1CC1	0.18828	0.446191	1.71522	Not DE	FALSE	FALSE	FALSE	FALSE
RBFOX3	0.109878	0.318324	0.750972	Not DE	FALSE	FALSE	FALSE	FALSE
RBM17	0.0065291	0.0474578	-1.90397	Downregulated	FALSE	FALSE	TRUE	FALSE
RBM33	0.30525	0.582331	-0.463401	Not DE	FALSE	FALSE	FALSE	FALSE
RCAN2	0.0276093	0.128273	1.334	Not DE	FALSE	FALSE	FALSE	FALSE
REEP2	0.111119	0.318324	-0.135883	Not DE	FALSE	TRUE	FALSE	FALSE
REEP5	0.00045266	0.00711115	0.97728	Upregulated	TRUE	FALSE	TRUE	FALSE
RERE	0.00645608	0.0472799	-0.492482	Not DE	FALSE	TRUE	FALSE	FALSE
RGCC	0.0757659	0.247906	-0.779312	Not DE	TRUE	FALSE	FALSE	FALSE
RGS4	0.468347	0.703965	0.761285	Not DE	FALSE	FALSE	FALSE	FALSE
RGS5	0.540168	0.75484	0.130397	Not DE	FALSE	FALSE	FALSE	FALSE
RHOA	0.506136	0.733596	-0.23967	Not DE	FALSE	TRUE	FALSE	FALSE
RHOB	0.190668	0.447494	-0.912943	Not DE	FALSE	FALSE	FALSE	FALSE
RHOBTB3	0.552415	0.762114	0.045324	Not DE	FALSE	FALSE	FALSE	FALSE
RHOC	0.804361	0.899481	-1.21759	Not DE	FALSE	FALSE	FALSE	FALSE
RIMS3	0.202593	0.464544	-0.810623	Not DE	FALSE	FALSE	FALSE	FALSE
RMND5A	0.892603	0.944817	-0.99035	Not DE	FALSE	FALSE	FALSE	FALSE
RNF11	0.361849	0.629359	-0.248576	Not DE	FALSE	FALSE	FALSE	FALSE
RNF157	0.221675	0.489594	-0.907806	Not DE	FALSE	FALSE	FALSE	FALSE
RNF187	0.636417	0.811348	-0.415037	Not DE	FALSE	FALSE	FALSE	FALSE
RNF19A	0.000107121	0.00217366	-1.40526	Downregulated	FALSE	FALSE	TRUE	FALSE
RTL8C	0.00295225	0.0266694	0.752072	Upregulated	FALSE	FALSE	TRUE	TRUE
RTN1	0.847366	0.917433	0.57789	Not DE	FALSE	FALSE	FALSE	FALSE
RTN3	0.43373	0.675289	0.918668	Not DE	FALSE	FALSE	FALSE	FALSE
RTN4	0.166377	0.416789	0.461904	Not DE	FALSE	FALSE	FALSE	FALSE
RUFY3	0.348349	0.619599	0.59561	Not DE	FALSE	FALSE	FALSE	FALSE
RUNDC3A	0.991324	0.997468	0.188762	Not DE	FALSE	FALSE	FALSE	FALSE
RXRA	0.838683	0.915815	-2.5025	Not DE	FALSE	FALSE	FALSE	FALSE
S100A1	0.806869	0.900218	0.0481264	Not DE	FALSE	FALSE	FALSE	FALSE
S100A13	0.000859893	0.0116324	0.400962	Not DE	FALSE	FALSE	FALSE	FALSE
S100A6	0.224137	0.492002	0.200299	Not DE	FALSE	TRUE	FALSE	FALSE
S100A9	0.608068	0.797118	-3.24431	Not DE	FALSE	TRUE	FALSE	FALSE
S100B	0.0107161	0.0656717	0.858061	Not DE	FALSE	FALSE	FALSE	FALSE
SAFB	0.0120667	0.0695441	-1.58496	Not DE	FALSE	FALSE	FALSE	FALSE
SAP18	0.678948	0.844566	-0.346651	Not DE	FALSE	FALSE	FALSE	FALSE
SARAF	0.120101	0.333271	0.269607	Not DE	FALSE	FALSE	FALSE	FALSE
SAT1	0.0506297	0.19263	-1.12378	Not DE	FALSE	TRUE	FALSE	FALSE
SCAMP5	0.98457	0.994288	0.237039	Not DE	FALSE	FALSE	FALSE	FALSE
SCARA3	0.566278	0.769659	-0.888209	Not DE	FALSE	FALSE	FALSE	FALSE
SCD	0.972844	0.987031	0.064572	Not DE	FALSE	FALSE	FALSE	FALSE
SCD5	0.00100712	0.012576	0.905141	Upregulated	FALSE	FALSE	TRUE	FALSE
SCG3	1.30821e-05	0.000424732	1.04704	Upregulated	FALSE	TRUE	TRUE	FALSE
SCG5	0.0263516	0.125816	1.33614	Not DE	FALSE	FALSE	FALSE	FALSE
SCN1A	0.16729	0.417796	-0.0695409	Not DE	FALSE	FALSE	FALSE	FALSE
SCN1B	0.306301	0.58269	-0.103556	Not DE	FALSE	FALSE	FALSE	FALSE
SCN3B	0.343279	0.616387	1.37172	Not DE	FALSE	FALSE	FALSE	FALSE
SCRN1	0.412189	0.664689	-0.254719	Not DE	FALSE	FALSE	FALSE	FALSE
SDC3	0.431357	0.675289	0.374396	Not DE	FALSE	FALSE	FALSE	FALSE
SDCCAG8	0.334843	0.607331	-0.672195	Not DE	FALSE	FALSE	FALSE	FALSE
SEC11C	0.436016	0.675289	0.03441	Not DE	FALSE	FALSE	FALSE	FALSE
SEC14L1	0.630476	0.811207	-0.992223	Not DE	TRUE	FALSE	FALSE	TRUE
SEC62	0.219777	0.487615	-0.449526	Not DE	FALSE	FALSE	FALSE	FALSE
SECISBP2L	0.0401482	0.167473	-0.736966	Not DE	FALSE	FALSE	FALSE	FALSE
SELENOM	0.16146	0.409536	-1.22239	Not DE	FALSE	FALSE	FALSE	FALSE
SELENOP	0.731566	0.868732	-0.91951	Not DE	FALSE	FALSE	FALSE	FALSE
SELENOW	0.645715	0.81785	0.287502	Not DE	FALSE	FALSE	FALSE	FALSE
SEMA6B	0.0619369	0.221789	-1.49369	Not DE	FALSE	FALSE	FALSE	FALSE
SENP6	0.325812	0.605612	-0.752907	Not DE	FALSE	FALSE	FALSE	FALSE
SEPTIN11	0.00514226	0.0391293	0.592418	Upregulated	FALSE	FALSE	TRUE	FALSE
SEPTIN3	0.933975	0.966729	0.269461	Not DE	FALSE	FALSE	FALSE	FALSE
SEPTIN4	0.208647	0.473712	-1.17306	Not DE	FALSE	FALSE	FALSE	FALSE
SEPTIN5	0.900195	0.944817	0.113489	Not DE	FALSE	TRUE	FALSE	TRUE
SEPTIN8	0.00786427	0.0555058	-0.512092	Not DE	FALSE	TRUE	FALSE	FALSE
SERINC1	0.570179	0.770255	0.599141	Not DE	FALSE	FALSE	FALSE	FALSE
SERP1	0.426032	0.675289	-1.24716	Not DE	FALSE	FALSE	FALSE	FALSE
SERPINA3	0.00114718	0.0139669	0.89503	Upregulated	FALSE	FALSE	TRUE	FALSE
SERPINE2	0.308109	0.582715	1.45821	Not DE	FALSE	FALSE	FALSE	FALSE
SERPINI1	0.30302	0.579845	0.597137	Not DE	FALSE	FALSE	FALSE	FALSE
SESN3	0.782878	0.887687	-0.179324	Not DE	FALSE	FALSE	FALSE	FALSE
SETD3	0.0275087	0.128273	-0.537434	Not DE	FALSE	FALSE	FALSE	FALSE
SH3BGRL3	0.145026	0.378865	0.237039	Not DE	FALSE	TRUE	FALSE	FALSE
SH3GL2	0.729029	0.868732	0.543142	Not DE	FALSE	FALSE	FALSE	FALSE
SHTN1	0.434595	0.675289	-0.562468	Not DE	FALSE	FALSE	FALSE	FALSE
SIRPA	0.692181	0.851243	0.268594	Not DE	FALSE	TRUE	FALSE	FALSE
SLAIN1	0.270168	0.553588	-1.02801	Not DE	FALSE	FALSE	FALSE	FALSE
SLC16A1	0.294064	0.574704	-2.71882	Not DE	FALSE	FALSE	FALSE	FALSE
SLC17A7	0.739225	0.870847	2.12711	Not DE	FALSE	FALSE	FALSE	FALSE
SLC1A2	3.72954e-07	2.77154e-05	0.782616	Upregulated	TRUE	TRUE	TRUE	TRUE
SLC1A3	1.88205e-05	0.00057285	1.13624	Upregulated	FALSE	TRUE	TRUE	FALSE
SLC22A17	0.0897031	0.27359	1.33805	Not DE	FALSE	FALSE	FALSE	FALSE
SLC25A23	0.0256529	0.123693	0.749707	Not DE	FALSE	FALSE	FALSE	FALSE
SLC25A4	0.400732	0.659889	-0.582332	Not DE	FALSE	FALSE	FALSE	FALSE
SLC2A1	0.428944	0.675289	-1.78277	Not DE	FALSE	FALSE	FALSE	FALSE
SLC38A2	0.0194904	0.101517	-1.39689	Not DE	FALSE	FALSE	FALSE	FALSE
SLC3A2	0.637442	0.811593	-1.26919	Not DE	FALSE	FALSE	FALSE	FALSE
SLC44A1	0.370432	0.634096	-1.53605	Not DE	FALSE	FALSE	FALSE	FALSE
SLC44A2	0.415757	0.666426	-1.23654	Not DE	FALSE	FALSE	FALSE	FALSE
SLC4A10	0.00897507	0.0594675	0.80609	Not DE	FALSE	FALSE	FALSE	FALSE
SLC4A4	9.88524e-06	0.000370316	1.63791	Upregulated	TRUE	FALSE	TRUE	FALSE
SLC6A1	0.998408	1	0.0721498	Not DE	FALSE	FALSE	FALSE	FALSE
SLC8A1	0.00365898	0.031053	1.73797	Upregulated	TRUE	FALSE	TRUE	FALSE
SMARCA2	0.0288802	0.132685	-0.840059	Not DE	FALSE	FALSE	FALSE	FALSE
SMARCA5	0.735083	0.868896	-0.147104	Not DE	FALSE	FALSE	FALSE	FALSE
SNAP25	0.00179059	0.0191652	1.79265	Upregulated	TRUE	TRUE	TRUE	FALSE
SNAP91	0.21846	0.485799	0.540568	Not DE	FALSE	FALSE	FALSE	FALSE
SNCA	0.695112	0.852694	0.371124	Not DE	FALSE	FALSE	FALSE	FALSE
SNCB	4.80733e-05	0.0012655	1.39199	Upregulated	TRUE	TRUE	TRUE	FALSE
SNCG	0.526501	0.745437	0.0183493	Not DE	FALSE	FALSE	FALSE	FALSE
SNN	0.0231112	0.114265	-0.936088	Not DE	FALSE	FALSE	FALSE	FALSE
SNRPN	0.464463	0.700289	0.426961	Not DE	FALSE	FALSE	FALSE	FALSE
SNU13	0.503407	0.73161	-0.0360693	Not DE	FALSE	FALSE	FALSE	FALSE
SNX10	0.171188	0.424268	1.50696	Not DE	FALSE	FALSE	FALSE	FALSE
SNX27	0.0358839	0.159593	-0.930535	Not DE	FALSE	FALSE	FALSE	FALSE
SOBP	0.283652	0.563938	0.397335	Not DE	FALSE	FALSE	FALSE	FALSE
SOD1	0.143475	0.37769	2.47175	Not DE	FALSE	FALSE	FALSE	FALSE
SOD2	4.24703e-05	0.00114906	0.629817	Upregulated	FALSE	TRUE	TRUE	FALSE
SOGA3	0.0310083	0.140136	-0.479397	Not DE	FALSE	TRUE	FALSE	FALSE
SORBS1	0.279167	0.561795	-0.600904	Not DE	FALSE	FALSE	FALSE	FALSE
SORL1	0.104328	0.306994	0.575744	Not DE	FALSE	FALSE	FALSE	TRUE
SORT1	0.260635	0.540124	-0.403098	Not DE	FALSE	FALSE	FALSE	FALSE
SOX2	4.6073e-06	0.000224375	-1.81789	Downregulated	TRUE	FALSE	TRUE	FALSE
SPAG9	6.89325e-05	0.00158065	-0.720477	Downregulated	FALSE	FALSE	TRUE	TRUE
SPARC	0.0713377	0.240651	-2.15325	Not DE	FALSE	FALSE	FALSE	FALSE
SPARCL1	9.06033e-08	9.80529e-06	0.904114	Upregulated	TRUE	FALSE	TRUE	FALSE
SPART	0.611324	0.797355	-1.42939	Not DE	FALSE	FALSE	FALSE	FALSE
SPECC1	0.271679	0.553588	-0.540133	Not DE	FALSE	FALSE	FALSE	FALSE
SPIN1	0.109034	0.317013	-0.162495	Not DE	FALSE	FALSE	FALSE	FALSE
SPIRE1	0.186647	0.445771	-0.557482	Not DE	FALSE	FALSE	FALSE	FALSE
SPOCK1	0.0600494	0.218239	0.698619	Not DE	FALSE	FALSE	FALSE	FALSE
SPOCK2	0.883413	0.942174	0	Not DE	FALSE	FALSE	FALSE	FALSE
SPP1	7.72858e-11	3.76382e-08	3.52356	Upregulated	TRUE	TRUE	TRUE	TRUE
SPRYD3	0.0129333	0.073667	1.15155	Not DE	FALSE	FALSE	FALSE	FALSE
SPTAN1	1	1	1.82312	Not DE	FALSE	FALSE	FALSE	FALSE
SPTBN1	0.245652	0.519076	-0.931436	Not DE	FALSE	FALSE	FALSE	FALSE
SQSTM1	0.169686	0.421892	-1	Not DE	FALSE	TRUE	FALSE	FALSE
SRI	0.00234568	0.0233132	0.711875	Upregulated	TRUE	FALSE	TRUE	FALSE
SRPK2	0.453979	0.689821	1.48403	Not DE	FALSE	FALSE	FALSE	FALSE
ST6GALNAC6	0.0268869	0.127746	-0.778442	Not DE	FALSE	FALSE	FALSE	FALSE
STAU2	0.40701	0.663805	1.2824	Not DE	FALSE	FALSE	FALSE	FALSE
STK24	0.379603	0.643015	-0.124258	Not DE	FALSE	FALSE	FALSE	FALSE
STMN2	0.759039	0.878937	0.804495	Not DE	FALSE	FALSE	FALSE	FALSE
STMN3	0.192895	0.449472	1.13174	Not DE	FALSE	FALSE	FALSE	FALSE
STMN4	0.84773	0.917433	0.0317089	Not DE	FALSE	FALSE	FALSE	FALSE
STOM	0.734052	0.868732	-0.750641	Not DE	FALSE	TRUE	FALSE	FALSE
STON2	0.924589	0.960075	0.207805	Not DE	FALSE	FALSE	FALSE	FALSE
STUB1	0.781153	0.887687	0.0114956	Not DE	FALSE	FALSE	FALSE	FALSE
STX1B	0.0556488	0.20531	0.921145	Not DE	FALSE	FALSE	FALSE	FALSE
STX7	0.4337	0.675289	0.429684	Not DE	FALSE	FALSE	FALSE	FALSE
STXBP1	0.624654	0.807985	0.678346	Not DE	FALSE	FALSE	FALSE	FALSE
STXBP6	0.298979	0.576462	1.23266	Not DE	FALSE	FALSE	FALSE	TRUE
SUGT1	0.214771	0.483111	-0.961526	Not DE	FALSE	FALSE	FALSE	FALSE
SUMO3	0.970769	0.986982	0.0186157	Not DE	FALSE	FALSE	FALSE	FALSE
SV2B	0.518174	0.742394	1.11171	Not DE	FALSE	FALSE	FALSE	FALSE
SYN1	0.0400053	0.167473	0.984058	Not DE	FALSE	FALSE	FALSE	FALSE
SYN2	0.660153	0.828802	0.69883	Not DE	FALSE	FALSE	FALSE	FALSE
SYNE1	0.0380904	0.165625	-0.736966	Not DE	FALSE	TRUE	FALSE	FALSE
SYNGR1	0.121879	0.336291	-0.0339473	Not DE	FALSE	FALSE	FALSE	FALSE
SYNGR3	0.17511	0.431294	0.59274	Not DE	FALSE	FALSE	FALSE	FALSE
SYNM	0.00460987	0.0359582	-1.666	Downregulated	FALSE	FALSE	TRUE	FALSE
SYP	0.000154541	0.00289467	1.96	Upregulated	FALSE	FALSE	TRUE	FALSE
SYT1	0.552386	0.762114	0.798961	Not DE	FALSE	FALSE	FALSE	FALSE
SYT11	0.0843114	0.262911	0.694192	Not DE	FALSE	FALSE	FALSE	FALSE
SYT5	0.542531	0.755974	1.29698	Not DE	FALSE	FALSE	FALSE	FALSE
TACC1	0.0106965	0.0656717	-0.752907	Not DE	FALSE	FALSE	FALSE	FALSE
TAGLN3	0.0523997	0.195649	0.659509	Not DE	FALSE	FALSE	FALSE	FALSE
TAOK1	0.300068	0.576462	-0.371094	Not DE	FALSE	FALSE	FALSE	FALSE
TAPBP	0.322617	0.602097	-0.789673	Not DE	FALSE	TRUE	FALSE	FALSE
TBC1D9B	1.84981e-05	0.00057285	-0.709368	Downregulated	FALSE	TRUE	TRUE	FALSE
TBCB	0.0582537	0.212506	0.542793	Not DE	FALSE	FALSE	FALSE	FALSE
TCEAL2	0.241745	0.515246	0.347634	Not DE	FALSE	FALSE	FALSE	FALSE
TCF25	0.000944784	0.0122696	-1.14994	Downregulated	FALSE	TRUE	TRUE	FALSE
TERF2IP	0.365694	0.63053	-0.18717	Not DE	FALSE	FALSE	FALSE	FALSE
TGOLN2	0.794782	0.893747	-0.285754	Not DE	FALSE	FALSE	FALSE	FALSE
THRA	0.507455	0.733622	1.09311	Not DE	FALSE	FALSE	FALSE	FALSE
THY1	0.327276	0.607044	0.7148	Not DE	FALSE	FALSE	FALSE	FALSE
TIMP2	0.402385	0.659889	1.61891	Not DE	FALSE	FALSE	FALSE	FALSE
TJP1	0.636294	0.811348	0.873308	Not DE	FALSE	FALSE	FALSE	FALSE
TLE5	0.915728	0.954946	0.302184	Not DE	FALSE	FALSE	FALSE	FALSE
TMEM219	0.751023	0.874349	-1.17306	Not DE	FALSE	FALSE	FALSE	FALSE
TMEM59L	0.0212144	0.107229	1.19484	Not DE	TRUE	FALSE	FALSE	FALSE
TMOD2	0.795839	0.893747	0.0299015	Not DE	FALSE	FALSE	FALSE	FALSE
TMSB10	0.942969	0.971704	-0.13065	Not DE	FALSE	TRUE	FALSE	FALSE
TMSB4X	0.772326	0.883955	-0.20613	Not DE	FALSE	TRUE	FALSE	FALSE
TNIK	0.424702	0.674812	0.0416993	Not DE	FALSE	FALSE	FALSE	FALSE
TNK2	0.761209	0.878937	-1.73697	Not DE	FALSE	FALSE	FALSE	FALSE
TOLLIP	0.236425	0.506544	0.45042	Not DE	FALSE	FALSE	FALSE	FALSE
TOMM20	0.125813	0.342297	1.07427	Not DE	FALSE	FALSE	FALSE	FALSE
TOMM7	0.228487	0.496756	0.371969	Not DE	FALSE	FALSE	FALSE	FALSE
TP53BP2	0.0524275	0.195649	-0.55605	Not DE	FALSE	TRUE	FALSE	FALSE
TP53INP2	0.410235	0.663805	-2.37587	Not DE	FALSE	FALSE	FALSE	FALSE
TPD52	0.840414	0.916644	-0.14543	Not DE	FALSE	FALSE	FALSE	FALSE
TPD52L1	0.18463	0.444025	-0.591491	Not DE	FALSE	TRUE	FALSE	FALSE
TPD52L2	0.0119353	0.0691966	-1.19555	Not DE	FALSE	FALSE	FALSE	FALSE
TPM1	0.523422	0.745341	-0.257053	Not DE	FALSE	FALSE	FALSE	FALSE
TPP1	0.651961	0.824688	-0.402098	Not DE	FALSE	FALSE	FALSE	FALSE
TPPP	0.486634	0.721432	0.644905	Not DE	FALSE	FALSE	FALSE	FALSE
TPRG1L	0.0870669	0.267518	0.466126	Not DE	TRUE	FALSE	FALSE	FALSE
TRIM2	0.767071	0.883129	0.212729	Not DE	FALSE	FALSE	FALSE	FALSE
TRIM44	0.00376628	0.0316238	-1.06529	Downregulated	FALSE	FALSE	TRUE	FALSE
TRIM8	0.745198	0.873433	-2.26589	Not DE	FALSE	FALSE	FALSE	FALSE
TRIP12	0.0183276	0.098083	-0.608917	Not DE	FALSE	FALSE	FALSE	FALSE
TRIR	0.0233979	0.114982	-0.532304	Not DE	FALSE	FALSE	FALSE	FALSE
TSC22D1	0.886069	0.942174	-1.42381	Not DE	FALSE	FALSE	FALSE	FALSE
TSC22D3	5.27839e-05	0.00131824	-1.34577	Downregulated	FALSE	TRUE	TRUE	FALSE
TSPAN3	0.248949	0.523707	0.63941	Not DE	FALSE	FALSE	FALSE	FALSE
TSPAN7	0.0217015	0.108955	0.823535	Not DE	FALSE	FALSE	FALSE	FALSE
TSPYL1	0.877417	0.938702	0.206113	Not DE	FALSE	TRUE	FALSE	FALSE
TSPYL2	0.0666063	0.232525	-0.167945	Not DE	FALSE	TRUE	FALSE	FALSE
TSPYL4	0.0568793	0.208272	-0.506185	Not DE	FALSE	FALSE	FALSE	FALSE
TTC3	0.658498	0.828652	0.255803	Not DE	FALSE	FALSE	FALSE	FALSE
TTLL7	0.186377	0.445771	-0.339749	Not DE	FALSE	FALSE	FALSE	FALSE
TTYH1	0.854433	0.920595	-0.494472	Not DE	FALSE	FALSE	FALSE	FALSE
TUBA4A	0.176223	0.431725	0.263034	Not DE	FALSE	FALSE	FALSE	FALSE
TUBB2B	0.551711	0.762114	-0.0885537	Not DE	TRUE	FALSE	FALSE	FALSE
TXNL1	0.593491	0.79295	0.353637	Not DE	FALSE	FALSE	FALSE	FALSE
TXNL4A	0.0388799	0.166092	0.385025	Not DE	TRUE	FALSE	FALSE	FALSE
UBA52	0.00824507	0.0569553	0.504923	Not DE	FALSE	TRUE	FALSE	FALSE
UBB	0.739415	0.870847	0.371559	Not DE	FALSE	FALSE	FALSE	FALSE
UBC	0.0194607	0.101517	0.542318	Not DE	FALSE	FALSE	FALSE	FALSE
UBE2D3	0.280643	0.56244	-0.94847	Not DE	FALSE	FALSE	FALSE	FALSE
UBE2I	0.105816	0.310436	-0.483014	Not DE	FALSE	FALSE	FALSE	FALSE
UBL5	2.21032e-07	1.86614e-05	2.09954	Upregulated	FALSE	FALSE	TRUE	FALSE
UBXN6	0.0468426	0.182499	-0.660514	Not DE	FALSE	FALSE	FALSE	TRUE
UCHL1	0.118329	0.330235	1.12553	Not DE	FALSE	FALSE	FALSE	FALSE
UQCR10	0.00095768	0.0122734	0.67423	Upregulated	TRUE	FALSE	TRUE	FALSE
UQCRB	0.496006	0.726481	-0.156726	Not DE	FALSE	FALSE	FALSE	FALSE
URI1	0.0035094	0.0302492	-1.0821	Downregulated	FALSE	FALSE	TRUE	FALSE
USF2	0.363272	0.629585	-1.24576	Not DE	FALSE	FALSE	FALSE	FALSE
USP22	0.508101	0.733622	0.0235355	Not DE	FALSE	FALSE	FALSE	FALSE
USP34	0.717432	0.865861	-0.369234	Not DE	FALSE	FALSE	FALSE	FALSE
USP9X	0.0014205	0.016088	0.924449	Upregulated	TRUE	FALSE	TRUE	FALSE
VAMP2	0.97475	0.987936	0.347235	Not DE	FALSE	FALSE	FALSE	FALSE
VIM	5.14699e-08	6.42568e-06	1.17118	Upregulated	FALSE	TRUE	TRUE	TRUE
VSNL1	0.000211125	0.00373884	1.54963	Upregulated	TRUE	FALSE	TRUE	FALSE
VSTM2A	0.19737	0.458802	0.640104	Not DE	FALSE	FALSE	FALSE	FALSE
VSTM2L	0.844546	0.917433	1.30355	Not DE	FALSE	FALSE	FALSE	FALSE
WASF1	0.103848	0.306508	1.11321	Not DE	FALSE	FALSE	FALSE	FALSE
WASF3	0.330717	0.607331	0.447459	Not DE	FALSE	FALSE	FALSE	FALSE
WDR47	0.063615	0.226135	0.756234	Not DE	FALSE	FALSE	FALSE	FALSE
WLS	0.526038	0.745437	-0.624491	Not DE	FALSE	FALSE	FALSE	FALSE
WNK1	0.0822416	0.25907	-0.890487	Not DE	FALSE	FALSE	FALSE	FALSE
WSB2	0.0670583	0.233267	0.584963	Not DE	FALSE	FALSE	FALSE	FALSE
YBX3	0.0273236	0.128273	-2.63941	Not DE	FALSE	FALSE	FALSE	FALSE
YPEL3	0.0644576	0.22747	-0.0370374	Not DE	FALSE	FALSE	FALSE	FALSE
YPEL5	0.121315	0.335684	-0.233199	Not DE	FALSE	FALSE	FALSE	FALSE
YWHAE	0.550756	0.762114	-0.0923936	Not DE	FALSE	FALSE	FALSE	FALSE
YWHAG	0.62773	0.808742	0.142697	Not DE	FALSE	FALSE	FALSE	FALSE
YWHAH	0.328452	0.607044	0.849378	Not DE	FALSE	FALSE	FALSE	FALSE
YWHAQ	0.250694	0.52511	1.0717	Not DE	FALSE	FALSE	FALSE	FALSE
YWHAZ	0.726397	0.868732	0.475615	Not DE	FALSE	FALSE	FALSE	FALSE
ZBTB16	0.762056	0.878937	-3.41504	Not DE	TRUE	FALSE	FALSE	FALSE
ZBTB7A	0.000805749	0.0116324	-1.38565	Downregulated	FALSE	TRUE	TRUE	TRUE
ZCCHC24	0.0494559	0.189646	-2.73141	Not DE	FALSE	FALSE	FALSE	FALSE
ZEB2	0.0246274	0.119339	-1.78427	Not DE	FALSE	FALSE	FALSE	FALSE
ZFP36L1	0.112326	0.318967	-2.11042	Not DE	FALSE	FALSE	FALSE	FALSE
ZHX1	0.771226	0.883955	-0.850734	Not DE	FALSE	FALSE	FALSE	FALSE
ZMAT2	0.0412384	0.169477	1.88982	Not DE	FALSE	FALSE	FALSE	FALSE
ZMYND8	0.499642	0.730213	-1.07325	Not DE	FALSE	FALSE	FALSE	FALSE
ZNF106	0.114929	0.323397	-1.04731	Not DE	FALSE	FALSE	FALSE	FALSE
ZNF358	0.163857	0.412873	-0.755462	Not DE	FALSE	FALSE	FALSE	TRUE
ZNF365	0.0943045	0.285257	0.0836579	Not DE	FALSE	FALSE	FALSE	FALSE
ZNF483	0.122307	0.336518	-0.179748	Not DE	FALSE	FALSE	FALSE	FALSE
ZNF644	0.0223226	0.111182	-0.785261	Not DE	FALSE	TRUE	FALSE	FALSE

## Sheet: amyloid_rna_HIPP
gene	p_val	BH	avg_log2FC	DE	FCX	TCX	PCX	HIPP
A2M	0.00122412	0.0161917	0.603255	Upregulated	FALSE	TRUE	FALSE	TRUE
AASDHPPT	0.803263	0.903088	-0.132454	Not DE	FALSE	FALSE	FALSE	FALSE
ABI2	0.0400834	0.163518	-0.352793	Not DE	FALSE	FALSE	FALSE	FALSE
ABR	0.0166509	0.094651	-0.291471	Not DE	FALSE	TRUE	FALSE	FALSE
ACAP3	0.314818	0.57497	-0.424547	Not DE	FALSE	FALSE	FALSE	FALSE
ACO2	0.105307	0.290928	-0.50035	Not DE	FALSE	FALSE	FALSE	FALSE
ACTB	2.49372e-05	0.000995874	1.15035	Upregulated	FALSE	TRUE	TRUE	TRUE
ACYP2	0.635295	0.815499	0.0066103	Not DE	FALSE	FALSE	FALSE	FALSE
ADAR	0.163764	0.380229	-0.187562	Not DE	FALSE	FALSE	FALSE	FALSE
ADCY1	0.00776281	0.0589298	0.487236	Not DE	FALSE	TRUE	FALSE	FALSE
ADD1	0.528701	0.733794	0.128782	Not DE	FALSE	FALSE	FALSE	FALSE
ADD3	0.0277507	0.131665	0.0555199	Not DE	FALSE	FALSE	FALSE	FALSE
ADGRB2	0.63252	0.8152	-0.0629306	Not DE	FALSE	FALSE	TRUE	FALSE
ADGRL1	0.699688	0.846423	0.0890725	Not DE	FALSE	FALSE	FALSE	FALSE
ADIRF	0.546873	0.749482	0.569205	Not DE	FALSE	FALSE	FALSE	FALSE
AGAP1	3.09271e-06	0.000245449	-1.60708	Downregulated	FALSE	TRUE	FALSE	TRUE
AGAP2	1.10541e-05	0.000603137	-0.983376	Downregulated	FALSE	FALSE	FALSE	TRUE
AGAP3	0.493421	0.709922	-0.578352	Not DE	FALSE	FALSE	FALSE	FALSE
AGT	0.875685	0.957986	0.0997197	Not DE	FALSE	FALSE	FALSE	FALSE
AGTPBP1	0.71542	0.854394	0.172128	Not DE	FALSE	FALSE	FALSE	FALSE
AHCYL1	0.770659	0.890055	-0.143365	Not DE	FALSE	FALSE	TRUE	FALSE
AHNAK	0.0964094	0.271501	-1.09044	Not DE	FALSE	FALSE	FALSE	FALSE
AHSA1	0.4363	0.680161	-0.874745	Not DE	FALSE	FALSE	FALSE	FALSE
AK5	0.00863669	0.0634817	-0.243048	Not DE	FALSE	FALSE	FALSE	FALSE
AKAP11	0.0421261	0.164915	0.878162	Not DE	FALSE	FALSE	FALSE	FALSE
AKAP12	0.106791	0.294095	-0.255612	Not DE	FALSE	FALSE	FALSE	FALSE
AKR1B1	0.0789863	0.242799	0.525204	Not DE	FALSE	FALSE	FALSE	FALSE
AKT3	0.655444	0.821683	-0.15599	Not DE	FALSE	FALSE	FALSE	FALSE
ALCAM	0.00542411	0.0459733	0.953171	Upregulated	FALSE	FALSE	TRUE	TRUE
ALDOC	0.231374	0.46443	0.27462	Not DE	TRUE	TRUE	FALSE	FALSE
ALKBH5	0.572705	0.768123	-0.35596	Not DE	FALSE	FALSE	FALSE	FALSE
AMPH	0.0379736	0.159571	0.882622	Not DE	FALSE	FALSE	FALSE	FALSE
ANK2	0.426666	0.675588	0.74095	Not DE	TRUE	FALSE	TRUE	FALSE
ANK3	0.0726621	0.232359	0.547179	Not DE	FALSE	FALSE	FALSE	FALSE
ANKRD11	0.0206111	0.11039	-0.939169	Not DE	FALSE	FALSE	FALSE	FALSE
ANKS1B	0.792393	0.898068	-0.139876	Not DE	FALSE	TRUE	FALSE	FALSE
ANP32E	0.709827	0.852378	-0.231902	Not DE	FALSE	FALSE	FALSE	FALSE
ANXA11	0.900511	0.969371	0.269645	Not DE	FALSE	FALSE	FALSE	FALSE
ANXA6	0.934031	0.981238	-0.0554507	Not DE	FALSE	FALSE	FALSE	FALSE
AP1S1	0.0637715	0.217471	0.559151	Not DE	TRUE	FALSE	TRUE	FALSE
AP2A1	0.192755	0.412438	-0.620172	Not DE	FALSE	FALSE	FALSE	FALSE
APC	0.00276565	0.028795	-0.0422993	Not DE	FALSE	TRUE	FALSE	FALSE
APLP1	0.00208758	0.0233648	-0.61871	Downregulated	FALSE	FALSE	FALSE	TRUE
APLP2	0.00267726	0.028503	0.801406	Upregulated	TRUE	TRUE	TRUE	TRUE
APOD	9.34203e-06	0.000582849	-1.52118	Downregulated	TRUE	FALSE	FALSE	TRUE
APOE	0.371856	0.629129	0.317739	Not DE	FALSE	TRUE	FALSE	FALSE
APP	0.794586	0.898068	0.089666	Not DE	FALSE	FALSE	FALSE	FALSE
AQP1	0.50663	0.718	-0.187213	Not DE	FALSE	FALSE	FALSE	FALSE
AQP4	5.78752e-05	0.00180447	0.691071	Upregulated	FALSE	FALSE	FALSE	TRUE
ARCN1	0.656029	0.821683	-0.259465	Not DE	FALSE	FALSE	FALSE	FALSE
ARGLU1	0.184798	0.404085	-0.391267	Not DE	FALSE	TRUE	TRUE	FALSE
ARHGAP35	0.654681	0.821683	-0.0992809	Not DE	FALSE	FALSE	FALSE	FALSE
ARHGAP44	0.479216	0.700618	-0.0071955	Not DE	FALSE	FALSE	FALSE	FALSE
ARHGDIG	0.462508	0.697804	-0.340409	Not DE	FALSE	FALSE	FALSE	FALSE
ARHGEF25	0.117891	0.310393	-0.371027	Not DE	FALSE	FALSE	FALSE	FALSE
ARHGEF4	0.0756471	0.237554	-0.923	Not DE	FALSE	FALSE	FALSE	FALSE
ARHGEF9	0.11203	0.303285	-0.65412	Not DE	FALSE	FALSE	FALSE	FALSE
ARL2	0.485353	0.701554	-0.0875119	Not DE	FALSE	FALSE	FALSE	FALSE
ARL6IP4	0.923491	0.979661	1.3777	Not DE	FALSE	FALSE	FALSE	FALSE
ARNT2	0.000891603	0.0134202	0.502305	Not DE	FALSE	FALSE	FALSE	FALSE
ARPC5L	0.000819821	0.0125562	0.285075	Not DE	FALSE	FALSE	FALSE	FALSE
ARPP19	0.0122301	0.0779334	1.00661	Not DE	FALSE	FALSE	FALSE	FALSE
ARPP21	0.159777	0.378009	-0.824331	Not DE	FALSE	FALSE	FALSE	FALSE
ASPH	0.879128	0.960065	1.41939	Not DE	FALSE	FALSE	FALSE	FALSE
ASXL1	0.00990557	0.0686315	-1.05816	Not DE	FALSE	FALSE	FALSE	FALSE
ATL1	0.470018	0.697804	0.269645	Not DE	FALSE	FALSE	TRUE	FALSE
ATN1	0.00990484	0.0686315	-0.764625	Not DE	FALSE	FALSE	TRUE	FALSE
ATP1A2	0.499554	0.71382	0.152361	Not DE	TRUE	FALSE	TRUE	FALSE
ATP1A3	0.0936218	0.267097	0.736521	Not DE	TRUE	FALSE	FALSE	FALSE
ATP1B1	0.362377	0.618481	0.562635	Not DE	FALSE	FALSE	FALSE	FALSE
ATP1B2	0.0550251	0.1985	0.478231	Not DE	TRUE	FALSE	FALSE	FALSE
ATP2A2	0.0392002	0.161392	0.643375	Not DE	FALSE	FALSE	FALSE	FALSE
ATP2B1	0.588863	0.778906	0.323084	Not DE	FALSE	FALSE	FALSE	FALSE
ATP2B4	0.0947358	0.268581	0.527141	Not DE	FALSE	FALSE	FALSE	FALSE
ATP2C1	0.417307	0.668457	-0.795311	Not DE	FALSE	FALSE	FALSE	FALSE
ATP5F1D	0.250183	0.489969	-0.717416	Not DE	FALSE	FALSE	FALSE	FALSE
ATP5IF1	0.0328383	0.146264	-0.720574	Not DE	FALSE	FALSE	FALSE	FALSE
ATP6AP2	0.235247	0.471033	1.98424	Not DE	FALSE	FALSE	FALSE	FALSE
ATP6V0C	0.451648	0.690523	0.366153	Not DE	FALSE	FALSE	TRUE	FALSE
ATP6V0D1	0.499587	0.71382	-0.408427	Not DE	FALSE	FALSE	FALSE	FALSE
ATP6V0E2	0.000933227	0.0138086	0.167464	Not DE	FALSE	FALSE	FALSE	FALSE
ATP6V1A	0.312966	0.572786	0.32485	Not DE	FALSE	FALSE	FALSE	FALSE
ATP6V1B2	0.0691169	0.226944	0.913708	Not DE	FALSE	TRUE	TRUE	FALSE
ATP6V1C1	0.303444	0.560055	1.03832	Not DE	FALSE	FALSE	FALSE	FALSE
ATP6V1E1	0.334119	0.595247	0.588822	Not DE	FALSE	FALSE	FALSE	FALSE
ATP6V1F	0.0600416	0.20883	1.28559	Not DE	FALSE	FALSE	FALSE	FALSE
ATP6V1G2	0.0244408	0.124777	-0.112689	Not DE	FALSE	FALSE	FALSE	FALSE
ATP6V1H	0.193393	0.412793	0.996626	Not DE	FALSE	FALSE	FALSE	FALSE
ATP9A	0.0456109	0.175557	0.339692	Not DE	TRUE	FALSE	TRUE	FALSE
ATRNL1	0.472397	0.697804	0.215634	Not DE	TRUE	FALSE	TRUE	FALSE
ATRX	0.974487	1	0.69627	Not DE	FALSE	FALSE	FALSE	FALSE
ATXN10	0.533378	0.737932	-0.315318	Not DE	FALSE	FALSE	FALSE	FALSE
AZIN1	0.0631362	0.216149	0.784218	Not DE	FALSE	FALSE	FALSE	FALSE
B2M	0.00313167	0.0314247	1.20824	Upregulated	FALSE	TRUE	FALSE	TRUE
B3GAT1	0.116426	0.309878	-0.904122	Not DE	FALSE	FALSE	FALSE	FALSE
B4GAT1	0.0746197	0.236025	0.563376	Not DE	FALSE	FALSE	FALSE	FALSE
BAALC	0.900802	0.969371	0.053916	Not DE	FALSE	FALSE	FALSE	FALSE
BAG3	0.00483822	0.0426643	-3.22959	Downregulated	FALSE	FALSE	FALSE	TRUE
BASP1	0.683344	0.839042	0.225251	Not DE	FALSE	FALSE	FALSE	FALSE
BAZ1B	0.108711	0.298019	-0.812817	Not DE	FALSE	FALSE	FALSE	FALSE
BCL11A	1	1	-1.67789	Not DE	FALSE	FALSE	FALSE	FALSE
BCL2L13	0.98664	1	-0.000807173	Not DE	FALSE	FALSE	FALSE	FALSE
BEX1	0.684476	0.839252	0.0973758	Not DE	FALSE	FALSE	FALSE	FALSE
BEX3	0.32147	0.58051	0.0701132	Not DE	TRUE	FALSE	FALSE	FALSE
BEX4	0.279118	0.527425	0.575204	Not DE	FALSE	FALSE	FALSE	FALSE
BHLHE41	0.357726	0.618481	0.607514	Not DE	FALSE	FALSE	FALSE	FALSE
BIN1	0.447397	0.685224	0.212614	Not DE	FALSE	FALSE	FALSE	FALSE
BMERB1	0.363807	0.618481	0.127392	Not DE	FALSE	FALSE	FALSE	FALSE
BMPR2	0.0064771	0.0528459	-0.528312	Not DE	FALSE	FALSE	FALSE	FALSE
BNIP3L	0.74725	0.879177	-0.192461	Not DE	FALSE	FALSE	FALSE	FALSE
BRI3	0.253838	0.493504	0.323584	Not DE	FALSE	TRUE	FALSE	FALSE
BRSK1	0.0360974	0.155708	-0.39778	Not DE	FALSE	FALSE	FALSE	FALSE
BSCL2	0.255879	0.494209	0.435655	Not DE	TRUE	FALSE	FALSE	FALSE
BSG	0.0106605	0.072708	-1.6175	Not DE	FALSE	FALSE	FALSE	FALSE
BSN	0.00306644	0.0314247	-1.11828	Downregulated	FALSE	FALSE	FALSE	TRUE
BTBD2	1.46283e-05	0.000724262	-1.59095	Downregulated	FALSE	FALSE	FALSE	TRUE
BTBD3	0.863915	0.949871	-0.0929254	Not DE	FALSE	FALSE	FALSE	FALSE
C12orf57	0.0355675	0.155252	-0.246605	Not DE	FALSE	FALSE	FALSE	FALSE
C14orf132	0.381155	0.63623	-0.481968	Not DE	FALSE	TRUE	FALSE	FALSE
C1orf21	0.361026	0.618481	-0.860752	Not DE	FALSE	FALSE	FALSE	FALSE
C1orf216	0.248136	0.48789	-0.502403	Not DE	FALSE	FALSE	FALSE	FALSE
C1orf61	0.856363	0.943946	0.953869	Not DE	FALSE	FALSE	FALSE	FALSE
C3	2.50965e-05	0.000995874	1.29671	Upregulated	FALSE	TRUE	FALSE	TRUE
C9orf16	0.0118309	0.0759439	0.490724	Not DE	FALSE	FALSE	TRUE	FALSE
CA11	0.0114457	0.074568	-1.41261	Not DE	FALSE	FALSE	FALSE	FALSE
CAB39	0.888601	0.966063	0.29518	Not DE	FALSE	FALSE	FALSE	FALSE
CABP1	0.660338	0.824714	-0.0485313	Not DE	FALSE	FALSE	FALSE	FALSE
CADM1	0.15885	0.377687	-0.535099	Not DE	FALSE	FALSE	FALSE	FALSE
CADM2	0.771078	0.890055	0.12992	Not DE	FALSE	FALSE	FALSE	FALSE
CADM3	0.00360199	0.0339946	0.810791	Upregulated	FALSE	FALSE	FALSE	TRUE
CADPS	0.38903	0.643228	0.093147	Not DE	FALSE	FALSE	FALSE	FALSE
CALD1	5.34745e-06	0.000389027	-2.2084	Downregulated	TRUE	TRUE	FALSE	TRUE
CALM2	0.00974933	0.0686315	0.771337	Not DE	FALSE	FALSE	FALSE	FALSE
CALM3	0.254383	0.493504	0.150569	Not DE	FALSE	FALSE	FALSE	FALSE
CAMK2A	0.00046044	0.00855243	-1.43682	Downregulated	FALSE	TRUE	FALSE	TRUE
CAMK2B	0.514024	0.726121	0.089666	Not DE	FALSE	FALSE	FALSE	FALSE
CAMK2N1	0.0525638	0.192001	-0.44243	Not DE	TRUE	TRUE	FALSE	FALSE
CAMKV	0.773828	0.890055	0.232886	Not DE	FALSE	FALSE	FALSE	FALSE
CAMSAP2	0.393867	0.645421	-0.368757	Not DE	FALSE	FALSE	FALSE	FALSE
CAND1	0.305079	0.560702	-0.194302	Not DE	FALSE	FALSE	FALSE	FALSE
CAP2	0.773646	0.890055	0.149645	Not DE	FALSE	FALSE	FALSE	FALSE
CASC3	0.0110122	0.0733868	-1.90028	Not DE	FALSE	FALSE	FALSE	FALSE
CASKIN1	1.7368e-06	0.000151623	-2.43561	Downregulated	FALSE	FALSE	FALSE	TRUE
CBX6	0.000220765	0.00481819	-1.52177	Downregulated	FALSE	FALSE	FALSE	TRUE
CCDC124	0.504524	0.716319	-0.642128	Not DE	FALSE	FALSE	FALSE	FALSE
CCDC85B	0.00501684	0.0433634	-0.628105	Downregulated	FALSE	TRUE	FALSE	TRUE
CCDC88A	0.373243	0.630254	0.0729528	Not DE	FALSE	FALSE	FALSE	FALSE
CCDC92	0.000381547	0.00740201	0.0727527	Not DE	FALSE	FALSE	FALSE	FALSE
CCK	0.911807	0.975499	-0.0522834	Not DE	FALSE	FALSE	FALSE	FALSE
CCNI	0.0265601	0.130264	-0.707938	Not DE	FALSE	TRUE	FALSE	FALSE
CCNL2	0.185487	0.404085	-0.741082	Not DE	FALSE	FALSE	FALSE	FALSE
CCNY	0.360575	0.618481	-0.471437	Not DE	FALSE	FALSE	FALSE	FALSE
CD47	0.398802	0.649541	0.33321	Not DE	FALSE	FALSE	FALSE	FALSE
CD74	0.0835393	0.251482	0.406646	Not DE	TRUE	TRUE	FALSE	FALSE
CD9	0.480249	0.700618	0.0136307	Not DE	FALSE	TRUE	FALSE	FALSE
CDK14	0.584076	0.776404	-0.338401	Not DE	FALSE	FALSE	FALSE	FALSE
CDK5R1	0.617273	0.803099	-0.637246	Not DE	FALSE	FALSE	FALSE	FALSE
CDS2	0.663942	0.827611	-0.202107	Not DE	FALSE	FALSE	FALSE	FALSE
CEBPD	0.184785	0.404085	-1.17446	Not DE	FALSE	TRUE	TRUE	FALSE
CELF2	0.0419874	0.164915	-0.72016	Not DE	FALSE	FALSE	FALSE	FALSE
CEND1	0.148461	0.360018	0.385122	Not DE	TRUE	TRUE	FALSE	FALSE
CFDP1	0.250316	0.489969	-1.06378	Not DE	FALSE	FALSE	FALSE	FALSE
CFL1	0.773034	0.890055	0.223102	Not DE	FALSE	FALSE	FALSE	FALSE
CHCHD2	0.111608	0.303285	0.4552	Not DE	TRUE	FALSE	TRUE	FALSE
CHD3	0.000415357	0.00788276	-1.40278	Downregulated	FALSE	FALSE	FALSE	TRUE
CHD5	0.0365174	0.156273	-1.21802	Not DE	FALSE	FALSE	FALSE	FALSE
CHGB	0.125641	0.324511	-0.185061	Not DE	FALSE	FALSE	FALSE	FALSE
CHI3L1	2.27671e-08	4.96893e-06	5.11764	Upregulated	FALSE	TRUE	TRUE	TRUE
CHL1	0.931158	0.98058	0.245397	Not DE	FALSE	TRUE	FALSE	FALSE
CHMP3	0.132899	0.339242	-0.590178	Not DE	FALSE	FALSE	FALSE	FALSE
CHN1	0.647984	0.817709	0.166781	Not DE	FALSE	FALSE	FALSE	FALSE
CIRBP	0.953154	0.995339	0.125255	Not DE	FALSE	FALSE	FALSE	FALSE
CKAP5	0.147175	0.357894	0.655536	Not DE	FALSE	FALSE	FALSE	FALSE
CKB	0.380558	0.63623	-0.344077	Not DE	FALSE	TRUE	FALSE	FALSE
CLASP2	0.990072	1	-0.022536	Not DE	FALSE	FALSE	FALSE	FALSE
CLDN5	0.0487189	0.18412	-3.02581	Not DE	FALSE	FALSE	FALSE	FALSE
CLDND1	0.0477346	0.182554	-0.918428	Not DE	FALSE	FALSE	FALSE	FALSE
CLIC4	0.527429	0.733794	-0.348485	Not DE	FALSE	TRUE	FALSE	FALSE
CLINT1	0.761113	0.886379	-0.804356	Not DE	FALSE	FALSE	FALSE	FALSE
CLIP1	0.0975857	0.27393	-0.523904	Not DE	FALSE	FALSE	FALSE	FALSE
CLIP2	0.0418254	0.164915	-1.44656	Not DE	FALSE	TRUE	FALSE	FALSE
CLSTN1	0.437988	0.680362	0.177722	Not DE	FALSE	FALSE	FALSE	FALSE
CLSTN3	0.165469	0.382006	0.54818	Not DE	FALSE	FALSE	FALSE	FALSE
CLTB	0.546378	0.749482	-0.239369	Not DE	FALSE	TRUE	FALSE	FALSE
CLU	0.262851	0.503222	-0.229081	Not DE	FALSE	FALSE	FALSE	FALSE
CMAS	0.100367	0.280835	0.792485	Not DE	FALSE	FALSE	FALSE	FALSE
CMIP	0.998768	1	-0.0332824	Not DE	FALSE	FALSE	FALSE	FALSE
CNDP2	0.820536	0.913779	-0.244928	Not DE	FALSE	TRUE	FALSE	FALSE
CNIH2	0.00311439	0.0314247	-0.516458	Not DE	FALSE	FALSE	FALSE	FALSE
CNKSR2	0.261874	0.502453	1.05033	Not DE	FALSE	FALSE	FALSE	FALSE
CNN3	0.466292	0.697804	0.184756	Not DE	FALSE	TRUE	FALSE	FALSE
CNP	0.34035	0.600253	-1.18821	Not DE	FALSE	FALSE	FALSE	FALSE
CNRIP1	0.790965	0.898068	0.0842897	Not DE	FALSE	FALSE	FALSE	FALSE
CNTN1	0.0039253	0.0360714	0.927856	Upregulated	FALSE	FALSE	FALSE	TRUE
COPS9	0.944055	0.989387	0.225251	Not DE	FALSE	FALSE	FALSE	FALSE
CORO1C	0.547972	0.749812	-0.168476	Not DE	FALSE	TRUE	FALSE	FALSE
COTL1	0.893096	0.968538	-0.487084	Not DE	FALSE	FALSE	FALSE	FALSE
COX4I1	0.853784	0.942293	-0.0713922	Not DE	FALSE	FALSE	FALSE	FALSE
COX6A1	0.183808	0.404085	0.102535	Not DE	FALSE	FALSE	FALSE	FALSE
COX7A2L	0.61454	0.800736	0.152461	Not DE	FALSE	FALSE	FALSE	FALSE
COX7C	0.00670625	0.0538374	0.637888	Not DE	FALSE	FALSE	FALSE	FALSE
CPE	0.0859234	0.254275	0.447952	Not DE	FALSE	FALSE	FALSE	FALSE
CPLX2	0.20916	0.432093	-0.189177	Not DE	FALSE	FALSE	FALSE	FALSE
CREG2	4.97365e-05	0.0017368	1.23117	Upregulated	FALSE	FALSE	FALSE	TRUE
CRTAP	0.115552	0.309438	-0.680602	Not DE	FALSE	TRUE	FALSE	FALSE
CRYAB	0.542478	0.746977	-0.866818	Not DE	FALSE	FALSE	FALSE	FALSE
CRYM	5.37151e-05	0.00180359	1.70574	Upregulated	FALSE	FALSE	FALSE	TRUE
CSRP1	0.0393774	0.161392	-0.855092	Not DE	TRUE	TRUE	TRUE	FALSE
CST3	0.599632	0.787186	-0.0417001	Not DE	FALSE	FALSE	FALSE	FALSE
CTIF	0.0248132	0.125941	-0.774749	Not DE	FALSE	TRUE	TRUE	FALSE
CTNNA2	0.0707258	0.22953	-0.705264	Not DE	FALSE	TRUE	FALSE	FALSE
CTNND2	0.00143997	0.017233	-0.597089	Downregulated	FALSE	TRUE	FALSE	TRUE
CTSB	1.02473e-05	0.000596396	1.43545	Upregulated	FALSE	TRUE	TRUE	TRUE
CTXN1	0.0123509	0.0781331	-0.11462	Not DE	FALSE	FALSE	TRUE	FALSE
CYFIP2	0.886045	0.964486	-0.0507229	Not DE	FALSE	FALSE	FALSE	FALSE
DBI	0.1394	0.349171	0.519259	Not DE	FALSE	TRUE	FALSE	FALSE
DCLK1	0.528319	0.733794	-0.300963	Not DE	FALSE	FALSE	FALSE	FALSE
DCLK2	0.0205094	0.11039	0.524642	Not DE	FALSE	FALSE	FALSE	FALSE
DCTN1	0.495876	0.712006	-0.263971	Not DE	FALSE	FALSE	FALSE	FALSE
DDAH1	0.00162617	0.0191844	0.644789	Upregulated	FALSE	FALSE	TRUE	TRUE
DDIT4	0.194285	0.413684	-2.27879	Not DE	FALSE	TRUE	TRUE	FALSE
DDN	0.00128521	0.0162607	-1.22037	Downregulated	FALSE	FALSE	FALSE	TRUE
DDX24	0.771786	0.890055	0.193696	Not DE	FALSE	FALSE	FALSE	FALSE
DDX5	0.173676	0.39178	-0.477871	Not DE	FALSE	FALSE	FALSE	FALSE
DGKB	0.578745	0.773601	-0.467321	Not DE	FALSE	FALSE	FALSE	FALSE
DGKZ	0.831642	0.923694	0.0997197	Not DE	FALSE	FALSE	TRUE	FALSE
DIRAS2	0.0208923	0.110539	0.497312	Not DE	FALSE	FALSE	FALSE	FALSE
DKK3	0.489774	0.706732	0.148408	Not DE	FALSE	FALSE	FALSE	FALSE
DLG1	0.0616815	0.212838	-0.730355	Not DE	FALSE	FALSE	FALSE	FALSE
DLG2	0.021686	0.113365	-0.561336	Not DE	FALSE	FALSE	FALSE	FALSE
DLG4	0.089189	0.259284	-0.607499	Not DE	FALSE	FALSE	FALSE	FALSE
DLGAP1	0.898125	0.969371	0.120781	Not DE	FALSE	TRUE	FALSE	FALSE
DLGAP4	0.00144102	0.017233	-1.09668	Downregulated	FALSE	FALSE	FALSE	TRUE
DMTN	0.750961	0.881168	-0.38783	Not DE	FALSE	FALSE	FALSE	FALSE
DNAJA2	0.985728	1	0.382413	Not DE	FALSE	FALSE	FALSE	FALSE
DNAJA4	0.205606	0.429411	-0.544259	Not DE	FALSE	FALSE	FALSE	FALSE
DNAJB1	0.0689267	0.226944	-3.66582	Not DE	FALSE	FALSE	FALSE	FALSE
DNAJC5	0.208307	0.432093	-0.928295	Not DE	FALSE	FALSE	FALSE	FALSE
DNAJC6	0.471805	0.697804	0.0489566	Not DE	FALSE	FALSE	FALSE	FALSE
DNM1	0.930111	0.98058	0.691225	Not DE	FALSE	FALSE	FALSE	FALSE
DOCK4	0.0556741	0.199195	0.400889	Not DE	FALSE	FALSE	FALSE	FALSE
DOK6	0.0814648	0.247801	0.278362	Not DE	FALSE	FALSE	FALSE	FALSE
DPP6	0.000818406	0.0125562	-0.0497277	Not DE	FALSE	FALSE	FALSE	FALSE
DPYSL2	0.67727	0.83393	-0.193923	Not DE	FALSE	FALSE	FALSE	FALSE
DRAP1	0.558938	0.760051	-0.0396834	Not DE	TRUE	FALSE	FALSE	FALSE
DST	0.159208	0.377687	0.155312	Not DE	FALSE	FALSE	FALSE	FALSE
DSTN	0.0318872	0.14455	0.492037	Not DE	TRUE	FALSE	TRUE	FALSE
DTNA	0.901637	0.969371	-0.245192	Not DE	FALSE	FALSE	FALSE	FALSE
DUSP1	0.464977	0.697804	-0.89082	Not DE	FALSE	TRUE	FALSE	FALSE
DYNC1I1	0.318159	0.577448	-0.122673	Not DE	FALSE	FALSE	FALSE	FALSE
DYNC1LI2	0.0130873	0.0816086	-0.885634	Not DE	FALSE	FALSE	FALSE	FALSE
DYNLL2	0.569388	0.765911	0.297125	Not DE	FALSE	FALSE	FALSE	FALSE
DYNLRB1	0.178396	0.396285	0.178497	Not DE	FALSE	FALSE	FALSE	FALSE
ECHS1	0.216788	0.442186	0.400889	Not DE	FALSE	FALSE	FALSE	FALSE
ECPAS	0.969086	1	-0.0980871	Not DE	FALSE	FALSE	FALSE	FALSE
EEF1A2	0.898857	0.969371	0.0933941	Not DE	FALSE	FALSE	FALSE	FALSE
EEF2	0.00437427	0.0389667	-1.23286	Downregulated	FALSE	FALSE	FALSE	TRUE
EFR3A	0.0253679	0.127031	0.845505	Not DE	FALSE	FALSE	FALSE	FALSE
EGLN1	0.633111	0.8152	-0.315318	Not DE	FALSE	TRUE	TRUE	FALSE
EHBP1	0.0782453	0.242227	-0.90028	Not DE	FALSE	FALSE	FALSE	FALSE
EHD3	0.363624	0.618481	-0.478817	Not DE	FALSE	FALSE	FALSE	FALSE
EID1	0.179416	0.397539	0.34138	Not DE	FALSE	FALSE	FALSE	FALSE
EIF1B	0.274737	0.521403	-0.068524	Not DE	FALSE	FALSE	FALSE	FALSE
EIF4A2	0.587988	0.778906	0.224048	Not DE	FALSE	FALSE	FALSE	FALSE
EIF4E3	0.140561	0.349171	0.207248	Not DE	FALSE	FALSE	FALSE	FALSE
EIF4EBP2	0.535064	0.737932	-1.10381	Not DE	FALSE	FALSE	FALSE	FALSE
EIF5	0.908882	0.973989	0.822186	Not DE	FALSE	FALSE	FALSE	FALSE
ELK1	0.992651	1	-0.781886	Not DE	FALSE	FALSE	FALSE	FALSE
ELMOD1	0.593495	0.78148	0.310287	Not DE	FALSE	FALSE	FALSE	FALSE
EMC7	0.247841	0.48789	-0.692387	Not DE	FALSE	FALSE	FALSE	FALSE
ENAH	0.0393447	0.161392	-0.599111	Not DE	FALSE	FALSE	FALSE	FALSE
ENC1	0.271395	0.517309	-0.138955	Not DE	FALSE	FALSE	FALSE	FALSE
ENO1	0.36227	0.618481	0.653655	Not DE	FALSE	TRUE	FALSE	FALSE
ENO2	0.493612	0.709922	0.521581	Not DE	FALSE	FALSE	FALSE	FALSE
EPAS1	0.0294266	0.137377	-1.37805	Not DE	FALSE	FALSE	FALSE	FALSE
EPB41L1	0.00924026	0.0659251	-1.17781	Not DE	FALSE	TRUE	FALSE	FALSE
EPB41L2	0.000142482	0.0035539	-0.957766	Downregulated	FALSE	FALSE	FALSE	TRUE
EPDR1	0.0369765	0.157466	0.791597	Not DE	FALSE	FALSE	FALSE	FALSE
EPHX1	0.140505	0.349171	-0.467321	Not DE	FALSE	FALSE	FALSE	FALSE
EPN1	0.000179293	0.00423035	-1.97243	Downregulated	FALSE	FALSE	FALSE	TRUE
EPS15	0.20107	0.421868	-0.358387	Not DE	FALSE	FALSE	FALSE	FALSE
ERBIN	0.98873	1	-0.0929254	Not DE	FALSE	FALSE	FALSE	FALSE
ERC1	0.357709	0.618481	-0.286749	Not DE	FALSE	FALSE	FALSE	FALSE
ERC2	0.611494	0.799154	0.180377	Not DE	FALSE	FALSE	FALSE	FALSE
ESYT2	0.0951514	0.268826	-0.779265	Not DE	TRUE	FALSE	FALSE	FALSE
ETFB	3.77773e-05	0.00143389	0.655536	Upregulated	FALSE	FALSE	FALSE	TRUE
ETNPPL	0.91807	0.978602	-0.502403	Not DE	FALSE	FALSE	FALSE	FALSE
EVL	0.0924291	0.265546	-0.0929254	Not DE	FALSE	FALSE	FALSE	FALSE
EXOC5	0.0174814	0.0978289	0.700984	Not DE	FALSE	FALSE	FALSE	FALSE
F3	1.1314e-07	1.64619e-05	2.0884	Upregulated	FALSE	TRUE	FALSE	TRUE
FABP3	0.261179	0.502453	0.0901969	Not DE	FALSE	TRUE	FALSE	FALSE
FAIM2	0.963003	1	-0.233376	Not DE	FALSE	FALSE	FALSE	FALSE
FAM107A	0.208714	0.432093	-0.795856	Not DE	FALSE	FALSE	FALSE	FALSE
FAM126A	0.0252871	0.127031	0.33321	Not DE	FALSE	FALSE	FALSE	FALSE
FAM171B	0.401672	0.651486	0.387965	Not DE	FALSE	FALSE	FALSE	FALSE
FAM3C	0.3172	0.576907	0.93261	Not DE	FALSE	FALSE	FALSE	FALSE
FAM49A	0.138623	0.349171	0.425439	Not DE	FALSE	FALSE	FALSE	FALSE
FBXL16	0.0922527	0.265546	-0.11422	Not DE	FALSE	FALSE	FALSE	FALSE
FBXO2	0.648173	0.817709	0.151808	Not DE	FALSE	FALSE	FALSE	FALSE
FBXO44	0.691758	0.843303	0.41338	Not DE	FALSE	FALSE	FALSE	FALSE
FBXW7	0.400481	0.651062	0.521183	Not DE	FALSE	FALSE	FALSE	FALSE
FEZ1	0.0197295	0.108337	-0.408427	Not DE	FALSE	TRUE	FALSE	FALSE
FIS1	0.77952	0.893072	0.269645	Not DE	FALSE	FALSE	FALSE	FALSE
FKBP8	0.584304	0.776404	-0.0547902	Not DE	FALSE	FALSE	FALSE	FALSE
FLOT1	0.251635	0.490351	0.0657724	Not DE	FALSE	FALSE	FALSE	FALSE
FMNL2	0.608305	0.796177	-0.278324	Not DE	FALSE	FALSE	FALSE	FALSE
FRRS1L	0.19505	0.414304	0.282942	Not DE	FALSE	FALSE	FALSE	FALSE
FTH1	2.83487e-09	8.24948e-07	1.13958	Upregulated	TRUE	TRUE	TRUE	TRUE
FTL	0.00125849	0.0162607	2.30812	Upregulated	FALSE	TRUE	TRUE	TRUE
FXYD6	0.0508817	0.190171	0.595873	Not DE	TRUE	FALSE	TRUE	FALSE
G3BP2	0.718833	0.857297	0.0576343	Not DE	FALSE	FALSE	FALSE	FALSE
GABARAP	0.102023	0.284557	-0.533498	Not DE	FALSE	TRUE	FALSE	FALSE
GABBR1	0.890897	0.967355	0.117642	Not DE	TRUE	FALSE	FALSE	FALSE
GABBR2	0.621894	0.80551	0.0066103	Not DE	FALSE	FALSE	FALSE	FALSE
GABRA1	0.670267	0.831169	0.402539	Not DE	FALSE	FALSE	FALSE	FALSE
GABRA2	0.664553	0.827611	1.11962	Not DE	FALSE	FALSE	FALSE	FALSE
GABRB2	0.920894	0.979661	-0.226313	Not DE	FALSE	TRUE	FALSE	FALSE
GABRB3	0.502865	0.716152	0.483424	Not DE	FALSE	FALSE	FALSE	FALSE
GABRG2	0.972618	1	0.579985	Not DE	FALSE	FALSE	FALSE	FALSE
GADD45GIP1	0.794304	0.898068	-0.0166595	Not DE	FALSE	FALSE	FALSE	FALSE
GAP43	0.935756	0.981869	0.830839	Not DE	FALSE	FALSE	TRUE	FALSE
GAS7	0.973695	1	0.184253	Not DE	FALSE	TRUE	FALSE	FALSE
GATM	0.0841459	0.252088	0.748008	Not DE	FALSE	TRUE	TRUE	FALSE
GDA	0.336366	0.595308	0.993729	Not DE	FALSE	FALSE	FALSE	FALSE
GDAP1	0.210141	0.432672	0.534348	Not DE	FALSE	FALSE	FALSE	FALSE
GDE1	0.572793	0.768123	1.32854	Not DE	FALSE	FALSE	FALSE	FALSE
GDI1	0.392604	0.645421	-0.179803	Not DE	FALSE	FALSE	FALSE	FALSE
GFAP	0.713842	0.854026	-0.609587	Not DE	FALSE	FALSE	FALSE	FALSE
GIT1	0.0376214	0.159434	-0.863622	Not DE	FALSE	FALSE	FALSE	FALSE
GJA1	0.0831611	0.25121	0.978182	Not DE	FALSE	FALSE	FALSE	FALSE
GLS	0.471464	0.697804	-0.167219	Not DE	FALSE	FALSE	FALSE	FALSE
GLUD1	0.0133489	0.0826493	1.12078	Not DE	FALSE	FALSE	FALSE	FALSE
GLUL	0.499592	0.71382	-0.0830592	Not DE	FALSE	TRUE	FALSE	FALSE
GNAO1	0.00498337	0.0433634	0.563004	Not DE	FALSE	FALSE	TRUE	FALSE
GNAQ	0.670102	0.831169	0.157752	Not DE	FALSE	FALSE	FALSE	FALSE
GNB1	0.62837	0.812692	-0.114499	Not DE	FALSE	FALSE	FALSE	FALSE
GNG2	0.0514092	0.190171	0.421648	Not DE	FALSE	FALSE	TRUE	FALSE
GNG3	0.0478864	0.182554	0.84719	Not DE	FALSE	TRUE	FALSE	FALSE
GOLM1	0.398471	0.649541	0.123255	Not DE	FALSE	TRUE	FALSE	FALSE
GP1BB	0.223055	0.451118	-1.36977	Not DE	FALSE	FALSE	FALSE	FALSE
GPBP1	0.805481	0.903837	-0.103014	Not DE	FALSE	FALSE	FALSE	FALSE
GPM6A	0.0323205	0.145246	0.825607	Not DE	TRUE	FALSE	TRUE	FALSE
GPM6B	0.277392	0.525299	0.287567	Not DE	FALSE	FALSE	TRUE	FALSE
GPRC5B	0.112559	0.303285	-0.913219	Not DE	FALSE	FALSE	FALSE	FALSE
GPX4	0.0331925	0.147092	0.624218	Not DE	FALSE	FALSE	FALSE	FALSE
GRB2	0.999098	1	0.655536	Not DE	FALSE	FALSE	FALSE	FALSE
GRIA1	0.00759257	0.0586576	0.527141	Not DE	FALSE	FALSE	FALSE	FALSE
GRIA2	0.0117884	0.0759439	0.743576	Not DE	FALSE	FALSE	FALSE	FALSE
GRIN1	0.470876	0.697804	0.254048	Not DE	FALSE	TRUE	FALSE	FALSE
GRINA	0.0165307	0.094651	-0.353286	Not DE	FALSE	FALSE	FALSE	FALSE
GRK3	0.231417	0.46443	-0.242909	Not DE	FALSE	FALSE	FALSE	FALSE
GSN	0.0254644	0.127031	0.300342	Not DE	FALSE	FALSE	FALSE	FALSE
GSTM3	0.828085	0.920914	0.573651	Not DE	FALSE	FALSE	FALSE	FALSE
GUK1	0.636259	0.815499	-0.113684	Not DE	FALSE	FALSE	TRUE	FALSE
H1F0	0.287278	0.537032	-0.870533	Not DE	FALSE	FALSE	FALSE	FALSE
HABP4	0.163009	0.37969	0.555399	Not DE	FALSE	FALSE	FALSE	FALSE
HACD3	0.00628363	0.051751	0.867904	Not DE	TRUE	FALSE	TRUE	FALSE
HDGFL3	0.0267837	0.130586	-0.479948	Not DE	FALSE	FALSE	FALSE	FALSE
HEPACAM	0.358551	0.618481	-0.67287	Not DE	FALSE	FALSE	FALSE	FALSE
HIPK2	0.968666	1	-0.655808	Not DE	FALSE	FALSE	TRUE	FALSE
HIPK3	0.000804665	0.0125562	-0.848192	Downregulated	FALSE	FALSE	FALSE	TRUE
HK1	0.180086	0.398012	0.838488	Not DE	FALSE	FALSE	TRUE	FALSE
HNRNPA2B1	0.481525	0.700618	-0.338279	Not DE	FALSE	FALSE	FALSE	FALSE
HNRNPA3	0.0359331	0.155708	0.521183	Not DE	FALSE	TRUE	FALSE	FALSE
HNRNPDL	0.0314524	0.143759	-1.04114	Not DE	FALSE	TRUE	FALSE	FALSE
HNRNPH3	0.112462	0.303285	0.269645	Not DE	FALSE	FALSE	FALSE	FALSE
HNRNPUL2	0.0362071	0.155708	-0.699982	Not DE	FALSE	TRUE	FALSE	FALSE
HPCA	0.867397	0.9525	0.431008	Not DE	FALSE	FALSE	FALSE	FALSE
HPCAL4	0.174363	0.392175	0.414035	Not DE	TRUE	FALSE	TRUE	FALSE
HSP90AA1	0.794348	0.898068	-0.608472	Not DE	FALSE	FALSE	FALSE	FALSE
HSP90AB1	0.0147906	0.0884394	-0.215782	Not DE	FALSE	FALSE	FALSE	FALSE
HSPA8	0.681719	0.838226	-0.188869	Not DE	FALSE	FALSE	FALSE	FALSE
HSPB1	0.166717	0.382006	-2.78781	Not DE	FALSE	FALSE	FALSE	FALSE
HSPB8	0.00816004	0.0614113	1.61279	Not DE	FALSE	FALSE	FALSE	FALSE
HSPE1	0.0035394	0.0339549	-1.15182	Downregulated	FALSE	FALSE	FALSE	TRUE
HSPH1	0.162469	0.37969	0.468954	Not DE	FALSE	FALSE	FALSE	FALSE
HTRA1	0.420158	0.669844	0.496822	Not DE	FALSE	FALSE	FALSE	FALSE
IDS	0.0262669	0.129554	0.0393864	Not DE	FALSE	FALSE	FALSE	FALSE
IFI6	0.0646296	0.219141	0.530172	Not DE	FALSE	TRUE	TRUE	FALSE
IFITM3	0.110924	0.302613	-1.86551	Not DE	FALSE	FALSE	FALSE	FALSE
IGFBP7	0.161308	0.379574	0.447643	Not DE	FALSE	TRUE	TRUE	FALSE
INPP5F	0.589981	0.779204	1.50911	Not DE	TRUE	FALSE	FALSE	FALSE
IQSEC1	0.0198556	0.108337	-0.919389	Not DE	FALSE	FALSE	FALSE	FALSE
ISCU	0.736602	0.872528	0.289544	Not DE	FALSE	FALSE	FALSE	FALSE
ITFG1	0.000249063	0.00530322	1.0884	Upregulated	TRUE	FALSE	FALSE	TRUE
ITGB8	0.674684	0.833561	0.165308	Not DE	FALSE	FALSE	FALSE	FALSE
ITM2B	0.99805	1	-0.0440158	Not DE	FALSE	FALSE	FALSE	FALSE
ITM2C	0.364146	0.618481	0.846226	Not DE	FALSE	FALSE	FALSE	FALSE
ITPK1	0.921642	0.979661	-0.62344	Not DE	FALSE	FALSE	FALSE	FALSE
ITPR1	0.312593	0.572786	0.903517	Not DE	FALSE	FALSE	FALSE	FALSE
JPH3	0.42795	0.675588	-0.648742	Not DE	FALSE	FALSE	FALSE	FALSE
JPH4	4.37603e-07	4.24475e-05	-1.08143	Downregulated	FALSE	TRUE	FALSE	TRUE
JUN	0.477295	0.700299	-0.85894	Not DE	FALSE	TRUE	FALSE	FALSE
JUND	0.761494	0.886379	-0.752382	Not DE	FALSE	FALSE	FALSE	FALSE
KALRN	0.984756	1	0.400889	Not DE	FALSE	TRUE	FALSE	FALSE
KAT6B	0.909279	0.973989	0.225251	Not DE	FALSE	FALSE	FALSE	FALSE
KCNAB1	5.73552e-05	0.00180447	-0.532909	Not DE	FALSE	FALSE	FALSE	FALSE
KCNAB2	0.988912	1	-0.0664045	Not DE	FALSE	FALSE	FALSE	FALSE
KCNIP2	0.000157276	0.00381394	0.577767	Not DE	FALSE	FALSE	FALSE	FALSE
KHDRBS3	0.994975	1	0.598952	Not DE	FALSE	FALSE	FALSE	FALSE
KIAA0513	0.993568	1	0.144114	Not DE	FALSE	FALSE	FALSE	FALSE
KIF1A	1	1	0.547946	Not DE	FALSE	FALSE	FALSE	FALSE
KIF1B	0.0542567	0.19654	0.859769	Not DE	FALSE	FALSE	TRUE	FALSE
KIF21A	0.335466	0.595247	0.230116	Not DE	FALSE	FALSE	FALSE	FALSE
KIF3A	0.12277	0.319936	0.999556	Not DE	FALSE	FALSE	FALSE	FALSE
KIF3C	0.167849	0.382883	-0.863938	Not DE	FALSE	FALSE	FALSE	FALSE
KIF5A	0.549389	0.750574	0.472274	Not DE	FALSE	TRUE	FALSE	FALSE
KIF5B	0.79209	0.898068	0.0769996	Not DE	FALSE	FALSE	FALSE	FALSE
KIF5C	0.165519	0.382006	0.53967	Not DE	TRUE	FALSE	TRUE	FALSE
KIFAP3	0.639423	0.815896	0.730976	Not DE	FALSE	FALSE	FALSE	FALSE
KLC1	0.738742	0.873877	0.837452	Not DE	FALSE	FALSE	FALSE	FALSE
KLHL2	0.00191133	0.0216701	0.784218	Upregulated	FALSE	FALSE	FALSE	TRUE
KLHL24	0.64578	0.817709	-0.0673903	Not DE	FALSE	FALSE	FALSE	FALSE
KMT2C	0.05826	0.204283	-0.852975	Not DE	FALSE	FALSE	FALSE	FALSE
KTN1	0.874902	0.957986	-0.257985	Not DE	FALSE	FALSE	FALSE	FALSE
LAMP1	0.534779	0.737932	-0.390869	Not DE	FALSE	TRUE	FALSE	FALSE
LAMP2	0.00720568	0.0561657	0.870549	Not DE	FALSE	FALSE	FALSE	FALSE
LAMP5	0.0883033	0.258775	-0.00865646	Not DE	FALSE	FALSE	TRUE	FALSE
LAMTOR4	0.141381	0.349171	-0.0169765	Not DE	FALSE	FALSE	FALSE	FALSE
LANCL1	0.0520846	0.191284	0.621117	Not DE	FALSE	FALSE	FALSE	FALSE
LAPTM5	0.0893979	0.259284	2.32854	Not DE	FALSE	TRUE	FALSE	FALSE
LDHB	0.0663476	0.221536	0.0685972	Not DE	FALSE	FALSE	FALSE	FALSE
LGALS1	0.0826005	0.250383	0.343174	Not DE	FALSE	TRUE	FALSE	FALSE
LIFR	0.00215074	0.023767	-0.780281	Downregulated	FALSE	FALSE	FALSE	TRUE
LIPA	0.123468	0.320797	2.43064	Not DE	FALSE	TRUE	FALSE	FALSE
LMO3	0.117811	0.310393	0.466577	Not DE	FALSE	FALSE	FALSE	FALSE
LMO4	0.119965	0.314502	-0.0743097	Not DE	FALSE	FALSE	FALSE	FALSE
LPAR1	0.435332	0.680161	-0.883602	Not DE	FALSE	FALSE	FALSE	FALSE
LRIG1	0.894685	0.969057	-0.223395	Not DE	FALSE	FALSE	FALSE	FALSE
LRPAP1	0.659332	0.824638	0.167075	Not DE	FALSE	FALSE	FALSE	FALSE
LRRC4B	0.00112393	0.0151821	-1.13475	Downregulated	FALSE	TRUE	TRUE	TRUE
LSAMP	0.795355	0.898068	-0.0311094	Not DE	FALSE	FALSE	FALSE	FALSE
LUC7L2	0.898509	0.969371	-1.39778	Not DE	FALSE	FALSE	TRUE	FALSE
LY6E	0.0698278	0.227744	-0.269994	Not DE	FALSE	FALSE	FALSE	FALSE
LY6H	0.041287	0.164915	-0.596054	Not DE	FALSE	FALSE	FALSE	FALSE
MACF1	0.108898	0.298019	0.203149	Not DE	FALSE	FALSE	FALSE	FALSE
MAGED2	0.379359	0.635662	0.199255	Not DE	FALSE	FALSE	FALSE	FALSE
MAP1A	0.366016	0.62045	-0.401733	Not DE	FALSE	TRUE	FALSE	FALSE
MAP1B	0.552435	0.752381	0.313067	Not DE	TRUE	TRUE	FALSE	FALSE
MAP2	0.460173	0.697804	-0.173299	Not DE	FALSE	FALSE	FALSE	FALSE
MAP2K1	0.130111	0.333098	1.15345	Not DE	FALSE	FALSE	TRUE	FALSE
MAP2K4	0.027465	0.131022	0.872309	Not DE	FALSE	FALSE	FALSE	FALSE
MAP3K10	0.000283171	0.00574904	-1.5239	Downregulated	FALSE	TRUE	FALSE	TRUE
MAP4	0.231083	0.46443	-0.365944	Not DE	FALSE	FALSE	FALSE	FALSE
MAP4K4	0.0759993	0.237804	-0.895604	Not DE	FALSE	FALSE	FALSE	FALSE
MAP7D1	0.141588	0.349171	-0.86601	Not DE	FALSE	FALSE	FALSE	FALSE
MAPK1	0.0141057	0.0851615	0.981664	Not DE	FALSE	FALSE	FALSE	FALSE
MAPK10	0.169105	0.382883	0.531059	Not DE	FALSE	TRUE	FALSE	FALSE
MAPK8IP1	0.0621076	0.213464	-0.563997	Not DE	FALSE	FALSE	FALSE	FALSE
MAPK8IP3	0.621806	0.80551	-0.230784	Not DE	FALSE	FALSE	FALSE	FALSE
MAPRE2	0.504623	0.716319	0.787493	Not DE	FALSE	FALSE	FALSE	FALSE
MAPRE3	0.0257487	0.127719	0.699329	Not DE	FALSE	FALSE	FALSE	FALSE
MAPT	0.833083	0.924119	0.152831	Not DE	FALSE	FALSE	FALSE	FALSE
MARCKS	0.315771	0.575507	-0.741082	Not DE	FALSE	FALSE	FALSE	FALSE
MARCKSL1	0.00321239	0.0317092	-0.971363	Downregulated	FALSE	FALSE	FALSE	TRUE
MAT2A	0.861803	0.948745	0.125255	Not DE	FALSE	FALSE	FALSE	FALSE
MBP	0.945872	0.990103	-0.509006	Not DE	FALSE	FALSE	FALSE	FALSE
MCL1	0.008726	0.0634817	-0.65771	Not DE	TRUE	TRUE	TRUE	FALSE
MCTP1	0.728627	0.86661	-0.0235517	Not DE	FALSE	FALSE	FALSE	FALSE
MDH1	0.69261	0.843303	0.22155	Not DE	FALSE	FALSE	FALSE	FALSE
MGST3	0.286993	0.537032	0.205919	Not DE	FALSE	FALSE	FALSE	FALSE
MICAL2	0.995835	1	-0.909325	Not DE	FALSE	FALSE	FALSE	FALSE
MICOS10	0.280435	0.528768	0.364802	Not DE	FALSE	FALSE	FALSE	FALSE
MIF	0.520894	0.72992	0.132141	Not DE	FALSE	FALSE	FALSE	FALSE
MINK1	0.150822	0.363722	-0.456494	Not DE	FALSE	FALSE	FALSE	FALSE
MLF2	0.0481428	0.182733	-0.15662	Not DE	FALSE	FALSE	FALSE	FALSE
MLLT11	0.446384	0.684873	0.442379	Not DE	FALSE	TRUE	FALSE	FALSE
MLLT6	9.34696e-06	0.000582849	-2.44777	Downregulated	FALSE	FALSE	FALSE	TRUE
MMD	0.00113039	0.0151821	0.684682	Upregulated	FALSE	FALSE	FALSE	TRUE
MOBP	0.579536	0.773601	-0.28557	Not DE	FALSE	FALSE	FALSE	FALSE
MOCS2	0.444773	0.684873	0.552044	Not DE	FALSE	FALSE	FALSE	FALSE
MPP6	0.965331	1	-0.26087	Not DE	FALSE	FALSE	FALSE	FALSE
MRFAP1L1	0.690117	0.842618	-0.0657039	Not DE	FALSE	TRUE	FALSE	FALSE
MRTFB	0.293774	0.546833	-0.237315	Not DE	FALSE	FALSE	FALSE	FALSE
MSRA	0.326373	0.585059	-0.157777	Not DE	FALSE	FALSE	FALSE	FALSE
MT2A	0.771137	0.890055	-0.507963	Not DE	FALSE	TRUE	FALSE	FALSE
MT3	0.00678364	0.0538374	1.01574	Not DE	TRUE	FALSE	TRUE	FALSE
MTCH1	0.00132208	0.0164882	-0.255197	Not DE	FALSE	FALSE	FALSE	FALSE
MTSS2	0.00402212	0.0365761	-1.92494	Downregulated	FALSE	FALSE	FALSE	TRUE
MTURN	0.363152	0.618481	-0.600475	Not DE	FALSE	FALSE	FALSE	FALSE
MXI1	0.0109566	0.0733868	-0.97243	Not DE	FALSE	FALSE	TRUE	FALSE
MXRA7	0.201511	0.421868	-0.540384	Not DE	FALSE	FALSE	FALSE	FALSE
MYCBP2	0.325201	0.584157	0.16385	Not DE	FALSE	FALSE	FALSE	FALSE
MYH10	0.418372	0.668935	-0.53771	Not DE	FALSE	FALSE	FALSE	FALSE
MYL6B	0.169101	0.382883	0.400889	Not DE	FALSE	FALSE	FALSE	FALSE
MYO5A	0.465213	0.697804	0.735308	Not DE	FALSE	FALSE	FALSE	FALSE
N4BP2L2	0.0864216	0.254885	-0.138729	Not DE	FALSE	FALSE	FALSE	FALSE
NAA38	0.15058	0.363722	-0.467321	Not DE	FALSE	FALSE	FALSE	FALSE
NAP1L5	0.379025	0.635662	0.474759	Not DE	FALSE	FALSE	FALSE	FALSE
NAPA	0.000103248	0.00270517	1.00661	Upregulated	TRUE	FALSE	TRUE	TRUE
NAPB	0.000196287	0.00450943	0.989016	Upregulated	FALSE	FALSE	FALSE	TRUE
NAPG	1	1	-0.141288	Not DE	FALSE	FALSE	FALSE	FALSE
NAT8L	0.0306552	0.140852	-0.853987	Not DE	FALSE	FALSE	TRUE	FALSE
NBL1	0.00867452	0.0634817	0.630234	Not DE	FALSE	FALSE	FALSE	FALSE
NCAM2	0.0650144	0.219141	0.23217	Not DE	FALSE	FALSE	FALSE	FALSE
NCAN	0.261704	0.502453	0.331572	Not DE	FALSE	TRUE	TRUE	FALSE
NCDN	0.297829	0.552028	-0.201195	Not DE	FALSE	TRUE	FALSE	FALSE
NCKAP1	0.0286788	0.134605	0.275427	Not DE	FALSE	FALSE	FALSE	FALSE
NCL	0.696776	0.844841	1.19248	Not DE	FALSE	FALSE	FALSE	FALSE
NCOR2	0.00168047	0.0195607	-1.34507	Downregulated	FALSE	FALSE	FALSE	TRUE
NCS1	0.0102798	0.0706636	-0.837739	Not DE	FALSE	TRUE	FALSE	FALSE
NDFIP1	0.0301481	0.139631	0.930843	Not DE	FALSE	FALSE	FALSE	FALSE
NDFIP2	4.81399e-05	0.0017368	1.19658	Upregulated	FALSE	FALSE	FALSE	TRUE
NDRG2	0.694688	0.844422	0.162962	Not DE	FALSE	FALSE	FALSE	FALSE
NDRG3	0.0150331	0.0892781	0.684682	Not DE	FALSE	FALSE	FALSE	FALSE
NDRG4	0.223233	0.451118	0.430109	Not DE	TRUE	FALSE	TRUE	FALSE
NDUFA10	0.637708	0.815499	0.2419	Not DE	FALSE	FALSE	FALSE	FALSE
NDUFA2	0.638014	0.815499	-0.235591	Not DE	FALSE	FALSE	FALSE	FALSE
NDUFA3	0.0271708	0.130586	0.634056	Not DE	FALSE	FALSE	FALSE	FALSE
NDUFA4	0.443121	0.684873	0.353303	Not DE	FALSE	FALSE	FALSE	FALSE
NDUFAF8	0.0216773	0.113365	0.715709	Not DE	FALSE	FALSE	TRUE	FALSE
NDUFB10	0.445559	0.684873	0.269645	Not DE	FALSE	FALSE	FALSE	FALSE
NDUFB5	0.995418	1	-0.0929254	Not DE	FALSE	FALSE	FALSE	FALSE
NDUFB7	0.089225	0.259284	-0.223395	Not DE	FALSE	FALSE	FALSE	FALSE
NDUFB9	0.654409	0.821683	0.0597216	Not DE	FALSE	FALSE	FALSE	FALSE
NDUFS5	0.209365	0.432093	-0.184073	Not DE	FALSE	FALSE	FALSE	FALSE
NEFL	0.735026	0.871845	0.322112	Not DE	FALSE	FALSE	FALSE	FALSE
NEFM	0.116055	0.309834	1.09067	Not DE	FALSE	FALSE	FALSE	FALSE
NELL2	0.223096	0.451118	1.17297	Not DE	FALSE	FALSE	FALSE	FALSE
NENF	0.15877	0.377687	0.396557	Not DE	FALSE	FALSE	FALSE	FALSE
NFE2L1	0.0171692	0.0967011	-0.817818	Not DE	FALSE	FALSE	FALSE	FALSE
NFIX	0.0380324	0.159571	-0.75589	Not DE	FALSE	TRUE	FALSE	FALSE
NNAT	0.425393	0.675588	-0.0615612	Not DE	FALSE	FALSE	FALSE	FALSE
NPDC1	0.781777	0.893314	0.0703359	Not DE	FALSE	FALSE	FALSE	FALSE
NPEPPS	0.177152	0.394858	-0.630191	Not DE	FALSE	FALSE	FALSE	FALSE
NPTN	0.18414	0.404085	0.61217	Not DE	TRUE	FALSE	FALSE	FALSE
NPTXR	0.196017	0.415164	0.477025	Not DE	FALSE	FALSE	FALSE	FALSE
NRCAM	0.723924	0.86219	0.24038	Not DE	FALSE	FALSE	FALSE	FALSE
NRGN	0.645073	0.817709	0.356059	Not DE	TRUE	FALSE	FALSE	FALSE
NRN1	0.0324432	0.145246	-0.648362	Not DE	FALSE	FALSE	FALSE	FALSE
NRXN1	0.753762	0.883267	0.412603	Not DE	FALSE	FALSE	FALSE	FALSE
NSF	0.781753	0.893314	0.455595	Not DE	FALSE	FALSE	FALSE	FALSE
NSG2	0.282806	0.53209	1.10986	Not DE	FALSE	FALSE	FALSE	FALSE
NSMF	0.00277065	0.028795	-0.128232	Not DE	FALSE	FALSE	FALSE	FALSE
NTRK2	0.952149	0.995339	0.0262986	Not DE	FALSE	TRUE	FALSE	FALSE
NUCKS1	0.883442	0.962852	-0.184073	Not DE	FALSE	FALSE	FALSE	FALSE
NUDC	0.00568991	0.0477134	-1.1606	Downregulated	FALSE	FALSE	FALSE	TRUE
NUDT3	0.469717	0.697804	-0.103399	Not DE	FALSE	FALSE	FALSE	FALSE
NUPR1	0.00105117	0.0150437	-1.62726	Downregulated	FALSE	FALSE	TRUE	TRUE
OAZ1	0.0157732	0.0922163	0.131163	Not DE	FALSE	TRUE	FALSE	FALSE
OAZ2	0.344925	0.604657	-0.0929254	Not DE	FALSE	FALSE	FALSE	FALSE
OCIAD1	0.594874	0.782116	0.113526	Not DE	FALSE	FALSE	FALSE	FALSE
OGA	0.0232823	0.120269	-0.458682	Not DE	FALSE	FALSE	FALSE	FALSE
OGFRL1	0.915287	0.976828	-0.147476	Not DE	FALSE	FALSE	FALSE	FALSE
OLFM1	0.706256	0.849258	0.316212	Not DE	FALSE	FALSE	TRUE	FALSE
OPTN	0.695464	0.844422	-0.325371	Not DE	FALSE	FALSE	FALSE	FALSE
OS9	0.0786406	0.242591	-0.829891	Not DE	FALSE	FALSE	FALSE	FALSE
PACSIN1	0.13992	0.349171	-0.162671	Not DE	FALSE	FALSE	FALSE	FALSE
PADI2	0.0578139	0.204283	0.997565	Not DE	FALSE	FALSE	FALSE	FALSE
PAFAH1B1	0.440292	0.682726	0.342576	Not DE	FALSE	FALSE	FALSE	FALSE
PAFAH1B2	0.185611	0.404085	-0.332596	Not DE	FALSE	FALSE	FALSE	FALSE
PALM	0.0161317	0.0932648	-1.26379	Not DE	FALSE	FALSE	FALSE	FALSE
PAM	0.00928842	0.0659251	0.581589	Not DE	FALSE	FALSE	FALSE	FALSE
PARM1	0.114458	0.307451	0.93261	Not DE	FALSE	FALSE	FALSE	FALSE
PBXIP1	0.00138119	0.0169829	-2.18407	Downregulated	FALSE	FALSE	TRUE	TRUE
PCDH9	0.563096	0.762579	0.310287	Not DE	FALSE	FALSE	FALSE	FALSE
PCLO	0.455537	0.693923	-0.467321	Not DE	FALSE	FALSE	FALSE	FALSE
PCM1	0.00329505	0.031962	-1.06739	Downregulated	FALSE	FALSE	TRUE	TRUE
PCMT1	0.432892	0.678776	0.316038	Not DE	FALSE	FALSE	FALSE	FALSE
PCNX2	0.452675	0.690883	-0.0258112	Not DE	FALSE	FALSE	FALSE	FALSE
PCP4	0.0302294	0.139631	0.583535	Not DE	FALSE	FALSE	FALSE	FALSE
PCSK1N	0.00573873	0.0477134	-0.616586	Downregulated	FALSE	FALSE	FALSE	TRUE
PDK4	0.525682	0.733794	-3.18979	Not DE	FALSE	FALSE	TRUE	FALSE
PDXK	0.471596	0.697804	-0.180388	Not DE	FALSE	FALSE	FALSE	FALSE
PDXP	0.00536336	0.0459041	-0.880381	Downregulated	FALSE	FALSE	FALSE	TRUE
PDZD4	8.04264e-05	0.0023307	-0.957766	Downregulated	FALSE	TRUE	FALSE	TRUE
PEA15	0.320844	0.58051	-0.129572	Not DE	TRUE	TRUE	FALSE	FALSE
PEBP1	1.81279e-07	2.26081e-05	1.02929	Upregulated	TRUE	TRUE	TRUE	TRUE
PECAM1	0.174749	0.392175	-2.28361	Not DE	FALSE	FALSE	FALSE	FALSE
PEG10	0.142698	0.350918	0.336759	Not DE	FALSE	FALSE	FALSE	FALSE
PEG3	0.445977	0.684873	0.216205	Not DE	FALSE	FALSE	FALSE	FALSE
PFKP	0.993935	1	-0.189787	Not DE	FALSE	FALSE	FALSE	FALSE
PFN2	0.000271298	0.00563912	0.875461	Upregulated	TRUE	FALSE	TRUE	TRUE
PGM2L1	0.55065	0.751121	0.518672	Not DE	FALSE	FALSE	FALSE	FALSE
PGRMC1	0.0419775	0.164915	0.468954	Not DE	FALSE	FALSE	FALSE	FALSE
PHACTR1	0.988398	1	0.33321	Not DE	FALSE	FALSE	FALSE	FALSE
PHYHIP	0.417164	0.668457	0.144114	Not DE	FALSE	FALSE	FALSE	FALSE
PI4KA	0.117036	0.310393	-0.367785	Not DE	FALSE	FALSE	FALSE	FALSE
PIK3R1	0.0723973	0.232359	0.512501	Not DE	FALSE	FALSE	FALSE	FALSE
PIK3R2	8.27627e-05	0.0023307	-1.11601	Downregulated	FALSE	FALSE	FALSE	TRUE
PINK1	0.0112564	0.0738859	-0.866333	Not DE	FALSE	FALSE	FALSE	FALSE
PITHD1	0.0656556	0.220451	0.51357	Not DE	FALSE	FALSE	TRUE	FALSE
PJA2	0.641776	0.816721	0.139099	Not DE	FALSE	FALSE	FALSE	FALSE
PKIA	0.0239123	0.122797	0.192166	Not DE	FALSE	FALSE	FALSE	FALSE
PKM	0.199628	0.41994	0.514757	Not DE	FALSE	FALSE	FALSE	FALSE
PLD3	0.435878	0.680161	0.858165	Not DE	FALSE	FALSE	FALSE	FALSE
PLEKHB1	0.469007	0.697804	-0.489036	Not DE	FALSE	FALSE	FALSE	FALSE
PLEKHB2	0.0138762	0.0851037	0.581304	Not DE	TRUE	TRUE	FALSE	FALSE
PLK2	0.000663531	0.0113581	0.923469	Upregulated	FALSE	FALSE	FALSE	TRUE
PLP1	0.957586	0.997581	-0.114142	Not DE	FALSE	FALSE	FALSE	FALSE
PLPPR4	0.139899	0.349171	0.538134	Not DE	FALSE	FALSE	FALSE	FALSE
PMP2	2.2924e-09	8.24948e-07	1.08853	Upregulated	FALSE	TRUE	TRUE	TRUE
PNMA2	0.328524	0.586506	0.582235	Not DE	TRUE	FALSE	FALSE	FALSE
PNRC1	0.643565	0.817709	-0.459708	Not DE	FALSE	FALSE	FALSE	FALSE
PON2	0.0141448	0.0851615	-0.696408	Not DE	FALSE	FALSE	FALSE	FALSE
PPFIA2	0.00772792	0.0589298	-0.380906	Not DE	FALSE	FALSE	FALSE	FALSE
PPM1B	0.426892	0.675588	-0.351844	Not DE	FALSE	FALSE	FALSE	FALSE
PPP1R1B	0.0112012	0.0738859	-1.97243	Not DE	FALSE	FALSE	FALSE	FALSE
PPP1R7	0.00264837	0.028503	-0.463416	Not DE	FALSE	FALSE	FALSE	FALSE
PPP1R9B	0.000353006	0.00700396	-1.56686	Downregulated	FALSE	FALSE	FALSE	TRUE
PPP2R2C	0.383902	0.637291	-0.640559	Not DE	FALSE	FALSE	FALSE	FALSE
PPP3CA	0.778915	0.893072	0.363258	Not DE	FALSE	FALSE	FALSE	FALSE
PPP3CB	0.176714	0.394858	0.313272	Not DE	FALSE	FALSE	FALSE	FALSE
PPP3R1	0.251552	0.490351	0.344724	Not DE	FALSE	FALSE	FALSE	FALSE
PPT1	0.00701863	0.0552006	0.995884	Not DE	FALSE	FALSE	FALSE	FALSE
PRDX2	0.433079	0.678776	0.196581	Not DE	FALSE	FALSE	FALSE	FALSE
PREPL	0.568681	0.765911	0.468474	Not DE	FALSE	FALSE	FALSE	FALSE
PRKACA	0.0883333	0.258775	-0.0444639	Not DE	FALSE	FALSE	FALSE	FALSE
PRKACB	0.103365	0.286469	-0.05793	Not DE	FALSE	FALSE	FALSE	FALSE
PRKAR1A	0.348958	0.609806	-0.0633994	Not DE	TRUE	FALSE	FALSE	FALSE
PRKAR1B	0.476729	0.700299	0.488863	Not DE	FALSE	FALSE	FALSE	FALSE
PRKAR2B	0.93042	0.98058	0.559151	Not DE	FALSE	FALSE	FALSE	FALSE
PRKCA	0.0272241	0.130586	0.289274	Not DE	FALSE	FALSE	FALSE	FALSE
PRKCB	0.531518	0.736532	0.497312	Not DE	FALSE	FALSE	FALSE	FALSE
PRKCE	0.214534	0.438614	0.269645	Not DE	FALSE	FALSE	FALSE	FALSE
PRKCG	0.394054	0.645421	0.872309	Not DE	FALSE	FALSE	FALSE	FALSE
PRKCZ	0.196406	0.415164	-0.259465	Not DE	FALSE	FALSE	FALSE	FALSE
PRNP	0.810825	0.907813	0.254173	Not DE	FALSE	FALSE	FALSE	FALSE
PRRT1	0.0521483	0.191284	-0.760103	Not DE	FALSE	FALSE	FALSE	FALSE
PRXL2A	0.456257	0.693923	-0.211695	Not DE	FALSE	FALSE	TRUE	FALSE
PSAP	0.518978	0.728405	0.245397	Not DE	FALSE	TRUE	FALSE	FALSE
PSD	5.81478e-08	1.01526e-05	-0.946084	Downregulated	FALSE	TRUE	FALSE	TRUE
PSD3	0.811104	0.907813	0.27738	Not DE	FALSE	FALSE	FALSE	FALSE
PTGDS	0.712276	0.854026	-0.0365028	Not DE	FALSE	FALSE	FALSE	FALSE
PTK2B	0.236042	0.471544	-0.207789	Not DE	FALSE	FALSE	FALSE	FALSE
PTN	0.00112078	0.0151821	1.00661	Upregulated	TRUE	FALSE	TRUE	TRUE
PTPA	0.502377	0.716152	-0.395488	Not DE	FALSE	FALSE	FALSE	FALSE
PTPRA	0.748995	0.880044	0.184756	Not DE	FALSE	FALSE	FALSE	FALSE
PTPRN	0.000768608	0.0125562	0.804682	Upregulated	TRUE	TRUE	TRUE	TRUE
PTPRN2	0.481245	0.700618	-0.782444	Not DE	FALSE	FALSE	FALSE	FALSE
PTPRS	0.0699145	0.227744	0.0340165	Not DE	FALSE	TRUE	FALSE	FALSE
PTPRZ1	0.238017	0.473322	0.407973	Not DE	FALSE	TRUE	FALSE	FALSE
PYGB	0.247464	0.48789	0.434704	Not DE	FALSE	FALSE	FALSE	FALSE
QDPR	0.147123	0.357894	-0.709139	Not DE	FALSE	FALSE	FALSE	FALSE
QKI	0.427408	0.675588	0.978865	Not DE	FALSE	FALSE	FALSE	FALSE
RAB10	0.51615	0.726773	0.0820177	Not DE	FALSE	FALSE	FALSE	FALSE
RAB11B	0.928743	0.98058	-0.167219	Not DE	FALSE	FALSE	FALSE	FALSE
RAB11FIP4	0.169293	0.382883	-0.760103	Not DE	FALSE	FALSE	FALSE	FALSE
RAB14	0.81964	0.913779	0.106915	Not DE	TRUE	FALSE	FALSE	FALSE
RAB2A	0.0763472	0.23804	0.824612	Not DE	FALSE	FALSE	FALSE	FALSE
RAB3A	0.166624	0.382006	0.713091	Not DE	TRUE	FALSE	FALSE	FALSE
RAB5B	0.397175	0.649314	-0.274291	Not DE	FALSE	FALSE	FALSE	FALSE
RAB6A	0.758366	0.886379	0.0964958	Not DE	FALSE	FALSE	FALSE	FALSE
RAB6B	0.403137	0.651737	0.435323	Not DE	FALSE	FALSE	FALSE	FALSE
RAB7A	0.0158447	0.0922163	0.0769996	Not DE	FALSE	FALSE	FALSE	FALSE
RABEP1	0.992958	1	-0.0211347	Not DE	FALSE	FALSE	FALSE	FALSE
RABGAP1L	0.0843179	0.252088	0.447982	Not DE	FALSE	FALSE	TRUE	FALSE
RABL6	1.57629e-05	0.000724262	-1.12006	Downregulated	FALSE	FALSE	FALSE	TRUE
RAC1	0.000488546	0.00888544	0.669252	Upregulated	FALSE	FALSE	FALSE	TRUE
RAMP1	0.46254	0.697804	-0.512764	Not DE	FALSE	FALSE	FALSE	FALSE
RANBP9	0.648009	0.817709	-0.231254	Not DE	FALSE	FALSE	FALSE	FALSE
RAP2A	0.796226	0.898068	-0.155661	Not DE	FALSE	FALSE	FALSE	FALSE
RAPGEF4	0.70238	0.846931	-0.0422993	Not DE	FALSE	FALSE	FALSE	FALSE
RB1CC1	0.485382	0.701554	0.436755	Not DE	FALSE	FALSE	FALSE	FALSE
RBM33	0.0539883	0.196383	-0.0702053	Not DE	FALSE	FALSE	FALSE	FALSE
REEP2	0.0739028	0.234608	-0.366848	Not DE	FALSE	TRUE	FALSE	FALSE
REEP5	0.297582	0.552028	0.318143	Not DE	TRUE	FALSE	TRUE	FALSE
RERE	0.358304	0.618481	-0.350083	Not DE	FALSE	TRUE	FALSE	FALSE
RGCC	3.95758e-07	4.24475e-05	-0.392486	Not DE	TRUE	FALSE	FALSE	FALSE
RGS5	0.358544	0.618481	-0.585965	Not DE	FALSE	FALSE	FALSE	FALSE
RHBDD2	0.0388667	0.161392	-0.274291	Not DE	FALSE	FALSE	FALSE	FALSE
RHOA	0.177302	0.394858	-0.124987	Not DE	FALSE	TRUE	FALSE	FALSE
RHOB	0.700281	0.846423	-0.734471	Not DE	FALSE	FALSE	FALSE	FALSE
RNF11	0.649738	0.818501	-0.263787	Not DE	FALSE	FALSE	FALSE	FALSE
RNF157	0.0582663	0.204283	-1.05228	Not DE	FALSE	FALSE	FALSE	FALSE
RNF187	0.0924697	0.265546	-1.2117	Not DE	FALSE	FALSE	FALSE	FALSE
RNF19A	0.166712	0.382006	-0.606781	Not DE	FALSE	FALSE	TRUE	FALSE
RPRD1A	0.630906	0.814764	0.0286366	Not DE	FALSE	FALSE	FALSE	FALSE
RTL8C	0.000719544	0.01208	0.637376	Upregulated	FALSE	FALSE	TRUE	TRUE
RTN1	0.704106	0.847841	0.364925	Not DE	FALSE	FALSE	FALSE	FALSE
RTN3	0.409934	0.660282	0.747822	Not DE	FALSE	FALSE	FALSE	FALSE
RTN4	0.511649	0.723937	0.0534045	Not DE	FALSE	FALSE	FALSE	FALSE
RUFY3	0.0153802	0.0907226	0.957701	Not DE	FALSE	FALSE	FALSE	FALSE
RUNDC3A	0.237527	0.473322	-0.266644	Not DE	FALSE	FALSE	FALSE	FALSE
S100A1	0.588637	0.778906	0.525484	Not DE	FALSE	FALSE	FALSE	FALSE
S100A13	0.635243	0.815499	0.284595	Not DE	FALSE	FALSE	FALSE	FALSE
S100A6	0.0139402	0.0851037	0.695909	Not DE	FALSE	TRUE	FALSE	FALSE
S100B	0.528682	0.733794	0.307241	Not DE	FALSE	FALSE	FALSE	FALSE
SAFB	0.0269475	0.130586	-0.909325	Not DE	FALSE	FALSE	FALSE	FALSE
SARAF	0.128916	0.33101	0.324507	Not DE	FALSE	FALSE	FALSE	FALSE
SAT1	0.564291	0.762579	-0.232328	Not DE	FALSE	TRUE	FALSE	FALSE
SCAMP5	0.163097	0.37969	0.500258	Not DE	FALSE	FALSE	FALSE	FALSE
SCD	0.00368775	0.034249	-0.112825	Not DE	FALSE	FALSE	FALSE	FALSE
SCD5	0.041375	0.164915	0.700984	Not DE	FALSE	FALSE	TRUE	FALSE
SCG3	0.467053	0.697804	1.25693	Not DE	FALSE	TRUE	TRUE	FALSE
SCG5	0.0730331	0.232693	0.994537	Not DE	FALSE	FALSE	FALSE	FALSE
SCN1B	0.685465	0.839286	-0.203809	Not DE	FALSE	FALSE	FALSE	FALSE
SCN2A	0.336864	0.595308	1.11532	Not DE	FALSE	FALSE	FALSE	FALSE
SCN3B	0.127737	0.328951	0.830533	Not DE	FALSE	FALSE	FALSE	FALSE
SCRN1	0.933584	0.981238	-0.154853	Not DE	FALSE	FALSE	FALSE	FALSE
SDCCAG8	0.0589092	0.205711	-0.939169	Not DE	FALSE	FALSE	FALSE	FALSE
SEC11C	0.152867	0.367639	1.02212	Not DE	FALSE	FALSE	FALSE	FALSE
SEC14L1	2.15854e-05	0.000942204	-2.10887	Downregulated	TRUE	FALSE	FALSE	TRUE
SEC62	0.479849	0.700618	0.296866	Not DE	FALSE	FALSE	FALSE	FALSE
SELENOH	0.0720298	0.232037	-0.433962	Not DE	FALSE	FALSE	FALSE	FALSE
SELENOP	0.445109	0.684873	-1.16947	Not DE	FALSE	FALSE	FALSE	FALSE
SELENOW	0.803779	0.903088	0.0282692	Not DE	FALSE	FALSE	FALSE	FALSE
SEMA6B	0.0664862	0.221536	-2.16034	Not DE	FALSE	FALSE	FALSE	FALSE
SENP6	0.0423463	0.165037	-1.07021	Not DE	FALSE	FALSE	FALSE	FALSE
SEPTIN11	0.420475	0.669844	-0.462875	Not DE	FALSE	FALSE	TRUE	FALSE
SEPTIN3	0.186509	0.40503	-0.130286	Not DE	FALSE	FALSE	FALSE	FALSE
SEPTIN4	0.468794	0.697804	-0.425501	Not DE	FALSE	FALSE	FALSE	FALSE
SEPTIN5	0.000217361	0.00481819	-0.99194	Downregulated	FALSE	TRUE	FALSE	TRUE
SEPTIN8	0.0349085	0.153141	-0.721638	Not DE	FALSE	TRUE	FALSE	FALSE
SERINC1	0.475611	0.700183	0.457797	Not DE	FALSE	FALSE	FALSE	FALSE
SERINC3	0.563789	0.762579	-0.485243	Not DE	FALSE	FALSE	FALSE	FALSE
SERPINA3	0.192032	0.412438	2.01767	Not DE	FALSE	FALSE	TRUE	FALSE
SERPINI1	0.239621	0.475429	0.367492	Not DE	FALSE	FALSE	FALSE	FALSE
SETD3	0.0456489	0.175557	-0.643941	Not DE	FALSE	FALSE	FALSE	FALSE
SH3BGRL3	0.979888	1	-0.0435132	Not DE	FALSE	TRUE	FALSE	FALSE
SH3GL2	0.349259	0.609806	0.762685	Not DE	FALSE	FALSE	FALSE	FALSE
SH3GL3	0.222285	0.451118	-0.632508	Not DE	FALSE	FALSE	FALSE	FALSE
SHTN1	0.376254	0.632889	-0.197136	Not DE	FALSE	FALSE	FALSE	FALSE
SIRPA	0.270655	0.517027	-0.375439	Not DE	FALSE	TRUE	FALSE	FALSE
SLC16A1	0.0513573	0.190171	-1.83888	Not DE	FALSE	FALSE	FALSE	FALSE
SLC17A7	0.930237	0.98058	0.200932	Not DE	FALSE	FALSE	FALSE	FALSE
SLC1A2	6.73313e-05	0.0020269	0.809378	Upregulated	TRUE	TRUE	TRUE	TRUE
SLC1A3	0.0409905	0.164915	0.723271	Not DE	FALSE	TRUE	TRUE	FALSE
SLC22A17	0.482852	0.70138	0.846954	Not DE	FALSE	FALSE	FALSE	FALSE
SLC25A23	0.00915737	0.0659251	-0.309218	Not DE	FALSE	FALSE	FALSE	FALSE
SLC25A4	0.518405	0.728405	-0.332192	Not DE	FALSE	FALSE	FALSE	FALSE
SLC2A1	0.0756017	0.237554	-2.24493	Not DE	FALSE	FALSE	FALSE	FALSE
SLC3A2	0.733086	0.870727	-1.54359	Not DE	FALSE	FALSE	FALSE	FALSE
SLC4A10	0.0649856	0.219141	0.606072	Not DE	FALSE	FALSE	FALSE	FALSE
SLC4A7	0.00109162	0.0151821	-0.0847049	Not DE	FALSE	FALSE	FALSE	FALSE
SLC8A1	0.605012	0.793057	0.206635	Not DE	TRUE	FALSE	TRUE	FALSE
SLC8A2	0.00362142	0.0339946	0.896186	Upregulated	FALSE	FALSE	FALSE	TRUE
SLC9A6	9.11216e-05	0.00248591	1.72571	Upregulated	TRUE	FALSE	FALSE	TRUE
SNAP25	0.00672711	0.0538374	0.85661	Not DE	TRUE	TRUE	TRUE	FALSE
SNAP91	0.744333	0.879177	0.299392	Not DE	FALSE	FALSE	FALSE	FALSE
SNCA	0.794459	0.898068	-0.188109	Not DE	FALSE	FALSE	FALSE	FALSE
SNCB	0.593028	0.78148	0.341794	Not DE	TRUE	TRUE	TRUE	FALSE
SNCG	0.74564	0.879177	0.356299	Not DE	FALSE	FALSE	FALSE	FALSE
SNN	0.714134	0.854026	-0.327596	Not DE	FALSE	FALSE	FALSE	FALSE
SNPH	0.00058056	0.0103434	-1.06378	Downregulated	FALSE	TRUE	FALSE	TRUE
SNRPN	0.842777	0.932502	0.822186	Not DE	FALSE	FALSE	FALSE	FALSE
SNU13	0.118042	0.310393	-0.174837	Not DE	FALSE	FALSE	FALSE	FALSE
SNX10	0.189503	0.409556	0.907075	Not DE	FALSE	FALSE	FALSE	FALSE
SOBP	0.407342	0.657319	-0.00598974	Not DE	FALSE	FALSE	FALSE	FALSE
SOD1	0.766895	0.890055	1.37057	Not DE	FALSE	FALSE	FALSE	FALSE
SOD2	0.0108631	0.0733868	0.764409	Not DE	FALSE	TRUE	TRUE	FALSE
SOGA3	0.343541	0.604085	-0.549783	Not DE	FALSE	TRUE	FALSE	FALSE
SORBS1	0.904344	0.971085	-0.082657	Not DE	FALSE	FALSE	FALSE	FALSE
SORL1	0.000603695	0.0105405	0.921721	Upregulated	FALSE	FALSE	FALSE	TRUE
SORT1	0.335357	0.595247	0.208244	Not DE	FALSE	FALSE	FALSE	FALSE
SPAG9	0.000804279	0.0125562	-0.807523	Downregulated	FALSE	FALSE	TRUE	TRUE
SPARC	0.0671319	0.222837	-1.41129	Not DE	FALSE	FALSE	FALSE	FALSE
SPARCL1	0.0691489	0.226944	0.5613	Not DE	TRUE	FALSE	TRUE	FALSE
SPECC1	0.272207	0.517728	-0.665504	Not DE	FALSE	FALSE	FALSE	FALSE
SPHKAP	0.0568506	0.20175	0.379828	Not DE	FALSE	FALSE	FALSE	FALSE
SPIN1	0.640194	0.815896	-0.0192683	Not DE	FALSE	FALSE	FALSE	FALSE
SPOCK1	0.484094	0.701554	0.416986	Not DE	FALSE	FALSE	FALSE	FALSE
SPOCK2	0.192541	0.412438	0.0184196	Not DE	FALSE	FALSE	FALSE	FALSE
SPP1	9.77499e-13	8.53357e-10	4.55279	Upregulated	TRUE	TRUE	TRUE	TRUE
SPRYD3	0.191126	0.411982	0.577767	Not DE	FALSE	FALSE	FALSE	FALSE
SPTAN1	1	1	1.08037	Not DE	FALSE	FALSE	FALSE	FALSE
SPTBN1	0.0414244	0.164915	-0.794486	Not DE	FALSE	FALSE	FALSE	FALSE
SQSTM1	0.146211	0.357541	-0.749214	Not DE	FALSE	TRUE	FALSE	FALSE
SRGN	0.688078	0.841306	0.729076	Not DE	FALSE	TRUE	FALSE	FALSE
ST6GALNAC6	0.121011	0.316294	-0.578352	Not DE	FALSE	FALSE	FALSE	FALSE
STAU2	0.528262	0.733794	0.8406	Not DE	FALSE	FALSE	FALSE	FALSE
STK24	0.416819	0.668457	-0.384031	Not DE	FALSE	FALSE	FALSE	FALSE
STK25	0.0166967	0.094651	-1.01576	Not DE	FALSE	FALSE	FALSE	FALSE
STK39	0.32707	0.585106	-0.199841	Not DE	FALSE	FALSE	FALSE	FALSE
STMN2	0.162001	0.37969	0.3877	Not DE	FALSE	FALSE	FALSE	FALSE
STMN3	0.845024	0.933805	0.230651	Not DE	FALSE	FALSE	FALSE	FALSE
STMN4	0.0197476	0.108337	-1.23286	Not DE	FALSE	FALSE	FALSE	FALSE
STOM	0.930412	0.98058	-0.315318	Not DE	FALSE	TRUE	FALSE	FALSE
STUB1	0.997004	1	-0.046829	Not DE	FALSE	FALSE	FALSE	FALSE
STX1B	0.160578	0.378877	0.504861	Not DE	FALSE	FALSE	FALSE	FALSE
STX7	0.0497852	0.187338	0.608061	Not DE	FALSE	FALSE	FALSE	FALSE
STXBP1	0.612501	0.799273	0.464023	Not DE	FALSE	FALSE	FALSE	FALSE
STXBP6	0.00099478	0.014474	1.10692	Upregulated	FALSE	FALSE	FALSE	TRUE
SULT4A1	0.214352	0.438614	1.24947	Not DE	FALSE	FALSE	FALSE	FALSE
SUMO3	0.437193	0.680337	0.269645	Not DE	FALSE	FALSE	FALSE	FALSE
SV2B	0.97792	1	0.725709	Not DE	FALSE	FALSE	FALSE	FALSE
SYN1	0.764457	0.888643	0.572789	Not DE	FALSE	FALSE	FALSE	FALSE
SYN2	0.13473	0.341916	0.175669	Not DE	FALSE	FALSE	FALSE	FALSE
SYNE1	0.146101	0.357541	-0.305194	Not DE	FALSE	TRUE	FALSE	FALSE
SYNGAP1	0.568064	0.765911	0.804421	Not DE	FALSE	FALSE	FALSE	FALSE
SYP	0.0809591	0.247123	0.908486	Not DE	FALSE	FALSE	TRUE	FALSE
SYT1	0.70099	0.846423	0.438739	Not DE	FALSE	FALSE	FALSE	FALSE
SYT11	0.168882	0.382883	0.372092	Not DE	FALSE	FALSE	FALSE	FALSE
SYT5	0.213039	0.437608	0.0799835	Not DE	FALSE	FALSE	FALSE	FALSE
TACC1	0.37593	0.632889	-0.374696	Not DE	FALSE	FALSE	FALSE	FALSE
TAF7	0.304976	0.560702	-1.45618	Not DE	FALSE	FALSE	FALSE	FALSE
TAGLN3	0.746762	0.879177	0.184528	Not DE	FALSE	FALSE	FALSE	FALSE
TAOK1	0.159006	0.377687	0.0357566	Not DE	FALSE	FALSE	FALSE	FALSE
TAX1BP1	0.979713	1	-0.0211347	Not DE	FALSE	FALSE	FALSE	FALSE
TBC1D9B	0.0346966	0.15298	-0.445378	Not DE	FALSE	TRUE	TRUE	FALSE
TBCB	0.0800184	0.245109	0.642454	Not DE	FALSE	FALSE	FALSE	FALSE
TCEAL2	0.820622	0.913779	-0.0221214	Not DE	FALSE	FALSE	FALSE	FALSE
TERF2IP	0.389031	0.643228	-0.646524	Not DE	FALSE	FALSE	FALSE	FALSE
TGOLN2	0.240628	0.476346	-0.347027	Not DE	FALSE	FALSE	FALSE	FALSE
THRA	0.390058	0.643707	0.359843	Not DE	FALSE	FALSE	FALSE	FALSE
THY1	0.429543	0.67566	0.0329709	Not DE	FALSE	FALSE	FALSE	FALSE
TIMP2	0.0780127	0.242227	1.57897	Not DE	FALSE	FALSE	FALSE	FALSE
TJP1	0.54439	0.748428	0.350263	Not DE	FALSE	FALSE	FALSE	FALSE
TLE5	0.672224	0.832414	-0.164538	Not DE	FALSE	FALSE	FALSE	FALSE
TMEFF1	0.00323267	0.0317092	0.968475	Upregulated	FALSE	FALSE	FALSE	TRUE
TMEM130	0.562929	0.762579	0.974189	Not DE	FALSE	FALSE	FALSE	FALSE
TMEM59L	0.383596	0.637291	0.549753	Not DE	TRUE	FALSE	FALSE	FALSE
TMOD2	0.62129	0.80551	0.312713	Not DE	FALSE	FALSE	FALSE	FALSE
TMSB10	0.675182	0.833561	0.19189	Not DE	FALSE	TRUE	FALSE	FALSE
TMSB4X	0.775166	0.890421	0.296685	Not DE	FALSE	TRUE	FALSE	FALSE
TNIK	0.392589	0.645421	-0.223687	Not DE	FALSE	FALSE	FALSE	FALSE
TNK2	0.0187727	0.104386	-1.60905	Not DE	FALSE	FALSE	FALSE	FALSE
TNR	0.872396	0.956786	-0.876434	Not DE	FALSE	FALSE	FALSE	FALSE
TOLLIP	0.515489	0.726773	-0.0290136	Not DE	FALSE	FALSE	FALSE	FALSE
TOMM20	0.092851	0.265767	0.807664	Not DE	FALSE	FALSE	FALSE	FALSE
TOMM34	0.141071	0.349171	-0.00546253	Not DE	FALSE	FALSE	FALSE	FALSE
TOMM7	0.428947	0.67566	-0.0957514	Not DE	FALSE	FALSE	FALSE	FALSE
TPD52	0.0947571	0.268581	-0.341313	Not DE	FALSE	FALSE	FALSE	FALSE
TPM1	0.020748	0.110445	-0.54327	Not DE	FALSE	FALSE	FALSE	FALSE
TPPP	0.579144	0.773601	0.32514	Not DE	FALSE	FALSE	FALSE	FALSE
TPRG1L	0.189531	0.409556	0.320992	Not DE	TRUE	FALSE	FALSE	FALSE
TRIM2	0.289119	0.539318	-0.453838	Not DE	FALSE	FALSE	FALSE	FALSE
TRIM36	0.669213	0.831169	2.19564	Not DE	FALSE	FALSE	FALSE	FALSE
TRIP12	0.134661	0.341916	-0.352471	Not DE	FALSE	FALSE	FALSE	FALSE
TRIR	0.0219308	0.113962	-0.702341	Not DE	FALSE	FALSE	FALSE	FALSE
TSC22D1	0.362161	0.618481	-0.809427	Not DE	FALSE	FALSE	FALSE	FALSE
TSPAN3	0.055279	0.198595	0.918738	Not DE	FALSE	FALSE	FALSE	FALSE
TSPAN7	0.47345	0.698179	0.637235	Not DE	FALSE	FALSE	FALSE	FALSE
TSPYL1	0.760367	0.886379	0.145163	Not DE	FALSE	TRUE	FALSE	FALSE
TSPYL2	0.298551	0.552193	-0.0961493	Not DE	FALSE	TRUE	FALSE	FALSE
TSPYL4	0.038202	0.159571	-0.331437	Not DE	FALSE	FALSE	FALSE	FALSE
TTC3	0.000105356	0.00270517	-0.446562	Not DE	FALSE	FALSE	FALSE	FALSE
TTLL7	0.209353	0.432093	-0.642128	Not DE	FALSE	FALSE	FALSE	FALSE
TTYH1	0.0610388	0.211456	-0.136981	Not DE	FALSE	FALSE	FALSE	FALSE
TUBB2B	0.124916	0.323596	0.726774	Not DE	TRUE	FALSE	FALSE	FALSE
TXNIP	0.402235	0.651486	-1.63725	Not DE	FALSE	FALSE	FALSE	FALSE
TXNL4A	0.103133	0.286469	0.233119	Not DE	TRUE	FALSE	FALSE	FALSE
UBA52	0.197197	0.415828	0.329587	Not DE	FALSE	TRUE	FALSE	FALSE
UBE2E3	0.343906	0.604085	-0.547491	Not DE	FALSE	FALSE	FALSE	FALSE
UBE2I	0.582509	0.776383	-0.485243	Not DE	FALSE	FALSE	FALSE	FALSE
UBE2QL1	0.842158	0.932502	0.302435	Not DE	FALSE	FALSE	FALSE	FALSE
UBXN6	0.00126693	0.0162607	-0.855886	Downregulated	FALSE	FALSE	FALSE	TRUE
UCHL1	0.470865	0.697804	0.217758	Not DE	FALSE	FALSE	FALSE	FALSE
UHMK1	0.15341	0.367931	0.460786	Not DE	FALSE	FALSE	FALSE	FALSE
UQCR10	0.0715096	0.231214	0.382119	Not DE	TRUE	FALSE	TRUE	FALSE
UQCRB	0.0426958	0.16566	-0.487499	Not DE	FALSE	FALSE	FALSE	FALSE
USF2	0.0319567	0.14455	-0.90028	Not DE	FALSE	FALSE	FALSE	FALSE
USP22	0.996838	1	-0.00865646	Not DE	FALSE	FALSE	FALSE	FALSE
USP9X	0.0509815	0.190171	0.516083	Not DE	TRUE	FALSE	TRUE	FALSE
VAMP2	0.759206	0.886379	0.245993	Not DE	FALSE	FALSE	FALSE	FALSE
VIM	1.551e-05	0.000724262	0.902487	Upregulated	FALSE	TRUE	TRUE	TRUE
VSNL1	0.25515	0.493893	0.737794	Not DE	TRUE	FALSE	TRUE	FALSE
VSTM2L	0.137126	0.346987	0.350263	Not DE	FALSE	FALSE	FALSE	FALSE
VXN	0.0130664	0.0816086	-0.118281	Not DE	FALSE	FALSE	FALSE	FALSE
WASF1	0.817866	0.913779	0.208244	Not DE	FALSE	FALSE	FALSE	FALSE
WASF3	0.322049	0.58051	0.706377	Not DE	FALSE	FALSE	FALSE	FALSE
WASL	0.0855084	0.253907	-0.415845	Not DE	FALSE	FALSE	FALSE	FALSE
WDR47	0.798073	0.898991	0.125255	Not DE	FALSE	FALSE	FALSE	FALSE
WIPF3	0.00856569	0.0634817	-1.06916	Not DE	FALSE	FALSE	FALSE	FALSE
WNK1	0.285387	0.535792	-0.584925	Not DE	FALSE	FALSE	FALSE	FALSE
WSB2	0.791144	0.898068	0.0139898	Not DE	FALSE	FALSE	FALSE	FALSE
YJEFN3	0.0201045	0.109014	-0.437308	Not DE	FALSE	FALSE	FALSE	FALSE
YPEL3	0.995975	1	0.0717053	Not DE	FALSE	FALSE	FALSE	FALSE
YPEL5	0.923552	0.979661	0.444731	Not DE	FALSE	FALSE	FALSE	FALSE
YWHAE	0.0565025	0.201333	-0.176155	Not DE	FALSE	FALSE	FALSE	FALSE
YWHAG	0.879785	0.960065	-0.263971	Not DE	FALSE	FALSE	FALSE	FALSE
YWHAH	0.00253178	0.0276281	0.330186	Not DE	FALSE	FALSE	FALSE	FALSE
YWHAQ	0.954928	0.996	-0.0882489	Not DE	FALSE	FALSE	FALSE	FALSE
YWHAZ	0.0279246	0.131774	0.311121	Not DE	FALSE	FALSE	FALSE	FALSE
ZBTB18	0.988648	1	-0.303345	Not DE	FALSE	FALSE	FALSE	FALSE
ZBTB7A	0.0017553	0.0201629	-1.48038	Downregulated	FALSE	TRUE	TRUE	TRUE
ZHX1	0.383981	0.637291	-0.707635	Not DE	FALSE	FALSE	FALSE	FALSE
ZMAT2	0.913182	0.975775	0.559151	Not DE	FALSE	FALSE	FALSE	FALSE
ZMYND8	0.0852899	0.253907	-1.38403	Not DE	FALSE	FALSE	FALSE	FALSE
ZNF189	0.0412935	0.164915	-0.620944	Not DE	FALSE	FALSE	FALSE	FALSE
ZNF358	0.00414436	0.0372993	-1.6022	Downregulated	FALSE	FALSE	FALSE	TRUE
ZNF483	0.676015	0.833561	-0.531046	Not DE	FALSE	FALSE	FALSE	FALSE
ZNF644	0.322505	0.58051	-0.540877	Not DE	FALSE	TRUE	FALSE	FALSE

## Sheet: amyloid_rna_all_regions
gene	p_val	BH	avg_log2FC	DE
A2M	0.000264845	0.00405654	0.380472	Not DE
ABAT	0.000735743	0.00834751	-1.00019	Downregulated
ABI2	0.0281192	0.107673	-0.354681	Not DE
ABR	0.288208	0.516303	0.020307	Not DE
ACO2	0.595047	0.777878	0.0845114	Not DE
ACTB	1.99562e-07	3.05663e-05	1.23695	Upregulated
ACYP2	0.211324	0.427428	0.221877	Not DE
ADAR	0.663375	0.821619	0.0926409	Not DE
ADCY1	0.777268	0.88624	0.649948	Not DE
ADD1	0.400744	0.609269	0.0237845	Not DE
ADD3	0.960682	0.988652	-0.0261496	Not DE
ADGRB2	0.141071	0.330726	0.570743	Not DE
ADGRG1	0.0919024	0.241309	1.33198	Not DE
ADIRF	0.512836	0.705533	-0.732967	Not DE
AFF4	0.0107517	0.0537231	-0.446032	Not DE
AGAP1	0.000384174	0.0055165	-0.555779	Not DE
AGAP2	0.143803	0.334895	0.390627	Not DE
AGT	0.0149288	0.0699978	-1.10824	Not DE
AGTPBP1	0.666538	0.823317	-0.145927	Not DE
AHCYL1	0.403007	0.611161	-0.505038	Not DE
AHCYL2	0.0343924	0.121445	-0.625735	Not DE
AHNAK	0.00886411	0.0460796	-1.90531	Downregulated
AHSA1	0.0207378	0.0876305	-0.314915	Not DE
AK5	0.44009	0.650229	0.567486	Not DE
AKAP11	0.824785	0.915431	0.978671	Not DE
AKAP12	0.976765	0.993416	0.385312	Not DE
AKR1B1	0.601679	0.783186	0.425951	Not DE
AKT3	0.98565	0.997129	0.238009	Not DE
ALCAM	0.187667	0.397386	1.00975	Not DE
ALDH1L1	0.344211	0.564874	-0.857762	Not DE
ALDH2	0.241085	0.455157	-0.185628	Not DE
ALDH6A1	0.084078	0.228481	-0.62884	Not DE
ALDOC	0.805832	0.900924	0.772996	Not DE
AMPH	0.753817	0.871526	1.40912	Not DE
ANAPC11	0.0219064	0.0894756	-0.292876	Not DE
ANK2	8.62204e-05	0.00203171	1.17237	Upregulated
ANK3	0.158886	0.357009	0.66931	Not DE
ANKRD11	0.194605	0.407385	-0.679475	Not DE
ANKRD40	0.492736	0.68923	-2.00344	Not DE
ANKS1B	0.00658059	0.0366519	-0.134771	Not DE
ANP32E	0.169352	0.374779	-0.0225814	Not DE
ANXA11	0.0545335	0.171631	0.383538	Not DE
ANXA6	0.927926	0.972364	0.55494	Not DE
AP1S1	3.36611e-06	0.000206231	1.02279	Upregulated
AP2A1	0.755829	0.871526	0.0161511	Not DE
AP2M1	0.00347478	0.0228067	0.999367	Upregulated
APC	0.356807	0.57778	-0.0267435	Not DE
APLP1	0.0692542	0.197923	-0.0555446	Not DE
APLP2	8.2792e-08	1.52172e-05	1.01178	Upregulated
APOD	0.00150134	0.0133954	-0.960697	Downregulated
APOE	0.00421468	0.0264846	0.727541	Upregulated
APP	0.234896	0.452557	0.850895	Not DE
AQP4	0.0607395	0.183617	0.224125	Not DE
ARGLU1	6.44932e-05	0.00173131	-0.92194	Downregulated
ARHGAP35	0.421519	0.629879	0.0266808	Not DE
ARHGDIG	0.457662	0.662825	0.411509	Not DE
ARHGEF25	0.893297	0.954628	0.761288	Not DE
ARHGEF4	0.288781	0.516323	-0.598673	Not DE
ARL2	0.444737	0.653941	0.233241	Not DE
ARL6IP4	0.60585	0.784192	0.778021	Not DE
ARNT2	0.717611	0.852048	1.23316	Not DE
ARPP19	0.0141721	0.067135	0.65275	Not DE
ARPP21	0.931339	0.973721	0.081807	Not DE
ASPH	0.173113	0.378788	1.08081	Not DE
ATL1	0.00491583	0.0299182	1.0519	Upregulated
ATN1	0.00134334	0.0125156	-0.702503	Downregulated
ATP1A2	0.000154066	0.00294263	0.481724	Not DE
ATP1A3	0.00288426	0.0203895	1.3265	Upregulated
ATP1B1	0.379202	0.599985	1.15254	Not DE
ATP1B2	5.30453e-07	4.87486e-05	0.643074	Upregulated
ATP2A2	0.938104	0.975757	0.873836	Not DE
ATP2B1	0.324604	0.546358	0.645515	Not DE
ATP2B2	0.917505	0.971414	0.908057	Not DE
ATP2B4	0.812051	0.905673	-0.00237119	Not DE
ATP5IF1	0.0169038	0.0757786	-0.288651	Not DE
ATP5PD	0.0031553	0.0214794	1.31053	Upregulated
ATP6AP2	0.616436	0.791208	2.56506	Not DE
ATP6V0C	0.0146505	0.0690452	1.32453	Not DE
ATP6V0D1	0.608546	0.786573	0.559413	Not DE
ATP6V1A	0.222642	0.437425	0.934459	Not DE
ATP6V1B2	0.000534512	0.00682245	1.19408	Upregulated
ATP6V1C1	0.788917	0.890063	0.880598	Not DE
ATP6V1E1	0.74291	0.865316	0.710232	Not DE
ATP6V1F	0.804866	0.900924	1.25218	Not DE
ATP6V1G2	0.559768	0.752086	0.655812	Not DE
ATP6V1H	0.576159	0.75967	2.03527	Not DE
ATP9A	0.000160099	0.00294263	0.845594	Upregulated
ATRNL1	0.220813	0.437425	1.12798	Not DE
ATRX	0.424411	0.633172	1.21358	Not DE
AURKAIP1	0.382049	0.599985	0.786265	Not DE
AZIN1	0.641706	0.811608	1.21491	Not DE
B2M	0.0204798	0.0871339	0.942444	Not DE
B3GAT1	0.00308929	0.021187	-0.442328	Not DE
B4GAT1	0.0161261	0.0732668	1.10688	Not DE
BAALC	0.891048	0.954628	-0.0180008	Not DE
BAG1	0.240924	0.455157	0.158549	Not DE
BAG3	0.028849	0.10804	-3.03416	Not DE
BASP1	0.368143	0.5876	0.635162	Not DE
BAZ1B	0.951048	0.983142	-0.599978	Not DE
BAZ2B	0.894139	0.954628	-1.69525	Not DE
BCL2L13	0.358241	0.5786	-0.206591	Not DE
BCL2L2	0.0344908	0.121445	0.467696	Not DE
BEX1	0.618839	0.79208	0.884971	Not DE
BEX3	0.301936	0.52954	0.693182	Not DE
BEX4	0.70343	0.837373	0.880323	Not DE
BIN1	0.130553	0.317402	0.285134	Not DE
BLOC1S1	0.506915	0.702599	-0.352537	Not DE
BMERB1	0.234709	0.452557	0.73319	Not DE
BMPR2	0.0368718	0.126988	0.137014	Not DE
BNIP3L	0.214824	0.430871	-0.139106	Not DE
BRD2	0.0369603	0.126988	-0.735079	Not DE
BRI3	0.105014	0.267625	-0.158176	Not DE
BRSK1	0.175997	0.383272	0.0969234	Not DE
BSCL2	0.00111848	0.0112614	1.10609	Upregulated
BSG	0.38395	0.599985	-0.959015	Not DE
C12orf57	0.832072	0.915791	-0.257238	Not DE
C14orf132	0.481775	0.68005	0.329161	Not DE
C1orf115	0.178361	0.387503	-0.160697	Not DE
C1orf61	0.783714	0.88808	1.36223	Not DE
C3	0.000336166	0.00490375	0.748739	Upregulated
C9orf16	0.240514	0.455157	1.1591	Not DE
CA11	0.432044	0.6404	0.019405	Not DE
CAB39	0.0691246	0.197923	0.190944	Not DE
CABP1	0.100066	0.259044	-0.0886133	Not DE
CADM1	0.651775	0.81757	-0.0584776	Not DE
CADM2	0.0287286	0.10804	0.485185	Not DE
CADM3	0.174276	0.380426	0.528877	Not DE
CADM4	0.221019	0.437425	-0.446968	Not DE
CADPS	0.689655	0.831861	0.586028	Not DE
CALCOCO2	0.00115187	0.0112614	-1.36249	Downregulated
CALD1	0.0264701	0.103611	-1.51438	Not DE
CALM2	0.00132272	0.0125156	1.40788	Upregulated
CALM3	0.382439	0.599985	1.36471	Not DE
CAMK2A	0.0783479	0.216873	-0.110723	Not DE
CAMK2B	0.565578	0.754349	0.772185	Not DE
CAMK2G	0.133887	0.322101	-0.313068	Not DE
CAMK2N1	0.453685	0.660525	0.469714	Not DE
CAMKV	0.136776	0.322584	0.725612	Not DE
CAMSAP2	0.0891609	0.237504	-0.334708	Not DE
CAP2	0.5458	0.739808	1.09515	Not DE
CAPN2	0.156917	0.354316	-1.9006	Not DE
CASC3	0.00610507	0.0352866	-1.50468	Downregulated
CAST	0.143713	0.334895	-0.873805	Not DE
CCDC124	0.213464	0.429263	-0.446831	Not DE
CCDC85B	0.12808	0.313047	0.297708	Not DE
CCDC92	0.753757	0.871526	0.392397	Not DE
CCK	0.136896	0.322584	0.0301818	Not DE
CCNI	0.00078248	0.00864567	-0.47947	Not DE
CCNL2	0.0303795	0.112576	-0.699564	Not DE
CCPG1	0.682978	0.828413	-0.341666	Not DE
CD47	0.306247	0.534043	0.521466	Not DE
CD63	0.0248475	0.0992821	0.350996	Not DE
CD74	0.475132	0.676214	-0.00497569	Not DE
CD99L2	0.88121	0.948018	0.338986	Not DE
CDC37	0.211688	0.427428	-0.165493	Not DE
CDK14	0.42737	0.634497	0.099193	Not DE
CDS2	0.350506	0.571221	0.355884	Not DE
CEBPD	0.0961994	0.250694	-1.62313	Not DE
CELF2	0.15815	0.356226	-0.454836	Not DE
CEND1	0.0694987	0.197923	0.865983	Not DE
CFAP298	0.0557051	0.17472	-0.608551	Not DE
CFDP1	0.645998	0.81482	-0.544693	Not DE
CFL1	0.777257	0.88624	0.381305	Not DE
CHCHD2	0.000241958	0.00388032	0.732209	Upregulated
CHD5	0.241616	0.455157	-0.200934	Not DE
CHGA	0.0034475	0.0227932	-0.847232	Downregulated
CHGB	0.343109	0.564074	0.821427	Not DE
CHI3L1	4.38847e-05	0.00130097	3.93121	Upregulated
CHL1	0.950923	0.983142	0.302759	Not DE
CHMP3	0.0333202	0.120083	-0.322466	Not DE
CHN1	0.196034	0.409445	0.345006	Not DE
CHPT1	0.977045	0.993416	-0.169781	Not DE
CIRBP	0.320775	0.542895	-0.101126	Not DE
CKAP5	0.938141	0.975757	0.17566	Not DE
CKB	0.233399	0.451566	0.030648	Not DE
CLDN5	0.752261	0.871526	-3.00227	Not DE
CLDND1	0.219547	0.436717	-0.930375	Not DE
CLIC4	0.54268	0.736666	-0.687349	Not DE
CLIP1	0.00246817	0.018107	-0.460943	Not DE
CLIP2	0.911402	0.966065	-1.04984	Not DE
CLSTN1	0.161314	0.3607	0.877874	Not DE
CLSTN3	0.272678	0.495184	1.00196	Not DE
CLTA	0.0207872	0.0876305	0.311172	Not DE
CLTB	0.470713	0.673809	-0.109062	Not DE
CLU	0.24248	0.455704	-0.116701	Not DE
CMAS	0.947819	0.983122	0.766703	Not DE
CMIP	0.969383	0.990949	0.303016	Not DE
CNBP	0.0540285	0.171214	-0.308547	Not DE
CNDP2	0.788584	0.890063	0.0202198	Not DE
CNIH2	0.182671	0.393489	0.955628	Not DE
CNN3	0.000863516	0.00912151	-0.0043345	Not DE
CNOT8	0.0610308	0.183893	-1.01987	Not DE
CNP	0.0216262	0.0891626	-1.04204	Not DE
CNRIP1	0.647727	0.81482	0.296081	Not DE
CNTN1	0.00567185	0.033413	0.896778	Upregulated
COTL1	0.183024	0.393489	-0.549104	Not DE
COX4I1	0.560982	0.752149	0.225336	Not DE
COX6A1	0.489836	0.686219	0.157172	Not DE
COX7A2L	0.0379727	0.129248	0.425657	Not DE
COX7C	0.0163632	0.0737148	0.718046	Not DE
CPE	0.9243	0.972061	0.41103	Not DE
CPEB4	0.30519	0.533211	-0.142321	Not DE
CPLX2	0.418885	0.627986	0.629341	Not DE
CREBL2	0.00825316	0.0440968	-0.813737	Downregulated
CREG2	0.0134781	0.0652485	1.95275	Not DE
CRTAP	0.323205	0.546003	-0.595164	Not DE
CRYAB	0.296723	0.524401	-0.908962	Not DE
CRYM	1.27614e-05	0.00060638	2.35788	Upregulated
CSRP1	6.03938e-07	5.04562e-05	-1.30577	Downregulated
CST3	0.298287	0.526153	0.0920051	Not DE
CTIF	0.00156905	0.0137329	-0.503616	Not DE
CTNNA2	0.246173	0.459317	-0.164614	Not DE
CTNND1	0.00653847	0.0366519	-0.983312	Downregulated
CTNND2	0.0266203	0.103661	-0.123321	Not DE
CTSB	0.000889943	0.00918941	1.44476	Upregulated
CTTN	0.342618	0.564074	-0.280566	Not DE
CTXN1	0.0340476	0.121445	1.12465	Not DE
CYB5B	0.0646843	0.193003	0.386473	Not DE
CYB5R3	0.573312	0.759536	-0.653673	Not DE
CYFIP2	0.238539	0.455157	0.391459	Not DE
DBI	0.368289	0.5876	0.338599	Not DE
DCLK2	0.372893	0.591863	0.399822	Not DE
DCTN1	0.52097	0.712458	0.0210357	Not DE
DDAH1	0.00349917	0.0228067	0.817409	Upregulated
DDIT4	0.208121	0.425029	-1.80151	Not DE
DDN	0.00546653	0.0324157	-0.193663	Not DE
DDX24	0.222603	0.437425	0.0485064	Not DE
DDX5	0.022066	0.0897286	-0.596434	Not DE
DEPP1	0.596943	0.779248	-4.06409	Not DE
DGKZ	0.126089	0.310659	0.825195	Not DE
DIRAS2	0.198607	0.413878	0.65604	Not DE
DKK3	0.97588	0.993416	0.407844	Not DE
DLG1	0.00181532	0.0151661	-0.569727	Not DE
DLG2	0.0570893	0.176455	0.180891	Not DE
DLG4	0.156662	0.354316	0.273948	Not DE
DLGAP1	0.754549	0.871526	0.234647	Not DE
DMTN	0.171431	0.376004	0.254284	Not DE
DNAJA2	0.136465	0.322584	0.505216	Not DE
DNAJA4	0.464318	0.666731	-0.190545	Not DE
DNAJB1	0.0137995	0.0657087	-3.2593	Not DE
DNAJC21	0.0846613	0.228834	-0.852639	Not DE
DNAJC5	0.24103	0.455157	-0.222693	Not DE
DNAJC6	0.311412	0.536937	0.312932	Not DE
DNM1	0.0289205	0.10804	1.04399	Not DE
DOCK4	0.624572	0.797197	0.359906	Not DE
DOCK9	0.517308	0.710389	-1.6807	Not DE
DPP6	0.0211498	0.0883484	0.464583	Not DE
DPYSL2	0.222758	0.437425	-0.140879	Not DE
DRAP1	0.190577	0.401698	0.396573	Not DE
DST	0.034308	0.121445	-0.331192	Not DE
DSTN	2.86898e-05	0.00108119	0.730437	Upregulated
DTNA	0.221347	0.437425	-0.735328	Not DE
DUSP1	0.459692	0.66424	-1.10948	Not DE
DYNC1I1	0.581482	0.764495	0.436483	Not DE
DYNC1LI2	0.00227283	0.0172622	-0.962938	Downregulated
DYNLL2	0.684135	0.828413	0.192029	Not DE
DYNLRB1	0.187108	0.397386	0.348183	Not DE
ECHS1	0.00277794	0.0197901	0.371398	Not DE
EEF1A2	0.950129	0.983142	0.6124	Not DE
EEF2	0.169915	0.374779	-0.572864	Not DE
EFHD2	0.901389	0.958769	0.250758	Not DE
EFR3A	0.563089	0.752149	0.801972	Not DE
EGLN1	6.92132e-05	0.00176686	-0.77691	Downregulated
EHBP1	0.507775	0.702599	-0.336278	Not DE
EHD3	0.330569	0.554367	0.458879	Not DE
EID1	0.00910056	0.0469855	0.663973	Upregulated
EIF1B	0.112749	0.281565	0.0999764	Not DE
EIF3A	0.0681908	0.197067	-0.353286	Not DE
EIF4A2	0.356835	0.57778	0.473775	Not DE
EIF4E3	0.933998	0.975391	0.413872	Not DE
EIF4EBP2	0.392147	0.606069	-0.974792	Not DE
EIF5	0.809607	0.904044	0.321853	Not DE
ELMOD1	0.709045	0.842965	0.774813	Not DE
ENAH	0.00319341	0.021579	-0.891131	Downregulated
ENC1	0.594591	0.777878	0.740651	Not DE
ENO1	0.135316	0.322584	0.583629	Not DE
ENO2	0.38187	0.599985	0.888766	Not DE
EPAS1	0.531726	0.726086	-1.31157	Not DE
EPB41L2	0.010144	0.0515045	-0.320363	Not DE
EPDR1	0.862373	0.933475	0.881437	Not DE
EPHX1	0.018527	0.0806933	-0.949668	Not DE
EPS15	0.000565643	0.00693101	-0.312887	Not DE
ERBIN	0.832212	0.915791	-0.643026	Not DE
ERC2	0.994219	0.998651	0.441422	Not DE
ESYT2	8.14183e-05	0.00202225	-1.17622	Downregulated
ETS2	0.918713	0.971574	-1.99185	Not DE
EVL	0.98945	0.998139	0.0602646	Not DE
EXOC6B	0.372755	0.591863	-0.676304	Not DE
F3	1.46241e-12	1.34396e-09	1.51277	Upregulated
FABP3	0.156322	0.354316	1.52695	Not DE
FAIM2	0.611247	0.786905	0.550879	Not DE
FAM107A	0.23317	0.451566	-1.18281	Not DE
FAM168A	0.703382	0.837373	-0.173148	Not DE
FAM171B	0.169573	0.374779	0.582856	Not DE
FAM3C	0.791709	0.890757	0.538424	Not DE
FAM49A	0.697617	0.836958	0.479968	Not DE
FBXL16	0.194552	0.407385	0.561245	Not DE
FBXO2	0.0158414	0.0731571	-0.228116	Not DE
FBXO44	0.479437	0.678996	0.674443	Not DE
FBXW7	0.00669553	0.0368455	1.30279	Upregulated
FEZ1	0.000584141	0.00697175	-0.366537	Not DE
FGF12	0.696887	0.836958	1.37486	Not DE
FIS1	0.295224	0.523767	0.315171	Not DE
FKBP8	0.535106	0.728537	0.38285	Not DE
FLOT1	0.277867	0.49875	0.347307	Not DE
FLT1	0.216526	0.431643	-1.13544	Not DE
FMNL2	0.00114013	0.0112614	-0.395147	Not DE
FRRS1L	0.0742083	0.207919	0.968836	Not DE
FTH1	1.16066e-08	3.55549e-06	1.32777	Upregulated
FTL	0.0157816	0.0731571	1.55615	Not DE
FXYD1	0.657221	0.818409	-0.818567	Not DE
FXYD6	0.00235585	0.0176018	1.07647	Upregulated
FYN	0.899868	0.95826	-0.679116	Not DE
G3BP2	0.672682	0.826464	0.541081	Not DE
GABARAP	0.0856143	0.230732	-0.112374	Not DE
GABBR1	0.215201	0.430871	0.427936	Not DE
GABBR2	0.725079	0.857155	0.31046	Not DE
GABRA1	0.189193	0.399698	0.495659	Not DE
GABRA2	0.068495	0.197326	1.15325	Not DE
GABRB2	0.939429	0.975757	0.245208	Not DE
GABRB3	0.604221	0.783186	0.785512	Not DE
GABRG2	0.296118	0.524339	1.1952	Not DE
GADD45GIP1	0.0038062	0.0242909	0.396463	Not DE
GALNT15	0.317098	0.539325	-3.44279	Not DE
GAP43	0.0135505	0.0652485	1.52778	Not DE
GAS7	0.53319	0.727005	0.592016	Not DE
GATM	0.000452397	0.00626126	0.521082	Not DE
GDA	0.00688255	0.0374264	1.88251	Upregulated
GDAP1	0.199978	0.415263	0.676995	Not DE
GDE1	0.292023	0.520096	1.14527	Not DE
GDI1	0.929366	0.972765	0.577421	Not DE
GFAP	0.39581	0.606847	-1.16007	Not DE
GIT1	0.167966	0.373755	0.0534789	Not DE
GJA1	0.463215	0.666731	-0.177795	Not DE
GLS	0.0448516	0.148268	0.399529	Not DE
GLUD1	0.184809	0.394976	0.615486	Not DE
GLUL	0.420788	0.629811	0.130607	Not DE
GNAO1	0.00264291	0.0189753	0.938544	Upregulated
GNAQ	0.627141	0.797601	0.399544	Not DE
GNB1	0.562903	0.752149	0.373459	Not DE
GNB5	0.0176599	0.0775639	-0.425902	Not DE
GNG3	0.00010821	0.00226012	1.93776	Upregulated
GOLIM4	0.626472	0.797601	-0.302848	Not DE
GOLM1	0.894379	0.954628	0.0927781	Not DE
GPBP1	0.0657318	0.194236	-0.265604	Not DE
GPM6A	1.31965e-05	0.00060638	1.46718	Upregulated
GPM6B	0.154592	0.352531	0.502753	Not DE
GPRASP1	0.568505	0.756086	0.381659	Not DE
GPRC5B	0.01594	0.0732441	-1.17923	Not DE
GPX4	0.341807	0.56395	0.452183	Not DE
GRAMD2B	0.00887352	0.0460796	-1.16259	Downregulated
GRIA1	0.0596985	0.182269	1.00382	Not DE
GRIA2	0.136101	0.322584	0.735261	Not DE
GRIN1	0.489129	0.686219	0.675982	Not DE
GRINA	0.426632	0.634426	0.0055816	Not DE
GRK3	0.336891	0.560874	0.316711	Not DE
GSTM3	0.337686	0.560932	0.520728	Not DE
GSTP1	0.212086	0.427428	-0.804566	Not DE
GUCY1B1	0.100878	0.259216	1.16932	Not DE
GUK1	0.0710752	0.200362	0.644919	Not DE
H1F0	0.0121971	0.0596231	-1.03637	Not DE
H3F3A	0.770903	0.883367	-0.408514	Not DE
HABP4	0.454246	0.660525	1.46188	Not DE
HACD3	0.000180623	0.00321879	0.970302	Upregulated
HDGFL3	0.0296985	0.110498	-0.336157	Not DE
HEPACAM	0.0402899	0.135628	-1.01472	Not DE
HIPK2	0.00656529	0.0366519	-1.53676	Downregulated
HIPK3	0.00125134	0.0121051	-0.823151	Downregulated
HIST1H1C	0.38538	0.599985	-1.24134	Not DE
HK1	0.0782741	0.216873	0.830784	Not DE
HLF	0.0962949	0.250694	0.914823	Not DE
HNRNPA2B1	0.0406417	0.136137	-0.430268	Not DE
HNRNPA3	0.408059	0.614764	0.103937	Not DE
HNRNPDL	0.00575253	0.0336725	-0.792536	Downregulated
HNRNPH3	0.340314	0.563511	0.629007	Not DE
HNRNPUL2	0.0061571	0.0353649	-0.303278	Not DE
HOMER1	0.090885	0.239322	1.32664	Not DE
HOPX	0.109226	0.274593	0.481301	Not DE
HPCA	0.0662786	0.195224	1.7059	Not DE
HPCAL4	0.000249117	0.00388032	0.992045	Upregulated
HSP90AA1	0.105419	0.267625	-0.378279	Not DE
HSP90AB1	0.160526	0.359814	0.14022	Not DE
HSPA12A	0.000246754	0.00388032	1.45097	Upregulated
HSPA8	0.210787	0.427428	0.00810782	Not DE
HSPB1	0.0732858	0.205962	-1.29643	Not DE
HSPB8	0.0246889	0.0990789	1.08818	Not DE
HSPE1	0.033853	0.121445	-0.81163	Not DE
HSPH1	0.302575	0.529651	1.68239	Not DE
HTRA1	0.9936	0.998651	0.609465	Not DE
ID3	0.910557	0.966065	-1.8959	Not DE
ID4	0.246781	0.459317	-1.12519	Not DE
IDS	0.399366	0.609269	0.815222	Not DE
IFI6	0.00010029	0.00226012	0.977782	Upregulated
IFITM3	0.926578	0.972061	-1.77098	Not DE
IGFBP7	0.00406034	0.0257342	0.546361	Not DE
INPP5F	0.00141105	0.0128679	1.70725	Upregulated
IQSEC1	0.0420226	0.139923	-0.338404	Not DE
ISCU	0.779815	0.886943	0.418496	Not DE
ITFG1	7.39657e-06	0.00039985	1.26348	Upregulated
ITGB8	0.0285502	0.10804	-0.239129	Not DE
ITM2B	0.779225	0.886943	0.336723	Not DE
ITM2C	0.351186	0.571221	0.627511	Not DE
ITPK1	0.10886	0.274593	-0.059357	Not DE
ITPKB	0.791892	0.890757	-1.28273	Not DE
ITPR1	0.246233	0.459317	1.70598	Not DE
JPH3	0.749172	0.870403	0.360864	Not DE
JPH4	0.00326608	0.0217502	-0.0718105	Not DE
JUN	0.701569	0.837327	-0.539665	Not DE
JUND	0.0194209	0.0837926	-0.630143	Not DE
KALRN	0.366084	0.586118	1.02554	Not DE
KCNA2	0.314517	0.539256	0.0606932	Not DE
KCNAB2	0.0456213	0.149735	1.17028	Not DE
KCNIP2	0.0842819	0.228481	0.771017	Not DE
KCNMA1	0.357105	0.57778	0.0689744	Not DE
KHDRBS3	0.65564	0.81757	1.48541	Not DE
KIAA0513	0.583165	0.765613	0.627655	Not DE
KIAA0930	0.241694	0.455157	-0.171087	Not DE
KIF1A	0.998476	0.999645	0.975492	Not DE
KIF1B	0.0866326	0.232793	0.838107	Not DE
KIF21A	0.980214	0.994279	0.320884	Not DE
KIF3A	0.0607126	0.183617	1.23936	Not DE
KIF3C	0.139382	0.327601	0.212958	Not DE
KIF5A	0.248295	0.460976	-0.381632	Not DE
KIF5B	0.0515244	0.165563	-0.81313	Not DE
KIF5C	0.0702772	0.199336	0.854866	Not DE
KIFAP3	0.364698	0.584917	0.695094	Not DE
KLC1	0.862239	0.933475	1.56821	Not DE
KLHDC3	0.124669	0.307986	1.42835	Not DE
KLHL2	0.154037	0.352531	1.12185	Not DE
KLHL24	0.878806	0.947914	0.292587	Not DE
KLHL5	0.24081	0.455157	-1.06548	Not DE
KMT2C	0.0648996	0.193019	-0.511637	Not DE
LAMP1	0.249305	0.461918	0.249142	Not DE
LAMP5	0.652235	0.81757	0.98359	Not DE
LAMTOR4	0.319847	0.542324	-0.066271	Not DE
LANCL1	0.0678936	0.196827	0.452256	Not DE
LDB2	0.145502	0.337668	0.618385	Not DE
LDHB	0.147932	0.340724	0.164335	Not DE
LENG8	0.259066	0.475305	-0.78805	Not DE
LGALS1	0.0901846	0.238846	0.475561	Not DE
LIFR	0.0286357	0.10804	-0.610787	Not DE
LMO3	0.834279	0.915791	0.324119	Not DE
LMO4	0.0489126	0.157722	-0.057377	Not DE
LPAR1	0.136872	0.322584	-1.65957	Not DE
LRIG1	0.0874125	0.234204	-0.476106	Not DE
LRP4	0.350979	0.571221	-1.79934	Not DE
LRPAP1	0.447338	0.656048	-0.0526867	Not DE
LRRC4B	6.59366e-05	0.00173131	-0.913581	Downregulated
LSAMP	0.362376	0.582209	0.0297575	Not DE
LTBP3	0.0450695	0.148455	-1.00505	Not DE
LUC7L2	0.00222351	0.0171715	-0.866951	Downregulated
LUC7L3	0.23664	0.454012	0.121341	Not DE
MACF1	0.394566	0.606365	-0.153792	Not DE
MAGED2	0.000593221	0.00698936	0.294925	Not DE
MAN2A1	0.000103282	0.00226012	-1.93859	Downregulated
MAOB	0.733628	0.857577	-0.603427	Not DE
MAP1A	0.109359	0.274593	0.208642	Not DE
MAP1B	0.00929698	0.0477125	1.09462	Upregulated
MAP2	0.781948	0.887173	0.70732	Not DE
MAP2K1	0.00728825	0.0393994	1.40945	Upregulated
MAP2K4	0.276427	0.49875	0.991513	Not DE
MAP4	0.675181	0.828413	-0.275155	Not DE
MAP4K4	0.0273511	0.106058	-1.05789	Not DE
MAP7D1	0.341635	0.56395	-0.602973	Not DE
MAPK1	0.000805338	0.00864567	1.17044	Upregulated
MAPK10	0.12669	0.311305	0.650546	Not DE
MAPK3	0.401096	0.609269	-0.582296	Not DE
MAPK4	0.0473431	0.154285	-0.732256	Not DE
MAPK8IP3	0.926448	0.972061	0.162351	Not DE
MAPRE2	0.67928	0.828413	0.544461	Not DE
MAPRE3	0.0539891	0.171214	0.833005	Not DE
MAPT	0.999495	0.999645	0.664595	Not DE
MARCKS	0.241608	0.455157	-0.952786	Not DE
MARCKSL1	0.0571629	0.176455	-0.393861	Not DE
MAT2A	0.0284722	0.10804	-0.17493	Not DE
MBP	0.122113	0.303301	-1.73433	Not DE
MCF2L	0.0277764	0.107254	-0.582195	Not DE
MCF2L2	0.963614	0.989454	-0.973891	Not DE
MCL1	0.0695639	0.197923	-0.885527	Not DE
MDH1	0.776581	0.88624	0.811541	Not DE
MEF2C	0.131487	0.31883	0.48108	Not DE
METTL7A	0.0706546	0.19979	-0.836607	Not DE
MGST3	0.114703	0.28567	0.477247	Not DE
MICOS10	0.191418	0.402547	0.407487	Not DE
MINK1	0.317491	0.539325	-0.58122	Not DE
MLF2	0.641614	0.811608	0.25661	Not DE
MLLT11	0.183257	0.393489	1.10714	Not DE
MLLT6	0.00153431	0.013558	-1.2034	Downregulated
MMD	0.00169947	0.0145964	1.45909	Upregulated
MOAP1	0.662492	0.821619	0.535249	Not DE
MOBP	0.508409	0.702599	-1.15319	Not DE
MOCS2	0.399678	0.609269	0.421469	Not DE
MPP6	0.216122	0.431643	-0.55841	Not DE
MRAS	0.997041	0.999645	-1.44871	Not DE
MRFAP1L1	0.110111	0.275726	0.0486933	Not DE
MRTFB	0.975062	0.993416	-0.0512195	Not DE
MSI2	0.0108148	0.0537231	-0.826858	Not DE
MSRA	0.669093	0.824258	0.159534	Not DE
MT1F	0.183051	0.393489	-2.78988	Not DE
MT1X	0.846082	0.923456	-1.41075	Not DE
MT2A	0.383524	0.599985	-0.786668	Not DE
MT3	5.30014e-07	4.87486e-05	0.811694	Upregulated
MTCH1	0.4004	0.609269	0.483209	Not DE
MTSS2	0.000415639	0.00587649	-1.35502	Downregulated
MTURN	0.154546	0.352531	-0.932553	Not DE
MXI1	2.87392e-06	0.000188652	-1.52023	Downregulated
MXRA7	0.683351	0.828413	-0.214862	Not DE
MYH10	0.73358	0.857577	0.304829	Not DE
MYL6	0.163762	0.365284	0.214364	Not DE
MYL6B	0.260167	0.476282	0.425909	Not DE
MYO5A	0.406214	0.612989	0.879629	Not DE
N4BP2L2	0.66865	0.824258	0.0406109	Not DE
NAA38	0.55459	0.74622	-0.198572	Not DE
NAP1L2	0.922516	0.972061	0.981481	Not DE
NAP1L3	0.486204	0.683213	0.628792	Not DE
NAP1L5	0.719316	0.85297	0.881168	Not DE
NAPA	8.46597e-05	0.00203171	0.85724	Upregulated
NAPB	0.00375469	0.0241298	1.30482	Upregulated
NAT8L	0.00322205	0.0216136	-0.526013	Not DE
NCAN	0.0177241	0.0775639	1.20912	Not DE
NCDN	0.335858	0.560169	0.383046	Not DE
NCKAP1	0.359779	0.580065	0.72059	Not DE
NCS1	0.184056	0.394283	0.376378	Not DE
NDFIP1	0.0542847	0.171435	1.25041	Not DE
NDFIP2	0.00664966	0.0368135	1.39897	Upregulated
NDRG2	0.20997	0.427428	0.157667	Not DE
NDRG3	0.566377	0.754349	0.653573	Not DE
NDRG4	0.00141421	0.0128679	1.11888	Upregulated
NDUFA1	0.729293	0.857577	0.246256	Not DE
NDUFA2	0.417542	0.626995	0.252754	Not DE
NDUFA3	0.00539777	0.0324157	0.636165	Upregulated
NDUFA4	0.252937	0.466765	0.700542	Not DE
NDUFA8	0.386339	0.599985	0.628494	Not DE
NDUFAF8	0.00146321	0.0131832	1.01483	Upregulated
NDUFB5	0.551305	0.744319	0.60669	Not DE
NDUFB7	0.273186	0.495184	0.00530409	Not DE
NDUFB8	0.510531	0.704427	0.191198	Not DE
NDUFB9	0.386498	0.599985	0.419089	Not DE
NDUFS5	0.0822581	0.225545	0.374159	Not DE
NEBL	0.00201816	0.0164132	-0.810466	Downregulated
NEFH	0.133679	0.322101	-0.0281432	Not DE
NEFL	0.0986439	0.256084	0.339717	Not DE
NEFM	0.457991	0.662825	1.33756	Not DE
NELL2	0.381641	0.599985	2.03386	Not DE
NFE2L1	0.22906	0.445988	-0.406861	Not DE
NFIX	0.0250902	0.0998177	-0.438264	Not DE
NGRN	0.642045	0.811608	-0.309793	Not DE
NISCH	0.700823	0.837327	0.198978	Not DE
NPDC1	0.315358	0.539325	0.194975	Not DE
NPEPPS	0.00370476	0.0239766	-0.414299	Not DE
NPTN	0.00299938	0.0207251	1.13395	Upregulated
NPTXR	0.426048	0.634426	1.5365	Not DE
NQO1	0.0264946	0.103611	1.85156	Not DE
NRCAM	0.0211191	0.0883484	0.665922	Not DE
NRGN	0.0560743	0.17528	0.860167	Not DE
NRN1	0.270314	0.492893	1.07929	Not DE
NRXN1	0.925986	0.972061	0.586415	Not DE
NSF	0.959868	0.988652	1.03031	Not DE
NSG1	0.769054	0.882947	0.629945	Not DE
NSG2	0.000809061	0.00864567	1.96541	Upregulated
NSMF	0.100978	0.259216	0.92638	Not DE
NTRK2	0.000795766	0.00864567	-0.403126	Not DE
NTRK3	0.562721	0.752149	-0.352672	Not DE
NUCKS1	0.868304	0.938347	-0.0500625	Not DE
NUDC	0.0020831	0.0167927	-0.474902	Not DE
NUDT3	0.0675162	0.196498	-0.339172	Not DE
NUPR1	0.000553407	0.00693101	-2.18348	Downregulated
OAZ1	0.301315	0.52954	0.242286	Not DE
OAZ2	0.275214	0.497878	-0.259486	Not DE
OCIAD1	0.774613	0.88624	0.562652	Not DE
OGA	0.308216	0.535445	-0.0994813	Not DE
OGFRL1	0.122502	0.303448	-0.172981	Not DE
OLFM1	0.132941	0.321508	1.04987	Not DE
OPTN	0.179558	0.389184	-0.120625	Not DE
OS9	0.405378	0.612734	-0.543047	Not DE
PACSIN1	0.9395	0.975757	0.792613	Not DE
PADI2	0.0160479	0.0732668	0.382042	Not DE
PAFAH1B1	0.334543	0.558991	0.401514	Not DE
PALM	0.0171583	0.0765461	-0.860474	Not DE
PARM1	0.755042	0.871526	1.03138	Not DE
PBXIP1	2.94121e-05	0.00108119	-2.43941	Downregulated
PCDH9	0.546991	0.740332	0.190936	Not DE
PCM1	0.000188942	0.00321879	-1.19359	Downregulated
PCMT1	0.682501	0.828413	0.552994	Not DE
PCSK1N	0.897263	0.956595	0.456206	Not DE
PDCD4	0.0401611	0.135628	-1.13744	Not DE
PDE4D	0.00188194	0.0155811	-0.725427	Downregulated
PDHA1	0.636324	0.80771	0.313891	Not DE
PDK4	3.42665e-05	0.00112467	-4.2663	Downregulated
PDXK	0.744038	0.865532	0.034123	Not DE
PEA15	0.0103775	0.0524008	0.588739	Not DE
PEBP1	7.32102e-08	1.52172e-05	1.1268	Upregulated
PECAM1	0.665027	0.822557	-2.13682	Not DE
PEG3	0.733983	0.857577	0.815974	Not DE
PFDN2	6.47014e-05	0.00173131	0.965789	Upregulated
PFKM	0.00887497	0.0460796	0.845663	Upregulated
PFKP	0.155766	0.354316	0.0794719	Not DE
PFN2	3.02669e-07	3.97362e-05	1.69996	Upregulated
PGM2L1	0.0352972	0.12381	1.5709	Not DE
PGRMC1	0.0306224	0.11302	0.842344	Not DE
PHACTR1	0.574092	0.759536	0.414393	Not DE
PHGDH	0.000113484	0.0023176	-1.14974	Downregulated
PHYHIP	0.690653	0.831861	1.08073	Not DE
PI4KA	0.816579	0.90962	0.323117	Not DE
PIK3R1	0.479509	0.678996	1.50113	Not DE
PIN1	0.678185	0.828413	0.139053	Not DE
PINK1	0.204537	0.421456	-0.283246	Not DE
PIP4K2B	0.00886604	0.0460796	0.714008	Upregulated
PITHD1	0.000563781	0.00693101	0.841361	Upregulated
PITPNA	0.451849	0.659125	0.308442	Not DE
PJA2	0.455482	0.661276	0.616678	Not DE
PKM	0.382478	0.599985	0.735823	Not DE
PLD3	0.187658	0.397386	1.65303	Not DE
PLEKHB1	0.205201	0.421711	-0.881092	Not DE
PLEKHB2	5.05547e-05	0.00145187	1.12696	Upregulated
PLP1	0.385079	0.599985	-0.37006	Not DE
PLPP3	0.203768	0.421456	-0.151038	Not DE
PMP2	2.45116e-10	1.12631e-07	0.828242	Upregulated
PNISR	0.0327834	0.119083	0.00567709	Not DE
PNMA2	0.0562882	0.175352	0.891798	Not DE
PNRC1	0.0675661	0.196498	-0.587774	Not DE
POLR2I	0.603215	0.783186	-0.204637	Not DE
PON2	0.00870167	0.0460796	-0.91335	Downregulated
PPFIBP1	0.0604921	0.183617	-0.285407	Not DE
PPIA	0.68987	0.831861	1.47329	Not DE
PPM1A	0.228318	0.445487	-0.270874	Not DE
PPM1B	0.136756	0.322584	-0.146731	Not DE
PPP1R12B	0.00423639	0.0264846	-0.693191	Downregulated
PPP1R1B	0.000888197	0.00918941	-2.07442	Downregulated
PPP1R7	0.136333	0.322584	-0.140361	Not DE
PPP1R9B	0.310721	0.536753	-0.561805	Not DE
PPP2R2C	0.211057	0.427428	-0.0193735	Not DE
PPP3CA	0.695458	0.836552	0.554971	Not DE
PPP3CB	0.290282	0.517999	0.648506	Not DE
PPP3R1	0.35071	0.571221	0.813223	Not DE
PPT1	0.000580259	0.00697175	0.850564	Upregulated
PRDM2	0.0824626	0.225545	-0.252016	Not DE
PRDX2	0.73134	0.857577	0.467984	Not DE
PREPL	0.552368	0.744319	0.855681	Not DE
PRKACA	0.0440586	0.146173	0.374927	Not DE
PRKACB	0.460684	0.66463	0.481691	Not DE
PRKAR1A	0.0110148	0.0544224	0.571773	Not DE
PRKAR1B	0.835074	0.915791	0.557638	Not DE
PRKCA	0.475336	0.676214	0.440362	Not DE
PRKCB	0.505152	0.701262	0.772241	Not DE
PRKCG	0.00804307	0.0432256	2.09278	Upregulated
PRKCZ	0.680973	0.828413	0.603757	Not DE
PRNP	0.921797	0.972061	0.661576	Not DE
PRXL2A	0.0256361	0.10155	-0.407907	Not DE
PSAP	0.0625923	0.187369	0.763377	Not DE
PSD	2.27869e-05	0.000997199	-0.237757	Not DE
PSD3	0.994304	0.998651	0.735602	Not DE
PTGDS	0.0930577	0.243647	0.11172	Not DE
PTK2B	0.960048	0.988652	0.532058	Not DE
PTN	9.01999e-07	6.90781e-05	0.764341	Upregulated
PTOV1	0.000189135	0.00321879	-0.897137	Downregulated
PTPRN	5.43626e-06	0.000312245	1.48496	Upregulated
PTPRS	0.495239	0.691678	0.29963	Not DE
PTPRZ1	0.0216358	0.0891626	0.678184	Not DE
PTTG1IP	0.769576	0.882947	-1.44481	Not DE
PYGB	0.760748	0.876099	0.145262	Not DE
QDPR	0.0135609	0.0652485	-0.584371	Not DE
QKI	0.662163	0.821619	0.849074	Not DE
RAB10	0.821287	0.913296	0.267762	Not DE
RAB11B	0.857253	0.930125	-0.129305	Not DE
RAB11FIP4	0.576084	0.75967	0.0828466	Not DE
RAB13	0.394281	0.606365	-0.930269	Not DE
RAB14	0.0218937	0.0894756	0.632408	Not DE
RAB2A	0.316019	0.539325	0.661991	Not DE
RAB3A	0.00112871	0.0112614	1.33127	Upregulated
RAB3GAP1	0.0574103	0.176455	0.745154	Not DE
RAB5B	0.270986	0.493141	-0.0819326	Not DE
RAB6A	0.989367	0.998139	0.314608	Not DE
RAB6B	0.924758	0.972061	0.760266	Not DE
RAB7A	0.370377	0.589907	0.422269	Not DE
RABEP1	0.836399	0.916151	-0.167714	Not DE
RABGAP1L	0.000504169	0.00654198	0.596682	Upregulated
RABL6	0.00295497	0.0207251	-0.255766	Not DE
RAC1	0.0093452	0.0477125	0.317161	Not DE
RAMP1	0.0310117	0.11382	-1.13168	Not DE
RANBP9	0.89141	0.954628	0.183381	Not DE
RAP2A	0.344933	0.565051	-0.0745245	Not DE
RAPGEF4	0.385593	0.599985	0.735655	Not DE
RASD1	0.00546728	0.0324157	-0.837973	Downregulated
RB1CC1	0.520086	0.712308	1.11717	Not DE
RBM17	0.0022671	0.0172622	-1.40889	Downregulated
RBM33	0.127881	0.313047	-0.429705	Not DE
RCAN2	0.314336	0.539256	1.17017	Not DE
REEP2	0.0882137	0.235664	-0.0628492	Not DE
REEP5	0.00248257	0.018107	0.907013	Upregulated
RERE	0.00114629	0.0112614	-0.556597	Not DE
RGCC	0.000229995	0.00377438	-0.83905	Downregulated
RGS4	0.881863	0.948018	0.486265	Not DE
RGS5	0.8853	0.950457	-0.302201	Not DE
RHBDD2	0.570889	0.75816	0.391967	Not DE
RHOA	0.785581	0.889099	-0.141687	Not DE
RHOB	0.538868	0.732574	-1.08543	Not DE
RHOBTB3	0.411259	0.618571	-0.38047	Not DE
RHOC	0.986279	0.997129	-1.26069	Not DE
RIMS3	0.61072	0.786905	-0.0209169	Not DE
RMND5A	0.143943	0.334895	-0.514591	Not DE
RNF11	0.737688	0.860324	-0.0451759	Not DE
RNF187	0.0831253	0.226683	-0.246901	Not DE
RNF19A	0.00482285	0.0297463	-0.898396	Downregulated
RPRD1A	0.868916	0.938347	0.209281	Not DE
RTL8C	0.00162639	0.0141005	0.610291	Upregulated
RTN1	0.850369	0.925935	0.824412	Not DE
RTN3	0.496315	0.69213	1.16308	Not DE
RTN4	0.309983	0.536486	0.544272	Not DE
RUFY3	0.0321027	0.117073	0.878163	Not DE
RUNDC3A	0.653679	0.81757	0.653573	Not DE
S100A1	0.999645	0.999645	-0.0420435	Not DE
S100A13	0.0384685	0.130452	-0.0709365	Not DE
S100A6	0.00647444	0.0366519	0.306015	Not DE
S100A8	0.764727	0.879579	-2.68214	Not DE
S100A9	0.604193	0.783186	-1.94061	Not DE
S100B	0.011489	0.0564622	0.411428	Not DE
SAFB	0.0215234	0.0891626	-0.515002	Not DE
SARAF	0.186835	0.397386	0.400454	Not DE
SAT1	0.149688	0.343909	-0.589074	Not DE
SCAMP5	0.856613	0.930125	0.544329	Not DE
SCARA3	0.725644	0.857155	-1.22642	Not DE
SCD	0.104451	0.267382	0.251114	Not DE
SCD5	0.0310867	0.11382	0.477302	Not DE
SCG3	0.000119642	0.00239023	0.724043	Upregulated
SCG5	0.361989	0.582209	1.48459	Not DE
SCN1A	0.482473	0.68005	0.39812	Not DE
SCN1B	0.075435	0.210714	-0.0502099	Not DE
SCN3B	0.00499589	0.0302054	1.56364	Upregulated
SCN8A	0.450423	0.65809	0.458799	Not DE
SCRN1	0.204146	0.421456	-0.270908	Not DE
SEC11C	0.838679	0.917555	0.223195	Not DE
SEC14L1	0.00010657	0.00226012	-1.65232	Downregulated
SEC62	0.654828	0.81757	-0.0504523	Not DE
SECISBP2L	0.00201618	0.0164132	-0.843092	Downregulated
SELENOP	0.655657	0.81757	-1.18349	Not DE
SELENOW	0.600456	0.782723	0.425134	Not DE
SEMA6B	0.00050542	0.00654198	-1.15669	Downregulated
SENP6	0.00440753	0.0273684	-1.02582	Downregulated
SEPTIN11	0.847386	0.923782	0.0420248	Not DE
SEPTIN3	0.501709	0.697535	0.403881	Not DE
SEPTIN4	0.170978	0.375907	-1.028	Not DE
SEPTIN5	0.0908694	0.239322	0.37236	Not DE
SEPTIN8	0.000157194	0.00294263	-0.647497	Downregulated
SERINC1	0.7344	0.857577	0.614166	Not DE
SERPINA3	0.0107602	0.0537231	0.45078	Not DE
SERPINE2	0.00132549	0.0125156	0.876576	Upregulated
SERPINI1	0.43829	0.648613	0.822791	Not DE
SESN3	0.0360637	0.125468	-0.446201	Not DE
SETD3	0.0572722	0.176455	-0.143784	Not DE
SH3BGRL3	0.301626	0.52954	0.549845	Not DE
SH3GL2	0.663177	0.821619	0.944097	Not DE
SHTN1	0.611371	0.786905	-0.427149	Not DE
SIRPA	0.200176	0.415263	-0.153977	Not DE
SLC16A1	0.000487051	0.00648695	-2.82756	Downregulated
SLC17A7	0.0176167	0.0775639	1.70654	Not DE
SLC1A2	2.84558e-05	0.00108119	0.78426	Upregulated
SLC1A3	0.00241787	0.0179195	0.592854	Upregulated
SLC22A17	0.000661591	0.00760002	1.23707	Upregulated
SLC25A18	0.844933	0.923298	-2.05269	Not DE
SLC25A23	0.323977	0.546303	0.727794	Not DE
SLC25A4	0.551688	0.744319	0.0313776	Not DE
SLC2A1	0.312075	0.537072	-2.15094	Not DE
SLC38A2	0.00076279	0.00854883	-1.19995	Downregulated
SLC3A2	0.983409	0.99642	-1.2184	Not DE
SLC44A1	0.0235525	0.0949332	-1.21548	Not DE
SLC4A10	0.033272	0.120083	0.789876	Not DE
SLC4A4	0.621231	0.794036	1.0356	Not DE
SLC6A1	0.724473	0.857155	-0.0889166	Not DE
SLC8A1	0.00582493	0.0338804	1.56539	Upregulated
SLC9A6	3.06312e-05	0.00108269	1.83124	Upregulated
SMARCA2	0.0671512	0.196498	-0.469051	Not DE
SNAP25	3.93821e-05	0.0012064	1.72815	Upregulated
SNAP91	0.829529	0.915791	0.742177	Not DE
SNCA	0.473438	0.676214	0.560046	Not DE
SNCB	0.00678058	0.0370914	0.899112	Upregulated
SNCG	0.684184	0.828413	0.769792	Not DE
SNN	0.0280139	0.107673	-0.495021	Not DE
SNRPN	0.939657	0.975757	0.608577	Not DE
SNU13	0.486113	0.683213	0.202782	Not DE
SNX10	0.627492	0.797601	1.77809	Not DE
SOD1	0.64803	0.81482	1.97768	Not DE
SOD2	0.00215322	0.0169129	0.871446	Upregulated
SOGA3	0.0176904	0.0775639	-0.239341	Not DE
SORBS1	0.517911	0.710389	-0.522959	Not DE
SORL1	0.106725	0.270193	0.674443	Not DE
SORT1	0.100499	0.259216	0.039661	Not DE
SOX2	2.34314e-06	0.000165642	-1.48613	Downregulated
SPAG9	2.49194e-05	0.00104095	-0.587026	Downregulated
SPARC	0.276839	0.49875	-0.74745	Not DE
SPARCL1	3.23943e-05	0.00110261	0.608188	Upregulated
SPECC1	0.0407375	0.136137	-0.504189	Not DE
SPIN1	0.259116	0.475305	0.247622	Not DE
SPIRE1	0.0814037	0.223982	-0.319463	Not DE
SPOCK1	0.0258263	0.101864	0.951718	Not DE
SPOCK2	0.978626	0.993765	0.0814604	Not DE
SPP1	3.73264e-07	4.28787e-05	4.12177	Upregulated
SPRYD3	0.2506	0.463384	1.23289	Not DE
SPTAN1	0.00215217	0.0169129	1.47884	Upregulated
SPTBN1	0.0458391	0.149915	-0.743556	Not DE
SQSTM1	0.293878	0.522386	-0.381131	Not DE
SRI	1.17974e-05	0.000602322	0.695775	Upregulated
ST6GALNAC6	0.0021416	0.0169129	-0.512066	Not DE
STAU2	0.789337	0.890063	1.02385	Not DE
STK24	0.70146	0.837327	0.0664814	Not DE
STMN2	0.830579	0.915791	1.00619	Not DE
STMN3	0.0803537	0.221757	0.94664	Not DE
STMN4	0.147545	0.340687	-0.0608809	Not DE
STOM	0.404904	0.612734	-0.559182	Not DE
STON2	0.8322	0.915791	-0.551304	Not DE
STUB1	0.497975	0.693393	0.0277482	Not DE
STX1A	0.236395	0.454012	1.0276	Not DE
STX1B	0.327172	0.549673	0.901284	Not DE
STXBP1	0.592029	0.77614	0.903653	Not DE
STXBP6	0.0226894	0.091857	1.09404	Not DE
SULT4A1	0.68269	0.828413	1.15227	Not DE
SUMO3	0.689795	0.831861	-0.0664162	Not DE
SV2A	0.448311	0.656048	0.489341	Not DE
SV2B	0.964836	0.989603	0.975704	Not DE
SYN1	0.0202782	0.0866776	1.01346	Not DE
SYN2	0.834928	0.915791	0.642579	Not DE
SYNE1	0.0156572	0.0730406	-0.600595	Not DE
SYNGR1	0.246902	0.459317	0.0604261	Not DE
SYNGR3	0.574404	0.759536	0.514319	Not DE
SYNM	0.881997	0.948018	-0.820832	Not DE
SYP	0.00299095	0.0207251	1.7679	Upregulated
SYT1	0.443632	0.653362	1.16303	Not DE
SYT11	0.0897321	0.238335	0.763415	Not DE
SYT5	0.0614341	0.184503	1.17917	Not DE
TACC1	0.0521579	0.167014	-0.508534	Not DE
TAGLN3	0.474139	0.676214	0.689296	Not DE
TAOK1	0.727729	0.857449	-0.135888	Not DE
TAPBP	0.245607	0.459317	-0.636162	Not DE
TBC1D9B	3.82937e-05	0.0012064	-0.45865	Not DE
TBCB	0.00487809	0.0298864	0.468852	Not DE
TCEAL2	0.332568	0.556703	0.217342	Not DE
TCF25	0.00628635	0.035883	-0.716643	Downregulated
TERF2IP	0.129887	0.316621	-0.315194	Not DE
TGOLN2	0.977201	0.993416	-0.175808	Not DE
THRA	0.821867	0.913296	0.640463	Not DE
THY1	0.511266	0.704427	0.922574	Not DE
TIMP2	0.440972	0.650487	1.59602	Not DE
TLE5	0.79435	0.891451	0.333738	Not DE
TMEM130	0.233365	0.451566	1.56881	Not DE
TMEM59L	0.000187364	0.00321879	1.28345	Upregulated
TMOD2	0.828047	0.915791	0.342704	Not DE
TMSB10	0.0136965	0.0655577	0.359329	Not DE
TMSB4X	0.0483119	0.156333	0.556336	Not DE
TNIK	0.225937	0.442721	-0.217352	Not DE
TNK2	0.000153683	0.00294263	-1.56308	Downregulated
TOLLIP	0.957977	0.988652	0.253042	Not DE
TOMM20	0.0340986	0.121445	1.08695	Not DE
TOMM7	0.727759	0.857449	0.330581	Not DE
TP53BP2	0.00232684	0.0175276	-0.760188	Downregulated
TPD52	0.277508	0.49875	0.158966	Not DE
TPD52L1	0.00263121	0.0189753	-1.16377	Downregulated
TPM1	0.797588	0.893882	-0.0794167	Not DE
TPP1	0.678657	0.828413	-0.33217	Not DE
TPPP	0.794449	0.891451	0.515019	Not DE
TPRG1L	0.105338	0.267625	0.596068	Not DE
TRIM2	0.467445	0.670174	-0.127878	Not DE
TRIM44	0.147023	0.340339	-0.198104	Not DE
TRIP12	0.648132	0.81482	-0.19988	Not DE
TRIR	0.00218997	0.0170558	-0.419658	Not DE
TSC22D1	0.0161841	0.0732668	-1.52106	Not DE
TSC22D3	0.672671	0.826464	-1.39967	Not DE
TSPAN3	0.0579074	0.17739	0.674473	Not DE
TSPAN7	0.0669376	0.196498	0.851958	Not DE
TSPYL1	0.463945	0.666731	0.350812	Not DE
TSPYL2	0.170057	0.374779	0.022515	Not DE
TSPYL4	0.994095	0.998651	0.183381	Not DE
TTC3	0.482347	0.68005	0.32366	Not DE
TTLL7	0.0361795	0.125468	-0.506057	Not DE
TTYH1	0.962571	0.989454	-0.174186	Not DE
TUBA4A	0.781117	0.887173	0.877572	Not DE
TUBB2A	0.853064	0.92777	1.04607	Not DE
TUBB2B	0.00134825	0.0125156	0.301507	Not DE
TXNIP	0.617505	0.791474	-1.75176	Not DE
TXNL1	0.0354678	0.123935	0.477779	Not DE
TXNL4A	0.000469455	0.00634455	0.587076	Upregulated
UBA52	0.0017207	0.0146419	0.527096	Not DE
UBC	0.0478183	0.155283	0.362799	Not DE
UBE2I	0.396201	0.606847	-0.195881	Not DE
UBXN6	0.0379131	0.129248	-0.439052	Not DE
UCHL1	0.0770668	0.214619	1.07829	Not DE
UQCR10	0.000104177	0.00226012	0.634392	Upregulated
USF2	0.00178143	0.0150196	-0.656453	Downregulated
USP22	0.700091	0.837327	0.183696	Not DE
USP34	0.392395	0.606069	-0.479107	Not DE
USP9X	0.00031227	0.00470453	0.969281	Upregulated
VAMP2	0.96882	0.990949	0.569337	Not DE
VIM	0.000647365	0.00753073	0.684298	Upregulated
VSNL1	0.000456479	0.00626126	1.17886	Upregulated
VSTM2A	0.0199059	0.0854839	0.632828	Not DE
WASF1	0.227944	0.445487	1.067	Not DE
WASF3	0.968425	0.990949	0.575313	Not DE
WDR47	0.205578	0.421711	0.756371	Not DE
WLS	0.394186	0.606365	-1.1668	Not DE
WNK1	0.0190376	0.0825264	-0.791481	Not DE
WSB2	0.317491	0.539325	0.456038	Not DE
YBX3	0.448005	0.656048	-1.65189	Not DE
YPEL3	0.476634	0.677012	0.0905282	Not DE
YPEL5	0.207046	0.423776	0.317467	Not DE
YWHAE	0.830911	0.915791	0.251813	Not DE
YWHAG	0.306951	0.534257	0.447491	Not DE
YWHAH	0.388026	0.601341	0.986226	Not DE
YWHAQ	0.309024	0.535835	0.714963	Not DE
YWHAZ	0.0370325	0.126988	0.953174	Not DE
ZBTB16	0.733568	0.857577	-2.61946	Not DE
ZBTB7A	0.000328469	0.00486875	-1.13147	Downregulated
ZCCHC24	0.905437	0.961962	-2.20809	Not DE
ZEB2	0.0652762	0.193512	-1.23067	Not DE
ZFP36L1	0.258771	0.475305	-1.5149	Not DE
ZHX1	0.26809	0.489811	-0.629285	Not DE
ZMAT2	0.580637	0.764478	1.27665	Not DE
ZNF106	0.614603	0.789958	-0.784015	Not DE
ZNF358	0.000201466	0.00336632	-1.32092	Downregulated
ZNF483	0.338146	0.560932	-0.0384438	Not DE
ZNF644	0.0532731	0.169993	-0.61086	Not DE

## Sheet: amyloid_rna_enrichR_by_region
Term	Overlap	P.value	Adjusted.P.value	Old.P.value	Old.Adjusted.P.value	Odds.Ratio	Combined.Score	Genes	region
Adipogenesis	5/200	0.000555672	0.0127805	0	0	8.16294	61.184	REEP5;APLP2;SPARCL1;GHITM;UQCR10	FCX
KRAS Signaling Up	4/200	0.00455133	0.0348935	0	0	6.39359	34.4764	SNAP25;KIF5C;SPP1;SPARCL1	FCX
Inflammatory Response	4/200	0.00455133	0.0348935	0	0	6.39359	34.4764	GABBR1;SLC1A2;SRI;SLC4A4	FCX
Epithelial Mesenchymal Transition	22/200	8.54414e-19	3.58854e-17	0	0	17.2324	716.933	JUN;TPM4;FN1;FBLN1;SAT1;FSTL1;DCN;VCAN;LGALS1;COL4A2;COL4A1;CALD1;DPYSL3;MGP;CALU;SPP1;ITGAV;TIMP1;VIM;PPIB;MYL9;CD44	TCX
Complement	20/200	2.349e-16	4.93289e-15	0	0	15.2735	549.653	C1QA;C1R;ANXA5;FN1;LIPA;F3;C3;COL4A2;CA2;CTSL;GNB4;LAP3;LTA4H;TIMP1;PFN1;S100A9;CTSD;LGMN;CTSB;C1QC	TCX
Coagulation	12/138	1.43412e-09	2.00777e-08	0	0	12.432	253.15	C3;C1QA;TF;C1R;FN1;CD9;LTA4H;TIMP1;A2M;F3;LGMN;CTSB	TCX
Hypoxia	13/200	1.02572e-08	8.61601e-08	0	0	9.10695	167.525	JUN;ANXA2;DUSP1;NCAN;GLRX;ENO1;F3;DCN;MT2A;ZFP36;PRDX5;DDIT4;HMOX1	TCX
mTORC1 Signaling	13/200	1.02572e-08	8.61601e-08	0	0	9.10695	167.525	TXNRD1;GSR;M6PR;GLRX;ENO1;MLLT11;DDIT4;CD9;LTA4H;CALR;SQSTM1;SEC11A;LGMN	TCX
Apoptosis	11/161	8.72625e-08	6.10838e-07	0	0	9.49811	154.386	JUN;PEA15;GSR;HMOX1;TIMP1;SOD2;SAT1;SQSTM1;DCN;CD44;MCL1	TCX
Angiogenesis	6/36	4.25094e-07	2.55056e-06	0	0	25.2318	370.175	NRP1;VCAN;SPP1;ITGAV;TIMP1;FSTL1	TCX
Reactive Oxygen Species Pathway	6/49	2.79634e-06	1.46808e-05	0	0	17.5921	224.953	NQO1;TXNRD1;GSR;GLRX;SOD2;FTL	TCX
TNF-alpha Signaling via NF-kB	10/200	5.83765e-06	2.45181e-05	0	0	6.75851	81.4481	ZFP36;JUN;CEBPD;DUSP1;SOD2;SAT1;SQSTM1;F3;CD44;MCL1	TCX
Interferon Gamma Response	10/200	5.83765e-06	2.45181e-05	0	0	6.75851	81.4481	BST2;CD74;MT2A;C1R;PSME1;LAP3;SAMHD1;SOD2;B2M;TAPBP	TCX
Androgen Response	7/100	1.77965e-05	6.79502e-05	0	0	9.52633	104.185	LMAN1;GSR;DBI;ITGAV;SAT1;B2M;ELL2	TCX
Xenobiotic Metabolism	9/200	3.96591e-05	0.000138807	0	0	6.01122	60.9248	NQO1;MT2A;CA2;GSR;HMOX1;BLVRB;FBLN1;APOE;CNDP2	TCX
UV Response Dn	7/144	0.00018114	0.000585222	0	0	6.45237	55.5951	NRP1;ANXA2;DUSP1;MAP1B;KALRN;F3;TGFBR2	TCX
IL-2/STAT5 Signaling	8/199	0.000232569	0.0006737	0	0	5.30883	44.4154	CYFIP1;NRP1;CA2;CTSZ;COL6A1;SPP1;ITGAV;CD44	TCX
KRAS Signaling Up	8/200	0.000240607	0.0006737	0	0	5.28091	44.0024	NRP1;SNAP25;ST6GAL1;GPNMB;CA2;SPP1;LAPTM5;GLRX	TCX
IL-6/JAK/STAT3 Signaling	5/87	0.000729306	0.00191443	0	0	7.62388	55.0705	JUN;HMOX1;CD9;A2M;CD44	TCX
Interferon Alpha Response	5/97	0.00119179	0.00285057	0	0	6.79176	45.7242	BST2;CD74;PSME1;LAP3;B2M	TCX
Glycolysis	7/200	0.00128954	0.00285057	0	0	4.56716	30.3874	VCAN;DDIT4;TALDO1;GLRX;ENO1;DCN;CD44	TCX
heme Metabolism	7/200	0.00128954	0.00285057	0	0	4.56716	30.3874	C3;CA2;LMO2;BLVRB;RAD23A;ELL2;CTSB	TCX
UV Response Up	6/158	0.00189488	0.00397926	0	0	4.9493	31.0251	PSMC3;CA2;CREG1;HMOX1;SOD2;SQSTM1	TCX
Adipogenesis	6/200	0.00602519	0.0110025	0	0	3.86953	19.7803	C3;COL4A1;APLP2;TALDO1;STOM;APOE	TCX
Estrogen Response Late	6/200	0.00602519	0.0110025	0	0	3.86953	19.7803	ZFP36;CA2;BLVRB;CD9;S100A9;CD44	TCX
p53 Pathway	6/200	0.00602519	0.0110025	0	0	3.86953	19.7803	JUN;DDIT4;HMOX1;STOM;SAT1;CTSD	TCX
Protein Secretion	4/96	0.00790387	0.0138318	0	0	5.39923	26.1345	CD63;LMAN1;M6PR;CLTA	TCX
Unfolded Protein Response	4/113	0.0137815	0.023153	0	0	4.55323	19.508	EIF4A1;DDIT4;CALR;SEC11A	TCX
Cholesterol Homeostasis	3/74	0.0225993	0.0349623	0	0	5.21989	19.7825	ANXA5;CD9;LGMN	TCX
Myogenesis	5/200	0.0241406	0.0349623	0	0	3.1876	11.8702	NQO1;FABP3;COL4A2;IGFBP7;CNN3	TCX
Apical Junction	5/200	0.0241406	0.0349623	0	0	3.1876	11.8702	VASP;VCAN;PFN1;MYL9;ACTB	TCX
Allograft Rejection	5/200	0.0241406	0.0349623	0	0	3.1876	11.8702	SRGN;CD74;TIMP1;B2M;TAPBP	TCX
KRAS Signaling Up	7/200	2.1269e-05	0.000680609	0	0	9.29016	99.9459	SERPINA3;SNAP25;RABGAP1L;KIF5C;SPP1;SPARCL1;SCG3	PCX
Reactive Oxygen Species Pathway	3/49	0.00114542	0.0165262	0	0	15.9984	108.341	NQO1;SOD2;FTL	PCX
Complement	5/200	0.00154933	0.0165262	0	0	6.40084	41.413	GNG2;SCG3;HPCAL4;MT3;CTSB	PCX
Protein Secretion	3/96	0.0077122	0.0459514	0	0	7.89446	38.4062	NAPA;KIF1B;AP2M1	PCX
IL-2/STAT5 Signaling	4/199	0.00988182	0.0459514	0	0	5.05667	23.3469	RABGAP1L;ALCAM;SPP1;HOPX	PCX
Adipogenesis	4/200	0.0100519	0.0459514	0	0	5.03061	23.1408	REEP5;APLP2;SPARCL1;UQCR10	PCX
Inflammatory Response	4/200	0.0100519	0.0459514	0	0	5.03061	23.1408	SLC1A2;KIF1B;SRI;SLC4A4	PCX
Coagulation	5/138	7.88001e-06	0.00020488	0	0	21.2965	250.259	C3;RAC1;A2M;F3;CTSB	HIPP
Adipogenesis	3/200	0.00741502	0.0385581	0	0	8.13404	39.8913	C3;APLP2;ETFB	HIPP
Apical Junction	3/200	0.00741502	0.0385581	0	0	8.13404	39.8913	CADM3;CNTN1;ACTB	HIPP
Complement	3/200	0.00741502	0.0385581	0	0	8.13404	39.8913	C3;F3;CTSB	HIPP
Epithelial Mesenchymal Transition	3/200	0.00741502	0.0385581	0	0	8.13404	39.8913	SPP1;VIM;PFN2	HIPP

## Sheet: amyloid_protein_FCX
antibody	p_val	avg_log2FC	pct.1	pct.2	p_val_adj	BH	DE	DEG
ACTA2.1	0	1.93416	0.998	0.996	0	0	Upregulated	NA
HLA-DRA	0	3.05191	1	0.999	0	0	Upregulated	NA
EPCAM.1	0	0.915409	1	0.999	0	0	Upregulated	NA
CD40.1	0	1.43388	1	1	0	0	Upregulated	NA
CD4.1	0	0.826386	1	1	0	0	Upregulated	NA
PTPRC.1	3.00544e-285	1.25898	1	0.966	9.31686e-284	1.55281e-284	Upregulated	NA
CR2.1	6.96251e-267	0.40115	1	1	2.15838e-265	3.0834e-266	Not DE	NA
CCR7.1	7.63893e-244	0.716994	1	1	2.36807e-242	2.96008e-243	Upregulated	NA
BCL2.1	8.26485e-230	0.733125	1	1	2.5621e-228	2.84678e-229	Upregulated	NA
CD27.1	1.58003e-197	0.768718	1	1	4.89809e-196	4.89809e-197	Upregulated	NA
ITGAM.1	3.49143e-176	0.690223	1	1	1.08234e-174	9.83947e-176	Upregulated	NA
CD19.1	3.12901e-102	0.374755	1	1	9.69992e-101	8.08327e-102	Not DE	NA
PCNA.1	4.47607e-79	0.693173	0.998	0.998	1.38758e-77	1.06737e-78	Upregulated	NA
PTPRC.2	1.49825e-68	0.456491	0.998	0.988	4.64457e-67	3.31755e-68	Not DE	NA
PECAM1.1	4.30066e-68	0.417628	1	1	1.3332e-66	8.88802e-68	Not DE	NA
VIM.1	9.81325e-57	0.424808	1	0.999	3.04211e-55	1.90132e-56	Not DE	NA
MS4A1.1	2.27447e-53	0.547441	0.991	0.979	7.05085e-52	4.14756e-53	Not DE	NA
CD68.1	1.93802e-44	0.51814	1	1	6.00787e-43	3.33771e-44	Not DE	NA
CXCR5.1	1.06638e-41	0.641504	0.974	0.935	3.30577e-40	1.73988e-41	Upregulated	NA
CD163.1	7.21846e-41	-0.299351	1	1	2.23772e-39	1.11886e-40	Not DE	NA
ITGAX.1	8.02792e-30	0.39989	1	1	2.48865e-28	1.18507e-29	Not DE	NA
CD14.1	3.03466e-20	0.190971	1	1	9.40745e-19	4.27611e-20	Not DE	NA
PAX5.1	8.50353e-14	0.506387	0.904	0.877	2.63609e-12	1.14613e-13	Not DE	NA
PDCD1.1	1.1039e-12	0.109548	0.999	0.999	3.42208e-11	1.42587e-12	Not DE	NA
CD3E.1	3.43682e-07	0.0250748	1	1	1.06542e-05	4.26166e-07	Not DE	NA
FCGR3A.1	1.50877e-05	-0.289852	0.942	0.966	0.000467718	1.79892e-05	Not DE	NA
CD8A.1	0.00328428	-0.00972873	1	1	0.101813	0.00377083	Not DE	NA
CD274.1	0.0294431	0.00654193	1	1	0.912737	0.0325977	Not DE	NA
CEACAM8.1	0.0419714	0.146754	0.934	0.899	1	0.0448659	Not DE	NA
KRT5.1	0.304954	0.0199897	0.981	0.96	1	0.315119	Not DE	NA
SDC1.1	0.845445	-0.0877831	0.999	1	1	0.845445	Not DE	NA

## Sheet: amyloid_protein_TCX
antibody	p_val	avg_log2FC	pct.1	pct.2	p_val_adj	BH	DE	DEG
CD14.1	0	2.2385	1	1	0	0	Upregulated	FALSE
CD3E.1	4.92557e-224	3.22926	1	1	1.52693e-222	7.63463e-223	Upregulated	NA
VIM.1	1.93495e-152	2.84953	1	1	5.99835e-151	1.99945e-151	Upregulated	TRUE
BCL2.1	1.2236e-113	1.10697	1	1	3.79317e-112	9.48292e-113	Upregulated	NA
CD163.1	8.96346e-103	2.01606	1	1	2.77867e-101	5.55735e-102	Upregulated	TRUE
CD4.1	1.58984e-93	0.706122	1	1	4.9285e-92	8.21416e-93	Upregulated	FALSE
PCNA.1	7.81748e-91	2.27222	1	0.988	2.42342e-89	3.46203e-90	Upregulated	NA
FCGR3A.1	4.10908e-70	2.35589	0.963	0.983	1.27382e-68	1.59227e-69	Upregulated	TRUE
KRT5.1	4.49815e-56	2.07353	0.939	0.986	1.39443e-54	1.54936e-55	Upregulated	NA
CD40.1	1.11715e-53	0.899488	1	1	3.46315e-52	3.46315e-53	Upregulated	NA
PTPRC.1	4.02465e-51	0.865158	1	1	1.24764e-49	1.13422e-50	Upregulated	NA
CCR7.1	1.93449e-36	0.60677	1	1	5.99692e-35	4.99743e-36	Upregulated	NA
CD274.1	9.37203e-35	-0.88534	1	1	2.90533e-33	2.23487e-34	Downregulated	NA
CEACAM8.1	6.26029e-28	1.6826	0.836	0.966	1.94069e-26	1.38621e-27	Upregulated	NA
ITGAM.1	6.82265e-28	0.777676	1	1	2.11502e-26	1.41001e-27	Upregulated	NA
CD27.1	7.02086e-24	0.558287	0.995	1	2.17647e-22	1.36029e-23	Not DE	NA
ACTA2.1	3.02863e-19	2.51755	0.995	0.995	9.38876e-18	5.5228e-19	Upregulated	NA
PECAM1.1	1.05155e-18	0.667056	1	1	3.25982e-17	1.81101e-18	Upregulated	FALSE
CD68.1	5.00236e-16	1.37919	1	1	1.55073e-14	8.16174e-16	Upregulated	TRUE
CD19.1	3.171e-12	0.261348	1	1	9.83009e-11	4.91505e-12	Not DE	NA
ITGAX.1	4.64316e-12	0.760768	1	1	1.43938e-10	6.85418e-12	Upregulated	NA
EPCAM.1	1.15401e-11	0.25275	0.991	1	3.57744e-10	1.62611e-11	Not DE	NA
PAX5.1	3.92915e-11	0.801483	0.827	0.933	1.21804e-09	5.29581e-11	Upregulated	NA
CXCR5.1	8.24884e-11	0.68757	0.883	0.977	2.55714e-09	1.06547e-10	Upregulated	NA
HLA-DRA	1.13635e-08	1.13328	0.991	1	3.52269e-07	1.40908e-08	Upregulated	NA
MS4A1.1	8.81224e-08	0.456394	0.935	0.989	2.7318e-06	1.05069e-07	Not DE	NA
CD8A.1	1.04166e-06	0.606372	1	1	3.22914e-05	1.19598e-06	Upregulated	NA
PTPRC.2	8.54283e-06	0.356515	0.986	0.998	0.000264828	9.45814e-06	Not DE	NA
SDC1.1	0.005397	0.372289	0.991	0.998	0.167307	0.0057692	Not DE	NA
PDCD1.1	0.078978	-0.0587527	1	1	1	0.0816106	Not DE	NA
CR2.1	0.372915	-0.0443772	1	1	1	0.372915	Not DE	NA

## Sheet: amyloid_protein_PCX
antibody	p_val	avg_log2FC	pct.1	pct.2	p_val_adj	BH	DE	DEG
CD14.1	0	0.830322	1	0.999	0	0	Upregulated	NA
CD274.1	0	-2.20892	1	1	0	0	Downregulated	NA
EPCAM.1	4.58442e-180	0.384533	1	0.999	1.42117e-178	4.73724e-179	Not DE	NA
HLA-DRA	9.92783e-167	1.42107	1	0.999	3.07763e-165	7.69407e-166	Upregulated	NA
CD40.1	2.49606e-142	0.376275	1	0.999	7.73778e-141	1.54756e-141	Not DE	NA
MS4A1.1	4.26159e-131	0.430992	1	0.999	1.32109e-129	2.20182e-130	Not DE	NA
BCL2.1	1.49092e-103	-0.395959	1	1	4.62184e-102	6.60263e-103	Not DE	NA
CXCR5.1	7.40494e-99	0.515641	0.997	0.998	2.29553e-97	2.86941e-98	Not DE	NA
PDCD1.1	2.20596e-80	0.24607	1	0.999	6.83847e-79	7.5983e-80	Not DE	NA
ACTA2.1	6.11586e-77	1.05221	1	0.999	1.89592e-75	1.89592e-76	Upregulated	NA
ITGAX.1	2.26475e-65	0.546861	1	1	7.02074e-64	6.38249e-65	Not DE	NA
SDC1.1	1.92602e-60	-0.391708	1	0.999	5.97067e-59	4.97556e-60	Not DE	NA
CR2.1	1.66534e-43	0.148448	1	1	5.16256e-42	3.9712e-43	Not DE	NA
PTPRC.1	4.84167e-41	-0.280335	1	0.999	1.50092e-39	1.07208e-40	Not DE	NA
CEACAM8.1	1.77096e-40	-0.779327	0.984	0.996	5.48998e-39	3.65999e-40	Downregulated	NA
KRT5.1	1.2675e-27	-0.653962	0.995	0.995	3.92926e-26	2.45578e-27	Downregulated	NA
CD163.1	6.21507e-27	0.250746	1	1	1.92667e-25	1.13334e-26	Not DE	NA
CD19.1	4.26481e-25	0.0988793	1	0.999	1.32209e-23	7.34495e-25	Not DE	NA
CD3E.1	4.57899e-20	0.191802	1	0.999	1.41949e-18	7.47098e-20	Not DE	NA
ITGAM.1	2.93915e-19	0.209278	1	0.999	9.11136e-18	4.55568e-19	Not DE	NA
PAX5.1	2.14042e-18	0.237221	0.991	0.997	6.6353e-17	3.15967e-18	Not DE	NA
VIM.1	9.55853e-08	0.28971	1	0.999	2.96315e-06	1.34688e-07	Not DE	NA
CD68.1	3.01034e-06	-0.134729	1	1	9.33205e-05	4.05741e-06	Not DE	NA
PTPRC.2	0.000117919	-0.0731115	1	0.999	0.00365548	0.000151798	Not DE	NA
CCR7.1	0.000122418	-0.0545247	1	0.999	0.00379495	0.000151798	Not DE	NA
CD27.1	0.000186491	0.0655344	1	1	0.00578121	0.000222354	Not DE	NA
PCNA.1	0.000833875	-0.197504	1	0.998	0.0258501	0.000957412	Not DE	NA
FCGR3A.1	0.000911511	-0.1841	0.989	0.996	0.0282569	0.00100917	Not DE	NA
CD4.1	0.00470845	0.0361649	1	0.999	0.145962	0.00503317	Not DE	NA
PECAM1.1	0.00575522	-0.0947058	1	0.999	0.178412	0.00594706	Not DE	NA
CD8A.1	0.852896	-0.0134472	1	0.999	1	0.852896	Not DE	NA

## Sheet: amyloid_protein_HIPP
antibody	p_val	avg_log2FC	pct.1	pct.2	p_val_adj	BH	DE	DEG
CD40.1	8.41749e-204	0.718009	1	1	2.60942e-202	2.60942e-202	Upregulated	NA
CD68.1	2.60112e-101	1.15766	1	1	8.06347e-100	4.03174e-100	Upregulated	NA
ITGAM.1	3.1184e-85	0.908569	1	1	9.66703e-84	3.22234e-84	Upregulated	NA
HLA-DRA	4.54694e-76	1.48233	1	0.986	1.40955e-74	3.52388e-75	Upregulated	NA
PCNA.1	3.97958e-63	1.23144	1	0.974	1.23367e-61	2.46734e-62	Upregulated	NA
ITGAX.1	6.63172e-63	1.04214	1	1	2.05583e-61	3.42639e-62	Upregulated	NA
KRT5.1	2.15438e-62	-1.31602	0.998	0.989	6.67857e-61	9.54081e-62	Downregulated	NA
CD14.1	1.09786e-50	0.309054	1	1	3.40336e-49	4.2542e-50	Not DE	NA
VIM.1	1.86476e-35	0.751751	1	1	5.78076e-34	6.42306e-35	Upregulated	TRUE
CD3E.1	1.26509e-25	0.413762	1	1	3.92178e-24	3.92178e-25	Not DE	NA
CR2.1	3.51283e-15	0.131933	1	1	1.08898e-13	9.8998e-15	Not DE	NA
CD27.1	1.85406e-14	0.158846	1	1	5.74757e-13	4.78964e-14	Not DE	NA
SDC1.1	1.69489e-13	-0.204974	1	1	5.25415e-12	4.04166e-13	Not DE	NA
PTPRC.2	1.1461e-10	0.162905	1	0.994	3.5529e-09	2.53778e-10	Not DE	NA
PDCD1.1	6.67504e-09	0.107722	1	1	2.06926e-07	1.37951e-08	Not DE	NA
BCL2.1	1.17296e-08	0.244633	1	1	3.63617e-07	2.27261e-08	Not DE	NA
CXCR5.1	2.24661e-08	0.182313	0.997	0.977	6.96448e-07	4.09675e-08	Not DE	NA
EPCAM.1	2.48176e-07	0.0924506	1	1	7.69346e-06	4.2579e-07	Not DE	NA
CEACAM8.1	2.60968e-07	-0.360433	0.987	0.917	8.09001e-06	4.2579e-07	Not DE	NA
ACTA2.1	4.25963e-05	-0.310773	0.999	0.997	0.00132049	6.60243e-05	Not DE	NA
CD274.1	5.26213e-05	0.12891	1	1	0.00163126	7.76791e-05	Not DE	NA
PTPRC.1	0.000281321	0.132727	1	0.997	0.00872096	0.000396407	Not DE	NA
PECAM1.1	0.00110857	0.117451	1	1	0.0343655	0.00149415	Not DE	NA
CD4.1	0.0141561	-0.104066	1	1	0.43884	0.018285	Not DE	NA
FCGR3A.1	0.0723308	0.249116	0.993	0.923	1	0.0896901	Not DE	NA
MS4A1.1	0.0803046	0.0384501	0.997	0.997	1	0.0957477	Not DE	NA
CD8A.1	0.16341	0.0241343	1	1	1	0.187619	Not DE	NA
CCR7.1	0.437277	0.00443063	1	1	1	0.475292	Not DE	NA
CD19.1	0.444628	0.0483237	1	1	1	0.475292	Not DE	NA
CD163.1	0.671413	-0.0521611	1	1	1	0.688824	Not DE	NA
PAX5.1	0.688824	0.0915906	0.986	0.914	1	0.688824	Not DE	NA

[truncated: 10 more sheets: LCMB_manual_layers, l1_LCMB_nAD, l2_LCMB_nAD, l3_LCMB_nAD, l4_LCMB_nAD, l56_LCMB_nAD, white_LCMB_nAD, meninges_LCMB_nAD, LCMB_LOESS_clusters, LCMB_LOESS_11_clusters_enrichR]
