# Supplementary material for: Microglial mechanisms drive amyloid-β clearance in immunized patients with Alzheimer’s disease
Source: Nat Med. Author manuscript; Available in PMC 2025 Jun 26. (PMC12092304; doi:10.1038/s41591-025-03574-1)
Supplement: vanOlst_PMID40050704_NatMed_2025_Suppl_SourceDataFig5 [file NIHMS2066263-supplement-vanOlst_PMID40050704_NatMed_2025_Suppl_SourceDataFig5.xlsx]

## Sheet: Aß_clusters
Number of ST spots
sample_id	Aß-0	Aß-1	Aß-2	Aß-3	Aß-4	Aß-5	Aß-6	Aß-7	Aß-8
A34583.2	1256	548	847	164	105	106	65	92	136
A34933.2	896	539	528	265	237	143	163	106	71
A34995	586	580	271	236	125	75	77	105	19
N35127N	28	25	17	15	13	7	7	6	3
AN1792.102.10	847	651	477	279	294	150	205	118	88
AN1792.102.11	692	467	379	315	163	161	68	97	59
AN1792.102.17	459	352	412	186	81	56	82	44	52
AN1792.102.19	99	100	98	49	51	21	25	30	7
AN1792.102.22	235	174	49	83	70	46	33	37	11
AN1792.102.4	787	466	244	185	222	166	123	83	52
AN1792.102.1	35	20	11	12	8	9	4	6	3
AN1792.102.20	22	24	9	10	8	5	6	2	1
AN1792.102.21	10	6	2	2	3		2	1	2
AN1792.102.6	62	30	16	14	12	9	8	10	7
A11.170.1	60	39	28	21	15	17	8	6	3
A14.193.1	285	335	133	118	151	148	70	66	22
NMA22.A1	513	351	224	193	160	71	84	92	27
A11.170.3	103	47	29	26	21	17	8	13	5
A14.193.3	281	302	129	81	104	81	67	53	24
NMA22.A3	202	151	128	87	65	88	34	35	11
A11.170.4	266	124	81	71	36	89	19	36	10
A14.193.4	314	347	160	144	165	70	81	61	30
NMA22.A4	245	155	77	88	43	42	37	35	6
A11.170.9	21	14	14	10	12	5	5	5	1
A14.193.9	13	24	12	11	9	8	2	7	2
NMA22.A9	125	99	108	56	34	22	10	41	6
NMA22.B1	370	202	115	120	39	121	133	62	4
NMA22.B3	66	41	13	12	36	14	22	6	4
NMA22.B4	165	106	82	78	37	43	73	41	12
NMA22.B9	310	156	100	59	22	28	140	54	2

## Sheet: Aß-6_iAD_nAD
MAST						DESeq2
gene	p_val	BH	avg_log2FC	DE		gene	baseMean	log2FoldChange	lfcSE	pvalue	padj
A2M	0.00159577	0.0300442	0.206799	Not DE		SPP1	173.847	0.053696	0.189626	0.396013	0.432014
AAAS	0.517718	0.606856	-0.352285	Not DE		TREM2	5.42924	1.8895	0.93421	0.000587205	0.00140929
AACS	0.356804	0.471235	-1.33273	Not DE		RAB13	5.74762	1.43066	0.559363	0.000514445	0.00140929
AAGAB	0.0203184	0.0971384	-1.17279	Not DE		TSPO	4.32531	1.34424	0.528409	0.00055658	0.00140929
AAK1	0.00780569	0.0621445	-1.74936	Not DE		FAM107A	133.026	1.21451	0.485822	0.000311397	0.00140929
AAMP	0.301076	0.421055	-0.451251	Not DE		S100A4	3.55237	2.48458	0.705367	2.55752e-05	0.000306902
AARS	0.00798231	0.0627725	-1.57493	Not DE		APOE	103.918	0.145168	0.260525	0.031212	0.0503493
AARSD1	0.9403	0.951328	-1.40227	Not DE		A2M	15.7097	0.691746	0.510068	0.0060136	0.0120272
AASDHPPT	0.0120533	0.0761889	-1.05564	Not DE		CHI3L1	9.35946	-0.0110748	0.190257	0.65763	0.65763
AATF	0.139267	0.257588	-0.341777	Not DE		TMSB4X	190.603	0.0660396	0.205503	0.0335662	0.0503493
AATK	0.321201	0.439522	-0.590934	Not DE		FCGBP	5.62425	0.0229917	0.191842	0.316608	0.37993
ABAT	0.000850014	0.0220048	-1.36755	Downregulated		CTSB	24.2247	-0.121316	0.211564	0.172177	0.229569
ABCA2	0.00279755	0.0372013	-1.3852	Downregulated
ABCA3	0.597714	0.675422	-0.899773	Not DE
ABCA5	0.157129	0.278933	-1.07173	Not DE
ABCB6	0.00959748	0.0685704	-1.01525	Not DE
ABCC4	0.0538286	0.154254	-1.20463	Not DE
ABCC5	0.00376284	0.0420681	-1.46879	Downregulated
ABCF2	0.031118	0.118618	-0.397272	Not DE
ABCF3	0.0277228	0.113356	-1.47447	Not DE
ABCG1	0.223467	0.348527	-0.418646	Not DE
ABHD12	0.680989	0.745618	-1.33718	Not DE
ABHD14A	0.10216	0.218133	-0.707127	Not DE
ABHD16A	0.567733	0.64966	-1.27592	Not DE
ABHD17B	0.243157	0.36667	-1.12804	Not DE
ABHD2	0.683033	0.74729	-0.845325	Not DE
ABHD6	0.680539	0.745413	-0.768528	Not DE
ABHD8	0.00409453	0.0441537	-1.99375	Downregulated
ABI1	0.863902	0.891351	-1.10286	Not DE
ABI2	0.100991	0.216356	-1.1139	Not DE
ABL1	0.0714898	0.178879	-1.08533	Not DE
ABL2	0.0311805	0.118618	-1.44521	Not DE
ABLIM1	0.0135085	0.0804113	-0.507455	Not DE
ABLIM2	0.484733	0.577986	-0.956356	Not DE
ABLIM3	0.859317	0.887994	-0.474467	Not DE
ABR	0.430148	0.533118	-0.995438	Not DE
ABTB1	0.0596472	0.163162	-0.936298	Not DE
AC118549.1	0.0661743	0.172915	-1.23098	Not DE
ACAA1	0.03101	0.118553	-0.0803448	Not DE
ACACA	0.0283758	0.114374	-1.65386	Not DE
ACAD11	0.557721	0.641007	-0.739308	Not DE
ACADM	0.312084	0.430101	-0.934962	Not DE
ACADVL	0.992495	0.994387	-0.682181	Not DE
ACAP2	0.726671	0.780695	-0.920531	Not DE
ACAP3	0.477527	0.571421	-0.787982	Not DE
ACAT1	0.173053	0.296456	-0.921146	Not DE
ACBD3	0.876581	0.900255	-1.04179	Not DE
ACBD5	0.525049	0.613831	-0.785314	Not DE
ACBD6	0.0456728	0.141984	-0.874237	Not DE
ACHE	0.692433	0.754432	-0.544678	Not DE
ACIN1	0.444495	0.545125	-1.01842	Not DE
ACO2	0.947364	0.956966	-0.502117	Not DE
ACOT7	0.571354	0.652267	-0.258227	Not DE
ACOX1	0.455251	0.553436	-0.258227	Not DE
ACOX3	0.173132	0.296505	-1.97377	Not DE
ACSBG1	0.00158596	0.0300442	-0.583299	Not DE
ACSL3	0.0258891	0.108261	-1.42333	Not DE
ACSL4	0.00784318	0.0622714	-2.09617	Not DE
ACSL6	0.338197	0.455235	-0.589432	Not DE
ACSS1	0.198684	0.322673	-0.369258	Not DE
ACTB	0.0112509	0.073982	-1.22355	Not DE
ACTG1	0.285858	0.40626	-1.9393	Not DE
ACTL6B	0.0390372	0.132028	-1.44034	Not DE
ACTN1	0.0733084	0.181447	-1.13566	Not DE
ACTN4	0.245704	0.368874	-0.511207	Not DE
ACTR10	0.0123386	0.0770916	-1.61165	Not DE
ACTR1A	0.344449	0.460328	-0.954739	Not DE
ACTR1B	0.35872	0.47284	-0.879735	Not DE
ACTR2	0.0624659	0.166943	-1.09681	Not DE
ACTR3	0.00529617	0.0505146	-1.63158	Not DE
ACTR3B	0.125559	0.244699	-1.46537	Not DE
ACVR1B	0.167482	0.29087	-1.18095	Not DE
ACVR2A	0.77391	0.819868	-1.01842	Not DE
ACYP2	0.545279	0.630974	-0.899773	Not DE
ADAM11	0.0868894	0.197899	-1.28444	Not DE
ADAM17	0.138624	0.25681	-0.544678	Not DE
ADAM22	0.00112724	0.0251562	-1.85492	Downregulated
ADAM23	0.00483325	0.0479853	-1.64701	Downregulated
ADAM33	0.555525	0.639629	-0.938247	Not DE
ADAMTS1	0.0040596	0.043977	-2.21497	Downregulated
ADAMTS9	0.0211597	0.0981737	-3.30187	Not DE
ADAP1	0.117202	0.235389	-0.733123	Not DE
ADAR	0.0231604	0.103331	-1.21322	Not DE
ADARB1	0.26412	0.386387	-0.562738	Not DE
ADARB2	0.0905374	0.202112	-1.42702	Not DE
ADAT1	0.59708	0.675102	-1.23857	Not DE
ADCY1	0.00226637	0.0342535	-1.74662	Downregulated
ADCY2	0.0157447	0.0867785	-1.20872	Not DE
ADCY3	0.716385	0.772663	-1.07261	Not DE
ADCY5	0.835088	0.869817	-1.191	Not DE
ADCY9	0.327688	0.446181	-1.73376	Not DE
ADCYAP1R1	0.427813	0.531662	-1.04711	Not DE
ADD1	0.0271756	0.111797	-1.20946	Not DE
ADD2	0.00237014	0.0345945	-1.48474	Downregulated
ADD3	0.117534	0.235885	-0.94458	Not DE
ADGRB1	0.00265969	0.0364465	-1.68565	Downregulated
ADGRB2	0.243316	0.366781	-0.779717	Not DE
ADGRB3	0.00462841	0.046688	-1.38237	Downregulated
ADGRG1	0.376587	0.48958	-0.484735	Not DE
ADGRL1	0.459	0.556417	-0.91155	Not DE
ADGRL2	0.272895	0.394728	-1.5294	Not DE
ADGRL3	0.258534	0.381545	-1.1477	Not DE
ADGRV1	0.47242	0.567808	-0.226001	Not DE
ADH5	0.0496471	0.148278	-0.288338	Not DE
ADI1	0.0749705	0.183926	-0.294346	Not DE
ADIPOR1	0.772393	0.818861	-0.755383	Not DE
ADIPOR2	0.228315	0.353051	-0.454361	Not DE
ADIRF	0.000989219	0.023625	0.275669	Not DE
ADK	0.0722809	0.180001	-0.67738	Not DE
ADO	0.327548	0.446095	-0.428882	Not DE
ADORA1	0.670279	0.737097	-1.13896	Not DE
ADRA1A	0.20853	0.33314	-1.51121	Not DE
ADRB1	0.242329	0.365899	-1.01842	Not DE
ADRM1	0.0336085	0.121677	-0.359204	Not DE
ADSS	0.277508	0.399074	-1.74777	Not DE
AEBP1	0.652829	0.723419	-1.33587	Not DE
AEBP2	0.00136956	0.0278734	-1.40132	Downregulated
AFAP1	0.0463233	0.143115	-1.20463	Not DE
AFAP1L2	0.715184	0.771657	-1.31481	Not DE
AFDN	0.16971	0.293163	-1.14234	Not DE
AFF1	0.0696209	0.17665	-1.10836	Not DE
AFF3	0.795901	0.837872	-1.17988	Not DE
AFF4	0.177261	0.299757	-1.21011	Not DE
AFG3L2	0.407301	0.514518	-0.701227	Not DE
AFTPH	0.119904	0.238407	-0.899773	Not DE
AGAP1	0.0336337	0.121677	-1.17279	Not DE
AGAP2	0.521467	0.610508	-1.01225	Not DE
AGAP3	0.00320934	0.039468	-1.51763	Downregulated
AGBL4	0.0245081	0.105872	-1.59638	Not DE
AGFG1	0.00425648	0.0446371	-1.35368	Downregulated
AGGF1	0.051026	0.150398	-0.162807	Not DE
AGO1	0.351257	0.46661	-0.899773	Not DE
AGO2	0.0313324	0.118755	-0.849146	Not DE
AGPAT1	0.0251864	0.1072	-1.44821	Not DE
AGPAT3	0.0156942	0.0867229	-0.725094	Not DE
AGPAT4	0.0466442	0.143788	-1.94159	Not DE
AGPAT5	0.0846121	0.195701	-1.19523	Not DE
AGPS	0.0162066	0.0878378	-1.00669	Not DE
AGRN	0.266518	0.388654	-0.826524	Not DE
AGT	0.00793864	0.0625141	-0.219593	Not DE
AGTPBP1	0.00789875	0.0625141	-1.32621	Not DE
AHCYL1	0.497346	0.589674	-0.791066	Not DE
AHCYL2	0.224126	0.349084	-0.964478	Not DE
AHDC1	0.448773	0.548395	-0.750395	Not DE
AHNAK	0.0191998	0.0949151	0.0470568	Not DE
AHSA1	0.142267	0.261283	-1.45282	Not DE
AIF1L	0.16629	0.289406	-0.539877	Not DE
AIFM3	0.364284	0.477884	-0.462909	Not DE
AIG1	0.74651	0.798155	-0.859131	Not DE
AIMP1	0.196764	0.320703	-0.448393	Not DE
AIP	0.109589	0.227359	-1.0848	Not DE
AJAP1	0.0208566	0.0979297	-1.60699	Not DE
AJM1	0.0278247	0.113444	-1.58203	Not DE
AK1	0.457748	0.555603	-0.756408	Not DE
AK4	0.00356504	0.0412832	-0.899773	Downregulated
AK5	0.0197378	0.0959786	-1.32604	Not DE
AK9	0.0534814	0.153569	-1.03995	Not DE
AKAP1	0.0415769	0.136078	-0.466119	Not DE
AKAP10	0.908145	0.924459	-0.977775	Not DE
AKAP11	0.000191603	0.0115361	-1.8537	Downregulated
AKAP12	0.177965	0.300244	-1.38453	Not DE
AKAP13	0.0310125	0.118553	-1.81731	Not DE
AKAP5	0.210066	0.334669	-1.81731	Not DE
AKAP6	0.0201381	0.0969176	-1.08337	Not DE
AKAP7	0.628227	0.703167	-0.374682	Not DE
AKAP8L	0.37851	0.490976	-1.24081	Not DE
AKAP9	0.123331	0.241645	-1.08619	Not DE
AKIP1	0.125219	0.244186	0.118149	Not DE
AKIRIN1	0.0345994	0.12406	-1.19933	Not DE
AKIRIN2	0.019182	0.0949151	-1.22642	Not DE
AKR1B1	0.131434	0.250241	-0.664027	Not DE
AKT1	0.476506	0.571057	-0.49001	Not DE
AKT1S1	0.0730059	0.181105	-0.81731	Not DE
AKT2	0.0255935	0.107539	-0.621057	Not DE
AKT3	0.540006	0.627463	-1.19457	Not DE
AKTIP	0.204379	0.329056	-1.12216	Not DE
ALAD	0.0318762	0.119602	-0.617373	Not DE
ALAS1	0.126483	0.245656	-1.21388	Not DE
ALCAM	0.0792135	0.188728	-0.649229	Not DE
ALDH1L1	0.00886507	0.0659461	-0.258227	Not DE
ALDH2	0.0069628	0.0581938	-1.16281	Not DE
ALDH3A2	0.00242268	0.0348335	-2.06271	Downregulated
ALDH5A1	0.327199	0.44583	-0.861805	Not DE
ALDH6A1	0.147438	0.267802	-0.952884	Not DE
ALDH7A1	0.0334779	0.121586	-0.00360836	Not DE
ALDH9A1	0.00864231	0.0651272	0.0558333	Not DE
ALDOC	0.574652	0.655126	-0.487501	Not DE
ALG12	0.411527	0.517656	-1.32719	Not DE
ALG13	0.66188	0.730004	-1.05178	Not DE
ALKBH5	0.422711	0.526794	-1.2217	Not DE
ALKBH7	0.33055	0.448808	-1.09242	Not DE
ALMS1	0.0862759	0.197495	-1.33789	Not DE
ALS2	0.210859	0.335619	-0.723923	Not DE
AMACR	0.00212305	0.0335974	0.741773	Upregulated
AMBRA1	0.552586	0.637133	-0.864149	Not DE
AMD1	0.0481201	0.146107	-1.23042	Not DE
AMER2	0.407026	0.514371	-1.0912	Not DE
AMFR	0.014691	0.0836097	-1.2485	Not DE
AMIGO1	0.133409	0.252325	-1.13243	Not DE
AMN1	0.0852201	0.1964	-1.18705	Not DE
AMOT	0.0180739	0.0921225	-0.732045	Not DE
AMPD2	0.242888	0.366456	-0.85565	Not DE
AMPH	0.178276	0.300542	-1.03598	Not DE
ANAPC11	0.20764	0.33227	-0.768925	Not DE
ANAPC15	0.156571	0.278324	-0.284436	Not DE
ANAPC16	0.341232	0.457536	-0.930146	Not DE
ANAPC2	0.609187	0.686642	-1.28086	Not DE
ANAPC5	0.156663	0.278324	-1.28566	Not DE
ANAPC7	0.582737	0.661992	-0.975721	Not DE
ANGEL1	0.186578	0.308443	-0.103306	Not DE
ANGEL2	0.0284672	0.114538	-1.83266	Not DE
ANK1	0.0546011	0.155926	-0.286796	Not DE
ANK2	0.276833	0.398429	-1.42173	Not DE
ANK3	0.00670519	0.0570586	-1.64412	Not DE
ANKFY1	0.402752	0.510842	-1.16281	Not DE
ANKH	9.36581e-05	0.00832837	-1.70414	Downregulated
ANKHD1	0.448	0.547566	-0.720802	Not DE
ANKIB1	0.697977	0.758855	-0.979207	Not DE
ANKLE2	0.050283	0.149194	-0.971922	Not DE
ANKRD10	0.0874925	0.19855	-1.22535	Not DE
ANKRD11	0.393596	0.504543	-0.453439	Not DE
ANKRD12	0.22954	0.354175	-1.35745	Not DE
ANKRD13B	0.0235588	0.104279	-0.641975	Not DE
ANKRD13D	0.711341	0.768801	-0.810135	Not DE
ANKRD17	0.17092	0.294195	-1.43455	Not DE
ANKRD26	0.373871	0.487255	-1.18408	Not DE
ANKRD28	0.0401563	0.133916	-1.0083	Not DE
ANKRD33B	0.26273	0.38523	-0.769712	Not DE
ANKRD34A	0.0186142	0.0935383	-1.71793	Not DE
ANKRD37	0.149093	0.269949	-0.870025	Not DE
ANKRD40	0.255097	0.378553	-0.913848	Not DE
ANKRD42	0.121325	0.239684	-1.26234	Not DE
ANKRD46	0.0168035	0.089598	-0.4592	Not DE
ANKRD9	0.0134891	0.0803785	-0.524263	Not DE
ANKS1A	0.280134	0.401481	-0.641461	Not DE
ANKS1B	1.99926e-06	0.0012365	-2.00141	Downregulated
ANKZF1	0.309721	0.428086	-1.0007	Not DE
ANLN	0.557373	0.640976	-0.725743	Not DE
ANO10	0.223782	0.348817	-0.602791	Not DE
ANO5	0.17272	0.296151	-1.48474	Not DE
ANP32E	0.0161157	0.0876281	0.409912	Not DE
ANTKMT	0.141206	0.26001	0.167342	Not DE
ANTXR1	0.0190236	0.094865	-0.216963	Not DE
ANXA11	0.0684494	0.175653	-1.40673	Not DE
ANXA5	0.00272218	0.0368483	0.25849	Not DE
ANXA6	0.0179677	0.091964	-0.508348	Not DE
ANXA7	0.000294368	0.0139426	-0.528935	Not DE
AP1B1	0.113806	0.232274	-0.199333	Not DE
AP1G1	0.330356	0.44865	-0.503844	Not DE
AP1G2	0.507218	0.597944	-1.0108	Not DE
AP1M1	0.632985	0.707123	-0.98997	Not DE
AP1S1	0.15603	0.278132	-0.910828	Not DE
AP1S2	0.0546421	0.155966	-1.80248	Not DE
AP2A1	0.124071	0.242601	-0.657071	Not DE
AP2A2	0.00929883	0.0672681	-1.40227	Not DE
AP2M1	0.0882666	0.199158	-1.18271	Not DE
AP2S1	0.881189	0.903704	-0.99493	Not DE
AP3B2	0.263639	0.385878	-1.06483	Not DE
AP3D1	0.0605816	0.164496	-1.09532	Not DE
AP3S2	0.00334096	0.0400638	-0.742231	Downregulated
AP5M1	0.030651	0.118266	-1.48474	Not DE
APBA1	0.0749151	0.183926	-0.868746	Not DE
APBA2	0.411907	0.517957	-0.723923	Not DE
APBB1	0.00491454	0.0484745	-1.34657	Downregulated
APBB2	0.38485	0.497192	-0.968485	Not DE
APC	0.141151	0.26001	-1.07562	Not DE
APC2	0.940859	0.951726	-1.00749	Not DE
APEH	0.95487	0.962698	-0.899773	Not DE
APEX1	0.4107	0.517318	-1.05897	Not DE
API5	0.0669989	0.174047	-1.00502	Not DE
APLP1	0.0548169	0.156092	-1.4002	Not DE
APLP2	0.138574	0.2568	-1.04351	Not DE
APMAP	0.117206	0.235389	-1.18067	Not DE
APOD	0.542869	0.629323	-1.06136	Not DE
APOE	0.0325815	0.12041	0.48188	Not DE
APOL2	0.130045	0.249261	-0.746693	Not DE
APOL6	0.350681	0.466284	-0.941593	Not DE
APOLD1	0.965721	0.97245	-0.788741	Not DE
APP	0.00644299	0.056085	-1.04432	Not DE
APPBP2	0.00542848	0.0508601	-1.93454	Not DE
APPL1	0.0236421	0.104473	-1.39281	Not DE
APPL2	0.0124455	0.0773492	-0.264184	Not DE
APTX	0.126794	0.246024	-0.899773	Not DE
AQP1	0.186613	0.308443	-0.15757	Not DE
AQP4	0.0174693	0.0908028	-0.0731042	Not DE
AQR	0.0162302	0.0878378	-0.648234	Not DE
ARAP1	0.0349633	0.124719	-0.80565	Not DE
ARAP2	0.346279	0.462024	-0.271741	Not DE
ARCN1	0.656622	0.725674	-0.735886	Not DE
ARF1	0.00206548	0.0334096	-1.97253	Downregulated
ARF3	0.0478999	0.14587	-1.42404	Not DE
ARF5	0.0878781	0.198878	-0.29209	Not DE
ARFGAP2	0.143642	0.263071	-1.14263	Not DE
ARFGAP3	0.0507099	0.149718	-0.258227	Not DE
ARFGEF2	0.969798	0.975876	-0.948682	Not DE
ARFIP2	0.299027	0.418911	-0.654016	Not DE
ARFRP1	0.327279	0.445834	-0.921799	Not DE
ARGLU1	0.127934	0.246897	-0.727169	Not DE
ARHGAP1	0.199311	0.323237	-1.26542	Not DE
ARHGAP12	0.308129	0.4273	-0.972529	Not DE
ARHGAP21	0.0473548	0.144897	-1.04064	Not DE
ARHGAP23	0.290419	0.411425	-0.877746	Not DE
ARHGAP26	0.0140981	0.0822369	-1.37977	Not DE
ARHGAP29	0.59038	0.668572	-0.759595	Not DE
ARHGAP32	0.0380999	0.130142	-1.66916	Not DE
ARHGAP35	0.0849328	0.196088	-1.1845	Not DE
ARHGAP39	0.163567	0.286057	-0.930799	Not DE
ARHGAP44	0.628386	0.703209	-0.81231	Not DE
ARHGAP5	0.0194131	0.0953336	-1.30874	Not DE
ARHGDIA	0.0663484	0.173135	-0.275282	Not DE
ARHGDIB	0.0925724	0.204141	-0.571718	Not DE
ARHGDIG	0.317169	0.435034	-0.98522	Not DE
ARHGEF1	0.755344	0.804475	-1.25124	Not DE
ARHGEF10	0.288224	0.40912	-1.01761	Not DE
ARHGEF11	0.0396831	0.132813	-1.46914	Not DE
ARHGEF12	0.0128417	0.0788826	-1.30996	Not DE
ARHGEF17	0.0302624	0.117552	-1.31183	Not DE
ARHGEF2	0.0662301	0.172982	-1.44997	Not DE
ARHGEF25	0.00418447	0.0444438	-1.3047	Downregulated
ARHGEF3	0.00771324	0.0616633	-1.9855	Not DE
ARHGEF4	0.871173	0.896454	-0.646654	Not DE
ARHGEF6	0.00320889	0.039468	-0.49841	Not DE
ARHGEF7	0.000979648	0.023625	-1.35043	Downregulated
ARHGEF9	0.00219813	0.0341538	-1.84573	Downregulated
ARID1A	0.178495	0.300613	-1.00165	Not DE
ARID1B	0.0295904	0.116188	-1.0253	Not DE
ARID4A	0.00207243	0.0334096	-0.342291	Not DE
ARID4B	0.175999	0.298584	-0.966887	Not DE
ARID5B	0.0503078	0.149194	-1.34128	Not DE
ARIH1	0.00593697	0.0532026	-1.35395	Not DE
ARIH2	0.472875	0.568001	-1.42333	Not DE
ARL1	0.249689	0.372631	-1.37709	Not DE
ARL10	0.0531524	0.153227	-0.593964	Not DE
ARL14EP	0.0737854	0.182178	-1.03304	Not DE
ARL2	0.562484	0.645327	-0.707127	Not DE
ARL2BP	0.0451818	0.141315	-0.505858	Not DE
ARL3	0.0589222	0.162157	-1.17214	Not DE
ARL4A	0.81684	0.854029	-1.04864	Not DE
ARL4C	0.211573	0.336505	-1.07932	Not DE
ARL6	0.530594	0.618937	-0.927253	Not DE
ARL6IP1	0.779838	0.82509	-1.44726	Not DE
ARL6IP4	0.180097	0.301728	-0.338117	Not DE
ARL6IP5	0.00186507	0.0326856	-1.70713	Downregulated
ARL8A	0.146819	0.267045	-1.36317	Not DE
ARL8B	0.000380674	0.0156432	-1.80798	Downregulated
ARMC1	0.110634	0.228381	-1.75959	Not DE
ARMC6	0.273852	0.395717	-0.262343	Not DE
ARMC8	0.0694911	0.176631	-1.30313	Not DE
ARMC9	0.0556945	0.157261	-2.07665	Not DE
ARMCX1	0.0094261	0.0678491	-0.221701	Not DE
ARMCX2	0.0348739	0.124503	-0.484735	Not DE
ARMCX3	0.149779	0.270346	-1.0901	Not DE
ARMH3	0.0936256	0.205763	-0.736274	Not DE
ARNT	0.238945	0.363141	-0.92952	Not DE
ARNT2	0.000680263	0.0202152	-1.2979	Downregulated
ARNTL2	0.264811	0.387028	-1.16281	Not DE
ARPC1A	0.283892	0.404975	-1.74223	Not DE
ARPC2	0.238609	0.362746	-1.54222	Not DE
ARPC3	0.0101677	0.0706359	0.18769	Not DE
ARPC4	0.481992	0.57584	-0.827982	Not DE
ARPC5	0.972149	0.977731	-0.602092	Not DE
ARPC5L	0.932778	0.945206	-0.63828	Not DE
ARPIN	0.542204	0.629305	-0.362116	Not DE
ARPP19	0.00725393	0.0598113	-1.52645	Not DE
ARPP21	0.000463048	0.0173794	-1.30836	Downregulated
ARRB1	0.234214	0.358897	-1.06296	Not DE
ARRB2	0.102762	0.218852	-1.35776	Not DE
ARRDC2	0.806929	0.84647	-0.899773	Not DE
ARRDC3	0.256933	0.380301	-1.03253	Not DE
ARRDC4	0.00172275	0.0314117	-0.103306	Not DE
ART3	0.380874	0.493599	-1.10141	Not DE
ARV1	0.0942938	0.206681	-1.43029	Not DE
ARVCF	0.354215	0.469149	-0.102265	Not DE
ASAH1	0.0284674	0.114538	-0.93774	Not DE
ASAP1	0.0520118	0.151795	-1.06271	Not DE
ASAP2	0.337491	0.454834	-1.19297	Not DE
ASB1	0.489907	0.582444	-0.755383	Not DE
ASB3	0.126988	0.246024	-1.12605	Not DE
ASB8	0.839251	0.872616	-0.930799	Not DE
ASCC1	0.00527849	0.0504292	-0.468056	Not DE
ASF1A	0.757691	0.806678	-1.16281	Not DE
ASH1L	0.123246	0.241645	-1.33789	Not DE
ASH2L	0.0384594	0.130916	-1.25592	Not DE
ASIC1	0.177261	0.299757	-1.30576	Not DE
ASNSD1	0.39772	0.507647	-1.23681	Not DE
ASPH	0.557601	0.640997	-0.978485	Not DE
ASPHD1	0.249424	0.372429	-1.07932	Not DE
ASRGL1	0.216166	0.341327	-0.166559	Not DE
ASS1	0.0583985	0.161468	-1.28164	Not DE
ASTN1	0.0535167	0.153588	-1.51412	Not DE
ASXL1	0.31124	0.429326	-0.523906	Not DE
ATAD1	0.468983	0.564682	-0.636738	Not DE
ATCAY	1.761e-06	0.0012365	-2.2217	Downregulated
ATE1	0.107837	0.225667	-1.08533	Not DE
ATF2	5.91991e-05	0.00670923	-2.01635	Downregulated
ATF4	0.164592	0.287561	-1.51752	Not DE
ATF5	0.566351	0.64899	-0.747769	Not DE
ATF6	0.0866366	0.197899	-1.36274	Not DE
ATF6B	0.191639	0.314502	-0.400671	Not DE
ATF7IP	0.223223	0.348334	-1.37066	Not DE
ATG101	0.041469	0.135905	-1.11277	Not DE
ATG12	0.20597	0.330602	-1.46681	Not DE
ATG13	0.146683	0.266949	-1.55688	Not DE
ATG16L2	0.985432	0.988511	-0.945576	Not DE
ATG2B	0.0582658	0.161446	-1.27663	Not DE
ATG4B	0.715546	0.771903	-0.696956	Not DE
ATG4C	0.0295899	0.116188	-0.668447	Not DE
ATG5	0.617602	0.693961	-1.2477	Not DE
ATG7	0.31173	0.429717	-0.937247	Not DE
ATG9A	0.126979	0.246024	-1.59577	Not DE
ATIC	0.375366	0.488799	-0.74505	Not DE
ATL1	0.00200822	0.0334096	-1.46404	Downregulated
ATL2	0.147869	0.268178	-1.50746	Not DE
ATN1	0.0219025	0.0999972	-0.947318	Not DE
ATOX1	0.100826	0.216236	-0.385199	Not DE
ATP11A	0.0814253	0.191862	-0.470929	Not DE
ATP11B	0.176645	0.299064	-0.98904	Not DE
ATP13A2	0.248597	0.371925	-1.15808	Not DE
ATP13A4	0.134988	0.253816	-1.22783	Not DE
ATP1A1	0.00130242	0.0270791	-1.5352	Downregulated
ATP1A2	0.0181332	0.0921812	-0.159992	Not DE
ATP1A3	0.00296732	0.0381985	-1.64484	Downregulated
ATP1B1	0.315547	0.433633	-1.33141	Not DE
ATP1B2	0.00681004	0.0574628	-0.38768	Not DE
ATP1B3	0.300644	0.420654	-1.04064	Not DE
ATP2A2	0.24009	0.363754	-1.0003	Not DE
ATP2B1	0.00494465	0.0486285	-1.56935	Downregulated
ATP2B2	0.0861264	0.197387	-1.13607	Not DE
ATP2B3	0.0819459	0.192142	-1.35545	Not DE
ATP2B4	0.000967351	0.023625	-1.59492	Downregulated
ATP2C1	0.699812	0.759751	-1.03918	Not DE
ATP5F1A	0.719199	0.774687	-0.425841	Not DE
ATP5F1B	0.080217	0.190138	-1.33959	Not DE
ATP5F1C	0.705767	0.764349	-0.832658	Not DE
ATP5F1D	0.472096	0.567649	-0.417804	Not DE
ATP5F1E	0.788297	0.83206	-0.714217	Not DE
ATP5IF1	0.00152184	0.0294189	0.921673	Upregulated
ATP5MC1	0.276063	0.397816	-0.450465	Not DE
ATP5MC2	0.0138915	0.0818478	-1.21388	Not DE
ATP5MC3	0.633258	0.707196	-0.99707	Not DE
ATP5ME	0.816662	0.854029	-0.527804	Not DE
ATP5MF	0.094815	0.207038	-0.924864	Not DE
ATP5MG	0.0747953	0.18373	-0.658015	Not DE
ATP5PB	0.04381	0.139439	-2.11128	Not DE
ATP5PD	0.729747	0.783566	-0.511502	Not DE
ATP5PF	0.00666302	0.0570552	-1.14304	Not DE
ATP6AP1	0.000994524	0.023625	-1.57784	Downregulated
ATP6AP2	0.415292	0.521144	-1.31949	Not DE
ATP6V0A1	0.00632974	0.0553493	-1.46888	Not DE
ATP6V0A2	0.880433	0.903088	-0.777782	Not DE
ATP6V0B	0.645688	0.717481	-0.926245	Not DE
ATP6V0C	0.100403	0.215816	-0.618872	Not DE
ATP6V0D1	0.182914	0.304945	-1.04465	Not DE
ATP6V0E1	0.144283	0.263993	-0.303669	Not DE
ATP6V0E2	0.863591	0.891349	-0.717569	Not DE
ATP6V1A	0.0526799	0.153055	-0.98843	Not DE
ATP6V1B2	0.521629	0.610575	-1.04881	Not DE
ATP6V1C1	0.000363965	0.0152443	-1.93845	Downregulated
ATP6V1D	0.0190017	0.094865	-1.17145	Not DE
ATP6V1E1	0.00251266	0.0355091	-1.84229	Downregulated
ATP6V1F	0.000809811	0.021568	-1.62769	Downregulated
ATP6V1G2	0.698392	0.758855	-0.942297	Not DE
ATP6V1H	0.00704547	0.0586784	-1.71368	Not DE
ATP8A1	0.000269897	0.0136108	-1.89977	Downregulated
ATP8B2	0.108354	0.225933	-1.16896	Not DE
ATP9A	0.0114396	0.0743769	-1.31873	Not DE
ATP9B	0.154933	0.277076	-1.28881	Not DE
ATPAF1	0.0395994	0.132793	-1.33947	Not DE
ATPSCKMT	0.269394	0.391231	-1.5833	Not DE
ATRN	0.127484	0.246524	-1.39858	Not DE
ATRNL1	0.0280016	0.113499	-1.87492	Not DE
ATRX	0.0328178	0.120588	-1.06093	Not DE
ATXN1	0.00291512	0.0381208	-1.44034	Downregulated
ATXN10	0.0287086	0.114914	-0.473239	Not DE
ATXN2	0.264198	0.386403	-1.0253	Not DE
ATXN2L	0.0762637	0.184901	-1.61598	Not DE
ATXN3	0.111009	0.228828	-0.831601	Not DE
ATXN7	0.966656	0.973223	-1.25732	Not DE
ATXN7L1	0.377664	0.490351	-1.17395	Not DE
ATXN7L3	0.114603	0.233309	-0.373704	Not DE
ATXN7L3B	0.153496	0.274823	-0.803557	Not DE
AUH	0.14475	0.264512	-0.999308	Not DE
AUP1	0.176348	0.298651	-1.37184	Not DE
AURKAIP1	0.302633	0.422671	-0.340619	Not DE
AUTS2	0.0929804	0.204734	-1.06688	Not DE
AVL9	0.123538	0.241886	-1.49413	Not DE
AZIN1	0.0647667	0.170664	-1.49562	Not DE
B2M	0.835355	0.869817	-0.486496	Not DE
B3GALNT1	0.107823	0.225667	-1.40227	Not DE
B3GAT1	0.125609	0.244699	-1.01892	Not DE
B3GAT3	0.0145022	0.083075	-1.10459	Not DE
B3GNT2	0.951639	0.96011	-1.06024	Not DE
B4GALNT1	0.170639	0.294157	-1.07104	Not DE
B4GALNT4	0.144415	0.264101	-1.4031	Not DE
B4GALT2	0.0931427	0.205013	-1.3852	Not DE
B4GALT5	0.0753596	0.183966	-1.2912	Not DE
B4GALT6	0.0113705	0.0741834	-2.10141	Not DE
B4GAT1	0.0156095	0.086537	-0.791857	Not DE
BAALC	0.128949	0.248027	-1.2217	Not DE
BABAM1	0.508191	0.598725	-0.826399	Not DE
BACE1	0.0732333	0.181357	-1.5722	Not DE
BACH1	0.0898033	0.201187	-0.801209	Not DE
BAD	0.115533	0.23398	-1.02351	Not DE
BAG1	0.15646	0.278324	-0.269006	Not DE
BAG3	0.00302668	0.0385106	-2.17107	Downregulated
BAG5	0.324516	0.443078	-0.879014	Not DE
BAG6	0.011721	0.0751079	-1.01343	Not DE
BAHCC1	0.333912	0.451571	-0.698139	Not DE
BAIAP2	0.990698	0.993104	-0.566216	Not DE
BAIAP3	0.585939	0.664455	-0.803097	Not DE
BANF1	0.0139495	0.0818737	-1.30954	Not DE
BAP1	0.00874982	0.0655953	-0.197158	Not DE
BASP1	0.24991	0.372769	-0.964071	Not DE
BAX	0.107652	0.225667	-0.371841	Not DE
BAZ1B	0.640312	0.713102	-0.803019	Not DE
BAZ2A	0.312434	0.430378	-1.51868	Not DE
BAZ2B	0.181652	0.303453	-1.17158	Not DE
BBS1	0.0119191	0.0755399	-1.15435	Not DE
BBS2	0.919057	0.933922	-0.829951	Not DE
BBS7	0.0203571	0.0972431	-0.753922	Not DE
BBX	0.100448	0.215833	-1.24555	Not DE
BCAN	0.623476	0.698797	-0.446667	Not DE
BCAP29	0.308947	0.427858	-1.2868	Not DE
BCAP31	0.776402	0.822206	-0.933325	Not DE
BCAR1	0.263123	0.385264	-0.756408	Not DE
BCAS4	0.0405579	0.134572	-1.49701	Not DE
BCCIP	0.077225	0.186199	-1.49588	Not DE
BCKDK	0.134746	0.253443	-1.12216	Not DE
BCL11A	0.0133073	0.080073	-1.17158	Not DE
BCL2L1	0.121433	0.239684	-0.845325	Not DE
BCL2L13	0.55794	0.641132	-0.599759	Not DE
BCL2L2	0.691428	0.753479	-0.551209	Not DE
BCL6	0.570911	0.651981	-1.05178	Not DE
BCL7A	0.209476	0.334197	-1.16688	Not DE
BCL7B	0.0484502	0.146466	-0.98941	Not DE
BCLAF3	0.419981	0.524647	-0.744494	Not DE
BCR	0.501599	0.593256	-1.13488	Not DE
BDH1	0.0394212	0.132523	0.04776	Not DE
BDP1	0.359423	0.473503	-0.745444	Not DE
BEGAIN	0.0887045	0.199548	-1.11736	Not DE
BEND6	0.232168	0.356611	-1.25027	Not DE
BET1L	0.00654842	0.0566407	-0.794803	Not DE
BEX1	0.00806338	0.0630236	-1.55044	Not DE
BEX3	0.752627	0.802617	-0.404892	Not DE
BEX4	0.14964	0.270286	-1.13349	Not DE
BEX5	0.517332	0.606678	-0.807514	Not DE
BGN	0.117334	0.235564	-0.340345	Not DE
BHLHE40	0.0488469	0.14685	-1.4332	Not DE
BHLHE41	0.021759	0.099533	-1.00669	Not DE
BICD1	0.0989652	0.213214	-1.2217	Not DE
BICD2	0.189729	0.312164	-1.10331	Not DE
BICDL1	0.0117087	0.0751079	-0.833683	Not DE
BICRAL	0.149813	0.270346	-1.47235	Not DE
BID	0.0347619	0.124384	-0.626754	Not DE
BIN1	0.00303154	0.0385106	-1.51801	Downregulated
BIRC6	0.135179	0.253823	-1.06536	Not DE
BLCAP	0.0255648	0.107539	-1.37938	Not DE
BLMH	0.177673	0.300025	-1.35043	Not DE
BLOC1S1	0.112999	0.231197	-0.98665	Not DE
BLVRA	0.222955	0.348103	-0.36634	Not DE
BLVRB	0.00486086	0.0481092	-0.0592508	Not DE
BMERB1	0.00600449	0.0534573	-1.42566	Not DE
BMI1	0.253637	0.377396	-1.37253	Not DE
BMP2K	0.86041	0.888701	-0.93372	Not DE
BMPER	0.227006	0.352335	-0.93372	Not DE
BMPR1B	0.234933	0.359434	-1.62912	Not DE
BMPR2	0.00136761	0.0278734	-1.43695	Downregulated
BMS1	0.301798	0.421962	-0.83051	Not DE
BNIP2	0.0924817	0.204141	-0.854685	Not DE
BNIP3L	0.141112	0.26001	-0.775715	Not DE
BOD1L1	0.792434	0.835511	-0.734713	Not DE
BOK	0.0109057	0.072957	-1.63674	Not DE
BORCS5	0.355935	0.470779	-1.11736	Not DE
BPTF	0.0399552	0.133569	-1.15032	Not DE
BRAF	0.00806876	0.0630236	-1.72694	Not DE
BRAP	0.268298	0.390521	-1.25124	Not DE
BRCC3	0.790396	0.83397	-0.838372	Not DE
BRD1	0.0489939	0.14702	-0.587182	Not DE
BRD2	0.853169	0.883431	-0.940645	Not DE
BRD3	0.285322	0.405797	-0.350434	Not DE
BRD3OS	0.0492811	0.147665	-0.978628	Not DE
BRD4	0.183305	0.305332	-1.34407	Not DE
BRD7	0.0530682	0.153137	-0.745967	Not DE
BRD8	0.0498077	0.148549	-0.997953	Not DE
BRF1	0.150151	0.270786	-0.940415	Not DE
BRF2	0.672507	0.738709	-0.859131	Not DE
BRI3	0.0394281	0.132523	-0.941796	Not DE
BRI3BP	0.738933	0.791478	-0.630956	Not DE
BRINP1	0.813019	0.852085	-0.872806	Not DE
BRINP2	0.00368899	0.0417349	-0.29491	Not DE
BRMS1L	0.234827	0.359434	-0.951303	Not DE
BROX	0.0315646	0.119125	-1.73627	Not DE
BRSK1	0.697367	0.758807	-0.783486	Not DE
BRSK2	0.161647	0.284213	-1.29056	Not DE
BRWD1	0.122314	0.24063	-1.10007	Not DE
BRWD3	0.116252	0.23442	-2.04416	Not DE
BSCL2	8.46461e-06	0.00305784	-1.91345	Downregulated
BSDC1	0.315237	0.43331	-0.87532	Not DE
BSG	0.372611	0.48616	-0.753454	Not DE
BSN	0.000939244	0.0236036	-1.53536	Downregulated
BST2	0.394562	0.505445	-1.13344	Not DE
BTAF1	0.872958	0.897686	-1.02263	Not DE
BTBD1	0.641937	0.714499	-1.16064	Not DE
BTBD10	0.000566023	0.018363	-2.19195	Downregulated
BTBD2	0.00415231	0.0444438	-1.58718	Downregulated
BTBD3	0.00313429	0.0391278	-1.67856	Downregulated
BTBD6	0.00151688	0.0294189	0.0116908	Not DE
BTBD7	0.153266	0.274776	-0.899773	Not DE
BTBD8	1.48784e-06	0.0012365	-1.97526	Downregulated
BTBD9	0.0641634	0.169794	-1.46537	Not DE
BTF3L4	0.186318	0.308277	-1.15693	Not DE
BTG1	0.116778	0.235019	-1.04497	Not DE
BTG2	0.479276	0.573188	-0.983837	Not DE
BTRC	0.840345	0.873439	-1.0253	Not DE
BUB3	0.295906	0.416241	-0.764421	Not DE
BUD23	0.326241	0.444839	-0.736274	Not DE
BUD31	0.0206145	0.0974071	-1.38298	Not DE
C11orf49	0.698476	0.758855	-0.83051	Not DE
C11orf54	0.0239401	0.104988	-0.870025	Not DE
C11orf58	0.0447017	0.140728	-1.0565	Not DE
C11orf68	0.456049	0.553846	-0.870025	Not DE
C11orf80	0.653438	0.723816	-0.977775	Not DE
C11orf87	0.000491215	0.0175261	-1.78612	Downregulated
C11orf95	0.601455	0.679119	-0.839652	Not DE
C11orf96	0.00503112	0.0487639	-2.10286	Downregulated
C12orf10	0.168617	0.291537	0.00204705	Not DE
C12orf29	0.217413	0.342131	-1.30031	Not DE
C12orf4	0.615839	0.692115	-1.59165	Not DE
C12orf43	0.021625	0.0991827	-0.762269	Not DE
C12orf57	0.0476828	0.145376	-0.764917	Not DE
C14orf132	0.0430465	0.138458	-0.936414	Not DE
C16orf70	0.404892	0.512994	-1.17395	Not DE
C16orf72	0.104832	0.221465	-1.67095	Not DE
C17orf97	0.455515	0.553591	-0.352285	Not DE
C19orf12	0.025542	0.107526	-1.92443	Not DE
C1QA	0.831618	0.866706	-0.624913	Not DE
C1QB	0.0350647	0.124758	-0.100912	Not DE
C1QC	0.04818	0.146107	-0.103703	Not DE
C1QL2	0.341958	0.458264	-1.30743	Not DE
C1QTNF4	0.0322869	0.120321	-1.14553	Not DE
C1orf115	0.0910557	0.202493	-0.728624	Not DE
C1orf122	0.269688	0.391559	-0.287434	Not DE
C1orf198	0.0736396	0.181926	-0.703375	Not DE
C1orf21	0.309488	0.42807	-1.21293	Not DE
C1orf216	0.0789031	0.188446	-1.12925	Not DE
C1orf43	0.17169	0.294909	-1.25124	Not DE
C1orf52	0.233311	0.358024	-1.38881	Not DE
C1orf61	0.56883	0.650284	-0.777376	Not DE
C20orf194	0.081845	0.192117	-0.7192	Not DE
C2CD2L	0.387541	0.499439	-1.16771	Not DE
C2CD5	0.0522739	0.15229	-0.587829	Not DE
C2orf72	0.0714889	0.178879	-0.798844	Not DE
C2orf74	0.0780126	0.187412	-1.56535	Not DE
C2orf80	0.0736518	0.181926	-1.48474	Not DE
C3	0.0306261	0.11826	-0.250157	Not DE
C4orf3	0.0888764	0.199808	-0.971474	Not DE
C4orf48	0.0357062	0.125613	-0.221701	Not DE
C5orf24	0.263152	0.385264	-0.598603	Not DE
C6orf120	0.522746	0.611757	-0.868064	Not DE
C6orf136	0.215737	0.340886	-1.46681	Not DE
C6orf62	0.453921	0.552583	-0.899773	Not DE
C6orf89	0.0446056	0.140655	-0.53299	Not DE
C7orf26	0.0587322	0.161885	-1.22908	Not DE
C7orf50	0.0191393	0.0948756	0.12489	Not DE
C9orf16	0.513143	0.602839	-0.085845	Not DE
C9orf40	0.0818621	0.192117	-0.797893	Not DE
C9orf78	0.654179	0.72422	-0.516444	Not DE
CA10	0.0177922	0.0914828	-0.703375	Not DE
CA11	0.0146176	0.0833852	-1.46879	Not DE
CA2	0.893305	0.913625	-0.737043	Not DE
CAB39	0.0481417	0.146107	-1.32763	Not DE
CAB39L	0.0815594	0.192022	-1.25444	Not DE
CABIN1	0.00519973	0.049759	-0.131946	Not DE
CABP1	0.0466914	0.143857	-1.53242	Not DE
CACNA1B	0.0838981	0.194595	-1.27258	Not DE
CACNA1C	0.0246515	0.106333	-1.35545	Not DE
CACNA1D	0.121782	0.239993	-1.21388	Not DE
CACNA1E	0.0648994	0.170664	-1.30031	Not DE
CACNA1I	0.103331	0.219498	-1.22783	Not DE
CACNA2D1	0.00812795	0.0632296	-1.93015	Not DE
CACNA2D3	0.0390934	0.132063	-1.88066	Not DE
CACNB1	0.0199739	0.0965386	-1.13746	Not DE
CACNB2	0.00291446	0.0381208	-1.98724	Downregulated
CACNB3	0.0209273	0.0980225	-1.63674	Not DE
CACNB4	0.0880747	0.199158	-1.30805	Not DE
CACNG3	0.00279729	0.0372013	-2.46271	Downregulated
CACNG7	0.328219	0.446644	-0.519924	Not DE
CACNG8	0.217891	0.342603	-0.899773	Not DE
CACUL1	0.0753012	0.183966	-0.861298	Not DE
CADM1	0.102929	0.219045	-0.84061	Not DE
CADM2	0.174868	0.297695	-1.24466	Not DE
CADM3	0.00833271	0.0636305	-1.34603	Not DE
CADM4	0.0857877	0.196845	-0.954739	Not DE
CADPS	0.000295194	0.0139426	-1.56962	Downregulated
CADPS2	0.00364803	0.0415889	-1.59067	Downregulated
CALB1	0.0453418	0.141433	-1.92443	Not DE
CALB2	0.0152478	0.0853169	-0.713359	Not DE
CALCOCO1	0.16093	0.283245	-1.11428	Not DE
CALCOCO2	0.42125	0.525652	-0.490252	Not DE
CALD1	0.852243	0.883106	-1.00726	Not DE
CALM1	0.200589	0.324763	-2.21343	Not DE
CALM2	0.148309	0.268807	-1.50342	Not DE
CALM3	0.461543	0.558334	-1.40388	Not DE
CALN1	0.614628	0.691485	-1.50122	Not DE
CALR	0.306567	0.42581	-1.27828	Not DE
CALU	0.00363518	0.0415244	-0.276336	Not DE
CALY	0.0717522	0.179333	-0.779214	Not DE
CAMK1	0.527953	0.616603	-0.944167	Not DE
CAMK1D	0.0394588	0.132523	-1.49895	Not DE
CAMK1G	0.625097	0.700205	-1.0281	Not DE
CAMK2A	0.0584163	0.161468	-1.09126	Not DE
CAMK2B	0.00110939	0.0249506	-1.2217	Downregulated
CAMK2D	0.0272643	0.112061	-1.1477	Not DE
CAMK2G	0.156678	0.278324	-0.904622	Not DE
CAMK2N1	0.0595477	0.163121	-1.16304	Not DE
CAMK2N2	0.258282	0.38132	-0.685268	Not DE
CAMK4	0.0195911	0.0956585	-1.81731	Not DE
CAMKK1	0.051772	0.151515	-0.719738	Not DE
CAMKK2	0.103879	0.219933	-1.37587	Not DE
CAMKV	0.0679056	0.17558	-1.41626	Not DE
CAMLG	0.804108	0.844584	-0.927253	Not DE
CAMSAP1	0.231286	0.355825	-1.14304	Not DE
CAMSAP2	0.00170673	0.0313171	-1.55537	Downregulated
CAMSAP3	0.176094	0.298651	-1.02906	Not DE
CAMTA1	0.122288	0.24063	-1.06772	Not DE
CAMTA2	0.0123993	0.0772283	-1.62941	Not DE
CAND1	3.61837e-05	0.00502437	-1.49642	Downregulated
CANX	0.0369547	0.128056	-1.54262	Not DE
CAP2	0.00411686	0.0443118	-2.02688	Downregulated
CAPG	0.000193897	0.0115539	1.11653	Upregulated
CAPN1	0.196545	0.32055	-0.741075	Not DE
CAPN2	0.000846917	0.0220048	0.0640073	Not DE
CAPN3	0.0906007	0.202112	-1.5372	Not DE
CAPN7	0.0528771	0.153055	-0.646016	Not DE
CAPNS1	0.0378597	0.129869	-1.86501	Not DE
CAPRIN1	0.253723	0.377396	-1.17022	Not DE
CAPRIN2	0.493333	0.585877	-0.899773	Not DE
CAPZA2	0.00753299	0.0613249	0.0694214	Not DE
CAPZB	0.0277827	0.113407	-0.97454	Not DE
CARHSP1	0.649386	0.720592	-0.67738	Not DE
CARM1	0.329529	0.447739	-1.1311	Not DE
CARMIL2	0.0155278	0.0863622	-1.43893	Not DE
CARTPT	0.382769	0.495535	-1.34338	Not DE
CASC3	0.806081	0.845887	-0.700164	Not DE
CASD1	0.430009	0.533118	-1.42333	Not DE
CASK	0.0117971	0.0752621	-1.2675	Not DE
CASKIN1	0.266189	0.388436	-1.04935	Not DE
CASP2	0.0343283	0.123411	-1.42333	Not DE
CAST	0.652784	0.723419	-0.66126	Not DE
CASTOR2	0.508711	0.599093	-1.37621	Not DE
CASTOR3	0.542982	0.629323	-0.795436	Not DE
CAT	0.0862399	0.197491	-0.406733	Not DE
CBFA2T2	0.0247995	0.106485	-1.21293	Not DE
CBFB	0.0447506	0.140728	-0.213881	Not DE
CBLN2	0.870951	0.896385	-0.595992	Not DE
CBR1	0.785628	0.830151	-1.40501	Not DE
CBX3	0.173708	0.296878	-0.757168	Not DE
CBX4	0.080981	0.191283	-0.855378	Not DE
CBX5	0.0852635	0.196422	-0.58689	Not DE
CBX6	0.00824764	0.0634771	-1.65185	Not DE
CBX7	0.0250524	0.106901	-0.2731	Not DE
CC2D1A	0.33073	0.448948	-0.518682	Not DE
CCAR2	0.225624	0.350754	-1.17395	Not DE
CCDC106	0.0434867	0.13882	-0.391626	Not DE
CCDC115	0.00342038	0.0404291	0.460123	Not DE
CCDC12	0.838517	0.872166	-0.574677	Not DE
CCDC124	0.159954	0.282474	-0.799422	Not DE
CCDC127	0.777082	0.822475	-0.436801	Not DE
CCDC130	0.108325	0.225933	-1.04562	Not DE
CCDC136	0.0354743	0.125025	-1.28086	Not DE
CCDC14	0.415916	0.521814	-1.46806	Not DE
CCDC149	0.843266	0.875845	-0.899773	Not DE
CCDC28A	0.00821371	0.0633964	-1.42219	Not DE
CCDC3	0.594055	0.672207	-0.434109	Not DE
CCDC34	0.708838	0.766956	-0.327866	Not DE
CCDC43	0.0327802	0.120588	0.0242786	Not DE
CCDC47	0.0240512	0.105025	-1.10999	Not DE
CCDC50	0.381405	0.494176	-0.946567	Not DE
CCDC6	0.187462	0.309492	-0.899773	Not DE
CCDC66	0.284942	0.405518	-0.899773	Not DE
CCDC7	0.0900071	0.201316	-1.68113	Not DE
CCDC82	0.311299	0.429326	-0.899773	Not DE
CCDC85B	0.686813	0.750289	0.570678	Not DE
CCDC85C	0.0541645	0.154986	-0.0632713	Not DE
CCDC88A	0.0267774	0.110632	-1.32508	Not DE
CCDC9	0.556712	0.640485	-1.21236	Not DE
CCDC91	0.416059	0.52188	-1.14669	Not DE
CCDC92	0.0325054	0.120364	-0.891932	Not DE
CCK	0.433629	0.536353	-0.889695	Not DE
CCM2	0.87758	0.900801	-0.833885	Not DE
CCND2	0.214588	0.339628	-0.995192	Not DE
CCND3	0.385864	0.497944	-0.495382	Not DE
CCNDBP1	0.0925689	0.204141	-0.735386	Not DE
CCNG1	0.00911663	0.0664096	-0.776916	Not DE
CCNG2	0.0463267	0.143115	-1.3737	Not DE
CCNI	0.111634	0.22946	-1.31159	Not DE
CCNK	0.403186	0.511168	-1.12718	Not DE
CCNL2	0.161726	0.284213	-0.899773	Not DE
CCNY	0.0878725	0.198878	-0.540979	Not DE
CCNYL1	0.13187	0.250397	-0.59165	Not DE
CCP110	0.0820759	0.19222	-1.00287	Not DE
CCPG1	0.0364796	0.126795	-1.04482	Not DE
CCSAP	0.396704	0.507065	-1.13243	Not DE
CCSER1	0.0334516	0.121586	-1.69119	Not DE
CCSER2	0.00593132	0.0532026	-1.72759	Not DE
CCT2	0.0253881	0.107426	-1.40673	Not DE
CCT3	0.0349773	0.124719	-1.34723	Not DE
CCT4	0.107168	0.224839	-1.65075	Not DE
CCT6A	0.306066	0.42546	-0.803848	Not DE
CCT8	0.0492004	0.147499	-0.660585	Not DE
CD14	0.867522	0.89381	-0.608006	Not DE
CD151	0.222082	0.347304	-0.391626	Not DE
CD200	0.0280972	0.113806	-1.71535	Not DE
CD2BP2	0.293275	0.413547	-0.844277	Not DE
CD44	0.272108	0.393984	-1.05505	Not DE
CD46	0.446185	0.546388	-1.0281	Not DE
CD47	0.00206365	0.0334096	-1.59704	Downregulated
CD55	0.837028	0.871088	-1.44726	Not DE
CD63	0.503867	0.595016	-0.42979	Not DE
CD68	0.0502889	0.149194	1.04212	Not DE
CD74	0.597392	0.675191	0.00293025	Not DE
CD81	0.175384	0.298065	-0.29209	Not DE
CD82	0.613996	0.691119	-0.265057	Not DE
CD9	0.114881	0.233309	-0.166288	Not DE
CD99	0.615606	0.692115	-0.879308	Not DE
CD99L2	0.984532	0.987951	-0.691055	Not DE
CDC123	0.0880638	0.199158	-1.34035	Not DE
CDC16	0.174112	0.297126	-1.4926	Not DE
CDC25B	0.42776	0.531662	-0.656501	Not DE
CDC34	0.0380507	0.130096	-0.735653	Not DE
CDC37	0.0687227	0.175682	-0.911999	Not DE
CDC37L1	0.00221209	0.0341869	-0.923232	Downregulated
CDC42BPA	0.000381606	0.0156432	-1.69668	Downregulated
CDC42BPB	0.0753412	0.183966	-1.319	Not DE
CDC42EP4	0.0469779	0.144049	0.212702	Not DE
CDC42SE1	0.144996	0.264879	-1.60899	Not DE
CDC42SE2	0.0250686	0.106901	-1.19697	Not DE
CDC5L	0.0451045	0.141175	-1.30367	Not DE
CDC73	0.0111276	0.0737301	-0.071044	Not DE
CDH13	0.00979496	0.0695438	-1.62414	Not DE
CDH18	0.048857	0.14685	-1.21725	Not DE
CDH2	0.242395	0.365903	-0.679173	Not DE
CDH20	0.0170674	0.0901733	-0.519169	Not DE
CDH22	0.0882293	0.199158	-1.23926	Not DE
CDH8	0.655076	0.72452	-1.01298	Not DE
CDH9	0.0225504	0.102025	-1.72985	Not DE
CDIP1	0.0158737	0.0869668	-1.48474	Not DE
CDIPT	0.00150569	0.0293586	-1.41579	Downregulated
CDK13	0.805179	0.845401	-1.03543	Not DE
CDK14	0.314161	0.432243	-1.21804	Not DE
CDK16	0.674911	0.740732	-0.828514	Not DE
CDK2AP1	0.00851664	0.0646013	0.0571587	Not DE
CDK5R1	0.627836	0.702865	-0.950756	Not DE
CDK5R2	0.06377	0.169233	-0.618002	Not DE
CDK5RAP1	0.262297	0.384987	-1.18928	Not DE
CDK5RAP3	0.000449955	0.0171942	0.190113	Not DE
CDK9	0.0633842	0.168516	-0.608724	Not DE
CDKL1	0.0348565	0.124503	-0.750909	Not DE
CDKL5	0.000889327	0.0227447	-1.72118	Downregulated
CDKN1A	0.00187408	0.0326856	-2.4332	Downregulated
CDKN1B	0.171281	0.294381	-0.695414	Not DE
CDKN2AIPNL	0.79378	0.836472	-1.01761	Not DE
CDKN2D	0.116756	0.235019	-0.26816	Not DE
CDO1	0.0705497	0.177836	-0.925768	Not DE
CDS2	0.629057	0.70355	-0.762269	Not DE
CDYL2	0.489398	0.582162	-0.872806	Not DE
CEBPB	0.299797	0.419571	-1.05475	Not DE
CEBPD	0.389257	0.50077	-1.5623	Not DE
CEBPG	0.0573064	0.159857	-1.77778	Not DE
CELF1	0.687284	0.750412	-0.970162	Not DE
CELF2	0.0319077	0.119602	-1.1999	Not DE
CELF3	0.160823	0.283245	-0.922315	Not DE
CELF4	0.0589432	0.162157	-0.768528	Not DE
CELF5	0.000290293	0.0139426	-1.84731	Downregulated
CELSR2	0.166257	0.289406	-1.16688	Not DE
CEND1	0.84745	0.879243	-0.479966	Not DE
CENPB	0.00292256	0.0381318	-0.136213	Not DE
CENPT	0.855851	0.885258	-0.707127	Not DE
CENPX	0.0805705	0.190547	-0.0322228	Not DE
CEP170B	0.310466	0.428792	-1.08988	Not DE
CEP250	0.0173888	0.0908028	-0.185175	Not DE
CEP350	0.7606	0.808989	-0.854449	Not DE
CEP63	0.395671	0.506295	-0.371841	Not DE
CEP68	0.0417616	0.136225	-0.863703	Not DE
CEP97	0.856306	0.885369	-0.682181	Not DE
CERCAM	0.0170047	0.09008	-1.46746	Not DE
CERS4	0.00775444	0.0618216	-0.397272	Not DE
CERS5	0.338704	0.455579	-1.15611	Not DE
CERS6	0.184048	0.305805	-1.35745	Not DE
CERT1	0.0489464	0.146966	-1.15727	Not DE
CES4A	0.845738	0.877782	-0.99493	Not DE
CETN2	0.268391	0.390559	-0.686779	Not DE
CFAP20	0.0237202	0.104658	-1.14263	Not DE
CFAP298	0.978265	0.982685	-0.75891	Not DE
CFAP36	0.0360228	0.126105	-0.567697	Not DE
CFAP410	0.654423	0.724352	-0.137932	Not DE
CFDP1	0.168526	0.291466	-0.948682	Not DE
CFL1	0.00643324	0.0560846	-0.353527	Not DE
CFL2	0.0439125	0.139624	-1.21056	Not DE
CFLAR	0.149467	0.270177	-0.472351	Not DE
CGGBP1	0.219293	0.344002	-1.03036	Not DE
CGNL1	0.0908588	0.202375	-0.806663	Not DE
CGREF1	0.067852	0.17558	-0.37894	Not DE
CHCHD1	0.167527	0.29087	-0.440341	Not DE
CHCHD2	0.076552	0.185164	-1.1164	Not DE
CHCHD6	0.438328	0.540233	-0.525377	Not DE
CHCHD7	0.453579	0.552399	-1.66531	Not DE
CHD1	0.922307	0.936566	-1.08619	Not DE
CHD2	0.00359053	0.0413412	-1.18051	Downregulated
CHD3	0.00456646	0.046427	-1.41435	Downregulated
CHD4	0.269206	0.391154	-1.22735	Not DE
CHD5	0.26626	0.388436	-0.674138	Not DE
CHD6	0.875052	0.899004	-1.08881	Not DE
CHD7	0.303404	0.423286	-1.36926	Not DE
CHD8	0.219105	0.343956	-0.569127	Not DE
CHD9	0.13379	0.252487	-1.27828	Not DE
CHERP	0.195327	0.318833	-0.627693	Not DE
CHFR	0.00940094	0.0677524	-2.19255	Not DE
CHGA	1.26858e-05	0.0036662	0.105316	Not DE
CHGB	0.231476	0.355927	-1.06502	Not DE
CHI3L1	0.0442506	0.140233	-0.10276	Not DE
CHID1	0.12039	0.238778	-0.443708	Not DE
CHKA	0.369823	0.483615	-1.02753	Not DE
CHKB	0.349985	0.465625	-0.462367	Not DE
CHL1	0.000813466	0.021568	-1.63267	Downregulated
CHMP1A	8.53796e-05	0.00788244	0.521365	Not DE
CHMP1B	0.532092	0.620434	-0.630586	Not DE
CHMP2A	0.103497	0.219594	-1.14553	Not DE
CHMP3	0.281141	0.402625	-0.369258	Not DE
CHMP4A	0.0530142	0.153137	-0.428882	Not DE
CHMP4B	0.700497	0.760209	-0.80798	Not DE
CHMP5	0.0511174	0.150437	-0.61836	Not DE
CHMP7	0.476658	0.57112	-1.19523	Not DE
CHN1	0.00195589	0.0333482	-2.12055	Downregulated
CHP1	0.0541937	0.154992	-0.589432	Not DE
CHPF	0.801043	0.842099	-0.510361	Not DE
CHPT1	0.342848	0.458931	-1.2831	Not DE
CHRD	0.24795	0.371187	-0.24266	Not DE
CHRDL1	0.392325	0.503472	-1.50384	Not DE
CHRM1	0.370878	0.484665	-0.27714	Not DE
CHRM3	0.00820535	0.0633964	-2.10622	Not DE
CHST1	0.000476988	0.0173874	-1.24253	Downregulated
CHST11	0.00340798	0.0404291	-1.14975	Downregulated
CHST15	0.270451	0.392273	-1.54747	Not DE
CHSY1	0.00197591	0.033394	-0.502882	Not DE
CHTOP	0.410901	0.517318	-0.564588	Not DE
CHURC1	0.111489	0.229278	-1.0675	Not DE
CIAO1	0.214739	0.339774	-1.05358	Not DE
CIAO2B	0.510566	0.600554	-1.2831	Not DE
CIAO3	0.227186	0.352337	-0.617373	Not DE
CIB1	0.865019	0.892027	-1.30313	Not DE
CIC	0.109357	0.227123	-0.81231	Not DE
CIPC	0.039354	0.132479	-0.758417	Not DE
CIR1	0.364178	0.477855	-0.479441	Not DE
CIRBP	0.612757	0.690128	-0.569739	Not DE
CISD1	0.228672	0.353307	-1.37977	Not DE
CISD2	0.0739096	0.182407	-0.899773	Not DE
CISD3	0.068167	0.175653	-0.790148	Not DE
CIZ1	0.0679187	0.17558	-0.452314	Not DE
CKAP4	0.887418	0.909094	-1.1477	Not DE
CKAP5	0.267932	0.390186	-0.909757	Not DE
CKB	0.000704237	0.0204547	0.167489	Not DE
CLASP2	0.308806	0.427858	-1.09242	Not DE
CLASRP	0.012721	0.0786864	-0.33093	Not DE
CLCC1	0.57038	0.651658	-1.14304	Not DE
CLCN3	0.0972585	0.210702	-1.13681	Not DE
CLCN4	0.180464	0.30208	-1.30367	Not DE
CLCN6	0.00453009	0.0463432	-1.37735	Downregulated
CLCN7	0.06864	0.175653	-1.43411	Not DE
CLDN10	0.510252	0.600418	-1.06024	Not DE
CLDN11	0.675247	0.740875	-1.36755	Not DE
CLDN12	0.0328122	0.120588	-2.01907	Not DE
CLDN5	0.0066891	0.0570586	-0.320413	Not DE
CLDND1	0.253861	0.377396	-1.3963	Not DE
CLEC16A	0.889628	0.91042	-0.750025	Not DE
CLIC4	0.627544	0.702674	-0.663705	Not DE
CLINT1	0.179249	0.30118	-0.956356	Not DE
CLIP1	0.0645681	0.170413	-0.654921	Not DE
CLIP2	0.0139709	0.0818737	-0.339305	Not DE
CLIP3	0.0875345	0.198567	-1.64979	Not DE
CLIP4	0.13025	0.249261	-1.00287	Not DE
CLK1	0.131728	0.250322	-1.58375	Not DE
CLK2	0.518006	0.606963	-0.800237	Not DE
CLK3	0.0641246	0.169785	-0.864149	Not DE
CLK4	0.383161	0.495535	-0.879873	Not DE
CLN3	0.0105665	0.0721921	-0.0696976	Not DE
CLNS1A	0.372821	0.486325	-1.49841	Not DE
CLOCK	0.136037	0.254546	-1.09908	Not DE
CLPB	0.343184	0.459273	-0.959894	Not DE
CLPTM1	0.00248241	0.0352538	-1.72538	Downregulated
CLPTM1L	0.718406	0.774121	-0.606991	Not DE
CLPX	0.584353	0.663177	-1.32246	Not DE
CLSTN1	0.0527407	0.153055	-1.30384	Not DE
CLSTN2	0.618599	0.694947	-1.10622	Not DE
CLSTN3	0.0897468	0.201139	-0.872081	Not DE
CLTA	0.156644	0.278324	-0.371078	Not DE
CLTB	0.098971	0.213214	-0.442139	Not DE
CLU	0.930165	0.942889	-0.510693	Not DE
CLUH	0.0433648	0.138744	-0.625598	Not DE
CLVS2	0.0343329	0.123411	-1.63674	Not DE
CMAS	0.00356058	0.0412832	-1.46271	Downregulated
CMBL	0.0943801	0.206704	-1.04562	Not DE
CMIP	0.00275987	0.0372013	-1.26358	Downregulated
CMPK1	0.0832472	0.193782	-1.12216	Not DE
CMSS1	0.649406	0.720592	-1.58427	Not DE
CMTM4	0.17534	0.298065	-1.40456	Not DE
CMTR1	0.0920302	0.203572	0.0401065	Not DE
CNBP	0.359634	0.473612	-0.916324	Not DE
CNDP2	0.094002	0.206355	-0.706235	Not DE
CNIH1	0.284345	0.404975	-1.39934	Not DE
CNIH2	0.00345291	0.0407057	-1.69268	Downregulated
CNKSR2	6.22997e-05	0.00690737	-1.83676	Downregulated
CNN3	0.934987	0.947113	-0.922673	Not DE
CNNM1	0.283125	0.404465	-0.707127	Not DE
CNNM2	0.00517792	0.0496325	-1.02176	Downregulated
CNOT11	0.20089	0.32496	-0.641975	Not DE
CNOT2	0.0663978	0.173186	-1.17849	Not DE
CNOT4	0.0235461	0.104279	-1.55185	Not DE
CNOT6	0.242662	0.366211	-1.11736	Not DE
CNOT6L	0.332378	0.450338	-1.69947	Not DE
CNOT8	0.137555	0.255997	-0.800806	Not DE
CNP	0.975028	0.979791	-0.851163	Not DE
CNPY3	0.00245517	0.0350392	-0.0499129	Not DE
CNR1	2.36076e-05	0.0041349	-2.51448	Downregulated
CNRIP1	0.000132561	0.00990185	-1.81051	Downregulated
CNST	0.1019	0.217831	-1.21011	Not DE
CNTFR	0.620355	0.696378	-1.30367	Not DE
CNTN1	0.000561227	0.018363	-1.52526	Downregulated
CNTN2	0.321574	0.439738	-1.59638	Not DE
CNTN3	0.0217069	0.0994184	-1.48474	Not DE
CNTN4	0.570483	0.651658	-0.829383	Not DE
CNTNAP1	0.146907	0.267103	-0.955916	Not DE
CNTNAP2	0.0108301	0.0727035	-1.82382	Not DE
CNTNAP4	0.0244741	0.105804	-1.03728	Not DE
CNTNAP5	0.392247	0.503472	-0.736274	Not DE
CNTRL	0.0158438	0.0869024	-0.834678	Not DE
COA3	0.123747	0.242214	-1.30114	Not DE
COA4	0.0314027	0.118865	-0.273587	Not DE
COBL	0.0648502	0.170664	-0.767669	Not DE
COBLL1	0.849129	0.880352	-1.14078	Not DE
COG1	0.205503	0.330038	-1.54511	Not DE
COG4	0.0754896	0.183966	-0.59165	Not DE
COG5	0.0159664	0.0873091	-0.168959	Not DE
COG8	0.993751	0.994956	-0.667112	Not DE
COL4A2	0.0813896	0.191856	-1.54747	Not DE
COL6A1	0.120534	0.238891	-1.25207	Not DE
COLGALT1	0.855613	0.885211	-0.845325	Not DE
COLGALT2	0.0528211	0.153055	-0.755383	Not DE
COMMD1	0.102645	0.218765	-1.29938	Not DE
COMMD6	0.0104682	0.0720478	-1.61598	Not DE
COMMD7	0.753262	0.803076	-1.10622	Not DE
COMT	0.0079325	0.0625141	-0.165754	Not DE
COPA	0.0201629	0.0969202	-1.38329	Not DE
COPB1	0.405676	0.513239	-0.845325	Not DE
COPB2	0.055667	0.15726	-1.23185	Not DE
COPE	0.219376	0.344002	-0.183566	Not DE
COPG1	0.333034	0.450672	-0.840272	Not DE
COPG2	0.833705	0.868725	-1.18217	Not DE
COPRS	0.311497	0.429497	-0.982235	Not DE
COPS2	0.0314378	0.118921	-1.78835	Not DE
COPS3	0.178785	0.300732	-0.771448	Not DE
COPS4	0.256544	0.379978	-1.07756	Not DE
COPS6	0.0128833	0.0788826	-1.04113	Not DE
COPS7A	0.973625	0.978875	-1.00996	Not DE
COPS7B	0.426543	0.530883	-1.21527	Not DE
COPS8	0.0328813	0.120588	-1.30114	Not DE
COPS9	0.133788	0.252487	-0.943274	Not DE
COPZ1	0.11281	0.230893	-0.0841971	Not DE
COQ4	0.0456396	0.141979	-0.729848	Not DE
COQ8A	0.178396	0.300613	-0.825772	Not DE
COQ9	0.00664444	0.0570552	0.181757	Not DE
CORO1A	0.0236295	0.104473	0.127194	Not DE
CORO1B	0.00484004	0.0479853	-0.0441625	Not DE
CORO1C	0.0288303	0.1151	-0.27906	Not DE
CORO2B	0.0241022	0.105025	-1.5179	Not DE
CORO7	0.405007	0.513026	-1.0697	Not DE
COTL1	0.07317	0.181278	0.17519	Not DE
COX11	0.205256	0.329734	-0.69924	Not DE
COX14	0.659282	0.727845	-0.616964	Not DE
COX15	0.315899	0.433754	-1.14078	Not DE
COX16	0.213509	0.338197	-0.953212	Not DE
COX17	0.351529	0.46661	-0.334175	Not DE
COX4I1	0.0681974	0.175653	-0.907508	Not DE
COX5B	0.00080474	0.021568	-0.284113	Not DE
COX6A1	0.375395	0.488799	-0.97934	Not DE
COX6B1	0.00992303	0.0700301	-1.33387	Not DE
COX6C	0.252601	0.376104	-1.12216	Not DE
COX7A1	0.0108176	0.0727035	0.0666191	Not DE
COX7A2	0.00295067	0.0381541	-1.51142	Downregulated
COX7A2L	0.231149	0.355803	-0.83068	Not DE
COX7B	0.00914613	0.0664096	-2.18357	Not DE
COX7C	0.181876	0.303621	-0.998658	Not DE
COX8A	0.682711	0.74722	-0.208611	Not DE
CPD	0.0773383	0.186256	-1.58258	Not DE
CPE	0.847716	0.87936	-0.918783	Not DE
CPEB1	0.0443437	0.140288	-1.53918	Not DE
CPEB2	0.707074	0.765478	-0.983837	Not DE
CPEB3	0.237486	0.361948	-1.15131	Not DE
CPEB4	0.0722189	0.179925	-1.02881	Not DE
CPLANE1	0.0414769	0.135905	-1.13681	Not DE
CPLX1	0.0111743	0.0737301	-1.24026	Not DE
CPLX2	0.24874	0.371925	-0.671504	Not DE
CPM	0.0308242	0.118272	0.274725	Not DE
CPNE1	0.040183	0.133916	-1.27174	Not DE
CPNE3	0.711685	0.769006	-0.665307	Not DE
CPNE5	0.179238	0.30118	-1.07562	Not DE
CPNE6	0.024999	0.106874	-0.32427	Not DE
CPOX	0.108186	0.225933	-1.11277	Not DE
CPQ	0.456317	0.553983	-0.57115	Not DE
CPSF2	0.887547	0.909094	-1.24266	Not DE
CPSF6	0.309573	0.42807	-1.12216	Not DE
CPSF7	0.0515905	0.151214	-0.245547	Not DE
CRAMP1	0.949531	0.958834	-1.15611	Not DE
CRBN	0.00562199	0.0517438	-1.68704	Not DE
CRCP	0.0253113	0.107276	-0.31481	Not DE
CREB1	0.0867922	0.197899	-0.566349	Not DE
CREB3	0.00131303	0.0272019	-0.37782	Not DE
CREBBP	0.0893135	0.200401	-1.61504	Not DE
CREBL2	0.231223	0.355823	-0.969594	Not DE
CREBRF	0.122934	0.241455	-1.25671	Not DE
CREBZF	0.0448527	0.140776	-1.07154	Not DE
CREG1	0.442112	0.543704	-0.994409	Not DE
CREG2	0.0211593	0.0981737	-2.03728	Not DE
CRELD1	0.00661083	0.0569458	-1.18747	Not DE
CRELD2	0.0160038	0.0874308	0.0346391	Not DE
CREM	0.815224	0.853158	-0.523624	Not DE
CRIM1	0.116901	0.235137	-0.956356	Not DE
CRIP2	0.180414	0.30208	-1.11494	Not DE
CRIPT	0.258988	0.381777	-1.01795	Not DE
CRK	0.192945	0.315858	-0.663705	Not DE
CRKL	0.00496962	0.0486285	-1.55928	Downregulated
CRLF1	0.00564601	0.0518822	-1.92624	Not DE
CRMP1	0.000604937	0.0191108	-1.92286	Downregulated
CRPPA	0.0537015	0.153966	-0.598603	Not DE
CRTAP	0.142304	0.261283	-0.436801	Not DE
CRTC1	0.677829	0.743143	-0.81231	Not DE
CRTC2	0.0615583	0.165877	-0.335872	Not DE
CRY2	0.298155	0.418387	-1.18705	Not DE
CRYAB	0.505776	0.596853	-1.14877	Not DE
CRYL1	0.907819	0.924453	-0.592795	Not DE
CRYM	0.00676234	0.0572606	-1.94486	Not DE
CSAD	0.342073	0.458264	-0.67738	Not DE
CSDE1	0.579806	0.659181	-0.843629	Not DE
CSF1R	0.345093	0.460868	-0.268417	Not DE
CSGALNACT1	0.364865	0.478431	-1.37184	Not DE
CSGALNACT2	0.356493	0.471086	-0.610266	Not DE
CSK	0.580879	0.660272	-0.899773	Not DE
CSMD1	0.670528	0.737097	-1.20588	Not DE
CSMD2	0.1853	0.307063	-1.42333	Not DE
CSNK1A1	0.0444843	0.140502	-1.28972	Not DE
CSNK1D	0.0854249	0.196559	-0.344712	Not DE
CSNK1E	0.448967	0.5484	-0.382714	Not DE
CSNK1G2	0.261278	0.383979	-0.773015	Not DE
CSNK2A2	0.108871	0.226603	-1.25027	Not DE
CSNK2B	0.248279	0.371583	-0.966887	Not DE
CSPG5	0.540697	0.627934	-0.443394	Not DE
CSPP1	0.442617	0.543961	-0.57115	Not DE
CSRNP2	0.0315487	0.119125	-0.958666	Not DE
CSRNP3	3.68782e-05	0.00502437	-2.29918	Downregulated
CSRP1	0.897053	0.91591	0.00764352	Not DE
CST3	0.0131271	0.0797005	-0.149541	Not DE
CSTB	0.383105	0.495535	-0.866606	Not DE
CSTF2T	0.0911077	0.202493	-0.837712	Not DE
CSTF3	0.371963	0.485643	-0.910744	Not DE
CTBP2	0.583578	0.662557	-0.932939	Not DE
CTCF	0.688082	0.750412	-1.4592	Not DE
CTDSP2	0.0194711	0.0954561	-0.885697	Not DE
CTIF	0.1141	0.232628	-0.972285	Not DE
CTNNA1	0.726433	0.780695	-0.927253	Not DE
CTNNA2	0.0776904	0.186793	-0.920432	Not DE
CTNNB1	0.247595	0.370944	-1.15254	Not DE
CTNNBIP1	0.234013	0.358779	-0.138559	Not DE
CTNNBL1	0.0907253	0.202234	-0.608006	Not DE
CTNND1	0.638321	0.711296	-0.943828	Not DE
CTNND2	0.339781	0.456481	-1.25744	Not DE
CTR9	0.60263	0.680047	-1.32719	Not DE
CTSA	0.133935	0.252576	-0.800237	Not DE
CTSB	0.0589127	0.162157	-1.2091	Not DE
CTSD	8.2034e-05	0.00777306	0.225758	Not DE
CTSF	0.116056	0.23442	-1.38192	Not DE
CTSZ	0.00838807	0.0638776	-0.0137287	Not DE
CTTN	0.249026	0.372026	-1.11568	Not DE
CTTNBP2	0.0433756	0.138744	-1.1935	Not DE
CTXN1	0.0639	0.169423	-1.30965	Not DE
CTXN3	0.292168	0.41259	-1.27528	Not DE
CUEDC2	0.0488421	0.14685	-0.381642	Not DE
CUL1	0.0039832	0.0435215	-1.23898	Downregulated
CUL2	0.0594206	0.163005	-1.04952	Not DE
CUL3	0.0477433	0.14547	-1.52126	Not DE
CUL4A	0.141202	0.26001	-0.804615	Not DE
CUL4B	0.23676	0.361266	-1.03918	Not DE
CUL5	0.163566	0.286057	-1.12565	Not DE
CUTA	0.388476	0.50031	-0.559798	Not DE
CUX1	0.410315	0.51703	-0.572198	Not DE
CWC15	0.110047	0.22775	-1.40456	Not DE
CWC27	0.0100261	0.0701582	-1.05178	Not DE
CWF19L2	0.0294527	0.116188	-1.15435	Not DE
CX3CL1	0.00606743	0.0537055	-0.145683	Not DE
CXCL14	0.168174	0.291368	-1.74493	Not DE
CXXC1	0.011397	0.0741834	-0.877405	Not DE
CXXC5	0.0388366	0.131426	-0.61598	Not DE
CYB561	0.290159	0.41116	-1.0452	Not DE
CYB5B	0.550835	0.635989	-0.936767	Not DE
CYB5R3	0.137792	0.256129	-0.29869	Not DE
CYBA	0.179428	0.301394	-0.0558918	Not DE
CYBC1	0.803593	0.844261	-0.804615	Not DE
CYBRD1	0.416157	0.52189	-0.702736	Not DE
CYC1	0.868368	0.894315	-0.975721	Not DE
CYFIP1	0.214911	0.339784	-0.340345	Not DE
CYFIP2	0.0290863	0.115531	-1.64533	Not DE
CYGB	0.135487	0.254011	-1.00669	Not DE
CYHR1	0.0263167	0.109669	-1.39823	Not DE
CYLD	0.0916068	0.20305	-1.10489	Not DE
CYP2U1	0.109474	0.227274	-0.570465	Not DE
CYP46A1	0.0252718	0.107276	-1.51275	Not DE
CYP51A1	0.127106	0.246024	-1.86325	Not DE
CYSTM1	0.00278566	0.0372013	0.282819	Not DE
CYTH1	0.000357246	0.0152443	0.273559	Not DE
CYTH2	0.208313	0.332978	-1.06124	Not DE
CYTH3	0.0034811	0.0408958	-1.72289	Downregulated
DAAM1	0.881395	0.903754	-1.25341	Not DE
DAAM2	0.136737	0.255127	-1.23681	Not DE
DAB2IP	0.0434952	0.13882	-0.885126	Not DE
DACT3	0.0651764	0.171003	-0.65268	Not DE
DAG1	0.236901	0.361366	-0.468056	Not DE
DAGLA	0.711796	0.769006	-1.36372	Not DE
DAP3	0.204464	0.329058	-0.378235	Not DE
DAPK1	0.0681724	0.175653	-1.37924	Not DE
DAPK3	0.726789	0.780695	-0.982235	Not DE
DARS	0.774924	0.820792	-0.899773	Not DE
DAZAP1	0.442698	0.543961	-0.899773	Not DE
DAZAP2	0.120561	0.238891	-0.720067	Not DE
DBI	2.2847e-05	0.00412675	0.449031	Not DE
DBN1	0.171648	0.294909	-0.899773	Not DE
DBNDD1	0.0358718	0.125889	-0.964868	Not DE
DBNDD2	0.184065	0.305805	-1.2986	Not DE
DBNL	0.0205038	0.0973004	-0.59721	Not DE
DBP	0.00176541	0.0319877	-1.75717	Downregulated
DCAF10	0.0482302	0.146183	-1.86501	Not DE
DCAF11	0.0374563	0.129029	-1.55185	Not DE
DCAF17	0.837302	0.871216	-1.30031	Not DE
DCAF5	0.0988784	0.213173	-0.715348	Not DE
DCAF6	0.118012	0.23627	-1.23985	Not DE
DCAF7	0.140691	0.25964	-0.347232	Not DE
DCAF8	0.166908	0.290231	-0.539729	Not DE
DCAKD	0.255258	0.378597	-0.567929	Not DE
DCLK1	0.0050026	0.0487606	-1.61197	Downregulated
DCLK2	0.0083455	0.0636372	-1.13757	Not DE
DCN	0.891775	0.912455	-0.32091	Not DE
DCP1A	0.0351187	0.124758	-1.32508	Not DE
DCP2	0.0403437	0.134092	-1.59774	Not DE
DCTD	0.0310775	0.118618	-0.820338	Not DE
DCTN1	0.315935	0.433754	-0.929643	Not DE
DCTN2	0.0111604	0.0737301	-1.53025	Not DE
DCTN3	0.690136	0.752213	-0.737885	Not DE
DCTN4	0.632364	0.706566	-1.01033	Not DE
DCTN6	0.00371654	0.041793	-0.511702	Not DE
DCUN1D1	0.468255	0.564092	-1.09242	Not DE
DCUN1D4	0.103065	0.219174	-0.992882	Not DE
DCXR	0.00385823	0.0426787	-0.479664	Not DE
DDA1	0.692568	0.754437	-1.3852	Not DE
DDAH1	0.65412	0.72422	-0.768243	Not DE
DDAH2	0.112574	0.230612	-0.0285059	Not DE
DDB1	0.746836	0.798209	-0.673497	Not DE
DDHD1	0.00600062	0.0534573	-1.54023	Not DE
DDHD2	0.237521	0.361948	-1.05033	Not DE
DDI2	0.71504	0.771645	-1.32862	Not DE
DDIT3	0.00341868	0.0404291	-2.11768	Downregulated
DDIT4	0.346551	0.462281	-0.825772	Not DE
DDN	0.284393	0.404975	-1.117	Not DE
DDR1	0.404554	0.512677	-0.297532	Not DE
DDRGK1	0.00595966	0.0533233	-1.08246	Not DE
DDT	0.00338232	0.0403922	-0.806663	Downregulated
DDX1	0.00016476	0.0108217	-1.73772	Downregulated
DDX17	0.00256648	0.0359183	-1.48474	Downregulated
DDX18	0.0754579	0.183966	-1.46681	Not DE
DDX23	0.283771	0.404975	-1.45316	Not DE
DDX24	0.465694	0.561944	-1.06327	Not DE
DDX27	0.28133	0.402632	-1.14078	Not DE
DDX3X	0.0835212	0.19411	-1.28972	Not DE
DDX3Y	0.769508	0.816251	-2.46914	Not DE
DDX42	0.208412	0.333044	-1.13243	Not DE
DDX46	0.0024081	0.0348251	-1.09459	Downregulated
DDX49	0.213044	0.337675	-1.62414	Not DE
DDX5	0.90072	0.919004	-0.92952	Not DE
DDX56	0.198383	0.322455	-0.899773	Not DE
DDX6	0.342112	0.458264	-1.20463	Not DE
DEAF1	0.216248	0.341327	-1.2332	Not DE
DECR1	0.467913	0.563798	-1.17107	Not DE
DEDD	0.487879	0.580593	-1.01761	Not DE
DEDD2	0.305749	0.425122	-0.553597	Not DE
DEGS1	0.830475	0.865983	-1.00474	Not DE
DEK	0.000202224	0.0116885	-0.00870692	Not DE
DELE1	0.0130038	0.0792855	-0.56417	Not DE
DENND11	0.498183	0.590182	-0.162807	Not DE
DENND1A	0.0960605	0.208591	-1.42131	Not DE
DENND3	0.130707	0.249418	-1.25592	Not DE
DENND4A	0.021606	0.0991827	-1.53562	Not DE
DENND4B	0.671904	0.738468	-0.846333	Not DE
DENND5A	0.0277539	0.113369	-0.899773	Not DE
DENND5B	0.00859685	0.0648692	-1.50311	Not DE
DENR	0.0370496	0.128273	-0.865825	Not DE
DEPDC5	0.285825	0.40626	-0.641975	Not DE
DEPP1	0.0789323	0.188446	-1.67534	Not DE
DERL1	0.00235242	0.0345102	-0.238861	Not DE
DESI1	0.816587	0.854029	-1.45777	Not DE
DEXI	0.00177796	0.0320227	-0.899773	Downregulated
DFFA	0.914212	0.92998	-0.751674	Not DE
DGCR2	0.129633	0.248765	-1.47683	Not DE
DGKA	0.0555813	0.157249	-1.68827	Not DE
DGKB	0.0101302	0.0704601	-1.5264	Not DE
DGKE	0.509541	0.599704	-1.2217	Not DE
DGKG	0.786605	0.830729	-1.08034	Not DE
DGKI	0.0201721	0.0969202	-1.81571	Not DE
DGKZ	0.036215	0.126405	-1.27592	Not DE
DGLUCY	0.0292061	0.115783	-0.845325	Not DE
DGUOK	0.47648	0.571057	-0.572198	Not DE
DHCR24	0.0215673	0.0991527	-1.36251	Not DE
DHPS	0.092448	0.204141	-1.51448	Not DE
DHRS7	0.257313	0.380502	-0.82177	Not DE
DHX15	0.00146829	0.0290642	-1.61598	Downregulated
DHX30	0.34681	0.462307	-0.74151	Not DE
DHX36	0.112419	0.230456	-0.424864	Not DE
DHX38	0.161262	0.283743	-0.428467	Not DE
DHX40	0.386565	0.498551	-1.06642	Not DE
DHX9	0.224091	0.349084	-1.21097	Not DE
DIAPH1	0.0868919	0.197899	-1.19523	Not DE
DICER1	0.0573432	0.159857	-1.14078	Not DE
DIDO1	0.132304	0.250891	-1.26972	Not DE
DIP2A	0.0257351	0.107945	-0.963903	Not DE
DIP2C	0.197455	0.3214	-1.28004	Not DE
DIPK1A	0.223834	0.348817	-0.774242	Not DE
DIPK1B	0.459092	0.556417	-0.382373	Not DE
DIPK2A	0.392952	0.504164	-0.83051	Not DE
DIRAS1	0.0761522	0.184863	-0.361677	Not DE
DIRAS2	0.535597	0.623891	-0.633258	Not DE
DIS3	0.101456	0.21711	-0.469138	Not DE
DIS3L	0.339302	0.455978	-0.36634	Not DE
DIXDC1	0.0162864	0.0880592	-0.544292	Not DE
DKK3	0.000722532	0.0206744	-0.409561	Not DE
DLAT	0.0744977	0.183155	-0.797893	Not DE
DLC1	0.00321885	0.039501	-0.0558918	Not DE
DLD	0.687829	0.750412	-0.361353	Not DE
DLG1	0.0679235	0.17558	-0.974627	Not DE
DLG2	0.122457	0.240831	-1.30043	Not DE
DLG3	0.0317844	0.119495	-1.14078	Not DE
DLG4	0.362548	0.476309	-1.49418	Not DE
DLGAP1	0.00216211	0.0336846	-1.50643	Downregulated
DLGAP3	0.00823901	0.0634771	-1.69419	Not DE
DLGAP4	0.0558557	0.157409	-1.4592	Not DE
DMAP1	0.474578	0.56969	-0.991403	Not DE
DMD	0.350549	0.466216	-0.958666	Not DE
DMPK	0.365046	0.478559	-0.840879	Not DE
DMTF1	0.0197437	0.0959786	-1.30576	Not DE
DMTN	0.0619304	0.166438	-1.62483	Not DE
DMWD	0.141113	0.26001	-1.10331	Not DE
DMXL1	0.477228	0.571241	-1.31481	Not DE
DMXL2	0.0352612	0.124758	-1.51644	Not DE
DNAJA1	0.0151506	0.0848552	-2.07183	Not DE
DNAJA2	0.0117569	0.0751715	-1.15042	Not DE
DNAJA3	0.0308658	0.118272	-1.19745	Not DE
DNAJA4	0.0209063	0.0980037	-2.01036	Not DE
DNAJB1	0.000363243	0.0152443	-2.67318	Downregulated
DNAJB11	0.395415	0.506089	-1.05178	Not DE
DNAJB12	0.768878	0.816182	-1.12804	Not DE
DNAJB14	0.00326774	0.0395965	-1.64053	Downregulated
DNAJB2	0.00279609	0.0372013	-1.99288	Downregulated
DNAJB4	0.000553668	0.018363	-2.14439	Downregulated
DNAJB6	0.294811	0.415005	-0.975061	Not DE
DNAJB9	0.336268	0.454013	-1.05731	Not DE
DNAJC12	0.0370917	0.128273	-1.49841	Not DE
DNAJC13	0.335063	0.45282	-1.13793	Not DE
DNAJC15	0.132478	0.251057	-0.162807	Not DE
DNAJC18	0.0597829	0.163229	-1.60021	Not DE
DNAJC21	0.401781	0.510412	-0.876503	Not DE
DNAJC3	0.0872654	0.198268	-1.03728	Not DE
DNAJC5	0.0332945	0.121491	-1.09386	Not DE
DNAJC6	0.0192293	0.0949151	-1.25516	Not DE
DNAJC7	0.000531921	0.0181923	-1.86444	Downregulated
DNAJC8	0.0445655	0.140649	-1.30858	Not DE
DNER	0.103521	0.219594	-1.45617	Not DE
DNM1	0.00272028	0.0368483	-1.45138	Downregulated
DNM1L	0.0124218	0.0772853	-1.35776	Not DE
DNM2	0.142284	0.261283	-0.489684	Not DE
DNM3	0.000299115	0.0139426	-1.54321	Downregulated
DNMT3A	0.380159	0.492894	-0.963903	Not DE
DNPH1	0.04132	0.135776	0.468379	Not DE
DNTTIP2	0.751821	0.802054	-0.899773	Not DE
DOC2A	0.351504	0.46661	-1.46537	Not DE
DOCK1	0.00890084	0.0659762	-0.613468	Not DE
DOCK10	0.0311132	0.118618	-1.92362	Not DE
DOCK3	0.0597193	0.163229	-1.69445	Not DE
DOCK4	0.0149745	0.0844247	-1.57031	Not DE
DOCK5	0.571995	0.652612	-1.16281	Not DE
DOCK7	0.222016	0.347294	-0.899773	Not DE
DOCK9	0.160616	0.283209	-1.34836	Not DE
DOK6	0.0190879	0.094865	-1.35615	Not DE
DPCD	0.0974333	0.210991	-0.849146	Not DE
DPF1	0.00467164	0.0469601	-0.42652	Not DE
DPF2	0.00708915	0.0588725	-0.670291	Not DE
DPM1	0.00547224	0.0510734	-0.456166	Not DE
DPP10	0.0065795	0.0567604	-1.82726	Not DE
DPP6	0.0351676	0.124758	-1.53364	Not DE
DPP7	0.898207	0.916764	-0.556885	Not DE
DPP8	0.0388145	0.131426	-1.24081	Not DE
DPY30	0.00449089	0.0462698	-0.517303	Not DE
DPYD	0.910963	0.927001	-0.436801	Not DE
DPYSL2	0.888315	0.909237	-0.918544	Not DE
DPYSL3	0.861876	0.889738	-0.948136	Not DE
DPYSL4	0.353274	0.468204	-0.470088	Not DE
DPYSL5	0.00331339	0.039982	-1.82034	Downregulated
DR1	0.864361	0.891507	-1.10923	Not DE
DRAM2	0.0769473	0.185882	-1.37184	Not DE
DRAP1	0.0578157	0.160584	-0.149751	Not DE
DROSHA	0.641605	0.714267	-1.16281	Not DE
DSE	0.816843	0.854029	-0.776916	Not DE
DST	0.000478305	0.0173874	-1.47825	Downregulated
DSTN	0.00232772	0.0344474	-2.01445	Downregulated
DSTYK	0.574874	0.65525	-0.899773	Not DE
DTD1	0.0180901	0.0921241	-0.117953	Not DE
DTNA	0.352655	0.467832	-0.573181	Not DE
DTNB	0.129287	0.248348	-1.42584	Not DE
DTNBP1	0.258631	0.381545	-1.14304	Not DE
DTX1	0.224781	0.35001	-0.642615	Not DE
DTX3	0.0845992	0.195701	-1.20519	Not DE
DUS1L	0.138131	0.256555	-0.31481	Not DE
DUSP1	0.0854106	0.196559	-0.262343	Not DE
DUSP11	0.238396	0.36257	-0.764843	Not DE
DUSP14	0.842051	0.874897	-1.17731	Not DE
DUSP16	0.0432581	0.138675	-1.45231	Not DE
DUSP22	0.469032	0.564682	-0.715348	Not DE
DUSP26	0.0285156	0.114538	-0.759595	Not DE
DUSP3	0.154136	0.275738	-0.970656	Not DE
DUSP7	0.0672077	0.174451	-1.59415	Not DE
DUT	0.402977	0.511015	-1.32201	Not DE
DVL1	0.222567	0.347592	-0.320224	Not DE
DVL3	0.0448354	0.140776	-1.04416	Not DE
DYM	0.017944	0.0919473	-1.38298	Not DE
DYNC1H1	0.896835	0.915849	-1.13746	Not DE
DYNC1I1	0.124026	0.242595	-0.429827	Not DE
DYNC1I2	0.284985	0.405518	-1.26564	Not DE
DYNC1LI1	0.119432	0.237645	-1.92624	Not DE
DYNC1LI2	0.382882	0.495535	-0.602092	Not DE
DYNC2H1	0.0241848	0.105025	-1.12804	Not DE
DYNLL1	0.000211556	0.0119882	-1.82938	Downregulated
DYNLL2	0.567576	0.64966	-1.17887	Not DE
DYNLRB1	0.0403312	0.134092	-1.58176	Not DE
DYNLT1	0.00434731	0.0454385	0.0606991	Not DE
DYNLT3	0.0820095	0.192142	-1.34518	Not DE
DYRK1A	0.00122636	0.0263508	-1.78835	Downregulated
DYRK1B	0.304916	0.424521	-1.53054	Not DE
DZIP1	0.0802664	0.190139	-1.1477	Not DE
DZIP3	0.013327	0.080073	-1.75091	Not DE
E2F4	0.0979888	0.21173	-1.0565	Not DE
E4F1	0.361565	0.475398	-1.10999	Not DE
EAF1	0.1675	0.29087	-1.33418	Not DE
EAPP	0.0225775	0.102025	-0.919138	Not DE
EARS2	0.0307466	0.118272	-1.09681	Not DE
EBAG9	0.137565	0.255997	-1.14304	Not DE
EBNA1BP2	0.209943	0.334566	-0.508582	Not DE
ECE1	0.136745	0.255127	-0.560566	Not DE
ECH1	0.0002708	0.0136108	0.192794	Not DE
ECHS1	0.163482	0.286057	-0.7898	Not DE
ECI1	0.200246	0.32448	-0.987235	Not DE
ECI2	0.010508	0.0720478	-0.800237	Not DE
ECPAS	0.0130039	0.0792855	-1.6735	Not DE
ECSIT	0.705311	0.764126	-1.12004	Not DE
EDC3	0.418179	0.523403	-1.16281	Not DE
EDC4	0.0911422	0.202493	-1.7208	Not DE
EDEM3	0.302743	0.422671	-0.899773	Not DE
EDF1	0.0175658	0.0908955	-0.764843	Not DE
EDIL3	0.392239	0.503472	-1.37493	Not DE
EDNRB	0.994198	0.995231	-0.696956	Not DE
EEA1	0.111948	0.229698	-0.99535	Not DE
EEF1A2	0.029997	0.117198	-0.797216	Not DE
EEF1AKMT2	0.0386956	0.131333	-1.2217	Not DE
EEF1B2	0.183465	0.305511	-0.55297	Not DE
EEF1G	0.0247726	0.106485	-1.66396	Not DE
EEF2	0.384942	0.497199	-0.972682	Not DE
EFCAB14	0.0454488	0.141614	-0.701444	Not DE
EFCAB2	0.00187744	0.0326856	0.401397	Not DE
EFCAB7	0.0727207	0.180496	-1.36372	Not DE
EFEMP1	0.25753	0.380502	-0.633492	Not DE
EFHD1	0.00786041	0.0623226	-0.247696	Not DE
EFHD2	0.297904	0.418259	-0.899773	Not DE
EFNA5	0.128411	0.247488	-1.09242	Not DE
EFNB2	0.42744	0.531541	-0.31481	Not DE
EFNB3	0.197417	0.3214	-1.44409	Not DE
EFR3A	0.00118886	0.0256417	-1.53036	Downregulated
EFR3B	0.207199	0.332024	-1.11318	Not DE
EFTUD2	0.0288711	0.1151	-0.733123	Not DE
EGFL7	0.302702	0.422671	-0.571968	Not DE
EGFR	0.228322	0.353051	-0.36634	Not DE
EGLN1	0.200495	0.324763	-0.816517	Not DE
EGLN2	0.518593	0.607513	-0.938247	Not DE
EGR3	0.0286984	0.114914	-1.18154	Not DE
EHBP1	0.0331951	0.121282	-1.34646	Not DE
EHD1	0.0621987	0.166943	-0.423335	Not DE
EHD2	0.0720231	0.179592	-0.823151	Not DE
EHD3	0.517356	0.606678	-0.916074	Not DE
EHMT1	0.00419379	0.0444438	-0.0554234	Not DE
EHMT2	0.0617296	0.166184	-0.975721	Not DE
EI24	0.0128518	0.0788826	-1.49038	Not DE
EID1	0.434182	0.536807	-0.865421	Not DE
EIF1	0.135389	0.25391	-1.94632	Not DE
EIF1B	0.207554	0.332224	-0.99838	Not DE
EIF2A	0.0193968	0.0953336	-1.45436	Not DE
EIF2AK1	0.0632918	0.168428	-0.954914	Not DE
EIF2AK2	0.0186267	0.0935383	-1.35641	Not DE
EIF2B1	0.0643257	0.169974	-1.69332	Not DE
EIF2B5	0.219945	0.344708	-1.27828	Not DE
EIF2S1	0.158286	0.280212	-0.657572	Not DE
EIF3A	0.080765	0.190851	-0.986829	Not DE
EIF3B	0.0731574	0.181278	-1.10721	Not DE
EIF3D	0.989685	0.99226	-0.806663	Not DE
EIF3J	0.336923	0.454473	-1.47235	Not DE
EIF3L	0.00421371	0.0444438	-1.34723	Downregulated
EIF3M	0.0485415	0.14649	-1.0094	Not DE
EIF4A1	0.920503	0.935063	-1.09855	Not DE
EIF4A2	0.000389731	0.0157528	-1.89408	Downregulated
EIF4A3	0.119439	0.237645	-0.349575	Not DE
EIF4B	0.113255	0.231409	-1.52982	Not DE
EIF4E	0.494874	0.587225	-1.36168	Not DE
EIF4E2	0.022581	0.102025	-0.971031	Not DE
EIF4E3	0.216996	0.341724	-1.02906	Not DE
EIF4EBP2	0.499552	0.59144	-0.955807	Not DE
EIF4ENIF1	0.359803	0.473703	-1.04416	Not DE
EIF4G1	0.345757	0.461435	-1.06642	Not DE
EIF4G2	0.0942261	0.206611	-1.23857	Not DE
EIF4G3	0.545279	0.630974	-1.27417	Not DE
EIF4H	0.438353	0.540233	-0.777376	Not DE
EIF5	0.000987492	0.023625	-1.785	Downregulated
EIF5B	0.0373316	0.128745	-0.15693	Not DE
EIF6	0.13241	0.25101	-0.806663	Not DE
ELAC2	0.362969	0.476593	-0.613468	Not DE
ELAVL1	0.945118	0.955032	-0.871203	Not DE
ELAVL2	0.0123591	0.0770916	-1.85278	Not DE
ELAVL3	0.014491	0.083075	-1.14593	Not DE
ELAVL4	0.0351288	0.124758	-2.02432	Not DE
ELFN2	0.460338	0.55746	-0.840879	Not DE
ELK1	0.566899	0.649361	-0.599599	Not DE
ELK4	0.090599	0.202112	-1.45118	Not DE
ELL2	0.316981	0.434881	-1.62356	Not DE
ELMO1	0.000405649	0.0160653	-1.90751	Downregulated
ELMO2	0.607587	0.685182	-1.01167	Not DE
ELMOD1	0.00285951	0.0379081	-1.9504	Downregulated
ELMSAN1	0.822805	0.859536	-0.762269	Not DE
ELOC	0.0950149	0.20724	-1.42333	Not DE
ELOF1	0.0293968	0.116188	-0.921468	Not DE
ELOVL4	0.363243	0.476845	-0.865007	Not DE
ELOVL5	0.289004	0.409924	-0.953544	Not DE
ELP1	0.783544	0.828253	-0.707127	Not DE
ELP2	0.726276	0.780695	-1.0791	Not DE
ELP3	0.164626	0.287561	-0.472351	Not DE
ELP5	0.78449	0.829101	-0.863247	Not DE
EMC1	0.698584	0.758855	-0.83106	Not DE
EMC10	0.102151	0.218133	-0.423335	Not DE
EMC2	0.173274	0.296654	-0.879308	Not DE
EMC3	0.0778796	0.18717	-1.49701	Not DE
EMC4	0.0115336	0.0746264	-1.2302	Not DE
EMC7	0.1679	0.291255	-1.19422	Not DE
EMD	0.623695	0.698906	-0.691664	Not DE
EMG1	0.376243	0.489442	-0.93372	Not DE
EML2	0.375993	0.489358	-0.720802	Not DE
EML5	0.0184873	0.0931617	-1.49588	Not DE
EMX1	0.00456742	0.046427	-0.238574	Not DE
EMX2	0.00664718	0.0570552	-0.612196	Not DE
ENAH	0.135194	0.253823	-1.21415	Not DE
ENC1	0.138876	0.257195	-0.7986	Not DE
ENDOD1	0.245941	0.368943	-1.00165	Not DE
ENDOV	0.057246	0.159769	-0.726441	Not DE
ENG	0.305132	0.424673	0.245658	Not DE
ENHO	0.512612	0.602337	-0.575046	Not DE
ENO1	0.235303	0.359612	-0.847305	Not DE
ENO2	0.375565	0.488911	-0.768819	Not DE
ENOPH1	0.0398682	0.133355	-1.11337	Not DE
ENPP2	0.389195	0.50077	-1.25525	Not DE
ENPP4	0.392219	0.503472	-1.00803	Not DE
ENSA	0.371841	0.485595	-0.636738	Not DE
ENTPD4	0.244687	0.367769	-0.574197	Not DE
ENTPD6	0.00997141	0.0700301	-1.45746	Not DE
EP300	0.177201	0.299757	-0.925084	Not DE
EPAS1	0.000821568	0.0216834	-0.0906572	Not DE
EPB41L1	0.0143541	0.0829005	-1.11812	Not DE
EPB41L2	0.00363407	0.0415244	-1.0409	Downregulated
EPB41L3	9.76387e-05	0.00847237	-1.78381	Downregulated
EPB41L4B	0.0019357	0.0331015	-1.79084	Downregulated
EPC1	0.0916195	0.20305	-0.736274	Not DE
EPC2	0.105996	0.222947	-0.583745	Not DE
EPDR1	0.420434	0.524861	-1.0697	Not DE
EPHA4	0.00202615	0.0334096	-1.64496	Downregulated
EPHA6	0.00216043	0.0336846	-1.91283	Downregulated
EPHB6	0.139951	0.258523	-1.2217	Not DE
EPHX1	0.698299	0.758855	-0.721855	Not DE
EPHX4	0.0205989	0.0974071	-1.70713	Not DE
EPM2AIP1	0.00257495	0.0359498	-1.56535	Downregulated
EPN1	0.0425173	0.137233	-0.763795	Not DE
EPN2	0.284096	0.404975	-0.599378	Not DE
EPRS	0.0909092	0.202403	-1.1477	Not DE
EPS15	0.451833	0.550853	-0.944396	Not DE
EPS15L1	0.638216	0.711296	-0.943274	Not DE
EPS8	0.421493	0.525842	-1.28972	Not DE
ERAL1	0.769257	0.816251	-1.16281	Not DE
ERBB4	0.993702	0.994956	-0.844277	Not DE
ERBIN	0.814018	0.852514	-0.838372	Not DE
ERC1	0.244835	0.367856	-0.913712	Not DE
ERC2	0.343789	0.459686	-0.665036	Not DE
ERCC1	0.61468	0.691485	-0.636738	Not DE
ERCC3	0.434514	0.537085	-1.10622	Not DE
ERCC5	0.204238	0.329055	-1.20463	Not DE
ERCC6L2	0.410995	0.517323	-0.959479	Not DE
ERGIC2	0.244019	0.367396	-1.24555	Not DE
ERGIC3	0.670516	0.737097	-0.945576	Not DE
ERH	0.0230045	0.103082	-0.92674	Not DE
ERI3	0.467392	0.563321	-0.502882	Not DE
ERICH3	0.0277056	0.113356	-1.39163	Not DE
ERLEC1	0.160842	0.283245	-1.49315	Not DE
ERMN	0.475002	0.569963	-0.420605	Not DE
ERO1A	0.0941084	0.20651	-1.20064	Not DE
ERP44	0.261084	0.383889	-0.98904	Not DE
ESD	0.00204709	0.0334096	-0.67448	Downregulated
ESYT1	0.278644	0.400041	-1.28444	Not DE
ESYT2	0.0363754	0.126733	-1.49113	Not DE
ESYT3	0.0484949	0.14649	-1.80666	Not DE
ETFA	0.540039	0.627463	-0.577844	Not DE
ETFB	0.393832	0.504641	-0.433687	Not DE
ETNK1	0.43629	0.538607	-0.976735	Not DE
ETNPPL	0.265895	0.388296	-0.15693	Not DE
ETS2	0.114789	0.233309	-0.887898	Not DE
ETV5	0.259832	0.382637	-1.31481	Not DE
ETV6	0.0315742	0.119125	-1.39281	Not DE
EVI2A	0.485803	0.579027	-1.09242	Not DE
EVI5	0.332528	0.45042	-0.782416	Not DE
EVI5L	0.0220635	0.100367	-1.554	Not DE
EVL	0.00100089	0.023625	-1.57892	Downregulated
EWSR1	0.0752326	0.183966	-0.0924176	Not DE
EXD2	0.591274	0.669454	-1.17988	Not DE
EXD3	0.542813	0.629323	-0.477946	Not DE
EXOC2	0.348431	0.463825	-1.01225	Not DE
EXOC3	0.0396769	0.132813	-1.40997	Not DE
EXOC4	0.0182656	0.0923839	-1.58661	Not DE
EXOC5	0.0431504	0.13853	-0.91726	Not DE
EXOC6	0.893755	0.913625	-1.14593	Not DE
EXOC6B	0.0281485	0.113893	-1.45574	Not DE
EXOC7	0.0476875	0.145376	-1.66161	Not DE
EXOSC3	0.0689177	0.176025	-0.668447	Not DE
EXOSC6	0.0529279	0.153055	-0.243425	Not DE
EXOSC7	0.0383112	0.130719	-1.57784	Not DE
EXT2	0.36203	0.4759	-0.973773	Not DE
EZH1	0.0533307	0.153435	-0.952884	Not DE
EZR	0.00323104	0.0395666	-0.00911995	Not DE
F3	0.500787	0.592416	-1.2217	Not DE
FAAP20	0.115843	0.23442	-1.01761	Not DE
FABP3	0.097989	0.21173	-1.05674	Not DE
FABP7	0.013405	0.0802912	-1.5372	Not DE
FADS1	0.315009	0.4331	-1.34723	Not DE
FADS2	0.0206274	0.0974071	-1.64871	Not DE
FAF1	0.100274	0.215619	-0.236808	Not DE
FAF2	0.0725414	0.18034	-1.80248	Not DE
FAIM2	1.73442e-05	0.00375298	-2.14022	Downregulated
FAM102A	0.238994	0.363141	-1.05925	Not DE
FAM102B	0.0408748	0.135081	-1.87176	Not DE
FAM107A	0.00226773	0.0342535	0.643894	Upregulated
FAM107B	0.251228	0.374446	-0.5195	Not DE
FAM110B	0.00128301	0.027065	-2.23764	Downregulated
FAM118A	0.905605	0.923011	-0.251245	Not DE
FAM120A	0.198988	0.322985	-0.899773	Not DE
FAM120AOS	0.0199857	0.0965386	-0.991403	Not DE
FAM120B	0.0818735	0.192117	-1.59165	Not DE
FAM120C	0.291045	0.411625	-0.661613	Not DE
FAM122B	0.435925	0.538301	-1.30114	Not DE
FAM126A	0.622338	0.697926	-1.17731	Not DE
FAM126B	0.0105929	0.0722871	-1.59067	Not DE
FAM131A	0.332366	0.450338	-1.15984	Not DE
FAM131B	0.10791	0.225667	-1.48474	Not DE
FAM13A	0.00583423	0.0526082	-1.49803	Not DE
FAM13B	0.0698837	0.176983	-0.939301	Not DE
FAM13C	0.102759	0.218852	-1.80356	Not DE
FAM155A	0.021189	0.0981737	-2.12216	Not DE
FAM160B2	0.172371	0.295815	-1.5722	Not DE
FAM162A	0.127018	0.246024	-0.500677	Not DE
FAM163B	0.00216061	0.0336846	0.164358	Not DE
FAM168A	0.857519	0.886349	-1.02588	Not DE
FAM168B	0.8287	0.864756	-0.967411	Not DE
FAM169A	0.0550115	0.156156	-1.12004	Not DE
FAM171A1	0.63542	0.709021	-0.792857	Not DE
FAM171A2	0.00288962	0.0381208	-1.62147	Downregulated
FAM171B	6.33374e-05	0.00690737	-1.892	Downregulated
FAM172A	0.0632514	0.168398	-1.70123	Not DE
FAM174A	0.109508	0.227274	-0.344557	Not DE
FAM174B	0.881814	0.903863	-1.01842	Not DE
FAM174C	0.00460014	0.0464839	-0.31481	Not DE
FAM177A1	0.179108	0.301119	0.32262	Not DE
FAM181B	0.0417483	0.136225	0.242672	Not DE
FAM193A	0.179677	0.301435	-1.43029	Not DE
FAM193B	0.0425707	0.137233	-1.17988	Not DE
FAM199X	0.393038	0.504164	-0.826841	Not DE
FAM200B	0.00095902	0.023625	-3.41073	Downregulated
FAM20B	0.0165458	0.0887543	-1.59311	Not DE
FAM20C	0.27913	0.40044	-1.45617	Not DE
FAM214A	0.411405	0.517615	-1.33587	Not DE
FAM216A	0.0425442	0.137233	-1.67421	Not DE
FAM217B	0.407047	0.514371	-1.35698	Not DE
FAM219A	0.866355	0.893085	-0.890057	Not DE
FAM219B	0.219137	0.343956	-0.868746	Not DE
FAM228B	0.887874	0.909107	-0.586615	Not DE
FAM229B	0.485962	0.579027	-1.23098	Not DE
FAM234B	0.430161	0.533118	-1.02108	Not DE
FAM241B	0.115705	0.234247	-0.899773	Not DE
FAM32A	0.0849916	0.196088	-1.26542	Not DE
FAM3A	0.155994	0.278132	-0.982235	Not DE
FAM3C	0.000462579	0.0173794	-1.72904	Downregulated
FAM49A	0.016623	0.0889093	-1.57115	Not DE
FAM49B	0.24137	0.365076	-1.56535	Not DE
FAM50A	0.0308176	0.118272	-0.792857	Not DE
FAM50B	0.00539811	0.0508601	0.337267	Not DE
FAM53C	0.458174	0.555777	-1.25207	Not DE
FAM81A	0.131499	0.250241	-1.4206	Not DE
FAM89B	0.0159584	0.0873091	-1.57437	Not DE
FAM98A	0.609113	0.686642	-1.57784	Not DE
FAM98B	0.0102008	0.0706825	-1.07562	Not DE
FAN1	0.355882	0.470779	-1.51121	Not DE
FARP1	0.0176183	0.0910044	-1.23794	Not DE
FARSA	0.0128583	0.0788826	-0.80785	Not DE
FARSB	0.44655	0.546529	-1.07874	Not DE
FASN	0.136444	0.254895	-1.02007	Not DE
FAT3	0.0439164	0.139624	-2.19255	Not DE
FAXC	0.00109185	0.0247486	-2.12605	Downregulated
FBH1	0.0790077	0.188462	-0.99092	Not DE
FBLL1	0.417019	0.522516	-0.819154	Not DE
FBRSL1	0.389266	0.50077	-1.06578	Not DE
FBXL15	0.339834	0.456481	-0.352285	Not DE
FBXL16	0.0584303	0.161468	-1.28115	Not DE
FBXL17	0.652499	0.72333	-0.884666	Not DE
FBXL18	0.539199	0.62695	-1.45231	Not DE
FBXL19	0.130704	0.249418	-1.04273	Not DE
FBXL2	0.00330528	0.0399676	-2.27417	Downregulated
FBXL20	0.0152785	0.0854058	-1.55582	Not DE
FBXL3	0.726995	0.780757	-1.10141	Not DE
FBXL4	0.11909	0.237441	-1.05178	Not DE
FBXL5	0.00256297	0.0359183	-1.45352	Downregulated
FBXO11	0.454716	0.553085	-1.54747	Not DE
FBXO2	0.0301818	0.117453	0.358503	Not DE
FBXO21	0.079531	0.188862	-1.2217	Not DE
FBXO25	0.0868452	0.197899	-1.41915	Not DE
FBXO28	0.289717	0.410734	-0.992882	Not DE
FBXO3	0.239533	0.363411	-1.49841	Not DE
FBXO31	0.103808	0.219915	-1.35615	Not DE
FBXO32	0.120118	0.238749	-0.597744	Not DE
FBXO33	0.281275	0.402632	-0.424435	Not DE
FBXO34	0.0751341	0.183966	-1.39858	Not DE
FBXO41	0.0448631	0.140776	-1.12718	Not DE
FBXO42	0.0136455	0.0808105	-1.98724	Not DE
FBXO44	0.137813	0.256129	-0.847158	Not DE
FBXO7	0.00472296	0.0472296	-1.65692	Downregulated
FBXO9	0.0286989	0.114914	-1.51073	Not DE
FBXW11	0.0400587	0.13376	-1.41656	Not DE
FBXW2	0.261021	0.383889	-1.35762	Not DE
FBXW4	0.443639	0.544633	-0.913069	Not DE
FBXW5	0.484788	0.577986	-0.918632	Not DE
FBXW7	0.015694	0.0867229	-1.4363	Not DE
FCGBP	0.0138696	0.0818024	0.142872	Not DE
FCGR3A	0.105902	0.222829	-1.42333	Not DE
FCGRT	0.2723	0.394065	0.00946198	Not DE
FCHO1	0.0214925	0.0989065	-0.079322	Not DE
FCHSD2	0.240809	0.36452	-0.899773	Not DE
FDFT1	0.217216	0.341914	-0.969313	Not DE
FDX2	0.0675072	0.174974	-0.742231	Not DE
FEM1B	0.00115919	0.0254757	-1.94587	Downregulated
FEM1C	0.107927	0.225667	-1.66273	Not DE
FER	0.122112	0.24048	-1.35165	Not DE
FERMT2	0.414587	0.520372	-1.03543	Not DE
FEZ1	0.338847	0.455579	-1.27417	Not DE
FEZ2	0.0166282	0.0889093	-1.2062	Not DE
FGD4	0.0439885	0.1397	-1.20789	Not DE
FGF1	0.0600979	0.16362	-0.701444	Not DE
FGF12	0.000140463	0.0100671	-1.7488	Downregulated
FGF13	0.116918	0.235137	-1.20094	Not DE
FGF14	0.0110424	0.0732778	-1.36926	Not DE
FGF17	0.00291325	0.0381208	-1.15655	Downregulated
FGF2	0.0873032	0.198276	-1.06772	Not DE
FGFR1	0.0815267	0.192022	-1.01343	Not DE
FGFR1OP2	0.0232141	0.103422	-1.81336	Not DE
FGFR2	0.0776234	0.18671	-1.25647	Not DE
FGFR3	0.0175243	0.0908265	0.340054	Not DE
FH	0.258724	0.381584	-0.915714	Not DE
FHL1	0.10083	0.216236	-0.966887	Not DE
FHL2	0.79774	0.839421	-0.702736	Not DE
FIBP	0.103695	0.219867	-0.251245	Not DE
FIG4	0.282819	0.404282	-1.47401	Not DE
FIP1L1	0.505111	0.59619	-0.787298	Not DE
FIS1	0.429529	0.533107	-0.851678	Not DE
FKBP11	0.134733	0.253443	-1.49841	Not DE
FKBP1B	0.0383898	0.130756	-2.33587	Not DE
FKBP5	0.0176835	0.0910969	0.278565	Not DE
FKBP8	0.261831	0.384498	-0.544544	Not DE
FLCN	0.0708022	0.178268	-1.02888	Not DE
FLII	0.0680236	0.175653	-0.429143	Not DE
FLOT1	0.233397	0.358024	-0.967677	Not DE
FLOT2	0.0173071	0.0906937	-1.11713	Not DE
FLRT2	0.00155405	0.029842	-1.69445	Downregulated
FLT1	0.269837	0.391579	-0.879308	Not DE
FLYWCH2	0.000793852	0.0215421	0.796221	Upregulated
FMC1	0.830823	0.866073	-1.0094	Not DE
FMN1	0.0085303	0.0646201	-1.61966	Not DE
FMN2	0.232036	0.356505	-0.714217	Not DE
FMNL1	0.0695967	0.17665	-0.899773	Not DE
FMNL2	0.517486	0.606708	-1.10121	Not DE
FMR1	0.219168	0.343956	-1.12565	Not DE
FN1	0.0143132	0.0828129	-0.433455	Not DE
FN3K	0.581942	0.66135	-0.686369	Not DE
FN3KRP	0.194047	0.317193	-0.899773	Not DE
FNBP1	0.310783	0.429052	-0.798844	Not DE
FNBP1L	0.537109	0.624898	-0.703852	Not DE
FNDC3A	0.313593	0.431769	-0.959894	Not DE
FNDC4	0.24401	0.367396	-1.23926	Not DE
FNIP1	0.121547	0.239693	-0.675341	Not DE
FNIP2	0.238121	0.362386	-0.264184	Not DE
FNTA	0.141656	0.260754	-0.936298	Not DE
FOCAD	0.00159164	0.0300442	-0.411273	Not DE
FOPNL	0.00510196	0.049231	-1.13584	Downregulated
FOS	0.780781	0.825785	-1.60279	Not DE
FOSL2	0.00903539	0.0661908	-1.75775	Not DE
FOXG1	0.00243854	0.0348881	-1.43411	Downregulated
FOXJ3	0.294352	0.414459	-1.1139	Not DE
FOXK1	0.456108	0.553846	-1.18568	Not DE
FOXK2	0.377013	0.489804	-1.15131	Not DE
FOXN2	0.89352	0.913625	-0.776916	Not DE
FOXN3	0.0887264	0.199548	-0.7192	Not DE
FOXO3	0.00444475	0.0460406	-0.623648	Downregulated
FOXO4	0.818505	0.855354	-0.612891	Not DE
FOXP1	0.00201425	0.0334096	-1.68143	Downregulated
FRA10AC1	0.592616	0.670711	-0.610266	Not DE
FRMD4A	0.018988	0.094865	-1.15831	Not DE
FRMD5	0.07697	0.185882	-1.33866	Not DE
FRMPD4	0.00101342	0.023625	-2.2831	Downregulated
FRRS1L	1.75312e-05	0.00375298	-2.03583	Downregulated
FRS2	0.191703	0.314517	-1.02263	Not DE
FRY	0.000149617	0.0104234	-2.31481	Downregulated
FRYL	0.407729	0.514518	-1.0791	Not DE
FSCN1	0.220286	0.345149	-0.646654	Not DE
FSD1	0.913176	0.92909	-0.808625	Not DE
FSD1L	0.0363974	0.126733	-1.73376	Not DE
FSTL5	0.237014	0.361366	-0.851678	Not DE
FTH1	0.0920264	0.203572	-1.23779	Not DE
FTL	0.0171555	0.0902262	-1.14121	Not DE
FTO	0.527769	0.616512	-1.13621	Not DE
FUBP1	0.0242282	0.105134	-1.75145	Not DE
FUBP3	0.029575	0.116188	-0.225173	Not DE
FURIN	0.680502	0.745413	-0.899773	Not DE
FUS	0.418477	0.523436	-1.5672	Not DE
FUT8	0.0439628	0.139695	-1.21428	Not DE
FUT9	0.942118	0.9525	-1.47893	Not DE
FXR1	0.196048	0.31992	-1.60021	Not DE
FXR2	0.239572	0.363411	-1.37511	Not DE
FXYD1	0.66846	0.735522	-0.238459	Not DE
FXYD5	0.0798933	0.189566	-0.144885	Not DE
FXYD6	0.000620601	0.0192854	-1.6126	Downregulated
FXYD7	0.278919	0.400336	-0.863703	Not DE
FYN	0.0562584	0.158081	-1.44551	Not DE
FYTTD1	0.148935	0.269856	-1.23419	Not DE
FZD3	0.00378236	0.0422047	-1.54298	Downregulated
FZR1	0.0648784	0.170664	-0.515858	Not DE
G3BP2	0.0342425	0.123316	-0.626754	Not DE
GAA	0.0206867	0.0975278	-0.168959	Not DE
GAB1	0.225191	0.350459	-1.27528	Not DE
GAB2	0.477253	0.571241	-1.32508	Not DE
GABARAP	0.387968	0.499767	-0.572962	Not DE
GABARAPL2	0.0307408	0.118272	-0.27114	Not DE
GABBR1	0.00234256	0.0344529	-1.46866	Downregulated
GABBR2	0.0217836	0.099533	-1.30858	Not DE
GABRA1	0.0173695	0.0908028	-1.76275	Not DE
GABRA2	0.372414	0.486013	-1.13195	Not DE
GABRA3	0.309505	0.42807	-1.33418	Not DE
GABRA4	0.000845419	0.0220048	-1.82315	Downregulated
GABRB1	0.503112	0.594437	-1.29995	Not DE
GABRB2	0.268178	0.390446	-1.12708	Not DE
GABRB3	3.73785e-05	0.00502437	-1.61966	Downregulated
GABRD	0.633296	0.707196	-1.00388	Not DE
GABRG1	0.00230986	0.0344474	-0.95907	Downregulated
GABRG2	0.00166863	0.0309125	-1.71133	Downregulated
GAD1	0.0241194	0.105025	-1.3716	Not DE
GAD2	0.236961	0.361366	-1.44409	Not DE
GADD45A	0.0388237	0.131426	-1.95224	Not DE
GADD45B	0.015425	0.0861416	-1.94004	Not DE
GADD45GIP1	3.6281e-05	0.00502437	0.423698	Not DE
GAK	0.0944448	0.206704	-0.694188	Not DE
GALC	0.739032	0.791478	-1.14078	Not DE
GALK2	0.00793796	0.0625141	-0.729848	Not DE
GALNS	0.0751141	0.183966	-1.22908	Not DE
GALNT11	0.406525	0.514073	-1.21172	Not DE
GALNT13	0.0991232	0.213462	-1.03222	Not DE
GALNT15	0.0984203	0.212344	-0.104592	Not DE
GALNT16	0.0205009	0.0973004	-2.20463	Not DE
GALNT17	0.000651055	0.0198058	-1.81155	Downregulated
GALNT18	0.936066	0.947874	-1.18608	Not DE
GALNT2	0.249812	0.372719	-0.78788	Not DE
GALNT8	0.0110175	0.0732291	-1.69119	Not DE
GALNT9	0.936738	0.948387	-1.04733	Not DE
GALT	0.0742236	0.182798	-0.553998	Not DE
GAMT	0.0222945	0.101148	-0.985502	Not DE
GAN	0.204494	0.329058	-1.25027	Not DE
GAP43	0.544056	0.630189	-0.549561	Not DE
GAPVD1	0.447692	0.547305	-0.930146	Not DE
GARS	0.0872326	0.198268	-0.845325	Not DE
GAS6	0.130314	0.249261	-0.797893	Not DE
GAS7	0.66256	0.73056	-0.960848	Not DE
GAS8	0.00914082	0.0664096	-0.805136	Not DE
GATAD2B	0.248999	0.372026	-0.986484	Not DE
GATC	0.773227	0.819445	-0.515109	Not DE
GATD1	0.00226521	0.0342535	-0.227067	Not DE
GATM	0.790639	0.834075	-0.793644	Not DE
GBA	0.110893	0.22875	-0.305765	Not DE
GBA2	0.34674	0.462307	-0.712494	Not DE
GBF1	0.499417	0.591401	-1.19523	Not DE
GCC2	0.417229	0.522651	-1.12484	Not DE
GCHFR	0.747899	0.799049	-0.414346	Not DE
GCLC	0.968904	0.975146	-0.781128	Not DE
GCN1	0.216919	0.341724	-0.59165	Not DE
GDA	0.000852781	0.0220048	-2.00447	Downregulated
GDAP1	0.582149	0.661455	-0.446546	Not DE
GDAP1L1	0.629728	0.704165	-0.648234	Not DE
GDAP2	0.126878	0.246024	-1.74777	Not DE
GDE1	0.445446	0.546061	-1.10622	Not DE
GDI1	0.463481	0.560179	-1.13215	Not DE
GET1	0.828933	0.864843	-1.2868	Not DE
GET3	0.901728	0.91987	-0.899773	Not DE
GFAP	0.869448	0.895157	-0.686682	Not DE
GFM1	0.0821671	0.192312	-0.463673	Not DE
GFM2	0.361522	0.475398	-1.33866	Not DE
GFOD1	0.231389	0.355889	-0.739695	Not DE
GFOD2	0.0416289	0.136094	-1.39858	Not DE
GFPT1	0.446585	0.546529	-1.04562	Not DE
GFPT2	0.400249	0.509618	-1.89977	Not DE
GFRA2	0.543548	0.629726	-1.43029	Not DE
GGA1	0.171086	0.294195	-0.669475	Not DE
GGA2	0.418735	0.523532	-0.788741	Not DE
GGA3	0.317621	0.435448	-1.30695	Not DE
GGNBP2	0.000276933	0.0137989	-0.252882	Not DE
GGT7	0.168016	0.291284	-1.56535	Not DE
GHITM	0.0270946	0.111543	-1.51834	Not DE
GID8	0.5342	0.62239	-1.08225	Not DE
GIGYF1	0.0030427	0.0385251	0.139756	Not DE
GIGYF2	0.846386	0.878297	-0.553998	Not DE
GINM1	0.423538	0.527574	-0.796679	Not DE
GIPC1	0.0708136	0.178268	0.145315	Not DE
GIT1	0.122683	0.241194	-0.864149	Not DE
GIT2	0.178826	0.300732	-1.18928	Not DE
GJA1	0.0250793	0.106901	-0.650544	Not DE
GJB6	0.751001	0.801326	-0.558736	Not DE
GLCCI1	0.0142549	0.082694	-1.15655	Not DE
GLG1	0.448907	0.5484	-0.555124	Not DE
GLO1	0.65732	0.726307	-0.987235	Not DE
GLRA3	0.134302	0.252856	-1.70713	Not DE
GLRB	0.0978993	0.211694	-1.33273	Not DE
GLRX	0.576427	0.656117	-1.07777	Not DE
GLRX2	0.428243	0.531968	-1.23857	Not DE
GLRX3	0.0844719	0.195534	-1.40673	Not DE
GLRX5	0.182796	0.304836	-0.820701	Not DE
GLS	0.321587	0.439738	-1.32839	Not DE
GLS2	0.433106	0.535935	-1.35434	Not DE
GLT1D1	0.0299049	0.117107	-1.17107	Not DE
GLUD1	0.205061	0.329584	-1.10259	Not DE
GLUL	0.0881778	0.199158	0.162374	Not DE
GLYR1	0.246916	0.370022	-1.31481	Not DE
GMPS	0.0572087	0.159769	-1.18665	Not DE
GNA11	0.336372	0.45403	-0.745967	Not DE
GNA12	0.915355	0.930815	-1.0253	Not DE
GNA13	0.221607	0.346749	-1.43583	Not DE
GNAI1	0.0090266	0.0661908	-1.19523	Not DE
GNAI2	0.179673	0.301435	-1.02376	Not DE
GNAI3	0.00196796	0.033394	-0.0751396	Not DE
GNAL	0.103516	0.219594	-1.50384	Not DE
GNAO1	0.712812	0.769672	-0.497458	Not DE
GNAQ	0.0018771	0.0326856	-1.35457	Downregulated
GNAZ	0.585474	0.664188	-0.74953	Not DE
GNB1	0.0328842	0.120588	-0.689053	Not DE
GNB2	0.0441021	0.139928	-0.813061	Not DE
GNB4	0.0101169	0.0704529	0.329709	Not DE
GNB5	0.256075	0.379712	-0.26816	Not DE
GNG10	0.39811	0.507852	-1.1139	Not DE
GNG2	0.011864	0.0752731	-1.37894	Not DE
GNG3	0.416619	0.522128	-0.883919	Not DE
GNG7	0.316121	0.433907	-0.686369	Not DE
GNL1	0.0757276	0.184219	-1.79054	Not DE
GNL3	0.039173	0.132177	-1.15916	Not DE
GNPDA1	0.335191	0.452876	-0.769712	Not DE
GNPTAB	0.0128699	0.0788826	-1.92024	Not DE
GNPTG	0.896331	0.915641	-0.796343	Not DE
GNS	0.0433527	0.138744	-0.432647	Not DE
GOLGA2	0.0530632	0.153137	-0.0964645	Not DE
GOLGA3	0.0764842	0.185164	-0.627693	Not DE
GOLGA5	0.228483	0.353205	-1.18928	Not DE
GOLGA7	0.0138164	0.0816446	-1.57296	Not DE
GOLGA7B	0.00578076	0.0523711	-1.46024	Not DE
GOLGB1	0.501756	0.593321	-1.03512	Not DE
GOLIM4	0.377689	0.490351	-0.805906	Not DE
GOLM1	0.0847584	0.195883	-0.669696	Not DE
[truncated: 3,783 more rows]

## Sheet: Aß-6_LCMB_nAD
MAST						DESeq2
gene	p_val	BH	avg_log2FC	DE		gene	baseMean	log2FoldChange	lfcSE	pvalue	padj
A2M	5.17261e-05	0.00412982	0.997483	Upregulated		SPP1	593.722	3.29336	0.63295	2.80216e-08	3.36259e-07
AAMP	0.12963	0.36165	-0.738209	Not DE		TREM2	7.19836	3.14276	0.746602	3.13365e-06	1.88019e-05
AATK	0.000401611	0.0151903	-1.9558	Downregulated		RAB13	13.491	1.29387	0.580364	0.00174884	0.00233178
ABAT	0.616035	0.782069	-0.996442	Not DE		TSPO	5.55278	0.430182	0.75101	0.0263106	0.0315728
ABCA2	0.0292332	0.164166	-1.19027	Not DE		FAM107A	128.2	-0.0183563	0.219206	0.887741	0.968444
ABI2	0.660409	0.815837	-0.0968441	Not DE		S100A4	3.47564	0.00336902	0.259254	0.975944	0.975944
ABR	0.476095	0.703742	-0.171968	Not DE		APOE	137.471	1.54702	0.574005	0.000535494	0.000992966
ACAA1	0.388932	0.640264	-0.139107	Not DE		A2M	35.6171	1.64307	0.65868	0.00109842	0.00164763
ACAP3	0.823724	0.913426	0.185556	Not DE		CHI3L1	23.2313	3.5513	1.31562	0.000342812	0.000822749
ACO2	0.699256	0.847542	0.244137	Not DE		TMSB4X	521.85	2.17506	0.518716	4.73776e-06	1.8951e-05
ACTB	1.15025e-07	0.000147923	1.50478	Upregulated		FCGBP	9.51821	2.42517	0.841445	0.000299123	0.000822749
ACYP2	0.494187	0.714072	0.366128	Not DE		CTSB	82.5391	2.30512	0.909952	0.00057923	0.000992966
ADAMTS1	0.24633	0.50696	-1.21883	Not DE
ADAMTS9	0.023916	0.14955	-3.15743	Not DE
ADAR	0.253987	0.513262	0.366128	Not DE
ADCY1	0.155554	0.401408	0.982799	Not DE
ADD1	0.732415	0.863043	-0.114999	Not DE
ADD3	0.0108338	0.0928815	-0.703135	Not DE
ADGRB2	0.449993	0.687267	0.278665	Not DE
ADGRG1	0.00168257	0.0383735	1.50363	Upregulated
ADI1	0.230206	0.486254	-0.422368	Not DE
ADIRF	0.721952	0.857853	-0.481869	Not DE
AFF4	0.719928	0.857853	-0.611846	Not DE
AGAP1	0.497972	0.717124	-0.695273	Not DE
AGAP2	0.146213	0.387422	0.273018	Not DE
AGFG1	0.678796	0.832157	-0.600705	Not DE
AGT	0.0267413	0.160698	-0.658534	Not DE
AGTPBP1	0.0158303	0.11574	-0.663018	Not DE
AHCYL1	0.581422	0.763028	-0.432732	Not DE
AHCYL2	0.057956	0.250947	0.529627	Not DE
AHNAK	0.00312439	0.0519562	-1.9558	Not DE
AHSA1	0.021743	0.14122	-0.273697	Not DE
AIF1	0.0109202	0.0930028	1.71008	Not DE
AIF1L	0.0880209	0.294778	-1.16112	Not DE
AK5	0.793192	0.896349	0.269913	Not DE
AKAP11	0.408989	0.654318	0.961738	Not DE
AKAP12	0.0723733	0.274728	0.402654	Not DE
AKR1B1	0.386482	0.63966	0.675456	Not DE
AKT1	0.533434	0.735931	0.129089	Not DE
AKT3	0.802956	0.901835	0.238749	Not DE
ALCAM	0.196721	0.450148	1.15462	Not DE
ALDH1L1	0.479067	0.703742	-1.25054	Not DE
ALDH2	0.285513	0.547197	-0.0404974	Not DE
ALDH6A1	0.0181025	0.124491	-1.41814	Not DE
ALDH9A1	0.833697	0.919498	0.150399	Not DE
ALDOC	0.319163	0.583845	0.709016	Not DE
ALKBH5	0.0918753	0.303187	-0.111919	Not DE
AMER2	0.000225787	0.0112595	-1.8038	Downregulated
AMPH	0.316721	0.583845	1.44705	Not DE
ANAPC11	0.376879	0.631694	0.236845	Not DE
ANK2	0.0329658	0.178126	1.10309	Not DE
ANK3	0.108631	0.329989	0.0612733	Not DE
ANKRD11	0.269668	0.532456	-0.574978	Not DE
ANKRD40	0.0203097	0.135661	-1.8038	Not DE
ANKS1B	0.211741	0.470119	-0.164387	Not DE
ANP32E	0.66178	0.815963	-0.559872	Not DE
ANXA11	0.0457871	0.212571	0.594397	Not DE
ANXA5	0.255084	0.513725	0.526593	Not DE
ANXA6	0.494942	0.71436	0.603167	Not DE
AP1S1	0.00649276	0.0756605	1.40566	Not DE
AP2A1	0.0702116	0.273613	0.0612733	Not DE
AP2M1	0.527063	0.73276	0.655635	Not DE
APBB1	0.480378	0.703964	0.366128	Not DE
APC	0.407777	0.654318	-0.616594	Not DE
API5	0.363539	0.616769	0.00355782	Not DE
APLP1	0.917965	0.965252	0.163311	Not DE
APLP2	0.00498813	0.0661312	1.00356	Not DE
APOC1	0.0581577	0.250976	3.10309	Not DE
APOC2	0.00833844	0.0855572	2.51813	Not DE
APOD	1.32896e-05	0.00213631	-1.20878	Downregulated
APOE	0.000722702	0.0211226	1.01895	Upregulated
APP	0.0757261	0.277819	0.700547	Not DE
AQP4	0.0431252	0.208126	0.777499	Not DE
ARCN1	0.967213	0.990223	0.159677	Not DE
ARF3	0.198189	0.452701	1.00356	Not DE
ARGLU1	0.0017081	0.0383735	-1.00733	Downregulated
ARHGAP21	0.0739161	0.274728	-0.785875	Not DE
ARHGAP26	0.586215	0.763028	0.531187	Not DE
ARHGAP35	0.717933	0.857429	-0.238734	Not DE
ARHGAP5	0.502362	0.718751	-0.0489096	Not DE
ARHGDIB	0.57067	0.757199	1.68806	Not DE
ARHGDIG	0.709269	0.850735	0.169091	Not DE
ARHGEF12	0.140267	0.379753	-0.319764	Not DE
ARHGEF25	0.424424	0.667243	0.896643	Not DE
ARIH1	0.421217	0.665361	0.278665	Not DE
ARL2	0.665371	0.819604	0.473043	Not DE
ARL6IP4	0.524983	0.731301	0.409197	Not DE
ARL6IP5	0.00955093	0.0890036	1.70716	Not DE
ARNT2	0.345836	0.604227	1.84006	Not DE
ARPC5L	0.344512	0.604227	0.269913	Not DE
ARPP19	0.312265	0.580019	0.626518	Not DE
ARPP21	0.20122	0.457998	-0.0123837	Not DE
ARRB1	0.784406	0.892695	0.473043	Not DE
ARRB2	0.00761388	0.0822811	1.32549	Not DE
ASPH	0.881113	0.944212	0.959503	Not DE
ASXL1	0.14822	0.389002	-0.778262	Not DE
ATF2	0.118471	0.346258	0.781165	Not DE
ATL1	0.0758328	0.277819	0.892197	Not DE
ATN1	0.376649	0.631694	-0.54716	Not DE
ATP1A2	0.00238165	0.0444283	0.798568	Upregulated
ATP1A3	0.97445	0.995347	1.08073	Not DE
ATP1B1	0.614266	0.782069	0.97966	Not DE
ATP1B2	0.000784246	0.0214583	1.27302	Upregulated
ATP2A2	0.125911	0.357441	0.874275	Not DE
ATP2B1	0.0717356	0.274728	1.1171	Not DE
ATP2B2	1	1	0.934412	Not DE
ATP2B4	0.174132	0.419558	0.0612733	Not DE
ATP5F1B	0.0263091	0.158843	0.831791	Not DE
ATP5F1E	0.0105766	0.0925269	1.29213	Not DE
ATP5IF1	0.989459	1	-0.277728	Not DE
ATP5ME	0.0242787	0.150326	0.740523	Not DE
ATP5PD	0.435743	0.677588	0.994159	Not DE
ATP6AP2	0.0135185	0.104592	2.12512	Not DE
ATP6V0B	0.145565	0.387422	1.45924	Not DE
ATP6V0C	0.119545	0.348271	1.14374	Not DE
ATP6V0D1	0.0107542	0.0928181	0.859168	Not DE
ATP6V0E2	0.404436	0.654318	0.97381	Not DE
ATP6V1A	0.284425	0.546249	1.15139	Not DE
ATP6V1B2	0.358582	0.612399	0.691223	Not DE
ATP6V1C1	0.329407	0.594134	0.143735	Not DE
ATP6V1D	0.537356	0.735931	0.781165	Not DE
ATP6V1E1	0.0869777	0.292784	1.05801	Not DE
ATP6V1F	0.0576648	0.25053	1.67098	Not DE
ATP6V1G2	0.907813	0.95771	0.845296	Not DE
ATP6V1H	0.0671675	0.265777	1.5467	Not DE
ATP9A	0.752104	0.875299	0.538964	Not DE
ATPAF1	0.145741	0.387422	0.722272	Not DE
ATRNL1	0.0696887	0.272774	1.24961	Not DE
ATRX	1	1	0.404602	Not DE
ATXN7L3B	0.348045	0.604227	-0.597346	Not DE
AURKAIP1	0.159346	0.40573	1.05202	Not DE
AZIN1	0.000248828	0.0112997	2.36613	Upregulated
B2M	0.0287592	0.164166	1.11237	Not DE
B3GAT1	0.00733655	0.0813345	-0.248582	Not DE
BAALC	0.574547	0.75937	-0.380116	Not DE
BAG1	0.373196	0.629004	0.264248	Not DE
BAIAP2	0.348629	0.604227	0.781165	Not DE
BASP1	0.117148	0.344743	0.434515	Not DE
BAZ1B	0.924694	0.969479	-0.236537	Not DE
BAZ2B	0.000307409	0.013129	-2.69277	Downregulated
BCL2L13	1	1	-0.470373	Not DE
BCL2L2	0.801732	0.901248	0.446298	Not DE
BEX1	0.190754	0.440411	1.12102	Not DE
BEX3	0.967408	0.990223	0.613438	Not DE
BEX4	0.0243139	0.150326	1.07508	Not DE
BHLHE40	0.240294	0.498416	0.0960387	Not DE
BHLHE41	0.343462	0.604227	0.0885939	Not DE
BIN1	0.842762	0.924737	0.343044	Not DE
BLOC1S1	0.590181	0.765093	-0.0489096	Not DE
BMERB1	0.331162	0.594409	0.851555	Not DE
BMPR2	0.00302006	0.0512153	0.845296	Not DE
BNIP3L	0.114814	0.340649	-0.730087	Not DE
BRD2	0.1756	0.419558	-1.1078	Not DE
BRI3	0.264029	0.525606	0.318034	Not DE
BRSK1	0.00193246	0.0397348	-0.418143	Not DE
BSCL2	0.0292311	0.164166	1.33916	Not DE
BSG	0.107207	0.328256	-1.18641	Not DE
BST2	0.000469135	0.0163056	0.273018	Not DE
BTBD3	0.00771613	0.0824052	1.45359	Not DE
C11orf58	0.0656001	0.261993	0.880701	Not DE
C12orf57	0.00470132	0.0632795	-0.826517	Not DE
C14orf132	0.331408	0.594409	0.484772	Not DE
C1QB	0.440958	0.681576	0.593538	Not DE
C1QC	0.705328	0.850735	-0.0957762	Not DE
C1orf115	0.0731315	0.274728	-0.569742	Not DE
C1orf122	0.0470395	0.215312	-0.991424	Not DE
C1orf198	0.389118	0.640264	-1.04891	Not DE
C1orf21	0.106638	0.328078	-0.370838	Not DE
C1orf61	0.737356	0.866764	1.46234	Not DE
C3	0.0599261	0.252985	0.679286	Not DE
C4orf3	0.0766309	0.277819	0.688056	Not DE
C7orf50	0.930266	0.97262	-1.08453	Not DE
C9orf16	0.434179	0.676793	0.828471	Not DE
CA11	0.946946	0.978131	-0.144067	Not DE
CAB39	0.0442783	0.210118	0.331362	Not DE
CAB39L	0.00725653	0.0811469	-2.8038	Not DE
CABP1	0.214547	0.472123	0.168189	Not DE
CADM1	0.781842	0.892146	-0.603498	Not DE
CADM2	0.838344	0.92225	0.244137	Not DE
CADM3	0.647552	0.81165	0.655635	Not DE
CADM4	0.00628927	0.0748428	-0.896907	Not DE
CALCOCO2	0.0768952	0.277819	-1.41523	Not DE
CALD1	0.0332756	0.179048	-1.28595	Not DE
CALM2	0.00938538	0.0880992	1.44535	Not DE
CALM3	0.585473	0.763028	1.58417	Not DE
CAMK2A	0.0432099	0.208126	-0.0744447	Not DE
CAMK2B	0.232147	0.486254	0.851555	Not DE
CAMK2G	0.806927	0.904749	-0.188461	Not DE
CAMK2N1	0.0584486	0.251033	1.01249	Not DE
CAMKK1	0.320084	0.583869	0.766666	Not DE
CAMKV	0.153647	0.39998	1.10309	Not DE
CAMSAP2	0.940962	0.975868	-0.144067	Not DE
CAND1	0.539229	0.736928	-0.218835	Not DE
CAP2	0.43225	0.674604	0.998396	Not DE
CAPG	0.0439329	0.209251	0.582939	Not DE
CAPN2	0.000254814	0.0112997	-2.24053	Downregulated
CAPRIN1	0.3199	0.583869	0.366128	Not DE
CAPZA2	1	1	1.26659	Not DE
CASC3	0.00170459	0.0383735	-1.42529	Downregulated
CAST	0.171906	0.419489	-0.602163	Not DE
CCDC124	0.769277	0.886461	-0.0933037	Not DE
CCDC136	0.722168	0.857853	0.366128	Not DE
CCDC85B	0.759246	0.880424	0.336071	Not DE
CCDC88A	0.546792	0.740183	-0.323532	Not DE
CCDC92	0.43573	0.677588	0.58852	Not DE
CCK	0.266524	0.529753	0.722272	Not DE
CCND3	0.239064	0.497469	-1.59735	Not DE
CCNI	0.224658	0.483937	-0.466318	Not DE
CCNL2	0.0423561	0.208126	-0.714042	Not DE
CCPG1	0.834586	0.91969	-0.470373	Not DE
CCSAP	0.0290157	0.164166	0.910448	Not DE
CCT6A	0.564704	0.754237	0.451017	Not DE
CD14	0.229693	0.486254	1.01249	Not DE
CD163	0.344252	0.604227	-0.414091	Not DE
CD47	0.0231955	0.146943	0.866557	Not DE
CD63	0.0016717	0.0383735	1.14057	Upregulated
CD68	0.0124011	0.100301	1.23286	Not DE
CD74	0.273853	0.537671	0.473769	Not DE
CD81	0.347803	0.604227	0.411932	Not DE
CD9	0.935571	0.973403	-0.0907298	Not DE
CD99L2	0.224438	0.483937	-0.233334	Not DE
CDC37	0.221396	0.480937	-0.202156	Not DE
CDC42BPA	0.0743928	0.275613	-1.01238	Not DE
CDK14	0.392457	0.643749	-0.319764	Not DE
CDK5R1	0.154937	0.401408	-0.133443	Not DE
CDKN1B	0.795116	0.896947	-0.991424	Not DE
CDS2	0.582564	0.763028	0.261791	Not DE
CEBPD	0.120784	0.348271	-1.17229	Not DE
CELF2	0.797929	0.89823	-0.633872	Not DE
CEND1	0.0516665	0.231509	0.334419	Not DE
CEP350	0.403554	0.654318	-1.25054	Not DE
CERCAM	0.0841942	0.289758	-1.79141	Not DE
CFAP298	0.335969	0.600078	-0.778262	Not DE
CFDP1	0.674699	0.827922	0.129089	Not DE
CFL1	0.0353385	0.182511	0.734279	Not DE
CFL2	0.901904	0.953039	-0.103357	Not DE
CFLAR	0.277008	0.540539	-1.5214	Not DE
CGNL1	0.231606	0.486254	-2.21883	Not DE
CHCHD2	0.00513105	0.0669751	1.05418	Not DE
CHD3	0.0815079	0.287176	-1.32575	Not DE
CHD5	0.0348767	0.181585	-0.663619	Not DE
CHGA	0.00995439	0.090697	-1.49185	Not DE
CHGB	0.244401	0.504494	0.438278	Not DE
CHI3L1	5.45933e-05	0.00412982	4.30024	Upregulated
CHI3L2	0.00441248	0.0628646	3.71663	Not DE
CHL1	0.439665	0.681133	0.103093	Not DE
CHMP3	0.22319	0.483203	-0.91398	Not DE
CHMP4B	0.347893	0.604227	-0.319764	Not DE
CHN1	0.142136	0.380805	0.143735	Not DE
CHPT1	0.854487	0.930943	-0.317398	Not DE
CIRBP	0.48376	0.705515	0.1171	Not DE
CKAP5	0.69903	0.847542	0.256503	Not DE
CKB	0.311525	0.57977	0.189877	Not DE
CLASP2	0.415729	0.662487	-0.119299	Not DE
CLCN3	0.626559	0.791965	-0.55587	Not DE
CLDN5	0.0276383	0.16282	-2.90689	Not DE
CLDND1	0.0102987	0.0919734	-0.89167	Not DE
CLIC4	0.307042	0.573254	-0.568777	Not DE
CLIP1	0.482464	0.705515	-0.271302	Not DE
CLIP2	0.106993	0.328256	-0.846866	Not DE
CLK1	0.162354	0.410192	-0.984369	Not DE
CLSTN1	0.00315131	0.0519562	1.11268	Not DE
CLSTN3	0.256755	0.515916	0.768226	Not DE
CLTA	1	1	-0.00584088	Not DE
CLTB	0.194078	0.445685	-0.179306	Not DE
CLU	0.17234	0.419558	0.013345	Not DE
CMIP	0.724527	0.857853	0.244137	Not DE
CNBP	0.446187	0.686359	0.327654	Not DE
CNDP2	0.862399	0.933539	0.0138262	Not DE
CNN3	0.00905198	0.0880992	0.415456	Not DE
CNOT8	0.318738	0.583845	-1.11387	Not DE
CNP	0.000143368	0.00801613	-1.59854	Downregulated
CNRIP1	0.582996	0.763028	0.327654	Not DE
CNTN1	0.592207	0.766947	0.87017	Not DE
COBL	0.437572	0.67961	-0.984369	Not DE
COMT	0.550292	0.744139	-1.00584	Not DE
COPA	0.933251	0.973367	-0.358238	Not DE
COPS9	0.00551076	0.0694787	0.753151	Not DE
CORO1C	0.596715	0.768913	-0.0489096	Not DE
COTL1	0.247439	0.508317	-0.0489096	Not DE
COX14	0.660001	0.815837	0.317218	Not DE
COX4I1	0.422505	0.665361	0.0885939	Not DE
COX6A1	0.901853	0.953039	0.413434	Not DE
COX7A1	0.160066	0.406007	0.168189	Not DE
COX7A2	0.27313	0.537072	1.13166	Not DE
COX7A2L	0.87985	0.944212	0.405656	Not DE
COX7C	0.23027	0.486254	0.567762	Not DE
COX8A	0.141315	0.380191	0.665688	Not DE
CPE	0.384479	0.637165	0.352992	Not DE
CPEB4	0.322066	0.584996	-0.188461	Not DE
CPLX2	0.710489	0.850735	0.972785	Not DE
CREBL2	0.227376	0.486254	-0.370838	Not DE
CREG1	0.00875013	0.0878092	0.910448	Not DE
CREG2	0.316962	0.583845	1.64624	Not DE
CREM	0.146031	0.387422	-0.896907	Not DE
CRTAP	0.932179	0.973037	-0.29507	Not DE
CRYAB	0.0132335	0.104406	-0.718653	Not DE
CSDE1	0.795877	0.897018	1.36613	Not DE
CSRP1	2.70399e-06	0.000840595	-1.24446	Downregulated
CST3	0.371505	0.627011	0.0812468	Not DE
CTIF	0.0280987	0.163606	-0.633872	Not DE
CTNNA1	0.177566	0.420655	-0.559872	Not DE
CTNNA2	0.340813	0.604227	-0.441227	Not DE
CTNND1	0.347203	0.604227	-1.00733	Not DE
CTNND2	0.693331	0.845943	0.0342843	Not DE
CTSB	0.00036249	0.0141261	1.90903	Upregulated
CTSD	0.0313899	0.17251	1.36613	Not DE
CTSZ	0.0994196	0.319412	1.34475	Not DE
CTTN	0.525264	0.731301	-0.264638	Not DE
CTXN1	0.233286	0.487814	0.864581	Not DE
CUX1	0.348537	0.604227	-1.25278	Not DE
CXCL14	0.00627356	0.0748428	1.25365	Not DE
CYB5B	0.00515594	0.0669751	1.00659	Not DE
CYB5R3	0.368285	0.623999	-0.633872	Not DE
CYTH1	0.661318	0.815963	-1.01854	Not DE
DAZAP2	0.0239559	0.14955	1.00356	Not DE
DBI	0.714647	0.854917	0.273018	Not DE
DBNDD2	0.136771	0.375027	-0.204188	Not DE
DCAF8	0.0198771	0.134147	-0.572472	Not DE
DCLK2	0.88535	0.944863	0.366128	Not DE
DCTN1	0.88264	0.944212	-0.162251	Not DE
DDAH1	0.65895	0.815837	0.491659	Not DE
DDHD2	0.278229	0.540539	-0.669496	Not DE
DDIT4	0.129959	0.36165	-1.4533	Not DE
DDN	0.55559	0.747373	0.205663	Not DE
DDR1	0.382003	0.634856	-0.909507	Not DE
DDX17	0.986044	1	0.508147	Not DE
DDX24	0.775985	0.889833	-0.0324215	Not DE
DDX5	0.704627	0.850735	-0.126912	Not DE
DEPP1	0.631817	0.796585	-2.42395	Not DE
DGKB	0.381411	0.634856	0.88696	Not DE
DGKZ	0.0667112	0.264786	0.928007	Not DE
DKK3	0.110622	0.333161	0.514408	Not DE
DLG1	0.0209649	0.137556	-1.08133	Not DE
DLG2	0.0828194	0.288609	-0.190265	Not DE
DLG4	0.184062	0.431745	0.240597	Not DE
DLGAP1	0.734547	0.864252	0.278665	Not DE
DMTF1	0.52881	0.732812	-1.18136	Not DE
DMTN	0.338176	0.602205	0.08602	Not DE
DNAJA2	0.25342	0.513262	0.430258	Not DE
DNAJA4	0.0811924	0.287176	-0.530779	Not DE
DNAJB1	0.0047063	0.0632795	-2.16993	Not DE
DNAJC5	0.457539	0.690288	-0.456994	Not DE
DNAJC7	0.0216961	0.14122	-1.38389	Not DE
DNM1	0.407724	0.654318	1.02148	Not DE
DNM2	0.939245	0.974874	-0.785875	Not DE
DNM3	0.18756	0.435713	-0.380116	Not DE
DOCK1	0.174299	0.419558	-1.44123	Not DE
DOCK4	0.485273	0.705951	0.266592	Not DE
DOCK5	0.0302204	0.168972	-2.63387	Not DE
DOCK9	0.015036	0.112435	-2.07866	Not DE
DPP6	0.615085	0.782069	0.572579	Not DE
DPYSL2	0.00936702	0.0880992	-0.138664	Not DE
DRAP1	0.278256	0.540539	0.299014	Not DE
DST	0.0102029	0.0917544	-0.570678	Not DE
DSTN	0.0286574	0.164166	0.95109	Not DE
DTNA	0.0162661	0.11793	-0.816637	Not DE
DUSP1	0.998813	1	-0.526957	Not DE
DYNC1I1	0.962613	0.987965	0.315502	Not DE
DYNC1LI2	0.000348856	0.0140196	-1.21883	Downregulated
DYNLL2	0.989193	1	0.127121	Not DE
DYNLRB1	0.536595	0.735931	0.299014	Not DE
DYRK1A	0.484425	0.705515	-0.153246	Not DE
ECE1	0.560221	0.75203	-0.595398	Not DE
ECHS1	0.422706	0.665361	0.514227	Not DE
EDIL3	1	1	-0.72502	Not DE
EEF1A2	0.404862	0.654318	0.488118	Not DE
EEF1B2	0.71808	0.857429	0.655635	Not DE
EEF2	0.287142	0.54899	-0.617752	Not DE
EFCAB14	0.116296	0.34302	-0.896907	Not DE
EFHD1	0.610344	0.780998	-1.74935	Not DE
EFHD2	0.206693	0.462273	-0.422368	Not DE
EFR3A	0.635778	0.800011	0.12512	Not DE
EGLN1	0.0708613	0.274728	-0.89167	Not DE
EHBP1	1.56749e-05	0.00223977	-1.21883	Downregulated
EHD3	0.564798	0.754237	0.813587	Not DE
EID1	0.83987	0.922351	0.615742	Not DE
EIF1B	0.254236	0.513262	0.283666	Not DE
EIF3A	0.0486862	0.219686	-0.690456	Not DE
EIF4A1	0.306541	0.573254	0.236845	Not DE
EIF4A2	0.788363	0.893307	0.452285	Not DE
EIF4E3	0.450528	0.687267	0.177683	Not DE
EIF4EBP2	0.0150032	0.112435	-1.17444	Not DE
EIF4H	0.585894	0.763028	1.13665	Not DE
EIF5	0.923421	0.969404	0.478603	Not DE
ELK1	0.608723	0.780476	0.418595	Not DE
ELMO1	0.898743	0.953039	0.512969	Not DE
EMC7	0.0100147	0.090697	0.95109	Not DE
ENAH	0.807661	0.904749	-0.68634	Not DE
ENC1	0.551717	0.745281	1.1077	Not DE
ENHO	0.248808	0.508691	-2.06014	Not DE
ENO1	0.764963	0.883885	0.649062	Not DE
ENO2	0.120638	0.348271	0.924338	Not DE
ENTPD6	0.518806	0.728446	0.928007	Not DE
EP300	0.18843	0.435828	-0.785875	Not DE
EPAS1	0.865318	0.935125	-1.54948	Not DE
EPB41L2	0.0138022	0.105653	-0.465749	Not DE
EPDR1	0.901571	0.953039	1.16259	Not DE
EPHX1	0.447146	0.687012	-1.12864	Not DE
EPN1	0.0634146	0.257886	-0.755863	Not DE
EPS15	0.00792203	0.083506	-1.06521	Not DE
ERBIN	0.0709541	0.274728	-1.10419	Not DE
ERC1	0.993293	1	-0.148445	Not DE
ERC2	0.00103209	0.0269903	-0.548983	Not DE
ERMN	0.00069246	0.0207094	-2.30372	Downregulated
ESD	0.319016	0.583845	0.196203	Not DE
ESYT2	0.0736171	0.274728	-1.3913	Not DE
ETFB	0.529886	0.733513	-0.0719932	Not DE
ETS2	0.0206906	0.137155	-1.7594	Not DE
EVL	0.69502	0.8472	-0.490508	Not DE
EXOC5	0.00238379	0.0444283	0.868628	Upregulated
EXOC6B	0.616427	0.782069	-0.633872	Not DE
F3	4.60776e-07	0.000296279	2.078	Upregulated
FABP3	0.00341693	0.0535874	1.57763	Not DE
FAIM2	0.462309	0.69339	0.668691	Not DE
FAM107A	0.00177627	0.0383735	-1.06471	Downregulated
FAM107B	2.429e-05	0.00247455	-3.02619	Downregulated
FAM168A	0.82393	0.913426	-0.503812	Not DE
FAM199X	0.073613	0.274728	-0.518395	Not DE
FAM3C	0.292392	0.554784	0.857114	Not DE
FAM49A	0.518862	0.728446	-0.0489096	Not DE
FBXL16	0.825559	0.913657	0.792943	Not DE
FBXL5	0.649554	0.811837	0.728698	Not DE
FBXO2	0.26142	0.522029	-0.000654432	Not DE
FBXO44	0.514455	0.727821	0.604288	Not DE
FBXW7	0.29931	0.565217	1.30473	Not DE
FCER1G	0.0163231	0.11793	1.81679	Not DE
FCGBP	0.0012034	0.0303447	2.36613	Upregulated
FEZ1	0.0472147	0.215312	-0.765117	Not DE
FEZ2	0.177369	0.420655	1.95109	Not DE
FGF1	0.424939	0.667243	-0.294386	Not DE
FGF12	0.20885	0.465477	1.25921	Not DE
FGFR2	0.118213	0.346258	-1.49637	Not DE
FIS1	0.653681	0.811837	-0.106625	Not DE
FKBP8	0.681301	0.834432	0.74464	Not DE
FLOT1	0.706718	0.850735	-0.00225951	Not DE
FLT1	0.2021	0.459188	-0.557251	Not DE
FMNL2	0.0757997	0.277819	-0.363783	Not DE
FN1	0.0590388	0.252239	1.60317	Not DE
FNBP1	0.465418	0.69339	0.110871	Not DE
FRRS1L	0.157511	0.403712	0.82556	Not DE
FTH1	2.60515e-06	0.000840595	1.69418	Upregulated
FTL	1.21643e-05	0.00213631	2.43064	Upregulated
FXYD1	0.02727	0.162486	-0.6734	Not DE
FXYD6	0.157515	0.403712	1.57818	Not DE
FYN	0.282956	0.546249	-0.508341	Not DE
G3BP2	0.94423	0.976894	0.408563	Not DE
GABARAP	0.124491	0.354195	0.288125	Not DE
GABARAPL2	0.463976	0.69339	-0.733408	Not DE
GABBR1	0.5744	0.75937	0.366128	Not DE
GABBR2	0.82139	0.912995	0.470465	Not DE
GABRA1	0.413455	0.660501	0.366128	Not DE
GABRA2	0.358461	0.612399	0.976181	Not DE
GABRB2	0.51556	0.728446	0.536053	Not DE
GABRB3	0.571104	0.757199	0.688056	Not DE
GABRG2	0.0334606	0.179293	1.68806	Not DE
GAD1	0.242317	0.501803	0.416754	Not DE
GADD45GIP1	0.277835	0.540539	0.32104	Not DE
GALNT15	0.00933825	0.0880992	-3.67827	Not DE
GAP43	0.00682692	0.0770125	1.59962	Not DE
GAS7	0.231233	0.486254	0.598789	Not DE
GATM	0.0567934	0.248164	0.863628	Not DE
GDA	0.141057	0.380191	1.55375	Not DE
GDAP1	0.426704	0.668659	0.196203	Not DE
GDI1	0.534579	0.735931	0.53946	Not DE
GFAP	0.0134106	0.104592	-1.18363	Not DE
GHITM	0.419891	0.665361	0.796762	Not DE
GIT1	0.439815	0.681133	0.324308	Not DE
GJA1	0.206123	0.461802	0.138461	Not DE
GLDN	0.603926	0.777426	2.59879	Not DE
GLRX	0.00458319	0.0632795	1.9067	Not DE
GLS	0.0352833	0.182511	-0.280235	Not DE
GLUD1	0.993815	1	0.0766213	Not DE
GLUL	0.157906	0.403712	0.320324	Not DE
GNAI3	0.652155	0.811837	-0.0744447	Not DE
GNAO1	0.554872	0.747299	0.659859	Not DE
GNAQ	0.652003	0.811837	0.580253	Not DE
GNB1	0.421769	0.665361	0.457276	Not DE
GNB5	0.0256607	0.156397	-0.711875	Not DE
GNG3	0.0737738	0.274728	1.67098	Not DE
GOLIM4	0.287719	0.54899	-0.416281	Not DE
GOLM1	0.195245	0.447568	-0.136372	Not DE
GPBP1	0.0973659	0.314604	-0.572472	Not DE
GPC1	0.619985	0.785517	0.0146555	Not DE
GPM6A	0.0036149	0.0553424	1.76233	Not DE
GPM6B	0.260899	0.521799	0.305374	Not DE
GPNMB	0.523965	0.731301	1.57558	Not DE
GPRASP1	0.729809	0.861832	0.0766213	Not DE
GPRC5B	0.00170451	0.0383735	-0.909997	Downregulated
GPX4	0.168758	0.41559	0.678512	Not DE
GRAMD2B	0.860835	0.933539	-0.733408	Not DE
GRB2	0.794608	0.896947	0.416754	Not DE
GRIA2	0.0771239	0.277819	0.746159	Not DE
GRIN1	0.887091	0.945607	1.04036	Not DE
GRINA	0.469808	0.697659	0.0396271	Not DE
GRIPAP1	0.167217	0.414336	-1.03597	Not DE
GRK3	0.174049	0.419558	-0.0261895	Not DE
GSN	0.269954	0.532456	0.609399	Not DE
GSR	0.122414	0.351394	0.976181	Not DE
GSTM3	0.338565	0.602205	0.266592	Not DE
GSTP1	0.312561	0.580019	-0.379299	Not DE
GUK1	0.531758	0.735312	0.65341	Not DE
H1F0	0.00201612	0.0405115	-1.31668	Downregulated
H1FX	0.00965858	0.0893593	-0.0612933	Not DE
H3F3A	0.853279	0.930718	-0.0699712	Not DE
HABP4	0.857467	0.932123	0.871363	Not DE
HACD3	0.0311435	0.171891	0.930029	Not DE
HAGH	0.284155	0.546249	0.232861	Not DE
HDGFL3	0.891975	0.949463	-0.139107	Not DE
HEPACAM	0.0122864	0.100301	-0.848885	Not DE
HERC2	0.350964	0.606194	-0.186413	Not DE
HIGD2A	1	1	1.13665	Not DE
HIPK2	0.0324434	0.177497	-2.19681	Not DE
HIPK3	0.000469073	0.0163056	-1.05708	Downregulated
HIST1H1C	0.17473	0.419558	-0.833181	Not DE
HK1	0.248604	0.508691	1.03598	Not DE
HLF	0.61287	0.782069	0.580253	Not DE
HMOX1	0.00161229	0.0383735	5.07762	Upregulated
HNRNPA2B1	0.0724297	0.274728	-0.21354	Not DE
HNRNPA3	0.465854	0.69339	0.395875	Not DE
HNRNPC	0.01584	0.11574	1.44859	Not DE
HNRNPDL	0.034158	0.179294	-0.992953	Not DE
HNRNPH3	0.1653	0.412463	0.565437	Not DE
HNRNPUL2	0.25914	0.519897	-0.0763903	Not DE
HOMER1	0.0605205	0.254003	1.57258	Not DE
HOPX	0.0238687	0.14955	1.36613	Not DE
HPCA	0.114919	0.340649	1.52759	Not DE
HPCAL1	0.480623	0.703964	1.85155	Not DE
HPCAL4	0.0927932	0.305197	1.42502	Not DE
HS6ST1	0.0817782	0.287341	-0.199469	Not DE
HSD17B4	0.409076	0.654318	0.714051	Not DE
HSP90AA1	0.192619	0.443921	-0.0923599	Not DE
HSP90AB1	0.751632	0.875299	0.558773	Not DE
HSPA2	0.00838275	0.0855572	-0.771376	Not DE
HSPA8	0.36192	0.616462	0.212653	Not DE
HSPB1	0.127485	0.359566	-0.360854	Not DE
HSPB8	0.50555	0.720773	0.857114	Not DE
HSPH1	0.583092	0.763028	1.75517	Not DE
HTRA1	0.0996408	0.319412	1.33371	Not DE
ID3	0.307132	0.573254	-1.8215	Not DE
ID4	0.561215	0.752487	-0.84198	Not DE
IDH3B	0.0825854	0.288609	1.60317	Not DE
IDS	0.534645	0.735931	1.07194	Not DE
IFI30	0.705102	0.850735	3.65891	Not DE
IFI6	0.403476	0.654318	0.926843	Not DE
IFITM3	0.699182	0.847542	-1.14289	Not DE
IGFBP7	0.290247	0.552157	0.941988	Not DE
INPP5F	0.154651	0.401408	1.34104	Not DE
IQSEC1	0.961885	0.987965	-0.359697	Not DE
IRS2	0.25067	0.511684	-1.02619	Not DE
ISCU	0.517751	0.728446	0.342669	Not DE
ITGAV	0.00653057	0.0756605	1.95109	Not DE
ITGB8	0.0118971	0.09812	-0.0712774	Not DE
ITM2A	0.934349	0.973403	0.278665	Not DE
ITM2B	0.488883	0.707999	0.0221735	Not DE
ITM2C	0.513494	0.727821	0.785402	Not DE
ITPK1	0.00457228	0.0632795	-0.536575	Not DE
ITPKB	0.000521623	0.0167702	-1.14083	Downregulated
ITPR1	0.453356	0.689143	1.31366	Not DE
JPH3	0.542241	0.737244	0.473043	Not DE
JPH4	0.300601	0.565993	0.08602	Not DE
JUN	0.300478	0.565993	-0.0682749	Not DE
JUND	0.000633344	0.0193924	-1.40831	Downregulated
KALRN	0.076333	0.277819	1.12286	Not DE
KAT2B	0.185841	0.434409	-0.563483	Not DE
KCNA2	0.616033	0.782069	0.413434	Not DE
KCNAB2	0.596013	0.76878	1.60317	Not DE
KCNIP2	0.0723858	0.274728	1.13985	Not DE
KCNMA1	0.0729012	0.274728	-0.250543	Not DE
KCTD12	0.287729	0.54899	0.781165	Not DE
KIAA0513	0.846666	0.925861	0.621385	Not DE
KIAA0930	0.012698	0.10206	-0.537657	Not DE
KIF1A	0.101733	0.321399	0.771384	Not DE
KIF1B	0.109717	0.33142	0.193947	Not DE
KIF3A	0.837524	0.922136	0.558773	Not DE
KIF3B	0.015038	0.112435	1.40795	Not DE
KIF3C	0.175078	0.419558	0.366128	Not DE
KIF5A	1.75406e-05	0.00225572	-0.65391	Downregulated
KIF5B	0.0231727	0.146943	-0.571136	Not DE
KIF5C	0.463567	0.69339	0.577309	Not DE
KIFAP3	0.389834	0.640264	0.619884	Not DE
KIFC2	0.0175408	0.122695	-1.28595	Not DE
KLC1	0.450361	0.687267	1.0724	Not DE
KLHDC3	0.212375	0.470119	1.45924	Not DE
KLHL2	0.576569	0.76126	0.531187	Not DE
KLHL24	0.124209	0.354175	-0.11031	Not DE
KLHL5	0.962163	0.987965	-0.508341	Not DE
KMT2C	0.343847	0.604227	-0.721335	Not DE
KTN1	0.0797089	0.283949	-0.441227	Not DE
LAMP1	0.0961859	0.313152	0.603167	Not DE
LAMP5	0.145636	0.387422	1.81985	Not DE
LAMTOR1	0.295402	0.558658	-0.796144	Not DE
LAMTOR4	0.873875	0.941998	-0.0699712	Not DE
LANCL1	0.200817	0.457892	-0.290984	Not DE
LAPTM5	0.00324561	0.0526039	2.61852	Not DE
LASP1	0.311334	0.57977	0.481605	Not DE
LDB2	0.406616	0.654318	0.665688	Not DE
LDHB	0.887517	0.945607	-0.168209	Not DE
LENG8	0.336866	0.600846	-0.969475	Not DE
LGALS1	0.000505683	0.0167702	0.581396	Not DE
LGI4	0.577626	0.761874	-1.77138	Not DE
LGMN	0.00576434	0.0719703	2.11336	Not DE
LIFR	0.964902	0.989525	-0.70916	Not DE
LIMCH1	0.0764135	0.277819	-1.44123	Not DE
LIN7C	0.0827212	0.288609	1.09049	Not DE
LINGO1	0.0539073	0.237873	1.63915	Not DE
LIPA	0.407383	0.654318	2.15462	Not DE
LMBRD1	0.559891	0.75203	0.462343	Not DE
LMO2	0.388459	0.640264	-0.481869	Not DE
LMO3	0.0858579	0.292784	-0.0141442	Not DE
LMO4	0.86115	0.933539	0.149317	Not DE
LONRF2	0.048072	0.217678	1.68806	Not DE
LPAR1	0.0842715	0.289758	-1.77826	Not DE
LRIG1	0.217179	0.476608	0.394142	Not DE
LRP4	0.00185567	0.0391212	-2.3063	Downregulated
LRPAP1	0.589721	0.765093	-0.239593	Not DE
LRRC4B	0.936314	0.973403	-0.236537	Not DE
LSAMP	0.461343	0.69339	-0.134301	Not DE
LTBP3	0.0169769	0.120621	-0.633872	Not DE
LUC7L	0.333096	0.595835	-0.470373	Not DE
LUC7L2	0.0953432	0.311988	-0.822906	Not DE
LUC7L3	0.855163	0.930943	0.206929	Not DE
LY6E	0.182665	0.430232	0.508147	Not DE
M6PR	0.00836145	0.0855572	1.16259	Not DE
MACF1	0.459614	0.692112	-0.271302	Not DE
MADD	0.343985	0.604227	0.931725	Not DE
MAF	0.12055	0.348271	-0.236537	Not DE
MAGED2	0.35443	0.609353	0.21675	Not DE
MAGEH1	0.108303	0.329989	0.572579	Not DE
MAL	0.0607778	0.254003	-1.42237	Not DE
MAN2A1	3.26825e-06	0.000840595	-3.25836	Downregulated
MAOB	0.776566	0.889833	-0.242681	Not DE
MAP1A	0.0914386	0.303067	-0.02901	Not DE
MAP1B	0.650683	0.811837	0.861453	Not DE
MAP1LC3B	0.997143	1	-0.526957	Not DE
MAP2	0.967893	0.990223	0.869561	Not DE
MAP2K1	0.162949	0.410887	1.45728	Not DE
MAP2K4	0.18788	0.435713	1.0724	Not DE
MAP4	0.491839	0.71148	-0.100048	Not DE
MAP4K4	0.00444842	0.0628646	-1.37435	Not DE
MAP7	0.0428293	0.208126	-1.86653	Not DE
MAP7D1	0.161434	0.40867	-0.466762	Not DE
MAPK1	0.107604	0.32869	0.774213	Not DE
MAPK10	0.47177	0.698959	0.296419	Not DE
MAPK4	0.798349	0.89823	-0.441227	Not DE
MAPK8IP3	0.9385	0.974874	-0.0995357	Not DE
MAPRE2	0.58531	0.763028	0.0981947	Not DE
MAPRE3	0.808839	0.905281	0.397155	Not DE
MAPT	0.929588	0.97262	0.635735	Not DE
MARCKS	0.616655	0.782069	-0.70916	Not DE
MARCKSL1	0.0633308	0.257886	-0.606905	Not DE
MAT2A	0.371526	0.627011	0.15591	Not DE
MBP	0.000237847	0.0112997	-2.02674	Downregulated
MBTPS1	0.593674	0.767301	0.688056	Not DE
MCF2L	0.500545	0.718751	-0.872659	Not DE
MCF2L2	0.00205131	0.0405845	-0.757255	Downregulated
MCL1	0.18321	0.430729	-0.242294	Not DE
MCTP1	0.791018	0.894678	0.415037	Not DE
MDH1	0.165175	0.412463	0.178501	Not DE
MEF2A	0.188041	0.435713	1.01249	Not DE
MEF2C	0.378722	0.631694	0.741637	Not DE
METTL26	0.570972	0.757199	0.0723967	Not DE
METTL7A	0.0129997	0.103772	-1.02619	Not DE
MGLL	0.487935	0.707999	-0.370838	Not DE
MGST1	0.398902	0.651	-0.358238	Not DE
MGST3	0.076924	0.277819	0.442749	Not DE
MIA3	0.470403	0.697737	-0.794337	Not DE
MICOS10	0.351177	0.606194	0.259213	Not DE
MINK1	0.571137	0.757199	-0.721335	Not DE
MLF2	0.269211	0.532456	1.11459	Not DE
MLLT11	0.214334	0.472123	1.13665	Not DE
MLLT6	0.292491	0.554784	-0.684498	Not DE
MMD	0.139221	0.378517	0.97381	Not DE
MOBP	0.0635444	0.257886	-1.52284	Not DE
MOCS2	0.456065	0.690288	0.478603	Not DE
MORC3	0.363387	0.616769	-0.743497	Not DE
MPP1	0.807439	0.904749	0.244137	Not DE
MPP6	0.0540117	0.237873	-0.432238	Not DE
MRAS	0.000316484	0.013129	-1.50061	Downregulated
MRFAP1L1	0.764865	0.883885	0.0940484	Not DE
MRTFB	0.352249	0.607228	-0.0157427	Not DE
MRVI1	0.102258	0.321399	0.185556	Not DE
MSI2	1	1	-1.50834	Not DE
MSN	0.773839	0.889833	-0.334312	Not DE
MSRA	0.724436	0.857853	0.114589	Not DE
MT1F	0.00275819	0.0499582	-1.60788	Downregulated
MT1X	0.00439154	0.0628646	-1.08638	Not DE
MT2A	0.175364	0.419558	-0.301297	Not DE
MT3	2.44115e-05	0.00247455	1.58625	Upregulated
MTCH1	0.518126	0.728446	-0.0109418	Not DE
MTSS2	9.05309e-05	0.00609048	-1.53199	Downregulated
MTURN	0.0250198	0.153216	-1.21052	Not DE
MTUS1	0.883272	0.944212	-1.12573	Not DE
MXI1	0.0114956	0.0962871	-1.15933	Not DE
MXRA7	0.513048	0.727821	-0.0261895	Not DE
MYCBP2	0.542327	0.737244	0.281239	Not DE
MYEF2	0.0453013	0.211845	-0.434563	Not DE
MYH10	0.709885	0.850735	-0.0391286	Not DE
MYL6	0.00338354	0.0535874	1.29901	Not DE
MYL6B	0.554954	0.747299	0.179715	Not DE
MYO10	0.0908638	0.30194	-1.36179	Not DE
MYO5A	0.903059	0.953477	0.366128	Not DE
MYO6	0.109786	0.33142	-0.448316	Not DE
N4BP2L2	0.0567175	0.248164	-0.396833	Not DE
NAA38	0.535216	0.735931	-0.663619	Not DE
NAP1L3	0.778683	0.889833	0.58852	Not DE
NAP1L4	0.382099	0.634856	-0.743497	Not DE
NAP1L5	0.318627	0.583845	0.522247	Not DE
NAPA	0.991932	1	0.191041	Not DE
NAPB	0.554918	0.747299	1.08783	Not DE
NARS	0.20986	0.46692	0.764677	Not DE
NAT8L	0.377126	0.631694	-0.489482	Not DE
NCAM1	0.0151306	0.112473	-0.803797	Not DE
NCAN	0.00756089	0.0822811	1.25065	Not DE
NCBP2	0.00920851	0.0880992	0.508147	Not DE
NCDN	0.639088	0.803389	0.523669	Not DE
NCKAP1	0.76498	0.883885	0.366128	Not DE
NCL	0.321427	0.584996	1.17348	Not DE
NCOA1	0.229469	0.486254	-0.8818	Not DE
NCOR1	0.0697842	0.272774	-0.6734	Not DE
NCOR2	0.0457654	0.212571	-0.606905	Not DE
NCS1	0.730993	0.862438	0.609399	Not DE
NDFIP1	0.0061788	0.0748428	1.15462	Not DE
NDFIP2	0.0512079	0.230257	1.26659	Not DE
NDRG1	0.128337	0.359566	-2.07444	Not DE
NDRG2	0.169297	0.41559	-0.415075	Not DE
NDRG3	0.698871	0.847542	0.971849	Not DE
NDRG4	0.0148623	0.112435	1.26543	Not DE
NDUFA1	0.0692363	0.272287	0.711263	Not DE
NDUFA10	0.370848	0.627011	0.44859	Not DE
NDUFA2	0.00246514	0.0452882	0.857114	Upregulated
NDUFA3	0.44871	0.687267	0.724582	Not DE
NDUFA4	0.778957	0.889833	0.494452	Not DE
NDUFA8	0.253137	0.513262	0.735362	Not DE
NDUFAB1	0.884366	0.944597	0.536053	Not DE
NDUFAF8	0.0274179	0.162486	0.888081	Not DE
NDUFB10	0.163385	0.41118	0.205663	Not DE
NDUFB5	0.456272	0.690288	0.607136	Not DE
NDUFB6	0.415046	0.66222	0.451017	Not DE
NDUFB7	0.488732	0.707999	0.270971	Not DE
NDUFB8	0.349334	0.604634	0.231827	Not DE
NDUFB9	0.778477	0.889833	0.210009	Not DE
NDUFC2	0.262301	0.522976	0.749457	Not DE
NDUFS5	0.0230502	0.146943	0.536053	Not DE
NEBL	0.0130723	0.103772	-0.803797	Not DE
NEFL	0.0745828	0.275613	0.12512	Not DE
NEFM	0.533257	0.735931	1.83428	Not DE
NEGR1	0.523336	0.731301	1.63915	Not DE
NEK6	0.0135308	0.104592	1.11156	Not DE
NELL2	0.761932	0.882743	1.40175	Not DE
NENF	0.913687	0.96154	-0.72502	Not DE
NFE2L1	0.202728	0.459803	-0.9558	Not DE
NFIB	0.0639145	0.258472	-0.868337	Not DE
NFIX	0.115006	0.340649	-0.10921	Not DE
NGRN	0.120047	0.348271	-0.285949	Not DE
NME2	0.171686	0.419489	0.722272	Not DE
NOP53	0.12751	0.359566	-1.63387	Not DE
NPC2	0.866293	0.935393	1.13166	Not DE
NPDC1	0.708251	0.850735	0.0612733	Not DE
NPEPPS	0.345848	0.604227	-0.493694	Not DE
NPTN	0.0378361	0.193084	1.21857	Not DE
NPTX1	0.950932	0.980672	0.971849	Not DE
NPTXR	0.103652	0.321399	1.05418	Not DE
NQO1	2.50149e-05	0.00247455	2.98084	Upregulated
NRCAM	0.101866	0.321399	0.802992	Not DE
NRGN	0.0112444	0.0951332	0.934412	Not DE
NRN1	0.563203	0.753672	0.741637	Not DE
NRXN1	0.408326	0.654318	0.652749	Not DE
NSF	0.632743	0.796971	1.09884	Not DE
NSG2	0.0731503	0.274728	1.76823	Not DE
NSMF	0.451052	0.687267	1.02605	Not DE
NTRK2	0.0470764	0.215312	-0.430339	Not DE
NTRK3	0.54326	0.737732	-0.246849	Not DE
NUCB1	0.227128	0.486254	-0.275418	Not DE
NUCKS1	0.477621	0.703742	0.211405	Not DE
NUDC	0.398801	0.651	-0.399407	Not DE
NUDT3	0.0720514	0.274728	-0.564163	Not DE
NUMA1	0.788417	0.893307	0.318822	Not DE
NUPR1	0.00356565	0.0552462	-1.55725	Not DE
OAZ1	0.0381014	0.193567	0.297141	Not DE
OAZ2	0.141151	0.380191	-0.540763	Not DE
OCIAD1	0.212394	0.470119	0.164494	Not DE
OGA	0.358231	0.612399	-0.236537	Not DE
OGFRL1	0.606851	0.778853	-0.504589	Not DE
OGT	0.50346	0.718751	0.413434	Not DE
OLFM1	0.0277276	0.16282	1.43243	Not DE
OPTN	0.9002	0.953039	0.00553818	Not DE
OS9	0.993021	1	-0.38876	Not DE
OTUB1	0.17265	0.419558	0.580253	Not DE
P4HA1	0.478835	0.703742	-1.5214	Not DE
PA2G4	0.428884	0.670163	0.08602	Not DE
PACSIN1	0.0983756	0.31707	1.08436	Not DE
PADI2	0.00412802	0.0614582	1.05915	Not DE
PAFAH1B1	0.605173	0.778252	0.158532	Not DE
PAFAH1B2	0.130656	0.362119	-0.496369	Not DE
PALM	0.00896509	0.0880992	-1.25278	Not DE
PAM	0.719337	0.857853	0.529627	Not DE
PAQR6	0.219502	0.479447	-2.72133	Not DE
PBXIP1	0.000227642	0.0112595	-2.04326	Downregulated
PCDH9	0.615442	0.782069	-0.0985404	Not DE
PCLO	0.157863	0.403712	-0.765117	Not DE
PCM1	0.166424	0.413967	-1.39468	Not DE
PCMT1	0.653233	0.811837	0.259213	Not DE
PCMTD1	0.377854	0.631694	-1.21883	Not DE
PCSK1N	0.960298	0.987956	0.398918	Not DE
PDCD4	0.673177	0.827098	-0.350079	Not DE
PDE2A	0.00409573	0.0614582	2.63915	Not DE
PDHA1	0.405136	0.654318	-0.392864	Not DE
PDK4	0.0082862	0.0855572	-3.47936	Not DE
PDXK	0.503573	0.718751	-0.123257	Not DE
PDZD4	0.770798	0.887418	0.224109	Not DE
PEA15	0.0599828	0.252985	0.58697	Not DE
PEBP1	0.00425467	0.0621762	1.05644	Not DE
PECAM1	0.822612	0.913426	-1.86269	Not DE
PEG3	0.422128	0.665361	0.342281	Not DE
PFDN2	0.580469	0.763028	0.558773	Not DE
PFDN5	0.725773	0.857853	0.273018	Not DE
PFKFB3	0.464568	0.69339	0.500429	Not DE
PFKM	0.158868	0.405366	1.68806	Not DE
PFKP	0.0272926	0.162486	-0.508341	Not DE
PFN1	0.0462065	0.213746	0.880701	Not DE
PFN2	0.000632768	0.0193924	1.86314	Upregulated
PGD	0.0165491	0.118895	1.14374	Not DE
PGRMC1	0.186127	0.434409	0.629162	Not DE
PHACTR1	0.138218	0.378189	-0.161119	Not DE
PHGDH	0.118143	0.346258	-1.07866	Not DE
PHLDB1	0.00676046	0.0769376	-3.02619	Not DE
PHPT1	0.978849	0.999047	-0.595398	Not DE
PHYHIP	0.454611	0.690236	0.845296	Not DE
PI4KA	0.748612	0.874401	0.397155	Not DE
PIK3R1	0.168122	0.41559	1.23007	Not DE
PIN1	0.595696	0.76878	0.700547	Not DE
PINK1	0.468188	0.696057	-0.739225	Not DE
PIP4K2A	0.0189455	0.129595	-1.70426	Not DE
PIP4K2B	0.725171	0.857853	0.503631	Not DE
PITHD1	0.0585612	0.251033	0.913616	Not DE
PITPNA	0.708692	0.850735	0.162595	Not DE
PITPNC1	0.21984	0.479447	0.796762	Not DE
PJA2	0.044748	0.21083	0.499394	Not DE
PKIA	0.46165	0.69339	0.565437	Not DE
PKIG	0.872311	0.941101	-0.502628	Not DE
PKM	0.104006	0.321517	0.797844	Not DE
PLAAT4	0.123282	0.353097	1.25921	Not DE
PLD3	0.0372143	0.191431	1.63361	Not DE
PLEKHA5	0.0382318	0.193567	-1.34169	Not DE
PLEKHB1	0.000422937	0.0155399	-0.998445	Downregulated
PLEKHB2	0.353951	0.609345	0.707165	Not DE
PLEKHM2	0.0659141	0.262432	-0.347568	Not DE
PLEKHO1	0.316957	0.583845	-0.416281	Not DE
PLP1	0.00194657	0.0397348	-0.633872	Downregulated
PLPP3	1	1	-0.508341	Not DE
PLXDC2	0.275445	0.538983	0.902181	Not DE
PMP2	1.29533e-05	0.00213631	1.20215	Upregulated
PMP22	0.999233	1	-0.633872	Not DE
PMPCB	0.61019	0.780998	0.162595	Not DE
PNCK	0.0736107	0.274728	1.63915	Not DE
PNISR	0.0635447	0.257886	-0.896907	Not DE
PNMA1	0.45305	0.689143	0.629162	Not DE
PNMA2	0.909006	0.958182	0.677057	Not DE
PNN	0.000763617	0.0213481	-1.45699	Downregulated
PNRC1	0.0105445	0.0925269	-0.132678	Not DE
PNRC2	0.0569273	0.248164	-0.991424	Not DE
PODXL	0.34257	0.604227	-2.0933	Not DE
POGK	0.811002	0.906818	-0.559872	Not DE
POLR2I	0.86191	0.933539	-0.0895516	Not DE
POLR2L	0.136508	0.375027	0.281239	Not DE
POLR3H	0.102401	0.321399	-0.765117	Not DE
PON2	0.0135823	0.104592	-0.615256	Not DE
PPDPF	0.811623	0.906818	-0.383894	Not DE
PPFIA2	0.278719	0.540623	0.320324	Not DE
PPFIBP1	0.149596	0.391812	-0.425285	Not DE
PPIA	0.0620295	0.257322	1.50363	Not DE
PPM1A	0.755013	0.877891	-0.277728	Not DE
PPM1B	0.0090188	0.0880992	-0.259477	Not DE
PPP1CB	0.101366	0.321399	0.459237	Not DE
PPP1R12A	0.777528	0.889833	-0.738209	Not DE
PPP1R12B	0.378561	0.631694	-0.633872	Not DE
PPP1R1B	0.0630666	0.257886	-1.5197	Not DE
PPP1R7	0.522068	0.731301	-0.237943	Not DE
PPP1R9B	0.0341464	0.179294	-0.592052	Not DE
PPP2R2B	0.49663	0.715993	0.366128	Not DE
PPP2R2C	0.13919	0.378517	-0.253268	Not DE
PPP3CA	0.93183	0.973037	0.730284	Not DE
PPP3CB	0.821411	0.912995	0.625215	Not DE
PPP3R1	0.943295	0.976894	0.65153	Not DE
PPP4R1	0.0813246	0.287176	-2.03597	Not DE
PPT1	0.00596198	0.0737222	1.06002	Not DE
PRDM2	0.750162	0.874622	0.143735	Not DE
PRDX2	0.382689	0.635017	0.538081	Not DE
PREPL	0.614786	0.782069	0.761266	Not DE
PRKACA	0.146517	0.387422	0.602195	Not DE
PRKACB	0.484118	0.705515	0.414222	Not DE
PRKAR1A	0.0119026	0.09812	1.02264	Not DE
PRKAR1B	0.443498	0.683039	0.518131	Not DE
PRKAR2B	0.478878	0.703742	0.665688	Not DE
PRKCA	0.129827	0.36165	0.592009	Not DE
PRKCB	0.479376	0.703742	0.250651	Not DE
PRKCG	1	1	2.41675	Not DE
PRKCZ	0.222305	0.482099	0.616106	Not DE
PRNP	0.707862	0.850735	0.704297	Not DE
PRPF3	0.92267	0.969404	-2.84333	Not DE
PRRC2B	0.267868	0.531603	0.572579	Not DE
PRUNE2	0.0622392	0.257362	-0.481869	Not DE
PRXL2A	0.132208	0.365586	-0.559872	Not DE
PSAP	0.000177391	0.00950521	1.32065	Upregulated
PSAT1	0.0685489	0.270411	0.283666	Not DE
PSD	0.148083	0.389002	-0.200913	Not DE
PSD3	0.0475798	0.216211	1.0198	Not DE
PSMA7	0.784215	0.892695	0.08602	Not DE
PSMC5	0.655228	0.812558	0.196203	Not DE
PTAR1	0.625135	0.791264	-0.633872	Not DE
PTGDS	0.787494	0.893307	0.290025	Not DE
PTK2B	0.449136	0.687267	1.00595	Not DE
PTN	0.020841	0.137444	1.10309	Not DE
PTOV1	0.037638	0.192839	-0.765117	Not DE
PTPA	0.653587	0.811837	0.183264	Not DE
PTPN12	0.0329372	0.178126	-1.40646	Not DE
PTPRA	0.925	0.969479	0.495411	Not DE
PTPRN	0.539201	0.736928	0.996894	Not DE
PTPRN2	0.34463	0.604227	-0.467862	Not DE
PTPRS	0.509596	0.724934	-0.285949	Not DE
PTPRZ1	0.0870598	0.292784	1.02099	Not DE
PTTG1IP	0.0830368	0.288609	-1.55587	Not DE
PYGB	0.166837	0.414195	0.177094	Not DE
QDPR	0.000129246	0.00755503	-0.960523	Downregulated
QKI	0.569005	0.757199	0.481605	Not DE
RAB10	0.593288	0.767301	0.259213	Not DE
RAB11B	0.284593	0.546249	-0.166746	Not DE
RAB11FIP4	0.255265	0.513725	-0.205778	Not DE
RAB12	0.114866	0.340649	0.851555	Not DE
RAB13	0.0907975	0.30194	-0.370838	Not DE
RAB14	0.227538	0.486254	0.425022	Not DE
RAB18	0.49962	0.718693	0.224109	Not DE
RAB2A	0.779122	0.889833	0.415037	Not DE
RAB3A	0.378121	0.631694	1.44013	Not DE
RAB3C	1	1	1.26659	Not DE
RAB3GAP1	0.205572	0.461396	0.614055	Not DE
RAB4A	0.768826	0.886461	-0.432238	Not DE
RAB5B	0.230985	0.486254	-0.172292	Not DE
RAB5C	0.159642	0.40573	0.308412	Not DE
RAB6A	0.457049	0.690288	0.143735	Not DE
RAB6B	0.103261	0.321399	0.719144	Not DE
RAB7A	0.427401	0.668659	0.564067	Not DE
RABEP1	0.723534	0.857853	-0.370838	Not DE
RABGAP1L	0.0842761	0.289758	0.0644722	Not DE
RABL6	0.50098	0.718751	0.12512	Not DE
RAC1	0.442691	0.682615	0.0441998	Not DE
RACK1	0.0783735	0.279968	0.82556	Not DE
RALBP1	0.0311063	0.171891	-1.9558	Not DE
RAMP1	0.0290694	0.164166	-1.2938	Not DE
RANBP3L	0.000512646	0.0167702	-1.15325	Downregulated
RANBP9	0.750115	0.874622	0.293372	Not DE
RANGAP1	0.00856157	0.0866943	-0.704261	Not DE
RAP1A	0.541834	0.737244	-0.489482	Not DE
RAP2A	0.204053	0.461182	-0.148445	Not DE
RASD1	0.0941306	0.308806	-0.548142	Not DE
RASSF2	0.81653	0.909928	-1.60071	Not DE
RB1CC1	0.818502	0.911337	0.366128	Not DE
RBM17	0.00227966	0.0437558	-1.65772	Downregulated
RBM33	0.228462	0.486254	-0.467862	Not DE
RBX1	0.536788	0.735931	-0.0489096	Not DE
RCAN2	0.582592	0.763028	1.02909	Not DE
REEP2	0.175849	0.419558	-0.33048	Not DE
REEP5	0.0198344	0.134147	1.14142	Not DE
RERE	0.0834345	0.28921	-0.385945	Not DE
RGCC	0.584148	0.763028	-0.114999	Not DE
RGS1	0.387641	0.640264	-0.785875	Not DE
RGS4	0.408415	0.654318	0.44413	Not DE
RGS5	0.64251	0.806115	0.0520193	Not DE
RHBDD2	0.546014	0.739909	0.318822	Not DE
RHOA	0.130205	0.36165	0.421623	Not DE
RHOB	0.112284	0.337378	-0.626493	Not DE
RHOBTB3	0.839635	0.922351	-0.512566	Not DE
RHOC	0.878488	0.944212	-0.9558	Not DE
RIMS3	0.892613	0.949463	0.0960387	Not DE
RIN2	0.174827	0.419558	-0.940533	Not DE
RMND5A	0.214108	0.472123	-0.706628	Not DE
RNASE1	0.104607	0.3226	-0.36257	Not DE
RNASEK	0.252422	0.513262	0.523669	Not DE
RNF11	0.279965	0.541406	-0.0655883	Not DE
RNF130	0.584616	0.763028	-0.695273	Not DE
RNF141	0.528287	0.732812	-0.164387	Not DE
RNF187	0.0310939	0.171891	-0.365055	Not DE
RNF19A	1	1	-0.856265	Not DE
RPRD1A	0.147015	0.387422	0.453591	Not DE
RTF2	0.40814	0.654318	0.201069	Not DE
RTL8C	0.488602	0.707999	0.244137	Not DE
RTN1	0.878608	0.944212	0.563429	Not DE
RTN3	0.0844939	0.289758	1.4419	Not DE
RTN4	0.476057	0.703742	0.209623	Not DE
RUFY3	0.00973382	0.0894121	1.33296	Not DE
RUNDC3A	0.165498	0.412463	0.924123	Not DE
S100A1	0.219964	0.479447	0.455133	Not DE
S100A10	0.000749301	0.0213481	1.52659	Upregulated
S100A11	3.77137e-05	0.00323732	2.11615	Upregulated
S100A13	0.1799	0.425277	0.510518	Not DE
S100A16	0.022387	0.143949	-0.370838	Not DE
S100A6	0.00302672	0.0512153	1.0442	Not DE
S100A8	0.108799	0.329989	-2.05534	Not DE
S100A9	0.0867319	0.292784	-1.43497	Not DE
S100B	0.12784	0.359566	0.401461	Not DE
S1PR1	0.155169	0.401408	-2.24858	Not DE
SAFB	0.0010128	0.0269903	-1.24685	Downregulated
SARAF	0.303311	0.57026	-0.148445	Not DE
SAT1	0.503506	0.718751	0.176858	Not DE
SCAMP5	0.516461	0.728446	-0.155825	Not DE
SCARA3	0.787104	0.893307	-0.633872	Not DE
SCD	0.650249	0.811837	0.21675	Not DE
SCD5	0.113514	0.339486	0.710082	Not DE
SCG3	0.071335	0.274728	0.624862	Not DE
SCG5	0.121935	0.350802	1.36613	Not DE
SCN1A	0.89503	0.950461	0.173483	Not DE
SCN1B	0.769232	0.886461	0.173483	Not DE
SCN3B	0.0967002	0.31324	1.40008	Not DE
SCRN1	0.0199239	0.134147	-0.784115	Not DE
SDC3	0.54505	0.739382	-0.264638	Not DE
SDCCAG8	0.260752	0.521799	-1.01854	Not DE
SEC11C	0.187325	0.435713	0.495411	Not DE
SEC14L1	0.00290118	0.0511085	-1.6845	Not DE
SEC62	0.478743	0.703742	-0.447459	Not DE
SECISBP2L	0.0648423	0.260585	-0.633872	Not DE
SELENOF	0.244157	0.504494	0.221738	Not DE
SELENOH	0.232162	0.486254	-0.467862	Not DE
SELENOM	0.971272	0.99289	-0.669496	Not DE
SELENOP	0.247835	0.508319	-0.78915	Not DE
SELENOW	0.0336545	0.179294	0.381449	Not DE
SEMA6B	0.00880823	0.0878092	-1.33431	Not DE
SENP6	0.541215	0.737244	-0.923379	Not DE
SEPTIN11	0.881283	0.944212	-0.0682749	Not DE
SEPTIN3	0.33066	0.594409	0.423843	Not DE
SEPTIN4	0.128331	0.359566	-1.08759	Not DE
SEPTIN5	0.516732	0.728446	0.924123	Not DE
SEPTIN8	0.119847	0.348271	-0.605858	Not DE
SERF2	0.0774898	0.278357	0.963369	Not DE
SERINC1	0.376913	0.631694	0.550911	Not DE
SERINC3	0.419036	0.665361	0.08602	Not DE
SERP1	0.739058	0.867971	-0.467862	Not DE
SERPINA3	0.000117304	0.00718346	1.06915	Upregulated
SERPINB6	0.3425	0.604227	0.281239	Not DE
SERPINE2	0.0106931	0.0928181	1.46566	Not DE
SERPINI1	0.408442	0.654318	1.47304	Not DE
SESN3	0.581729	0.763028	0.0520193	Not DE
SESTD1	0.506952	0.721972	-0.633872	Not DE
SETD3	0.732848	0.863043	0.259213	Not DE
SETD5	0.0386784	0.194588	-1.38389	Not DE
SGK1	0.883202	0.944212	-0.350079	Not DE
SH3BGRL3	0.132475	0.365586	0.925555	Not DE
SH3GL2	0.0961019	0.313152	0.82556	Not DE
SH3GL3	0.164583	0.412463	-1.06997	Not DE
SH3PXD2A	0.855657	0.930943	-0.991424	Not DE
SHTN1	0.289153	0.55089	-0.654934	Not DE
SIK3	0.84644	0.925861	-0.427421	Not DE
SIRPA	0.141923	0.380805	-0.0583699	Not DE
SLAIN1	0.996495	1	-0.917665	Not DE
SLC16A1	0.0447562	0.21083	-2.4549	Not DE
SLC17A7	0.0619604	0.257322	1.49541	Not DE
SLC1A2	0.251681	0.512935	0.668018	Not DE
SLC1A3	0.00929087	0.0880992	0.971596	Not DE
SLC22A17	0.100101	0.31943	1.44013	Not DE
SLC23A2	0.139956	0.379711	0.565437	Not DE
SLC25A18	0.0176505	0.122695	-1.39286	Not DE
SLC25A23	0.0433159	0.208126	0.787955	Not DE
SLC25A4	0.880617	0.944212	-0.0845335	Not DE
SLC2A1	0.184314	0.431745	-2.12326	Not DE
SLC38A2	0.017571	0.122695	-1.15743	Not DE
SLC3A2	0.755965	0.878203	-0.835506	Not DE
SLC44A1	0.174845	0.419558	-0.775228	Not DE
SLC44A2	0.169522	0.41559	-1.63387	Not DE
SLC4A10	0.052509	0.234467	1.0182	Not DE
SLC4A4	0.0600004	0.252985	1.40008	Not DE
SLC4A7	0.528551	0.732812	1.0442	Not DE
SLC6A1	0.502548	0.718751	-0.158963	Not DE
SLC8A1	0.0261864	0.158843	1.45577	Not DE
SLC8A2	0.0281158	0.163606	0.928007	Not DE
SLC9A6	0.102847	0.321399	1.63915	Not DE
SLTM	0.812479	0.906986	0.621385	Not DE
SLU7	0.814795	0.908782	-0.252782	Not DE
SMAD2	0.913404	0.96154	-0.604726	Not DE
SMARCA2	0.724944	0.857853	-0.0208952	Not DE
SMARCA5	0.203206	0.460074	-0.581405	Not DE
SNAP25	9.47197e-05	0.00609048	1.70316	Upregulated
SNAP91	0.32178	0.584996	0.710082	Not DE
SNCA	0.689821	0.843237	0.552896	Not DE
SNCB	0.484129	0.705515	1.08814	Not DE
SNCG	0.688231	0.842118	0.763887	Not DE
SNN	0.879637	0.944212	-0.0744447	Not DE
SNRNP25	0.362721	0.616769	0.366128	Not DE
SNRPN	0.294947	0.558618	0.740523	Not DE
SNU13	0.983679	1	0.122202	Not DE
SNX1	0.169662	0.41559	-0.771376	Not DE
SNX10	0.524908	0.731301	2.44413	Not DE
SNX3	0.322701	0.585322	-1.14289	Not DE
SOBP	0.344614	0.604227	0.366128	Not DE
SOD1	0.193108	0.444252	2.33811	Not DE
SOD2	0.00472382	0.0632795	1.05125	Not DE
SOGA3	0.00625815	0.0748428	-0.591644	Not DE
SORBS1	0.272301	0.536261	-0.599107	Not DE
SORL1	0.465234	0.69339	0.738097	Not DE
SORT1	0.0533078	0.237211	-0.589929	Not DE
SOX2	0.0908324	0.30194	-1.63387	Not DE
SPAG9	0.00415775	0.0614582	-1.00668	Not DE
SPARC	0.064581	0.260348	-0.970907	Not DE
SPARCL1	0.0421582	0.208126	0.623286	Not DE
SPART	0.825134	0.913657	-1.28595	Not DE
SPECC1	0.207622	0.463545	-0.564609	Not DE
SPI1	0.00327241	0.0526039	1.60317	Not DE
SPIN1	0.829741	0.916706	0.246546	Not DE
SPIRE1	0.393526	0.644682	-0.370838	Not DE
SPOCK1	0.35919	0.612624	0.838196	Not DE
SPOCK2	0.240054	0.498416	-0.298005	Not DE
SPP1			2.98995	Not DE
SPRYD3	0.759106	0.880424	0.582939	Not DE
SPTAN1	0.226883	0.486254	1.15556	Not DE
SPTBN1	0.356138	0.611081	-1.08133	Not DE
SQSTM1	0.442605	0.682615	0.366128	Not DE
SRGN	0.943728	0.976894	0.43247	Not DE
SRI	0.0424385	0.208126	0.769484	Not DE
SRPK2	0.778307	0.889833	0.766666	Not DE
ST6GAL1	0.00177388	0.0383735	1.49541	Upregulated
ST6GALNAC6	0.279541	0.541399	-0.771376	Not DE
STAU2	0.845246	0.925861	0.781165	Not DE
STK24	0.698738	0.847542	0.3266	Not DE
STK39	0.652924	0.811837	-0.383894	Not DE
STMN2	0.115227	0.340649	0.910448	Not DE
STMN3	0.176287	0.419825	1.28521	Not DE
STMN4	0.038736	0.194588	-0.633872	Not DE
STOM	0.828361	0.915969	-0.38876	Not DE
STON2	0.70287	0.850735	-0.554438	Not DE
STUB1	0.785487	0.893136	0.339161	Not DE
STX12	0.946745	0.978131	0.0960387	Not DE
STX1A	0.659872	0.815837	0.749457	Not DE
STX1B	0.204842	0.461343	1.38921	Not DE
STX6	0.15201	0.39652	-0.835506	Not DE
STX7	0.04699	0.215312	0.025091	Not DE
STXBP1	0.789425	0.893663	0.781165	Not DE
STXBP6	0.00775352	0.0824052	1.65891	Not DE
SUGT1	0.535714	0.735931	-0.572472	Not DE
SULT4A1	0.326757	0.590183	1.05202	Not DE
SUMO3	0.283562	0.546249	-0.15172	Not DE
SUN2	0.0450565	0.211469	-1.25054	Not DE
SYN1	0.696852	0.847542	0.758445	Not DE
SYN2	0.427338	0.668659	-0.00160389	Not DE
SYNE1	0.690458	0.843237	-0.617384	Not DE
SYNGR1	0.323884	0.58664	-0.475174	Not DE
SYNM	0.30376	0.57027	-0.70916	Not DE
SYP	0.113179	0.339274	1.58186	Not DE
SYT1	0.313931	0.581723	1.26991	Not DE
SYT11	0.956387	0.985507	0.331362	Not DE
TACC1	0.00216911	0.0422648	-1.27433	Downregulated
TAGLN3	0.710315	0.850735	0.648528	Not DE
TAOK1	0.177617	0.420655	-0.208108	Not DE
TAPBP	0.605787	0.778264	-0.2824	Not DE
TAX1BP1	0.705193	0.850735	0.508147	Not DE
TBC1D14	0.421578	0.665361	-0.919274	Not DE
TBC1D9B	0.0325733	0.177497	-0.40439	Not DE
TBCB	0.404528	0.654318	0.395875	Not DE
TBL1XR1	0.572139	0.757745	-0.821499	Not DE
TCEAL2	0.356385	0.611081	0.0359793	Not DE
TCF25	0.859189	0.933206	-0.218835	Not DE
TERF2IP	0.64016	0.803951	0.00355782	Not DE
TF	0.0179871	0.124362	-0.277728	Not DE
TGOLN2	0.949407	0.979886	-0.289918	Not DE
THRA	0.747282	0.873641	0.218029	Not DE
THY1	0.440141	0.681133	0.692629	Not DE
TIMP1	0.00179037	0.0383735	2.08992	Upregulated
TIMP2	0.561732	0.752487	1.30954	Not DE
TJP1	0.103044	0.321399	-0.0601369	Not DE
TLE5	0.457866	0.690288	0.335101	Not DE
TM9SF3	0.397158	0.649803	0.749457	Not DE
TMBIM1	0.10064	0.320355	1.08602	Not DE
TMED7	0.14689	0.387422	1.18556	Not DE
TMEM130	0.525445	0.731301	1.61406	Not DE
TMEM219	0.844395	0.92574	-0.184069	Not DE
TMEM50A	0.237813	0.495669	0.323059	Not DE
TMEM59L	0.900975	0.953039	1.62247	Not DE
TMOD2	0.63134	0.796585	0.289777	Not DE
TMSB10	0.0434125	0.208126	0.463227	Not DE
TMSB4X	3.77603e-05	0.00323732	1.00406	Upregulated
TNIK	0.0435349	0.208126	-0.391302	Not DE
TNR	0.204415	0.461189	-0.633872	Not DE
TOLLIP	0.304858	0.571498	0.0684474	Not DE
TOM1L2	0.218349	0.478359	-0.9558	Not DE
TOMM20	0.0285138	0.164166	1.02909	Not DE
TOMM7	0.275778	0.538983	0.257875	Not DE
TOP1	0.103717	0.321399	-0.669496	Not DE
TP53BP2	0.205583	0.461396	-0.667819	Not DE
TP53INP2	0.102952	0.321399	-3.06014	Not DE
TPD52	0.852345	0.930488	0.129089	Not DE
TPD52L1	0.935795	0.973403	-0.711875	Not DE
TPGS2	0.9603	0.987956	-0.778262	Not DE
TPM1	0.746827	0.873641	0.0389632	Not DE
TPP1	0.851511	0.930369	0.127968	Not DE
TPPP	0.465733	0.69339	0.478021	Not DE
TPPP3	0.08663	0.292784	-0.0978192	Not DE
TPRG1L	0.74073	0.869141	0.268831	Not DE
TRAPPC5	0.214768	0.472123	0.512969	Not DE
TREM2	0.514071	0.727821	1.99062	Not DE
TRIM2	0.00522164	0.0671503	-1.17229	Not DE
TRIM44	0.228919	0.486254	-0.463947	Not DE
TRIM8	0.0998474	0.319412	-1.18407	Not DE
TRIP12	0.83107	0.917387	-0.417061	Not DE
TRIR	0.127273	0.359566	-0.86417	Not DE
TSC22D1	0.864085	0.934578	-1.11031	Not DE
TSC22D3	0.626921	0.791965	-1.99377	Not DE
TSPAN3	0.0594964	0.252985	1.01325	Not DE
TSPAN7	0.0427328	0.208126	1.06822	Not DE
TSPYL1	0.23125	0.486254	0.387661	Not DE
TSPYL2	0.269765	0.532456	-0.0677686	Not DE
TSPYL4	0.0919464	0.303187	-0.526957	Not DE
TSR2	0.16427	0.412463	-0.831811	Not DE
TTC3	0.569369	0.757199	0.196203	Not DE
TTLL7	0.0115305	0.0962871	-1.15994	Not DE
TTYH1	0.992592	1	-0.0489096	Not DE
TUBA4A	0.746086	0.873641	0.740523	Not DE
TUBB2B	0.0535787	0.237594	-0.000299656	Not DE
TXNIP	0.0871977	0.292784	-1.00065	Not DE
TXNL1	0.0800517	0.284382	0.659859	Not DE
TXNL4A	0.0123292	0.100301	0.758445	Not DE
TXNRD1	0.0608343	0.254003	0.880701	Not DE
TYROBP	0.0247352	0.152199	0.82556	Not DE
UBA52	0.33313	0.595835	0.715462	Not DE
UBB	0.0339731	0.179294	1.40175	Not DE
UBC	0.0063436	0.0748428	1.05579	Not DE
UBE2D3	0.513348	0.727821	-0.199469	Not DE
UBE2I	0.028951	0.164166	-0.838231	Not DE
UBL5	0.00284177	0.0507572	1.86089	Not DE
UBXN6	0.151622	0.396312	-0.766322	Not DE
UCHL1	0.00543294	0.0691759	1.19902	Not DE
UFC1	0.065061	0.260649	1.0182	Not DE
UHMK1	0.589434	0.765093	0.228624	Not DE
UQCR10	0.0429662	0.208126	1.27686	Not DE
UQCR11	0.0344325	0.180001	1.15462	Not DE
UQCRB	0.234402	0.489353	-0.271302	Not DE
URI1	0.274858	0.538822	-0.475174	Not DE
USF2	0.389799	0.640264	0.027326	Not DE
USP11	0.457772	0.690288	-0.111919	Not DE
USP22	0.783042	0.892695	-0.03441	Not DE
USP32	0.666152	0.819782	0.416754	Not DE
USP34	0.0220651	0.142592	-0.917665	Not DE
USP9X	0.987248	1	0.3266	Not DE
VAMP2	0.345577	0.604227	0.304727	Not DE
VAMP3	0.673384	0.827098	-0.526957	Not DE
VDAC3	0.138942	0.378517	0.415037	Not DE
VIM	7.01836e-05	0.00501423	1.23764	Upregulated
VPS13C	0.124035	0.354175	0.269913	Not DE
VPS26B	0.0783442	0.279968	1.17348	Not DE
VPS4A	0.0635691	0.257886	-0.749349	Not DE
VSNL1	0.0856492	0.292784	0.964923	Not DE
VSTM2A	0.220974	0.480833	1.09483	Not DE
WASF1	0.744055	0.872246	0.982799	Not DE
WASF3	0.253837	0.513262	0.44859	Not DE
WDR33	0.541266	0.737244	0.529627	Not DE
WDR82	0.155756	0.401408	0.710082	Not DE
WIPI2	0.134061	0.36917	-0.936435	Not DE
WLS	0.0430182	0.208126	-1.20216	Not DE
WNK1	0.00660488	0.0758382	-1.40326	Not DE
WSB2	0.420276	0.665361	0.491659	Not DE
YBX3	0.894681	0.950461	-1.24268	Not DE
YPEL3	0.417169	0.663959	0.0492708	Not DE
YPEL5	0.447901	0.687267	-0.0813311	Not DE
YWHAE	0.224145	0.483937	0.0937556	Not DE
YWHAG	0.318068	0.583845	0.655635	Not DE
YWHAH	0.0203596	0.135661	1.11904	Not DE
YWHAQ	0.182139	0.429782	1.05063	Not DE
YWHAZ	0.654015	0.811837	0.738097	Not DE
ZBTB16	0.00104939	0.0269903	-2.67827	Downregulated
ZBTB38	0.0403305	0.201809	-1.08453	Not DE
ZBTB47	0.00300056	0.0512153	-2.28595	Not DE
ZBTB7A	0.0171858	0.121434	-1.1193	Not DE
ZC3H15	0.229256	0.486254	-0.203238	Not DE
ZCCHC24	0.00759858	0.0822811	-2.61738	Not DE
ZDHHC20	0.724173	0.857853	-1.21883	Not DE
ZEB2	0.331263	0.594409	-1.04196	Not DE
ZFP36	0.525016	0.731301	-0.831811	Not DE
ZFP36L1	0.588225	0.764871	-0.906891	Not DE
ZFP91	0.246384	0.50696	-0.716334	Not DE
ZHX1	0.318972	0.583845	-0.406462	Not DE
ZMAT2	0.0966433	0.31324	1.13872	Not DE
ZMYND8	0.0157485	0.11574	-1.44123	Not DE
ZNF106	0.168941	0.41559	-0.608781	Not DE
ZNF358	0.0168344	0.120272	-1.21883	Not DE
ZNF365	0.325699	0.589099	0.288125	Not DE
ZNF428	0.926387	0.970142	-0.526957	Not DE
ZNF483	0.0337765	0.179294	-0.303723	Not DE
ZNF644	0.0866713	0.292784	-0.984369	Not DE
ZSCAN18	0.0104522	0.0925269	-1.63387	Not DE
ZYX	0.566749	0.756058	-0.868337	Not DE

## Sheet: Aß_cluster_markers
gene	p_val	avg_log2FC	pct.1	pct.2	p_val_adj	BH	cluster
MAP1B	0	1.52688	0.593	0.254	0	0	0
NEFM	0	2.07969	0.489	0.153	0	0	0
SYT1	0	1.36168	0.575	0.259	0	0	0
RTN1	0	1.18609	0.622	0.309	0	0	0
SNAP25	0	1.18475	0.853	0.543	0	0	0
ENO2	0	1.10253	0.608	0.315	0	0	0
UCHL1	0	1.01951	0.694	0.401	0	0	0
SNCA	0	1.16511	0.57	0.292	0	0	0
STMN2	0	1.60806	0.423	0.15	0	0	0
NEFL	0	1.25039	0.512	0.243	0	0	0
SNCG	0	1.59435	0.432	0.167	0	0	0
RTN3	0	1.27275	0.483	0.231	0	0	0
ATP1B1	0	1.26074	0.464	0.216	0	0	0
BASP1	0	1.11081	0.478	0.235	0	0	0
NRGN	0	0.851849	0.706	0.463	0	0	0
CHGA	0	1.34914	0.407	0.172	0	0	0
NDRG4	0	1.04442	0.491	0.257	0	0	0
CALM3	0	0.899924	0.534	0.308	0	0	0
EEF1A2	0	0.808748	0.583	0.361	0	0	0
NSF	0	1.34491	0.382	0.162	0	0	0
APP	0	0.729281	0.648	0.43	0	0	0
STXBP1	0	0.9455	0.47	0.256	0	0	0
PRKAR1B	0	1.17136	0.4	0.187	0	0	0
RAB6B	0	1.02517	0.434	0.224	0	0	0
ATP1A3	0	1.35127	0.353	0.146	0	0	0
CABP1	0	1.22507	0.351	0.156	0	0	0
VSNL1	2.02707e-292	0.732921	0.626	0.413	3.65603e-288	8.70891e-292	0
GAP43	1.36335e-280	1.03132	0.393	0.202	2.45895e-276	5.64818e-280	0
CHN1	3.02788e-275	0.976198	0.425	0.231	5.46108e-271	1.21115e-274	0
YWHAG	3.2124e-267	0.87484	0.462	0.264	5.79389e-263	1.24213e-266	0
PFN2	4.66295e-254	0.911047	0.423	0.235	8.41009e-250	1.74484e-253	0
ATP6V1B2	3.92195e-252	0.992708	0.369	0.191	7.07362e-248	1.42171e-251	0
SYP	1.15816e-246	1.21724	0.273	0.12	2.08885e-242	4.0711e-246	0
SCN1B	2.38477e-244	1.13744	0.313	0.151	4.30118e-240	8.13628e-244	0
SYN1	1.37276e-219	1.17134	0.26	0.117	2.47592e-215	4.54973e-219	0
PREPL	7.50855e-218	1.02531	0.311	0.156	1.35424e-213	2.41942e-217	0
CEND1	4.98644e-207	1.04288	0.296	0.148	8.99355e-203	1.56332e-206	0
YWHAH	5.37854e-206	1.03433	0.3	0.151	9.70073e-202	1.64187e-205	0
THY1	8.91292e-204	0.843212	0.392	0.226	1.60753e-199	2.65102e-203	0
VAMP2	9.5126e-204	0.773864	0.427	0.255	1.71569e-199	2.75866e-203	0
RAB3A	2.14738e-202	0.89623	0.354	0.195	3.87302e-198	6.07552e-202	0
PEBP1	3.63269e-186	0.622928	0.529	0.354	6.55192e-182	1.00332e-185	0
FAIM2	1.52571e-185	1.01081	0.275	0.138	2.75177e-181	4.11587e-185	0
ATP6V1A	2.59973e-176	1.01562	0.258	0.128	4.68888e-172	6.85385e-176	0
MAP1A	2.48037e-175	0.794088	0.368	0.215	4.4736e-171	6.39385e-175	0
MLLT11	2.04658e-170	0.950636	0.28	0.147	3.69122e-166	5.16095e-170	0
MAPK10	1.17439e-167	0.925487	0.294	0.159	2.11813e-163	2.89849e-167	0
NDUFA4	4.15484e-163	0.622918	0.479	0.32	7.49366e-159	1.00409e-162	0
G3BP2	1.14065e-158	0.792158	0.339	0.198	2.05728e-154	2.70032e-158	0
DNM1	3.41134e-156	0.956063	0.253	0.131	6.15269e-152	7.91431e-156	0
ALDOC	1.24857e-149	0.586165	0.51	0.359	2.25191e-145	2.83988e-149	0
CLSTN1	4.01064e-146	0.818813	0.303	0.174	7.23359e-142	8.94681e-146	0
SERINC1	1.10648e-140	0.653118	0.41	0.268	1.99564e-136	2.42172e-140	0
NDFIP1	5.22052e-140	0.830109	0.29	0.165	9.41573e-136	1.12145e-139	0
PNMA2	1.52151e-128	0.83812	0.271	0.155	2.7442e-124	3.20901e-128	0
PRNP	1.60529e-127	0.623531	0.394	0.259	2.8953e-123	3.32524e-127	0
TMSB10	6.84238e-121	0.619236	0.389	0.258	1.23409e-116	1.39248e-120	0
GRIN1	2.79366e-120	0.823874	0.252	0.143	5.03865e-116	5.58733e-120	0
AKAP12	7.14527e-120	0.81563	0.257	0.147	1.28872e-115	1.40483e-119	0
PPP3CA	3.8678e-119	0.701191	0.344	0.222	6.97596e-115	7.47774e-119	0
ANK2	3.09488e-116	0.729243	0.297	0.181	5.58192e-112	5.88534e-116	0
TSPYL1	1.76756e-115	0.488101	0.507	0.366	3.18796e-111	3.30704e-115	0
FXYD6	8.74314e-114	0.619796	0.35	0.226	1.57691e-109	1.60985e-113	0
PRDX2	2.43775e-112	0.653163	0.339	0.219	4.39673e-108	4.41842e-112	0
CADM2	1.67397e-111	0.783481	0.254	0.148	3.01917e-107	2.98739e-111	0
CALM2	1.32194e-108	0.78124	0.262	0.156	2.38425e-104	2.3234e-108	0
GDI1	6.63694e-104	0.560257	0.387	0.265	1.19704e-99	1.14908e-103	0
OLFM1	5.00238e-103	0.411582	0.559	0.426	9.0223e-99	8.53347e-103	0
BEX3	1.30861e-102	0.452007	0.483	0.352	2.3602e-98	2.19998e-102	0
SCAMP5	1.71461e-102	0.749313	0.256	0.153	3.09247e-98	2.84135e-102	0
PACSIN1	7.16739e-100	0.630556	0.307	0.196	1.29271e-95	1.17101e-99	0
DCTN1	2.30308e-98	0.70038	0.288	0.183	4.15384e-94	3.71052e-98	0
SPARCL1	4.36316e-98	0.417669	0.565	0.441	7.8694e-94	6.93325e-98	0
SPTAN1	4.47831e-89	0.552087	0.361	0.251	8.07707e-85	7.02005e-89	0
MTCH1	5.36874e-89	0.66235	0.276	0.176	9.68306e-85	8.30366e-89	0
GAS7	1.74944e-86	0.580152	0.315	0.211	3.15529e-82	2.67019e-86	0
HSP90AA1	2.1281e-83	0.465594	0.384	0.271	3.83823e-79	3.20596e-83	0
DYNLL2	5.64244e-82	0.56369	0.329	0.227	1.01767e-77	8.39132e-82	0
RNF187	7.11014e-82	0.627669	0.273	0.177	1.28239e-77	1.04402e-81	0
GNAO1	9.38463e-82	0.522346	0.364	0.258	1.69261e-77	1.36077e-81	0
SNCB	3.53727e-81	0.530337	0.363	0.258	6.37982e-77	5.06572e-81	0
PJA2	2.24731e-79	0.635547	0.266	0.173	4.05325e-75	3.17912e-79	0
TMOD2	3.1902e-78	0.65098	0.254	0.164	5.75385e-74	4.4586e-78	0
CCNI	2.44509e-77	0.448324	0.418	0.31	4.40996e-73	3.37655e-77	0
TSPAN7	8.51505e-76	0.580305	0.274	0.181	1.53577e-71	1.16205e-75	0
SPOCK2	2.82717e-69	0.59022	0.257	0.17	5.09908e-65	3.81339e-69	0
HSPA8	2.41831e-66	0.642744	0.251	0.168	4.36166e-62	3.22441e-66	0
SOGA3	2.32051e-64	0.549421	0.265	0.181	4.18527e-60	3.05885e-64	0
NRXN1	3.99314e-63	0.545856	0.262	0.178	7.20203e-59	5.20454e-63	0
MAP2	7.91325e-63	0.491147	0.303	0.214	1.42723e-58	1.01993e-62	0
APLP2	8.24089e-61	0.553233	0.252	0.172	1.48633e-56	1.05049e-60	0
CFL1	7.28608e-60	0.48954	0.292	0.207	1.31412e-55	9.1868e-60	0
YPEL3	3.14271e-54	0.525828	0.252	0.176	5.6682e-50	3.91995e-54	0
SLC22A17	4.36772e-51	0.477263	0.267	0.191	7.87763e-47	5.38996e-51	0
RTN4	2.47318e-50	0.478072	0.285	0.208	4.46063e-46	3.01989e-50	0
ATRNL1	4.95462e-50	0.372392	0.458	0.373	8.93616e-46	5.98684e-50	0
KIF5C	3.63693e-49	0.319919	0.437	0.347	6.55956e-45	4.34932e-49	0
EID1	4.06311e-48	0.415263	0.322	0.242	7.32822e-44	4.80939e-48	0
LMO3	5.65476e-41	0.43129	0.26	0.192	1.01989e-36	6.62578e-41	0
DPYSL2	1.86512e-40	0.27438	0.466	0.383	3.36394e-36	2.16354e-40	0
OAZ1	1.46258e-38	0.280228	0.467	0.388	2.63791e-34	1.6798e-38	0
SELENOW	2.06768e-32	0.223735	0.533	0.458	3.72928e-28	2.35148e-32	0
NCDN	1.03605e-30	0.320227	0.285	0.222	1.86861e-26	1.16681e-30	0
BRSK1	1.11623e-25	0.323923	0.273	0.219	2.01323e-21	1.24503e-25	0
GPM6A	1.36158e-25	0.236313	0.382	0.318	2.45575e-21	1.50423e-25	0
PCSK1N	4.4454e-25	0.238108	0.402	0.341	8.01773e-21	4.86478e-25	0
ENC1	8.02559e-25	0.242269	0.403	0.341	1.4475e-20	8.70064e-25	0
CCDC85B	2.72885e-24	0.286277	0.336	0.279	4.92175e-20	2.93099e-24	0
TMEM59L	1.09653e-22	0.300759	0.266	0.215	1.97769e-18	1.16695e-22	0
AKT3	4.76257e-17	0.213299	0.331	0.283	8.58977e-13	5.02235e-17	0
GNB1	6.76624e-17	0.251438	0.298	0.252	1.22036e-12	7.07102e-17	0
GPX4	1.17609e-13	0.230366	0.257	0.218	2.12119e-09	1.21809e-13	0
QDPR	4.80437e-12	0.147831	0.308	0.267	8.66516e-08	4.93192e-12	0
DKK3	5.38463e-12	0.134275	0.446	0.401	9.71172e-08	5.4791e-12	0
PSAP	1.19503e-09	0.163672	0.298	0.264	2.15536e-05	1.20542e-09	0
PSD3	9.0977e-09	0.159775	0.262	0.231	0.000164086	9.0977e-09	0
ENC1	0	1.15306	0.614	0.314	0	0	2
CAMK2N1	0	1.0726	0.613	0.338	0	0	2
KCNIP2	0	1.89938	0.267	0.076	0	0	2
PTK2B	3.17868e-199	1.30187	0.286	0.12	5.73307e-195	4.21175e-198	2
GRIA2	1.06427e-187	1.21202	0.316	0.146	1.91952e-183	1.12813e-186	2
CTXN1	1.50343e-175	0.996285	0.394	0.209	2.71158e-171	1.32803e-174	2
NCDN	4.96752e-164	0.972787	0.392	0.214	8.95942e-160	3.76112e-163	2
PSD3	3.25766e-162	0.953276	0.391	0.213	5.87551e-158	2.1582e-161	2
PHYHIP	4.61762e-158	1.0752	0.323	0.161	8.32834e-154	2.71926e-157	2
TMEM59L	1.27474e-140	0.902145	0.37	0.205	2.29911e-136	6.7561e-140	2
OLFM1	2.17081e-137	0.648493	0.616	0.439	3.91528e-133	1.04594e-136	2
CAMK2A	2.99977e-131	0.731531	0.45	0.275	5.41038e-127	1.3249e-130	2
GPM6A	3.72583e-130	0.763547	0.48	0.312	6.71991e-126	1.51899e-129	2
SEPTIN5	6.44695e-95	0.752299	0.364	0.227	1.16277e-90	2.44063e-94	2
PPP3CA	9.58186e-95	0.703804	0.377	0.237	1.72818e-90	3.38559e-94	2
CKB	2.3887e-94	0.445671	0.752	0.62	4.30826e-90	7.91258e-94	2
DKK3	1.37097e-93	0.549056	0.541	0.392	2.47269e-89	4.27421e-93	2
PEA15	6.68773e-82	0.645179	0.433	0.301	1.2062e-77	1.96916e-81	2
CHN1	5.75889e-77	0.626078	0.398	0.269	1.03867e-72	1.60643e-76	2
LMO3	5.83294e-74	0.712118	0.31	0.195	1.05203e-69	1.54573e-73	2
PRNP	8.80847e-68	0.62848	0.399	0.281	1.5887e-63	2.22309e-67	2
THY1	2.13972e-67	0.591711	0.377	0.257	3.8592e-63	5.15478e-67	2
CPLX2	2.67424e-65	0.600694	0.352	0.237	4.82325e-61	6.16237e-65	2
JPH4	3.70211e-56	0.644266	0.269	0.172	6.67712e-52	8.17549e-56	2
ATRNL1	1.10114e-55	0.411623	0.499	0.38	1.98603e-51	2.33443e-55	2
TSPYL1	4.0163e-47	0.358172	0.503	0.391	7.2438e-43	8.18707e-47	2
FBXL16	2.21414e-45	0.506	0.321	0.226	3.99343e-41	4.34628e-45	2
IDS	4.44772e-44	0.414496	0.43	0.328	8.02192e-40	8.41891e-44	2
GAS7	4.92474e-33	0.447997	0.309	0.229	8.88225e-29	9.00038e-33	2
ARPP19	1.06937e-31	0.482756	0.269	0.195	1.92871e-27	1.88922e-31	2
TSPAN7	1.81608e-29	0.471489	0.269	0.198	3.27548e-25	3.10491e-29	2
HSPB1	1.07763e-26	0.482435	0.281	0.212	1.94362e-22	1.78483e-26	2
VSNL1	1.87106e-26	0.219796	0.551	0.463	3.37464e-22	3.00503e-26	2
DLG4	1.31318e-25	0.431335	0.264	0.198	2.36845e-21	2.04701e-25	2
STXBP1	5.23027e-24	0.313802	0.383	0.309	9.43332e-20	7.92012e-24	2
SLC22A17	6.65253e-23	0.373211	0.268	0.204	1.19985e-18	9.794e-23	2
MAP2	1.18208e-21	0.365568	0.295	0.231	2.13199e-17	1.69325e-21	2
NRXN1	2.30545e-19	0.35562	0.252	0.194	4.15811e-15	3.2155e-19	2
CALM3	2.6165e-17	0.231962	0.431	0.365	4.71913e-13	3.55576e-17	2
NRGN	3.66981e-17	0.17737	0.598	0.524	6.61886e-13	4.86249e-17	2
FXYD6	1.4238e-16	0.295726	0.311	0.254	2.56797e-12	1.84053e-16	2
NCS1	2.04255e-15	0.294931	0.314	0.26	3.68393e-11	2.5775e-15	2
MT3	3.6596e-15	0.294007	0.333	0.278	6.60045e-11	4.51067e-15	2
ITM2C	2.77111e-12	0.127903	0.542	0.476	4.99797e-08	3.33792e-12	2
RTN4	3.93665e-11	0.277329	0.268	0.224	7.10015e-07	4.6365e-11	2
SNCB	1.36491e-10	0.194538	0.33	0.282	2.46174e-06	1.57261e-10	2
RAB6B	2.64172e-10	0.210537	0.325	0.28	4.7646e-06	2.97896e-10	2
PFN2	1.68583e-09	0.184568	0.329	0.284	3.04057e-05	1.86144e-09	2
APP	3.26121e-06	0.115264	0.525	0.489	0.0588191	3.52743e-06	2
GDI1	1.58619e-05	0.139849	0.328	0.296	0.286084	1.68136e-05	2
SERINC1	2.57072e-05	0.131287	0.338	0.305	0.463655	2.67153e-05	2
EID1	0.000810573	0.112475	0.286	0.262	1	0.000826161	2
PSAP	0.00123514	0.100705	0.294	0.27	1	0.00123514	2
SPARC	0	2.44077	0.37	0.106	0	0	1
GFAP	0	1.13895	0.944	0.802	0	0	1
AQP4	1.28526e-257	1.07133	0.541	0.348	2.3181e-253	1.41379e-256	1
FAM107A	3.62305e-222	0.791261	0.65	0.472	6.53453e-218	2.98901e-221	1
CRYAB	5.5659e-213	0.9516	0.601	0.435	1.00387e-208	3.67349e-212	1
PTGDS	6.74944e-161	0.750147	0.608	0.459	1.21733e-156	3.71219e-160	1
DTNA	3.95831e-154	0.742877	0.514	0.355	7.1392e-150	1.86606e-153	1
MTSS2	6.63659e-142	0.912503	0.337	0.195	1.19698e-137	2.7376e-141	1
PLEKHB1	1.26382e-137	0.796741	0.411	0.262	2.27943e-133	4.63402e-137	1
CSRP1	9.27431e-133	0.710702	0.484	0.336	1.67272e-128	3.06052e-132	1
S100B	3.36079e-128	0.92564	0.31	0.179	6.06153e-124	1.00824e-127	1
GPRC5B	2.98359e-114	0.856413	0.302	0.177	5.3812e-110	8.20487e-114	1
VIM	4.91729e-87	0.563875	0.394	0.27	8.86882e-83	1.24823e-86	1
CST3	1.29914e-77	0.42936	0.616	0.514	2.34313e-73	3.06226e-77	1
ATP1A2	3.30434e-70	0.620552	0.352	0.248	5.95971e-66	7.26955e-70	1
APOE	5.09897e-68	0.452648	0.531	0.425	9.1965e-64	1.05166e-67	1
QKI	3.71982e-62	0.605888	0.315	0.22	6.70907e-58	7.22083e-62	1
GLUL	1.24518e-51	0.392624	0.566	0.479	2.24581e-47	2.28283e-51	1
GJA1	1.97536e-51	0.625947	0.264	0.183	3.56276e-47	3.43089e-51	1
AHCYL1	2.7713e-51	0.631872	0.254	0.174	4.99832e-47	4.57264e-51	1
MT3	6.75221e-47	0.490211	0.355	0.269	1.21783e-42	1.06106e-46	1
NDRG2	2.63001e-46	0.414649	0.445	0.358	4.74349e-42	3.94502e-46	1
PLP1	4.83796e-41	0.56884	0.338	0.264	8.72574e-37	6.94142e-41	1
APOD	4.32475e-36	0.374956	0.28	0.206	7.80012e-32	5.94653e-36	1
HSPB1	6.81191e-35	0.461549	0.278	0.209	1.2286e-30	8.99172e-35	1
CLU	6.6798e-26	0.201332	0.874	0.894	1.20477e-21	8.47821e-26	1
SLC1A3	1.14626e-25	0.389877	0.334	0.274	2.06739e-21	1.40098e-25	1
S100A1	3.69304e-22	0.385401	0.269	0.214	6.66077e-18	4.35251e-22	1
NTRK2	9.23213e-22	0.365352	0.279	0.224	1.66511e-17	1.05055e-21	1
RHOB	9.51393e-20	0.370668	0.281	0.23	1.71593e-15	1.04653e-19	1
FBXL16	5.27299e-07	0.263638	0.26	0.235	0.00951037	5.61319e-07	1
TUBB2B	7.32202e-07	0.204086	0.28	0.252	0.013206	7.55083e-07	1
ITM2C	0.0313186	0.131362	0.484	0.487	1	0.0313186	1
CST3	7.79142e-132	0.674806	0.72	0.516	1.40526e-127	3.89571e-130	3
FAM107A	3.46606e-74	0.517026	0.658	0.492	6.25138e-70	8.66514e-73	3
GLUL	9.1758e-69	0.524859	0.636	0.482	1.65495e-64	1.5293e-67	3
CLU	9.36953e-67	0.306397	0.938	0.885	1.68989e-62	1.17119e-65	3
SLC1A2	2.84678e-65	0.78746	0.339	0.206	5.13446e-61	2.84678e-64	3
KIF5A	7.17136e-65	0.525898	0.631	0.489	1.29343e-60	5.97614e-64	3
ITM2C	8.20768e-64	0.521	0.612	0.473	1.48034e-59	5.86263e-63	3
S100A1	1.8903e-59	0.711301	0.343	0.213	3.40934e-55	1.18143e-58	3
APOE	2.08203e-56	0.539251	0.566	0.434	3.75516e-52	1.15669e-55	3
SLC1A3	3.17752e-54	0.645472	0.404	0.274	5.73097e-50	1.58876e-53	3
ATP1A2	1.08943e-52	0.624308	0.386	0.258	1.96489e-48	4.95194e-52	3
ALDOC	1.28833e-52	0.484102	0.532	0.391	2.32363e-48	5.36804e-52	3
NDRG2	5.96686e-51	0.506126	0.497	0.363	1.07618e-46	2.29495e-50	3
TUBB2B	1.81723e-45	0.606975	0.364	0.247	3.27756e-41	6.49011e-45	3
GJA1	1.75932e-38	0.654085	0.288	0.19	3.17311e-34	5.86441e-38	3
AQP4	6.26834e-36	0.382164	0.493	0.377	1.13056e-31	1.95886e-35	3
MT3	6.24415e-34	0.501155	0.379	0.277	1.1262e-29	1.83652e-33	3
C9orf16	1.77314e-33	0.644828	0.268	0.179	3.19803e-29	4.92538e-33	3
GFAP	2.17237e-31	0.133682	0.92	0.822	3.91809e-27	5.71677e-31	3
CSRP1	8.86074e-31	0.402231	0.461	0.357	1.59812e-26	2.21518e-30	3
PTGDS	1.16545e-30	0.296844	0.59	0.479	2.102e-26	2.77487e-30	3
MBP	6.56001e-28	0.265643	0.778	0.684	1.18316e-23	1.49091e-27	3
SNCB	8.74203e-28	0.462612	0.372	0.281	1.57671e-23	1.90044e-27	3
KIF5C	2.1962e-26	0.395121	0.458	0.365	3.96107e-22	4.57542e-26	3
SCN1B	6.16551e-26	0.51494	0.272	0.191	1.11201e-21	1.2331e-25	3
PCSK1N	6.93386e-22	0.368759	0.437	0.351	1.25059e-17	1.33343e-21	3
PLEKHB1	3.55692e-19	0.349916	0.364	0.285	6.41526e-15	6.58689e-19	3
EEF1A2	2.22986e-18	0.274707	0.501	0.419	4.02177e-14	3.98189e-18	3
NEFL	3.36088e-18	0.287852	0.398	0.315	6.06169e-14	5.79463e-18	3
DTNA	2.71672e-17	0.287611	0.46	0.38	4.89988e-13	4.52787e-17	3
SNCG	3.79997e-16	0.285523	0.31	0.239	6.85363e-12	6.12899e-16	3
CPE	3.47159e-15	0.23621	0.56	0.493	6.26137e-11	5.42437e-15	3
CKB	8.22606e-14	0.18682	0.701	0.634	1.48365e-09	1.24637e-13	3
UCHL1	1.09669e-13	0.209916	0.558	0.481	1.97799e-09	1.61278e-13	3
CCDC85B	3.40472e-13	0.308435	0.353	0.29	6.14076e-09	4.86389e-13	3
FTH1	1.28854e-10	0.200556	0.548	0.493	2.32402e-06	1.78965e-10	3
GAP43	7.54832e-10	0.255949	0.307	0.254	1.36141e-05	1.02004e-09	3
NRGN	1.1503e-09	0.123104	0.598	0.528	2.07468e-05	1.51355e-09	3
NTRK2	1.80389e-09	0.301519	0.279	0.231	3.2535e-05	2.31268e-09	3
BRSK1	2.24856e-09	0.267636	0.28	0.23	4.0555e-05	2.8107e-09	3
BEX3	3.7428e-09	0.224208	0.439	0.386	6.75051e-05	4.56439e-09	3
FBXO2	1.4862e-06	0.227194	0.255	0.216	0.026805	1.76928e-06	3
MAP1A	5.3496e-06	0.210428	0.295	0.257	0.0964854	6.22047e-06	3
CAMK2A	1.42536e-05	0.166445	0.337	0.298	0.257078	1.61973e-05	3
MTSS2	4.02778e-05	0.159191	0.256	0.221	0.726451	4.47532e-05	3
QDPR	0.00146898	0.133227	0.304	0.276	1	0.00159672	3
QKI	0.00179451	0.128557	0.264	0.237	1	0.00190905	3
DYNLL2	0.00486966	0.120206	0.279	0.255	1	0.00507256	3
RHOB	0.00762937	0.119626	0.261	0.238	1	0.00778508	3
GNB1	0.0145049	0.116619	0.285	0.264	1	0.0145049	3
YWHAG	7.63043e-135	1.77238	0.694	0.314	1.37622e-130	6.86739e-133	8
IFI6	4.36786e-41	1.34184	0.374	0.182	7.87788e-37	1.96554e-39	8
NAT8L	7.28917e-30	1.01396	0.356	0.187	1.31467e-25	2.18675e-28	8
CKB	5.99104e-29	0.558642	0.806	0.637	1.08054e-24	1.34798e-27	8
PRDX2	1.24278e-26	0.945856	0.421	0.251	2.24148e-22	2.23701e-25	8
UCHL1	5.84753e-25	0.583927	0.675	0.484	1.05466e-20	8.77129e-24	8
PCSK1N	1.07526e-21	0.676682	0.525	0.355	1.93934e-17	1.38248e-20	8
RAB6B	1.45157e-21	0.748663	0.441	0.283	2.61805e-17	1.63301e-20	8
NRGN	3.19705e-21	0.531132	0.704	0.531	5.76619e-17	3.19705e-20	8
CCDC85B	2.39653e-20	0.726831	0.451	0.292	4.32237e-16	2.15687e-19	8
GNB1	2.58816e-19	0.761157	0.409	0.263	4.668e-15	2.11759e-18	8
RTN1	1.75924e-17	0.490036	0.569	0.399	3.17297e-13	1.31943e-16	8
ARPP19	2.07627e-16	0.873454	0.326	0.203	3.74476e-12	1.43742e-15	8
TSPYL1	7.75533e-16	0.499417	0.557	0.404	1.39875e-11	4.98557e-15	8
GAP43	1.15879e-14	0.609393	0.385	0.256	2.09e-10	6.95276e-14	8
GNAO1	2.19054e-14	0.588059	0.416	0.287	3.95085e-10	1.23218e-13	8
RAB3A	2.42296e-14	0.635291	0.366	0.239	4.37005e-10	1.28274e-13	8
CTXN1	1.48639e-13	0.616229	0.357	0.235	2.68086e-09	7.43197e-13	8
NDRG4	8.82909e-13	0.539652	0.45	0.324	1.59241e-08	4.1822e-12	8
SNCG	1.14168e-12	0.52944	0.365	0.243	2.05913e-08	5.13754e-12	8
IDS	1.4498e-12	0.646096	0.459	0.341	2.61486e-08	6.21342e-12	8
SYT1	1.77768e-12	0.480003	0.478	0.35	3.20622e-08	7.27231e-12	8
PTGDS	5.4479e-12	0.393457	0.621	0.487	9.82583e-08	2.13179e-11	8
NEFL	1.57516e-11	0.477079	0.444	0.321	2.84096e-07	5.90685e-11	8
EEF1A2	2.80926e-11	0.397943	0.551	0.424	5.06679e-07	1.01133e-10	8
SNAP25	4.39429e-11	0.304437	0.751	0.633	7.92554e-07	1.5211e-10	8
SCN1B	1.43579e-10	0.603631	0.297	0.197	2.5896e-06	4.78598e-10	8
PEBP1	7.31801e-10	0.506547	0.501	0.404	1.31988e-05	2.35222e-09	8
VSNL1	9.60488e-09	0.34257	0.591	0.474	0.000173234	2.98083e-08	8
FXYD6	1.26027e-08	0.459322	0.357	0.261	0.000227302	3.7808e-08	8
ENO2	2.15202e-08	0.389971	0.507	0.4	0.000388138	6.2478e-08	8
CST3	2.83585e-08	0.33984	0.626	0.533	0.000511474	7.97584e-08	8
AHSA1	4.35073e-08	0.601262	0.284	0.202	0.000784698	1.18656e-07	8
TMEM59L	6.55507e-08	0.558357	0.312	0.228	0.00118227	1.73517e-07	8
CAMK2N1	8.73199e-08	0.455274	0.469	0.378	0.0015749	2.24537e-07	8
G3BP2	9.05496e-08	0.480364	0.326	0.238	0.00163315	2.26374e-07	8
NSF	1.03407e-06	0.446656	0.306	0.226	0.0186505	2.51531e-06	8
FBXO2	2.01965e-06	0.477724	0.293	0.218	0.0364264	4.78338e-06	8
THY1	3.30688e-06	0.456261	0.349	0.274	0.0596428	7.63125e-06	8
DYNC1LI2	3.54812e-06	0.403038	0.301	0.225	0.0639939	7.98327e-06	8
GDI1	5.11214e-06	0.342894	0.382	0.299	0.0922026	1.12218e-05	8
STMN2	8.99699e-06	0.373069	0.304	0.229	0.16227	1.92793e-05	8
SLC22A17	1.35258e-05	0.455566	0.279	0.212	0.243951	2.83098e-05	8
PFN2	2.11262e-05	0.331439	0.366	0.289	0.381032	4.32127e-05	8
YPEL3	4.31474e-05	0.405992	0.26	0.197	0.778206	8.62948e-05	8
RNF187	7.38442e-05	0.377434	0.268	0.204	1	0.000144478	8
PRXL2A	8.02867e-05	0.405624	0.253	0.193	1	0.00015374	8
EID1	8.22979e-05	0.346044	0.331	0.265	1	0.000154309	8
BRSK1	8.89024e-05	0.371262	0.297	0.233	1	0.00016329	8
ATRNL1	9.55502e-05	0.299813	0.465	0.397	1	0.00017199	8
OLFM1	0.00010832	0.195823	0.547	0.464	1	0.000188563	8
ALDOC	0.000108947	0.245086	0.478	0.402	1	0.000188563	8
SERINC1	0.000156085	0.311082	0.375	0.309	1	0.00026505	8
SNCB	0.000163606	0.343395	0.353	0.288	1	0.000272676	8
GPM6A	0.000217697	0.297286	0.4	0.336	1	0.000356231	8
CFL1	0.000682059	0.35145	0.285	0.231	1	0.00109617	8
DLG4	0.000721647	0.404689	0.257	0.207	1	0.00113944	8
DPYSL2	0.000743455	0.32757	0.459	0.407	1	0.00115364	8
TUBB2B	0.000882109	0.304542	0.312	0.257	1	0.00134559	8
SELENOW	0.00105597	0.216826	0.534	0.479	1	0.00156524	8
CAMK2A	0.00106088	0.311075	0.354	0.3	1	0.00156524	8
ABR	0.00113179	0.323073	0.257	0.206	1	0.00164291	8
MTURN	0.0012638	0.247869	0.488	0.431	1	0.00180542	8
RTN3	0.00144138	0.273793	0.362	0.304	1	0.00202694	8
SQSTM1	0.00208878	0.306707	0.266	0.217	1	0.00289216	8
OAZ1	0.00226167	0.275959	0.456	0.411	1	0.0030841	8
CCNI	0.00268536	0.257747	0.393	0.341	1	0.0036072	8
HSPB1	0.00303197	0.26607	0.269	0.222	1	0.0040129	8
PACSIN1	0.0035905	0.286252	0.275	0.228	1	0.00461765	8
DCTN1	0.00359151	0.291505	0.26	0.213	1	0.00461765	8
BEX3	0.00379688	0.278738	0.438	0.39	1	0.00481295	8
PEA15	0.00542704	0.207246	0.372	0.32	1	0.0067838	8
PRKAR1B	0.00611759	0.251264	0.296	0.249	1	0.00754224	8
QDPR	0.00638162	0.223646	0.326	0.278	1	0.00776143	8
ENC1	0.00773272	0.193549	0.412	0.359	1	0.00917417	8
DYNLL2	0.00774708	0.259001	0.301	0.256	1	0.00917417	8
RTN4	0.00996138	0.307247	0.271	0.23	1	0.0116432	8
ATP6V1B2	0.0126597	0.238026	0.285	0.243	1	0.0144332	8
GPX4	0.0126691	0.196862	0.272	0.229	1	0.0144332	8
MAP1A	0.0158827	0.221686	0.301	0.26	1	0.0178681	8
BASP1	0.0358419	0.100169	0.35	0.306	1	0.0398243	8
MTURN	1.09144e-56	0.755736	0.579	0.423	1.96852e-52	3.92919e-55	5
TMSB4X	1.52182e-23	0.246518	0.803	0.703	2.74475e-19	2.73927e-22	5
CLU	5.04647e-18	0.195589	0.907	0.889	9.10182e-14	6.05577e-17	5
EEF2	4.41742e-14	0.524368	0.257	0.187	7.96725e-10	3.97567e-13	5
SELENOW	4.80802e-12	0.298816	0.545	0.476	8.67174e-08	3.46177e-11	5
RTN4	8.43455e-11	0.36168	0.293	0.227	1.52126e-06	5.06073e-10	5
PEBP1	1.55861e-10	0.32542	0.466	0.402	2.81111e-06	8.01572e-10	5
NDUFA4	5.53217e-10	0.341215	0.427	0.363	9.97783e-06	2.48948e-09	5
GLUL	8.18452e-09	0.225304	0.556	0.493	0.000147616	3.27381e-08	5
CFL1	1.1663e-08	0.335943	0.287	0.229	0.000210354	4.19867e-08	5
ACTB	1.35135e-08	0.359893	0.263	0.208	0.000243729	4.42259e-08	5
TUBB2B	5.62123e-08	0.312073	0.311	0.255	0.00101384	1.68637e-07	5
SLC1A2	7.96132e-08	0.376831	0.267	0.216	0.0014359	2.20467e-07	5
HNRNPA2B1	1.23101e-06	0.330797	0.263	0.217	0.0222025	3.16545e-06	5
CHGA	1.67662e-06	0.270894	0.289	0.239	0.0302396	4.02389e-06	5
VAMP2	1.98095e-06	0.234612	0.355	0.303	0.0357283	4.45713e-06	5
PACSIN1	4.20106e-06	0.285168	0.273	0.227	0.0757703	8.89636e-06	5
DYNC1LI2	6.72019e-06	0.25264	0.271	0.224	0.121205	1.34404e-05	5
NCS1	9.62795e-06	0.242688	0.312	0.266	0.17365	1.82424e-05	5
AKT3	2.66846e-05	0.215837	0.34	0.295	0.481284	4.80323e-05	5
HSP90AA1	3.55981e-05	0.318678	0.341	0.303	0.642048	6.04375e-05	5
PRKAR1B	3.69341e-05	0.241579	0.29	0.248	0.666143	6.04375e-05	5
SPARCL1	5.64378e-05	0.175721	0.515	0.476	1	8.83375e-05	5
CCNI	6.02552e-05	0.229231	0.381	0.339	1	9.03828e-05	5
NEFL	0.000114449	0.212647	0.364	0.321	1	0.000164807	5
STXBP1	0.000128344	0.206744	0.359	0.318	1	0.000177707	5
NUDT3	0.000184375	0.229512	0.255	0.217	1	0.000240847	5
GAS7	0.000187326	0.244978	0.277	0.239	1	0.000240847	5
CHN1	0.000299572	0.22115	0.325	0.286	1	0.000371882	5
KIF5A	0.00173358	0.142548	0.534	0.501	1	0.00208029	5
PPP3CA	0.00262145	0.18319	0.288	0.256	1	0.00304427	5
VIM	0.00348619	0.103828	0.327	0.294	1	0.00392197	5
BASP1	0.00826841	0.135177	0.334	0.305	1	0.00884025	5
CPE	0.00834912	0.152384	0.515	0.498	1	0.00884025	5
GAP43	0.0242326	0.15489	0.281	0.258	1	0.024925	5
SPTAN1	0.0288192	0.169441	0.302	0.282	1	0.0288192	5
MBP	0	1.42961	0.967	0.68	0	0	7
PLP1	7.463e-300	1.81838	0.684	0.261	1.34603e-295	1.26871e-298	7
MOBP	2.93752e-138	1.9094	0.271	0.077	5.29811e-134	3.32919e-137	7
CNP	1.55457e-94	1.37356	0.342	0.141	2.80383e-90	1.32139e-93	7
QDPR	2.19209e-81	1.08805	0.491	0.269	3.95365e-77	1.49062e-80	7
CLDND1	1.64343e-70	1.34945	0.265	0.109	2.9641e-66	9.31279e-70	7
SEPTIN4	6.77968e-58	1.14268	0.29	0.136	1.22278e-53	3.29299e-57	7
CRYAB	8.6184e-58	0.608187	0.664	0.46	1.55441e-53	3.66282e-57	7
HIPK2	8.5627e-50	1.0018	0.335	0.178	1.54437e-45	3.2348e-49	7
MTURN	1.01618e-25	0.560227	0.55	0.427	1.83278e-21	3.45501e-25	7
MAP4K4	8.7914e-25	0.806403	0.259	0.155	1.58562e-20	2.71734e-24	7
QKI	2.37444e-23	0.643395	0.35	0.234	4.28253e-19	6.72757e-23	7
DYNC1LI2	5.78928e-19	0.58777	0.324	0.222	1.04416e-14	1.51412e-18	7
TPPP	8.91788e-18	0.621278	0.267	0.176	1.60843e-13	2.16577e-17	7
PTGDS	2.37845e-14	0.259032	0.593	0.485	4.28978e-10	5.39116e-14	7
GPRC5B	3.126e-13	0.479479	0.282	0.199	5.63804e-09	6.64274e-13	7
PLEKHB1	2.17318e-12	0.375534	0.38	0.289	3.91955e-08	4.34636e-12	7
S100B	1.1475e-07	0.388149	0.262	0.203	0.00206963	2.1675e-07	7
SELENOW	1.761e-06	0.252278	0.531	0.478	0.0317614	3.15127e-06	7
KIF5C	4.52492e-06	0.258685	0.427	0.371	0.0816115	7.69237e-06	7
TMSB4X	7.16704e-06	0.105665	0.773	0.706	0.129265	1.16038e-05	7
NDRG2	1.20879e-05	0.22658	0.433	0.373	0.218017	1.86812e-05	7
S100A1	5.45731e-05	0.31696	0.269	0.223	0.984281	8.06733e-05	7
SNCA	7.60823e-05	0.195625	0.426	0.372	1	0.000107783	7
APOD	8.39624e-05	0.12787	0.268	0.219	1	0.000114189	7
MAP1B	0.000167313	0.158624	0.407	0.352	1	0.000218794	7
DPYSL2	0.000531288	0.172194	0.453	0.406	1	0.000669029	7
GNAO1	0.00545254	0.153426	0.324	0.288	1	0.00662094	7
TMSB10	0.00882202	0.168908	0.327	0.296	1	0.0103431	7
CSRP1	0.0120941	0.118434	0.401	0.365	1	0.0137066	7
FTH1	0.0135325	0.146898	0.524	0.497	1	0.0148422	7
DYNLL2	0.0390003	0.132277	0.281	0.256	1	0.0414378	7
SPP1	0	4.11963	0.992	0.183	0	0	6
TMSB4X	1.95591e-69	0.717841	0.823	0.702	3.52768e-65	1.17355e-68	6
CTSB	2.21845e-45	1.21281	0.272	0.147	4.0012e-41	8.87381e-45	6
APOE	1.44436e-41	0.692335	0.582	0.439	2.60505e-37	4.33308e-41	6
VIM	8.87418e-29	0.865928	0.404	0.29	1.60055e-24	2.1298e-28	6
ACTB	5.93047e-22	0.76984	0.297	0.206	1.06962e-17	1.18609e-21	6
PSAP	1.83313e-14	0.508076	0.351	0.27	3.30623e-10	3.1425e-14	6
QKI	4.73937e-05	0.277441	0.28	0.237	0.854793	7.10906e-05	6
FAM107A	6.97467e-05	0.161686	0.551	0.506	1	9.29956e-05	6
TUBB2B	0.00418298	0.193441	0.287	0.256	1	0.00501958	6
FTH1	0.0318976	0.149917	0.509	0.498	1	0.0347974	6
APOD	0	2.15427	0.518	0.197	0	0	4
A2M	1.32881e-182	1.66253	0.308	0.108	2.39664e-178	9.30167e-182	4
CLDN5	9.03283e-169	1.61791	0.316	0.118	1.62916e-164	4.21532e-168	4
VIM	2.33534e-114	1.13482	0.478	0.281	4.21202e-110	8.1737e-114	4
TMSB4X	3.29581e-76	0.570805	0.825	0.699	5.94432e-72	9.22826e-76	4
GFAP	1.71657e-26	0.264945	0.884	0.827	3.09601e-22	4.00534e-26	4
FAM107A	1.41679e-12	0.248252	0.568	0.503	2.55531e-08	2.83357e-12	4
TMSB10	1.01077e-10	0.350593	0.35	0.293	1.82303e-06	1.76886e-10	4
RHOB	1.74172e-10	0.410343	0.29	0.236	3.14136e-06	2.70934e-10	4
APOE	1.01645e-08	0.284688	0.496	0.443	0.000183326	1.42302e-08	4
GLUL	4.09412e-06	0.185336	0.531	0.494	0.0738416	5.2107e-06	4
PTGDS	0.000662009	0.193642	0.513	0.488	1	0.000772344	4
CRYAB	0.0321723	0.123388	0.485	0.468	1	0.0322121	4
CSRP1	0.0322121	0.113196	0.385	0.365	1	0.0322121	4

## Sheet: Aß-6_markers
gene	p_val	avg_log2FC	pct.1	pct.2	p_val_adj	BH	DE
SPP1	0	4.11963	0.992	0.183	0	0	Upregulated
TMSB4X	1.95591e-69	0.717841	0.823	0.702	3.52768e-65	5.02669e-67	Upregulated
FTL	1.05921e-68	1.62286	0.229	0.098	1.91039e-64	1.81478e-66	Upregulated
C3	3.48978e-67	1.64857	0.175	0.065	6.29417e-63	4.48437e-65	Upregulated
CHI3L1	7.22652e-64	2.36287	0.126	0.04	1.30338e-59	7.42886e-62	Upregulated
CD74	1.28191e-51	1.08152	0.241	0.117	2.31205e-47	1.09817e-49	Upregulated
C1QC	1.93222e-46	1.57782	0.111	0.038	3.48495e-42	1.4188e-44	Upregulated
CTSB	2.21845e-45	1.21281	0.272	0.147	4.0012e-41	1.42536e-43	Upregulated
APOE	1.44436e-41	0.692335	0.582	0.439	2.60505e-37	8.24889e-40	Upregulated
A2M	7.50704e-37	1.03504	0.22	0.117	1.35397e-32	3.85862e-35	Upregulated
SRGN	4.06951e-33	1.23998	0.129	0.057	7.33976e-29	1.90157e-31	Upregulated
VIM	8.87418e-29	0.865928	0.404	0.29	1.60055e-24	3.80111e-27	Upregulated
ACTB	5.93047e-22	0.76984	0.297	0.206	1.06962e-17	2.34482e-20	Upregulated
B2M	1.36562e-21	0.970854	0.15	0.083	2.46304e-17	5.01378e-20	Upregulated
PADI2	4.3834e-15	0.797774	0.142	0.086	7.90589e-11	1.50204e-13	Upregulated
PSAP	1.83313e-14	0.508076	0.351	0.27	3.30623e-10	5.88892e-13	Not DE
NRGN	1.48199e-13	-0.378001	0.457	0.539	2.67292e-09	4.48085e-12	Not DE
UCHL1	3.2812e-13	-0.378638	0.416	0.493	5.91798e-09	9.36965e-12	Not DE
SNAP25	6.33675e-13	-0.326647	0.574	0.639	1.1429e-08	1.70305e-11	Not DE
PMP2	6.62665e-13	0.526046	0.247	0.179	1.19518e-08	1.70305e-11	Not DE
ENO2	2.90133e-12	-0.391622	0.326	0.407	5.23284e-08	7.10135e-11	Not DE
NEFL	3.2543e-12	-0.531225	0.251	0.327	5.86945e-08	7.60322e-11	Not DE
CEND1	5.23269e-12	-0.64731	0.127	0.195	9.43767e-08	1.16939e-10	Downregulated
SNCA	7.53572e-12	-0.41318	0.301	0.379	1.35914e-07	1.6139e-10	Not DE
PRKAR1B	1.99228e-11	-0.517764	0.182	0.254	3.59328e-07	4.09613e-10	Not DE
YWHAG	2.59463e-11	-0.505516	0.253	0.327	4.67968e-07	5.12939e-10	Not DE
CKB	6.90083e-11	-0.22685	0.561	0.645	1.24463e-06	1.31371e-09	Not DE
CHN1	1.37414e-10	-0.47987	0.222	0.292	2.4784e-06	2.52253e-09	Not DE
RGCC	1.97503e-10	0.678935	0.123	0.08	3.56217e-06	3.50057e-09	Upregulated
CHGA	2.14575e-10	-0.487831	0.177	0.245	3.87008e-06	3.67639e-09	Not DE
RTN1	4.36018e-10	-0.366616	0.335	0.406	7.86402e-06	7.22946e-09	Not DE
APP	2.60992e-09	-0.275974	0.429	0.498	4.70725e-05	4.12375e-08	Not DE
SNCG	2.64754e-09	-0.534313	0.187	0.249	4.77511e-05	4.12375e-08	Not DE
SYT1	3.18526e-09	-0.385498	0.29	0.356	5.74493e-05	4.81536e-08	Not DE
MAP1B	1.19154e-08	-0.378419	0.295	0.358	0.000214906	1.74986e-07	Not DE
TSPYL1	1.71109e-08	-0.273843	0.341	0.411	0.000308612	2.44306e-07	Not DE
STXBP1	2.36452e-08	-0.346285	0.259	0.323	0.000426465	3.28477e-07	Not DE
SOD2	4.46578e-08	0.524006	0.216	0.167	0.000805448	6.04055e-07	Not DE
GFAP	6.6671e-08	0.0900591	0.874	0.829	0.00120248	8.78689e-07	Not DE
SAT1	8.3122e-08	0.48388	0.178	0.132	0.00149919	1.06812e-06	Not DE
NEFM	9.91266e-08	-0.504106	0.201	0.256	0.00178785	1.24271e-06	Not DE
THY1	1.13104e-07	-0.355108	0.219	0.279	0.00203994	1.38417e-06	Not DE
RAB6B	1.89646e-07	-0.349927	0.231	0.289	0.00342045	2.26693e-06	Not DE
GAP43	2.7429e-07	-0.348231	0.206	0.262	0.00494709	3.2042e-06	Not DE
MAP1A	3.31393e-07	-0.346209	0.207	0.264	0.005977	3.78524e-06	Not DE
NDRG4	3.67545e-07	-0.336866	0.272	0.329	0.00662904	4.10691e-06	Not DE
PFN1	7.04679e-07	0.522813	0.13	0.094	0.0127096	7.70649e-06	Not DE
VSNL1	9.52526e-07	-0.243703	0.421	0.479	0.0171798	1.02e-05	Not DE
SPOCK1	1.05957e-06	-0.569565	0.09	0.131	0.0191104	1.10887e-05	Not DE
ALDOC	1.07867e-06	-0.265971	0.35	0.407	0.0194548	1.10887e-05	Not DE
KIF5A	1.12718e-06	-0.196412	0.443	0.506	0.0203298	1.13602e-05	Not DE
GNAO1	1.53582e-06	-0.28392	0.236	0.292	0.0277	1.5181e-05	Not DE
CABP1	1.6421e-06	-0.419165	0.168	0.216	0.0296169	1.59253e-05	Not DE
TAGLN3	1.70545e-06	-0.435492	0.118	0.163	0.0307595	1.62334e-05	Not DE
RNF187	1.90318e-06	-0.380496	0.16	0.208	0.0343258	1.77861e-05	Not DE
LMO3	2.37566e-06	-0.359619	0.166	0.215	0.0428474	2.18052e-05	Not DE
CYFIP2	3.11671e-06	-0.560255	0.077	0.114	0.056213	2.81051e-05	Not DE
SCN1A	3.99654e-06	-0.569854	0.07	0.105	0.0720815	3.54176e-05	Not DE
BASP1	5.10023e-06	-0.299063	0.258	0.31	0.0919877	4.44325e-05	Not DE
SCN1B	6.54491e-06	-0.376491	0.157	0.202	0.118044	5.60681e-05	Not DE
CPE	7.62805e-06	-0.21265	0.452	0.502	0.137579	6.42757e-05	Not DE
GDI1	7.96194e-06	-0.284625	0.253	0.304	0.143602	6.60071e-05	Not DE
VAMP2	8.36273e-06	-0.280828	0.258	0.309	0.15083	6.82293e-05	Not DE
FAIM2	8.50255e-06	-0.414344	0.138	0.181	0.153352	6.82861e-05	Not DE
BRI3	1.11148e-05	0.45827	0.11	0.08	0.200467	8.78927e-05	Not DE
ERC2	1.77446e-05	-0.407526	0.116	0.155	0.320042	0.000138193	Not DE
NPTN	1.83044e-05	-0.401497	0.134	0.175	0.330137	0.000138656	Not DE
DMTN	1.84448e-05	-0.490013	0.089	0.124	0.33267	0.000138656	Not DE
ARHGDIG	1.86133e-05	-0.405321	0.117	0.156	0.33571	0.000138656	Not DE
NCDN	2.15302e-05	-0.263892	0.196	0.243	0.388319	0.000158093	Not DE
STMN2	2.88205e-05	-0.334497	0.19	0.233	0.519807	0.000208644	Not DE
FXYD6	2.96946e-05	-0.287281	0.219	0.265	0.535572	0.000211987	Not DE
RTN3	3.2197e-05	-0.302417	0.262	0.308	0.580704	0.000226702	Not DE
ATP1A3	4.0131e-05	-0.297433	0.167	0.21	0.723803	0.000278748	Not DE
KIF1A	4.73298e-05	-0.415281	0.117	0.154	0.85364	0.000320531	Not DE
QKI	4.73937e-05	0.277441	0.28	0.237	0.854793	0.000320531	Not DE
SCAMP5	5.03289e-05	-0.350692	0.146	0.186	0.907731	0.000334177	Not DE
QDPR	5.07117e-05	-0.279412	0.237	0.281	0.914637	0.000334177	Not DE
PCSK1N	5.14813e-05	-0.22259	0.311	0.362	0.928517	0.000334954	Not DE
GPM6A	5.61856e-05	-0.210503	0.29	0.34	1	0.000360992	Not DE
CALM3	6.08545e-05	-0.222251	0.329	0.377	1	0.000386163	Not DE
TPPP	6.3757e-05	-0.340267	0.143	0.182	1	0.000399647	Not DE
FAM107A	6.97467e-05	0.161686	0.551	0.506	1	0.000430772	Not DE
FBXO2	7.03985e-05	-0.248086	0.179	0.222	1	0.000430772	Not DE
SNCB	8.17941e-05	-0.293117	0.249	0.292	1	0.000494614	Not DE
NAP1L5	9.42835e-05	-0.392881	0.102	0.135	1	0.000563509	Not DE
PFN2	9.71772e-05	-0.245188	0.249	0.293	1	0.000574127	Not DE
DNAJC6	0.00011831	-0.469018	0.073	0.102	1	0.000691037	Not DE
SYN1	0.00013527	-0.391105	0.127	0.162	1	0.000781222	Not DE
SPARC	0.000148674	-0.660863	0.129	0.162	1	0.000849096	Downregulated
PFKP	0.000154924	-0.378293	0.096	0.128	1	0.000875068	Not DE
TSPAN7	0.000183905	-0.298108	0.173	0.211	1	0.00102747	Not DE
ZBTB7A	0.000187048	-0.378467	0.085	0.116	1	0.00103379	Not DE
MAPT	0.000189934	-0.346946	0.152	0.188	1	0.00103858	Not DE
EEF1A2	0.000194055	-0.185381	0.385	0.429	1	0.00104994	Not DE
S100A6	0.000220203	0.359758	0.196	0.164	1	0.001179	Not DE
GABRB2	0.000234744	-0.35237	0.1	0.131	1	0.0012439	Not DE
TOLLIP	0.000247836	-0.351178	0.113	0.145	1	0.00129987	Not DE
GRIN1	0.000259163	-0.322041	0.142	0.177	1	0.00134555	Not DE
EPB41L2	0.000273548	0.360401	0.138	0.109	1	0.00140603	Not DE
ATP9A	0.000285343	-0.32465	0.117	0.15	1	0.00145214	Not DE
GAS7	0.000290918	-0.2487	0.204	0.244	1	0.001466	Not DE
STMN3	0.00036149	-0.265278	0.163	0.199	1	0.00179001	Not DE
SPTAN1	0.000363448	-0.196386	0.244	0.286	1	0.00179001	Not DE
CLSTN3	0.000370222	-0.402151	0.087	0.115	1	0.00179001	Not DE
ZNF483	0.000370761	-0.371443	0.1	0.13	1	0.00179001	Not DE
ABAT	0.000372628	-0.4211	0.079	0.106	1	0.00179001	Not DE
PLPP3	0.000394439	-0.413123	0.089	0.118	1	0.00187724	Not DE
RUNDC3A	0.000399615	-0.386678	0.092	0.12	1	0.00188442	Not DE
STX1B	0.000416449	-0.357755	0.117	0.149	1	0.00194595	Not DE
RIMS3	0.000441442	-0.34377	0.098	0.128	1	0.00204416	Not DE
CAMK2A	0.000448809	-0.217967	0.262	0.304	1	0.00205971	Not DE
RGS4	0.000469778	-0.342043	0.11	0.141	1	0.00213687	Not DE
BMERB1	0.000484851	-0.353048	0.101	0.131	1	0.00218608	Not DE
IFI6	0.000504476	-0.408092	0.156	0.188	1	0.00225479	Not DE
UBA52	0.000514036	0.314059	0.151	0.122	1	0.00227771	Not DE
SERPINI1	0.000524696	-0.404475	0.093	0.121	1	0.00230508	Not DE
SOGA3	0.000541345	-0.220005	0.172	0.208	1	0.00235806	Not DE
HSPH1	0.000553014	-0.385063	0.095	0.123	1	0.00238865	Not DE
DIRAS2	0.00057713	-0.452549	0.08	0.106	1	0.00247204	Not DE
PNMA8B	0.000769502	-0.39437	0.085	0.111	1	0.00326879	Not DE
SYNGR1	0.000780061	-0.363162	0.098	0.126	1	0.00328649	Not DE
ATRNL1	0.000803392	-0.20214	0.362	0.401	1	0.00335727	Not DE
BEX3	0.000842885	-0.170073	0.35	0.393	1	0.0034939	Not DE
CLSTN1	0.000903111	-0.23864	0.179	0.214	1	0.00371359	Not DE
JUND	0.000969814	-0.283272	0.113	0.143	1	0.00395623	Not DE
G3BP2	0.00100643	-0.241483	0.207	0.242	1	0.00407328	Not DE
DNM1	0.00104398	-0.294243	0.138	0.169	1	0.00419225	Not DE
NDFIP1	0.00107615	-0.258749	0.171	0.204	1	0.00427782	Not DE
GNAQ	0.00108194	-0.273945	0.129	0.16	1	0.00427782	Not DE
ATN1	0.00110771	-0.259456	0.164	0.197	1	0.00434628	Not DE
CHGB	0.00112224	-0.34717	0.089	0.115	1	0.00436993	Not DE
PRNP	0.00120526	-0.215382	0.264	0.301	1	0.00465794	Not DE
KIF3A	0.00127612	-0.340997	0.078	0.102	1	0.00489495	Not DE
LMO4	0.00132953	-0.322829	0.089	0.115	1	0.00506205	Not DE
MAPK10	0.00138704	-0.278436	0.17	0.201	1	0.00524219	Not DE
SPRYD3	0.00141063	-0.26405	0.135	0.165	1	0.00529242	Not DE
SYP	0.00143646	-0.307841	0.138	0.167	1	0.00535028	Not DE
SEPTIN3	0.00152939	-0.292489	0.107	0.134	1	0.00565544	Not DE
C1orf61	0.00164231	0.303135	0.137	0.112	1	0.00602963	Not DE
APOD	0.00172891	-0.410772	0.193	0.223	1	0.00630256	Not DE
HSPB1	0.00180007	-0.275283	0.193	0.224	1	0.00651574	Not DE
SLC22A17	0.00190005	-0.200445	0.182	0.215	1	0.00682957	Not DE
RAB3A	0.00215674	-0.235713	0.211	0.244	1	0.00769836	Not DE
GSN	0.00218596	0.293885	0.114	0.092	1	0.00774885	Not DE
TRIM2	0.0022557	-0.320859	0.096	0.121	1	0.00794131	Not DE
DPYSL2	0.00245742	-0.160882	0.374	0.41	1	0.00859261	Not DE
NSF	0.0025054	-0.260322	0.199	0.229	1	0.00870117	Not DE
CNN3	0.00267915	0.226768	0.198	0.17	1	0.00924218	Not DE
NUDC	0.00272941	-0.278872	0.109	0.135	1	0.00935277	Not DE
ATP6V1A	0.00296885	-0.290716	0.141	0.168	1	0.0100499	Not DE
YWHAH	0.00297277	-0.245288	0.167	0.197	1	0.0100499	Not DE
PRDX2	0.00299152	-0.214905	0.225	0.256	1	0.0100499	Not DE
AKAP12	0.00301193	-0.228896	0.152	0.181	1	0.0100528	Not DE
MTURN	0.00306374	-0.157156	0.399	0.434	1	0.0101598	Not DE
CCK	0.00319565	-0.257035	0.148	0.176	1	0.0105293	Not DE
TMOD2	0.00329843	-0.269678	0.164	0.192	1	0.0107987	Not DE
RERE	0.00355417	-0.276779	0.118	0.144	1	0.0115623	Not DE
CHD5	0.00364766	-0.314099	0.095	0.118	1	0.0117909	Not DE
ITPK1	0.00367669	-0.34271	0.09	0.113	1	0.0117909	Not DE
GNB5	0.00369327	-0.32306	0.107	0.131	1	0.0117909	Not DE
HSP90AA1	0.00389356	-0.199928	0.276	0.307	1	0.0123537	Not DE
ATP1A2	0.00397861	-0.196864	0.24	0.271	1	0.0125461	Not DE
EMC4	0.00410606	-0.293369	0.083	0.105	1	0.012869	Not DE
TUBB2B	0.00418298	0.193441	0.287	0.256	1	0.0130306	Not DE
CRYAB	0.00456374	-0.152898	0.437	0.471	1	0.0141311	Not DE
AK5	0.00491609	-0.263423	0.113	0.137	1	0.015131	Not DE
RCAN2	0.00501185	-0.312418	0.084	0.105	1	0.0153339	Not DE
PACSIN1	0.0051654	-0.198739	0.202	0.231	1	0.0157102	Not DE
SCRN1	0.00531634	-0.21451	0.144	0.171	1	0.0160741	Not DE
PTGDS	0.00536566	-0.175134	0.463	0.491	1	0.0161284	Not DE
DYNLL2	0.00545937	-0.211532	0.23	0.259	1	0.0163146	Not DE
DDX24	0.00584424	-0.259326	0.121	0.145	1	0.0173638	Not DE
PRKCA	0.00631287	0.280745	0.112	0.092	1	0.0186484	Not DE
TMEM130	0.00652102	-0.299841	0.087	0.108	1	0.0191008	Not DE
MAPK8IP3	0.00657645	-0.270609	0.128	0.153	1	0.0191008	Not DE
NAP1L2	0.0065775	-0.309031	0.085	0.107	1	0.0191008	Not DE
PPP3CB	0.00664534	-0.244638	0.134	0.158	1	0.0191894	Not DE
ATP1B1	0.00680998	-0.183361	0.261	0.291	1	0.0195549	Not DE
CADM3	0.00737906	-0.26885	0.116	0.139	1	0.0210713	Not DE
ATP6V1B2	0.00844439	-0.176361	0.217	0.246	1	0.0239802	Not DE
CAMK2G	0.00853185	-0.276724	0.102	0.124	1	0.0240954	Not DE
NAT8L	0.00862249	-0.205834	0.166	0.192	1	0.0242184	Not DE
NDUFA4	0.00882886	-0.137418	0.337	0.369	1	0.0246632	Not DE
GRIA2	0.0089095	-0.242315	0.149	0.173	1	0.024754	Not DE
YPEL3	0.0089902	-0.2107	0.174	0.2	1	0.0248439	Not DE
EIF1B	0.00956571	-0.262035	0.121	0.144	1	0.0262929	Not DE
DCTN1	0.0099253	-0.189217	0.188	0.215	1	0.0271362	Not DE
CCNI	0.0102385	-0.161697	0.316	0.343	1	0.0278445	Not DE
TCEAL2	0.0105534	-0.230029	0.119	0.142	1	0.0285496	Not DE
TERF2IP	0.0108238	-0.208365	0.109	0.131	1	0.029128	Not DE
OLFM1	0.0109842	-0.0727401	0.427	0.468	1	0.0294056	Not DE
PPP2R2C	0.0111782	-0.218733	0.161	0.185	1	0.0297698	Not DE
FBXW7	0.0112763	-0.191705	0.149	0.174	1	0.0298764	Not DE
NAPB	0.0115572	-0.265084	0.121	0.143	1	0.0303334	Not DE
THRA	0.0115668	-0.269181	0.092	0.112	1	0.0303334	Not DE
SUMO3	0.0121033	-0.278005	0.117	0.139	1	0.0315791	Not DE
PPP3CA	0.0122421	-0.169855	0.232	0.26	1	0.0316305	Not DE
CADM2	0.0122468	-0.196467	0.156	0.18	1	0.0316305	Not DE
AHSA1	0.0123076	-0.208406	0.18	0.205	1	0.0316305	Not DE
PREPL	0.0124476	-0.163668	0.178	0.203	1	0.0317444	Not DE
RHOA	0.0124754	0.282545	0.113	0.095	1	0.0317444	Not DE
ATP6V1G2	0.0125479	-0.290033	0.091	0.11	1	0.0317716	Not DE
KIF1B	0.0127294	-0.181964	0.173	0.199	1	0.0320075	Not DE
NPDC1	0.0127804	-0.208786	0.14	0.163	1	0.0320075	Not DE
PNMA2	0.0128279	-0.195795	0.166	0.191	1	0.0320075	Not DE
DNAJA4	0.0136994	-0.257776	0.098	0.118	1	0.0340168	Not DE
PI4KA	0.0138301	-0.276649	0.087	0.106	1	0.0341763	Not DE
TUBA4A	0.0148006	-0.25362	0.11	0.13	1	0.0363996	Not DE
MLLT11	0.0152626	-0.17196	0.164	0.188	1	0.0373571	Not DE
H1FX	0.0154727	-0.159732	0.152	0.176	1	0.0376917	Not DE
SLC8A1	0.0158691	-0.205613	0.148	0.171	1	0.0383641	Not DE
MBP	0.015898	-0.0957336	0.665	0.694	1	0.0383641	Not DE
PEA15	0.0162001	-0.160946	0.296	0.323	1	0.0389104	Not DE
LGALS1	0.0167842	0.215176	0.179	0.157	1	0.040126	Not DE
PSD3	0.0169967	-0.16732	0.216	0.241	1	0.0404458	Not DE
SERINC1	0.0170977	-0.135424	0.284	0.312	1	0.0404986	Not DE
MAP2	0.0171886	-0.1628	0.217	0.242	1	0.0405273	Not DE
CCDC92	0.0177486	-0.206647	0.157	0.179	1	0.0415716	Not DE
HTRA1	0.0177933	0.232687	0.119	0.1	1	0.0415716	Not DE
DYNC1I1	0.0183935	-0.252832	0.085	0.104	1	0.0427795	Not DE
SPARCL1	0.0192058	-0.107467	0.452	0.48	1	0.0444676	Not DE
MRFAP1L1	0.0194755	-0.225523	0.122	0.142	1	0.0448897	Not DE
NDUFB5	0.0201709	-0.193215	0.135	0.157	1	0.046285	Not DE
STMN4	0.0204203	-0.246299	0.103	0.122	1	0.046649	Not DE
MCL1	0.0207637	0.214279	0.138	0.119	1	0.0472236	Not DE
BEX1	0.0208907	-0.17907	0.131	0.152	1	0.0473033	Not DE
C1orf115	0.0213545	-0.207274	0.117	0.137	1	0.0481413	Not DE
DNAJC5	0.0234957	-0.236394	0.097	0.115	1	0.052737	Not DE
DKK3	0.0237973	-0.108307	0.388	0.416	1	0.0531818	Not DE
CNBP	0.0241399	-0.223668	0.089	0.107	1	0.0537139	Not DE
KALRN	0.0253826	-0.184281	0.099	0.118	1	0.0562356	Not DE
IDS	0.0258232	-0.132965	0.32	0.345	1	0.0569661	Not DE
PKM	0.026951	-0.21152	0.101	0.119	1	0.0589989	Not DE
USP11	0.0269742	-0.265151	0.085	0.102	1	0.0589989	Not DE
MAPRE3	0.0276031	-0.239202	0.099	0.117	1	0.0601185	Not DE
DTNA	0.0286905	0.0889327	0.414	0.386	1	0.0622232	Not DE
MDH1	0.0294169	-0.251043	0.087	0.103	1	0.0634561	Not DE
CLDN5	0.0295058	-0.229707	0.116	0.134	1	0.0634561	Not DE
ENC1	0.03036	-0.126226	0.336	0.361	1	0.0650209	Not DE
AGT	0.0305098	-0.228223	0.143	0.162	1	0.0650555	Not DE
FBXO44	0.0306293	-0.220109	0.119	0.137	1	0.0650555	Not DE
FTH1	0.0318976	0.149917	0.509	0.498	1	0.0674707	Not DE
EIF4A2	0.0347014	-0.157303	0.14	0.16	1	0.0731006	Not DE
PTK2B	0.0356778	-0.177562	0.128	0.147	1	0.0748506	Not DE
SLC1A2	0.0361933	-0.14224	0.197	0.22	1	0.0756234	Not DE
PRKACB	0.0388291	-0.189274	0.096	0.113	1	0.0805484	Not DE
MACF1	0.0388638	-0.231795	0.085	0.101	1	0.0805484	Not DE
ARPP19	0.0416609	-0.154161	0.187	0.207	1	0.0859987	Not DE
PEBP1	0.0423037	-0.131425	0.385	0.407	1	0.0869765	Not DE
PHACTR1	0.0426029	-0.163443	0.113	0.13	1	0.0872425	Not DE
TMEM59L	0.0462753	-0.190292	0.212	0.231	1	0.094387	Not DE
BEX4	0.0466398	-0.18828	0.135	0.153	1	0.0945982	Not DE
SPOCK2	0.046747	-0.139571	0.177	0.197	1	0.0945982	Not DE
MARCKS	0.0470121	-0.188691	0.143	0.161	1	0.0947617	Not DE
ADAR	0.0475435	-0.203784	0.104	0.12	1	0.0954583	Not DE
PRKCB	0.047892	-0.178566	0.141	0.16	1	0.095784	Not DE
AHNAK	0.0501345	-0.196088	0.121	0.138	1	0.0998804	Not DE
ARNT2	0.0504802	-0.148602	0.088	0.103	1	0.100181	Not DE
LUC7L3	0.0521403	0.236917	0.11	0.096	1	0.103077	Not DE
RAB11FIP4	0.0523583	-0.210516	0.107	0.122	1	0.103112	Not DE
MAP7D1	0.0533784	-0.205291	0.098	0.113	1	0.104719	Not DE
CLTB	0.0559944	-0.17628	0.135	0.152	1	0.109434	Not DE
PTMS	0.0574168	-0.209042	0.096	0.111	1	0.111789	Not DE
PPP1R9B	0.0579462	-0.142801	0.113	0.13	1	0.112336	Not DE
BRSK1	0.0584953	-0.0938405	0.215	0.236	1	0.112336	Not DE
GDAP1	0.0585536	-0.189344	0.12	0.136	1	0.112336	Not DE
FIS1	0.0585722	0.18138	0.129	0.114	1	0.112336	Not DE
PCDH9	0.061189	-0.194708	0.106	0.121	1	0.116919	Not DE
PRRT1	0.0623737	-0.118386	0.086	0.1	1	0.118741	Not DE
MTCH1	0.0627392	-0.165291	0.188	0.207	1	0.118996	Not DE
CTXN1	0.0639861	-0.107533	0.219	0.239	1	0.120815	Not DE
ARGLU1	0.064168	-0.186487	0.097	0.112	1	0.120815	Not DE
PEG3	0.0655087	-0.160742	0.143	0.16	1	0.122541	Not DE
ERBIN	0.0655617	0.201796	0.128	0.113	1	0.122541	Not DE
PTPRS	0.0667775	-0.172473	0.131	0.147	1	0.124361	Not DE
SEPTIN4	0.0673359	-0.169134	0.127	0.143	1	0.124913	Not DE
KCNIP2	0.0675601	0.194247	0.119	0.104	1	0.124913	Not DE
SEPTIN5	0.0682531	-0.117035	0.229	0.249	1	0.125742	Not DE
ATP1B2	0.0698795	0.161375	0.173	0.157	1	0.128279	Not DE
GLUL	0.0710855	0.0471548	0.52	0.496	1	0.130028	Not DE
STAU2	0.0727024	-0.151766	0.14	0.156	1	0.132514	Not DE
DLG4	0.074287	-0.147132	0.191	0.209	1	0.133965	Not DE
KIF5C	0.0744939	-0.0835026	0.35	0.375	1	0.133965	Not DE
SYT11	0.0745266	-0.161068	0.135	0.152	1	0.133965	Not DE
ANKRD11	0.074541	-0.172631	0.089	0.102	1	0.133965	Not DE
ACYP2	0.0761138	-0.179221	0.089	0.103	1	0.136315	Not DE
NDUFB9	0.0771977	-0.138495	0.106	0.121	1	0.137426	Not DE
CNTN1	0.0773078	-0.168317	0.122	0.137	1	0.137426	Not DE
TRIR	0.0775359	-0.201514	0.107	0.121	1	0.137426	Not DE
NUPR1	0.0791236	0.209459	0.103	0.09	1	0.139758	Not DE
HABP4	0.0796347	-0.207494	0.09	0.104	1	0.140179	Not DE
SYNGR3	0.0821694	-0.131013	0.116	0.131	1	0.144147	Not DE
DYNC1LI2	0.0826806	-0.0937943	0.21	0.228	1	0.14455	Not DE
MAGED2	0.0878922	-0.176965	0.099	0.112	1	0.153141	Not DE
ANK2	0.0884973	-0.104422	0.198	0.217	1	0.153674	Not DE
EIF4E3	0.0929522	-0.181614	0.107	0.12	1	0.160729	Not DE
LSAMP	0.0931853	-0.181041	0.092	0.104	1	0.160729	Not DE
PDXK	0.0952588	-0.141137	0.143	0.159	1	0.163381	Not DE
KLC1	0.0953584	-0.165571	0.099	0.113	1	0.163381	Not DE
MAPRE2	0.0957092	-0.159666	0.114	0.128	1	0.163437	Not DE
NUDT3	0.0960282	-0.0880682	0.202	0.221	1	0.163439	Not DE
GATM	0.0969128	0.163246	0.132	0.119	1	0.1644	Not DE
JPH3	0.0998995	-0.160298	0.092	0.104	1	0.168909	Not DE
SCG3	0.101272	-0.173364	0.088	0.1	1	0.170668	Not DE
GJA1	0.10679	-0.137111	0.185	0.201	1	0.179379	Not DE
PLEKHB1	0.107274	-0.108892	0.276	0.294	1	0.179606	Not DE
EEF2	0.112396	-0.120907	0.176	0.192	1	0.18757	Not DE
SLC16A1	0.114937	0.172478	0.101	0.089	1	0.190961	Not DE
AMPH	0.115341	-0.168109	0.092	0.104	1	0.190961	Not DE
CDS2	0.115543	-0.207918	0.095	0.107	1	0.190961	Not DE
DST	0.117723	0.132767	0.152	0.138	1	0.193941	Not DE
PLEKHB2	0.120052	-0.148186	0.116	0.129	1	0.196708	Not DE
CCDC124	0.120168	-0.185646	0.098	0.11	1	0.196708	Not DE
KIAA0513	0.121402	-0.166686	0.093	0.105	1	0.198097	Not DE
NCS1	0.125186	-0.0962179	0.252	0.269	1	0.203394	Not DE
SYNE1	0.125439	-0.169887	0.124	0.137	1	0.203394	Not DE
HSPB8	0.125836	-0.162231	0.135	0.148	1	0.203395	Not DE
SPTBN4	0.133599	-0.084407	0.099	0.111	1	0.215267	Not DE
BAALC	0.136498	-0.17551	0.098	0.109	1	0.219251	Not DE
GABBR2	0.137796	-0.10453	0.093	0.104	1	0.220645	Not DE
INPP5F	0.146689	-0.116952	0.108	0.12	1	0.234156	Not DE
HSPE1	0.147208	-0.0969325	0.099	0.11	1	0.234257	Not DE
PRKAR1A	0.152256	-0.121054	0.151	0.164	1	0.239887	Not DE
ADGRB2	0.152362	-0.148887	0.102	0.113	1	0.239887	Not DE
HNRNPA2B1	0.152431	0.100796	0.234	0.218	1	0.239887	Not DE
SLC25A23	0.152613	0.133037	0.122	0.111	1	0.239887	Not DE
KCNAB2	0.154416	-0.114004	0.111	0.123	1	0.241982	Not DE
LRPAP1	0.156329	0.110956	0.127	0.115	1	0.244235	Not DE
REEP5	0.157744	-0.103248	0.146	0.16	1	0.245698	Not DE
TTC3	0.161759	0.109702	0.207	0.193	1	0.251191	Not DE
NRXN1	0.163088	-0.100641	0.19	0.204	1	0.252491	Not DE
GUK1	0.170246	-0.114832	0.137	0.149	1	0.262783	Not DE
GABBR1	0.171927	-0.113966	0.154	0.166	1	0.264142	Not DE
EID1	0.172155	-0.0865143	0.252	0.267	1	0.264142	Not DE
COX8A	0.175932	-0.131936	0.098	0.108	1	0.269134	Not DE
SAFB	0.177752	-0.107974	0.097	0.108	1	0.271111	Not DE
CREG2	0.178619	-0.131755	0.095	0.105	1	0.271627	Not DE
RABL6	0.182822	-0.133917	0.128	0.14	1	0.2772	Not DE
REEP2	0.184141	-0.131567	0.106	0.117	1	0.278378	Not DE
HS6ST1	0.186992	-0.114235	0.104	0.114	1	0.28186	Not DE
LAMP1	0.190498	0.147114	0.132	0.121	1	0.286305	Not DE
STOM	0.194072	0.113705	0.117	0.107	1	0.290825	Not DE
NSG2	0.197869	-0.0747057	0.121	0.132	1	0.295653	Not DE
HSPA8	0.201185	-0.141119	0.182	0.194	1	0.299075	Not DE
MTSS2	0.201323	-0.0559154	0.21	0.225	1	0.299075	Not DE
FXYD1	0.209205	-0.135579	0.105	0.115	1	0.309889	Not DE
SLC25A4	0.212666	-0.115181	0.092	0.102	1	0.31411	Not DE
SNN	0.215245	-0.102584	0.096	0.106	1	0.315849	Not DE
APC	0.215667	-0.0487728	0.104	0.114	1	0.315849	Not DE
TPRG1L	0.215687	-0.160645	0.098	0.108	1	0.315849	Not DE
DDAH1	0.221999	-0.137853	0.102	0.111	1	0.323422	Not DE
SPECC1	0.222529	-0.1425	0.099	0.108	1	0.323422	Not DE
ITGB8	0.222746	0.142697	0.104	0.095	1	0.323422	Not DE
TSC22D3	0.22672	-0.128543	0.109	0.119	1	0.328265	Not DE
SLC1A3	0.231264	0.123257	0.297	0.286	1	0.333903	Not DE
NRCAM	0.232537	-0.0819106	0.157	0.168	1	0.3348	Not DE
MT2A	0.238835	0.0588129	0.203	0.191	1	0.342908	Not DE
KLHL24	0.244197	-0.0616878	0.119	0.129	1	0.34963	Not DE
PRXL2A	0.253721	0.00201439	0.181	0.195	1	0.362133	Not DE
CTNND2	0.254338	-0.0706307	0.132	0.142	1	0.362133	Not DE
RAB5B	0.258425	-0.0868157	0.107	0.116	1	0.366053	Not DE
NDRG2	0.258516	-0.0596162	0.364	0.376	1	0.366053	Not DE
SPTBN1	0.26438	-0.0929409	0.101	0.11	1	0.373191	Not DE
SELENOW	0.265015	-0.0523622	0.466	0.481	1	0.373191	Not DE
GRINA	0.265857	-0.0842754	0.141	0.151	1	0.373191	Not DE
GNG3	0.266655	-0.096225	0.152	0.162	1	0.373191	Not DE
RHOB	0.267187	-0.0926016	0.229	0.241	1	0.373191	Not DE
OPTN	0.273894	-0.0989768	0.162	0.172	1	0.381522	Not DE
SEC11C	0.275217	0.100833	0.103	0.095	1	0.382329	Not DE
FEZ1	0.280038	-0.0655299	0.143	0.153	1	0.387977	Not DE
TPM1	0.281956	-0.112469	0.105	0.114	1	0.389585	Not DE
ADD1	0.283591	0.119305	0.103	0.095	1	0.390485	Not DE
AGTPBP1	0.284128	-0.093187	0.12	0.129	1	0.390485	Not DE
OAZ2	0.287295	0.106951	0.104	0.096	1	0.393786	Not DE
NCKAP1	0.292019	-0.100612	0.11	0.118	1	0.399196	Not DE
CLDND1	0.297209	0.0865592	0.123	0.115	1	0.405214	Not DE
NFIX	0.298019	0.144777	0.11	0.102	1	0.405242	Not DE
SPAG9	0.300077	-0.0691988	0.131	0.14	1	0.406519	Not DE
AHCYL1	0.300539	-0.118451	0.182	0.191	1	0.406519	Not DE
PINK1	0.303108	-0.109231	0.124	0.133	1	0.408918	Not DE
EVL	0.304533	0.115617	0.103	0.095	1	0.409764	Not DE
KIF5B	0.305364	-0.0731271	0.121	0.13	1	0.40981	Not DE
GPX4	0.30777	0.0543426	0.241	0.229	1	0.411963	Not DE
SORT1	0.317783	0.092093	0.159	0.15	1	0.424261	Not DE
LTBP3	0.322974	-0.0535838	0.096	0.104	1	0.430074	Not DE
TACC1	0.327587	-0.0396249	0.112	0.12	1	0.43509	Not DE
RAP2A	0.343926	0.116311	0.107	0.099	1	0.455614	Not DE
STUB1	0.352155	-0.100454	0.123	0.131	1	0.465316	Not DE
TOMM7	0.358977	0.0818245	0.175	0.167	1	0.472903	Not DE
CCDC85B	0.359738	-0.0253541	0.285	0.296	1	0.472903	Not DE
AKT3	0.361034	-0.0534441	0.288	0.298	1	0.473396	Not DE
HNRNPUL2	0.368941	-0.0843829	0.152	0.161	1	0.482533	Not DE
MGST3	0.379118	-0.0706794	0.112	0.119	1	0.494585	Not DE
GADD45GIP1	0.380306	0.0854377	0.173	0.165	1	0.49488	Not DE
GPM6B	0.390263	0.0537231	0.163	0.154	1	0.505422	Not DE
ITPR1	0.391358	0.0856416	0.101	0.095	1	0.505422	Not DE
SLC6A1	0.391358	-0.049275	0.114	0.121	1	0.505422	Not DE
AGAP2	0.402564	-0.0497769	0.131	0.139	1	0.518591	Not DE
GNB1	0.405279	-0.0712171	0.258	0.266	1	0.520784	Not DE
FMNL2	0.421936	0.0915534	0.166	0.159	1	0.540835	Not DE
AKAP11	0.430068	0.108157	0.108	0.102	1	0.549888	Not DE
DDN	0.441199	0.0605896	0.112	0.106	1	0.56272	Not DE
ARHGAP35	0.451285	0.0791811	0.102	0.097	1	0.573398	Not DE
CNDP2	0.451802	0.0728207	0.111	0.105	1	0.573398	Not DE
MAPK1	0.457296	-0.0274567	0.099	0.105	1	0.578942	Not DE
S100B	0.460829	-0.0799715	0.199	0.206	1	0.580104	Not DE
SEPTIN8	0.461546	-0.078613	0.15	0.156	1	0.580104	Not DE
HPCA	0.4616	0.0427917	0.154	0.147	1	0.580104	Not DE
TSPYL2	0.471428	-0.0577895	0.15	0.157	1	0.59101	Not DE
HIPK3	0.475795	-0.0649898	0.114	0.12	1	0.595033	Not DE
ATP2A2	0.479121	-0.0264317	0.127	0.134	1	0.597739	Not DE
CPLX2	0.486201	-0.00389626	0.246	0.255	1	0.599911	Not DE
BIN1	0.486256	0.0701173	0.105	0.1	1	0.599911	Not DE
NDUFA1	0.486441	-0.0190995	0.117	0.123	1	0.599911	Not DE
SPIN1	0.486512	-0.0619511	0.17	0.177	1	0.599911	Not DE
TSPYL4	0.486698	-0.020986	0.114	0.12	1	0.599911	Not DE
CAMK2N1	0.488362	0.0825045	0.382	0.38	1	0.600522	Not DE
COX6A1	0.493754	0.0806889	0.1	0.095	1	0.603356	Not DE
MAP4K4	0.495003	0.117544	0.165	0.16	1	0.603356	Not DE
PHYHIP	0.495338	-0.0510047	0.179	0.186	1	0.603356	Not DE
SEC62	0.495362	0.0815999	0.182	0.176	1	0.603356	Not DE
MLF2	0.499074	-0.0570859	0.124	0.13	1	0.60644	Not DE
BAG1	0.502709	-0.089523	0.115	0.12	1	0.6075	Not DE
OAZ1	0.503382	0.0364057	0.418	0.411	1	0.6075	Not DE
BNIP3L	0.50386	0.0814561	0.116	0.111	1	0.6075	Not DE
CD99L2	0.504674	-0.0780914	0.103	0.108	1	0.6075	Not DE
N4BP2L2	0.506793	0.0953813	0.163	0.157	1	0.608625	Not DE
PRKACA	0.509436	-0.0127294	0.101	0.106	1	0.609899	Not DE
PPP3R1	0.510227	-0.0724502	0.135	0.141	1	0.609899	Not DE
CALM2	0.519434	-0.0611559	0.181	0.187	1	0.619408	Not DE
PAFAH1B1	0.520592	-0.0851434	0.168	0.173	1	0.619408	Not DE
RAMP1	0.531427	0.0326261	0.129	0.124	1	0.630839	Not DE
HIPK2	0.533421	0.0573689	0.19	0.184	1	0.631747	Not DE
ITM2B	0.534955	0.065091	0.123	0.118	1	0.631898	Not DE
JPH4	0.536007	-0.0159713	0.181	0.187	1	0.631898	Not DE
FBXL16	0.544557	-0.00113801	0.234	0.241	1	0.640509	Not DE
RBM33	0.548332	-0.0718508	0.123	0.128	1	0.642429	Not DE
TRIP12	0.548689	0.0843022	0.111	0.107	1	0.642429	Not DE
CLIP2	0.55407	-0.0418669	0.102	0.106	1	0.647254	Not DE
ARL6IP4	0.562377	0.0934928	0.104	0.099	1	0.655469	Not DE
USP22	0.565641	0.0690918	0.113	0.108	1	0.657781	Not DE
CLTA	0.5771	-0.0285834	0.096	0.101	1	0.669593	Not DE
MARCKSL1	0.590352	0.0970302	0.116	0.112	1	0.683425	Not DE
CLU	0.597896	-0.00513668	0.874	0.891	1	0.690603	Not DE
GPRC5B	0.602802	-0.0796987	0.199	0.203	1	0.693019	Not DE
NTRK2	0.604115	-0.0204894	0.229	0.235	1	0.693019	Not DE
OGA	0.606472	-0.0198079	0.184	0.19	1	0.693019	Not DE
ITM2C	0.60655	-0.0381342	0.48	0.487	1	0.693019	Not DE
AQP4	0.606729	-0.0469232	0.402	0.387	1	0.693019	Not DE
C9orf16	0.612676	0.0472972	0.191	0.187	1	0.698261	Not DE
RTN4	0.617206	-0.0674724	0.228	0.231	1	0.701867	Not DE
TBC1D9B	0.627174	0.0560491	0.155	0.151	1	0.711627	Not DE
BSG	0.635739	-0.0227382	0.175	0.179	1	0.719757	Not DE
ATP5IF1	0.639439	-0.086908	0.156	0.159	1	0.722356	Not DE
ADD3	0.645333	0.0158336	0.151	0.146	1	0.727415	Not DE
C14orf132	0.651912	0.0566639	0.125	0.121	1	0.733223	Not DE
PTPRN	0.653982	-0.0327243	0.101	0.104	1	0.733945	Not DE
GSTP1	0.669185	0.0295597	0.101	0.097	1	0.74937	Not DE
NSMF	0.680885	-0.0348643	0.144	0.147	1	0.760815	Not DE
PIK3R1	0.687382	-0.00409273	0.138	0.142	1	0.766409	Not DE
SORBS1	0.692365	0.0832881	0.12	0.118	1	0.770294	Not DE
COX7C	0.703072	-0.036879	0.125	0.128	1	0.780517	Not DE
GIT1	0.705541	-0.0150116	0.097	0.1	1	0.78157	Not DE
YWHAZ	0.707382	-0.000947786	0.129	0.133	1	0.781923	Not DE
CSRP1	0.709933	-0.0374374	0.366	0.367	1	0.783059	Not DE
TNIK	0.723108	-0.0216801	0.101	0.103	1	0.795884	Not DE
MAP4	0.737924	-0.00340391	0.2	0.204	1	0.810456	Not DE
S100A1	0.742183	-0.0384044	0.223	0.226	1	0.812961	Not DE
BCL2L13	0.744778	-0.0291208	0.102	0.105	1	0.812961	Not DE
MINK1	0.74594	0.0738732	0.111	0.109	1	0.812961	Not DE
TMSB10	0.746532	-0.0394361	0.294	0.297	1	0.812961	Not DE
ABR	0.750985	-0.00818911	0.203	0.207	1	0.816081	Not DE
PLD3	0.753768	-0.0416413	0.137	0.139	1	0.816227	Not DE
HNRNPH3	0.757194	0.0417206	0.155	0.153	1	0.816227	Not DE
DYNLRB1	0.757474	-0.0552305	0.123	0.126	1	0.816227	Not DE
ISCU	0.757873	-0.029683	0.101	0.103	1	0.816227	Not DE
ABI2	0.759059	-0.0268564	0.098	0.1	1	0.816227	Not DE
DDX5	0.766279	0.0133331	0.103	0.105	1	0.822271	Not DE
HAGH	0.769674	-0.0477217	0.099	0.101	1	0.822704	Not DE
RHBDD2	0.770196	0.00228378	0.114	0.116	1	0.822704	Not DE
ZEB2	0.772444	0.020702	0.098	0.101	1	0.822704	Not DE
APLP2	0.773085	0.0308064	0.198	0.195	1	0.822704	Not DE
COX7A2L	0.782594	-0.0383326	0.111	0.113	1	0.831102	Not DE
EPS15	0.785921	0.00440015	0.1	0.102	1	0.832914	Not DE
CIRBP	0.790463	0.0614028	0.152	0.15	1	0.836004	Not DE
TOMM20	0.792268	-0.0094668	0.116	0.118	1	0.836193	Not DE
RAB11B	0.804704	-0.0283957	0.098	0.1	1	0.847577	Not DE
APLP1	0.81204	-0.00801774	0.138	0.141	1	0.853556	Not DE
ASPH	0.819662	0.0383163	0.167	0.171	1	0.859808	Not DE
PJA2	0.822168	-0.0240714	0.199	0.201	1	0.860681	Not DE
CST3	0.841231	0.00269802	0.541	0.535	1	0.878847	Not DE
UBE2I	0.855414	0.0247071	0.107	0.105	1	0.890945	Not DE
TSPAN3	0.858408	0.0470763	0.147	0.146	1	0.890945	Not DE
CFL1	0.859583	0.0364779	0.234	0.232	1	0.890945	Not DE
ALDH2	0.859823	0.0318133	0.1	0.099	1	0.890945	Not DE
GABARAP	0.861478	-0.000723587	0.114	0.116	1	0.890945	Not DE
DRAP1	0.86555	0.0218576	0.161	0.16	1	0.893359	Not DE
MT3	0.890361	-0.0038807	0.289	0.286	1	0.916292	Not DE
CNP	0.891335	0.0129131	0.151	0.149	1	0.916292	Not DE
MCF2L	0.895291	0.0287337	0.1	0.099	1	0.917854	Not DE
SQSTM1	0.896425	0.011504	0.216	0.218	1	0.917854	Not DE
FLOT1	0.901659	0.0416877	0.112	0.113	1	0.921377	Not DE
DLG2	0.90792	0.0297792	0.182	0.181	1	0.925934	Not DE
RANBP9	0.915844	-0.0109918	0.104	0.105	1	0.930864	Not DE
LAMTOR4	0.916582	0.0750759	0.122	0.121	1	0.930864	Not DE
FKBP8	0.918187	-0.00602881	0.107	0.108	1	0.930864	Not DE
ENO1	0.934273	-0.0199953	0.123	0.122	1	0.945308	Not DE
CCNL2	0.938211	-0.0106447	0.103	0.103	1	0.947427	Not DE
RAB14	0.94279	-0.00784591	0.12	0.12	1	0.94869	Not DE
YWHAE	0.943153	0.0356211	0.163	0.163	1	0.94869	Not DE
PLP1	0.971517	-0.0403865	0.282	0.279	1	0.975312	Not DE
PYGB	0.979738	-0.00266945	0.113	0.113	1	0.981648	Not DE
C12orf57	0.992407	0.0404208	0.142	0.143	1	0.992407	Not DE

## Sheet: C2L_broad_abundance_GM
Total q05 abundance (aggregated within broad celltypes)
sample_id	AST/Oligo	Astrocyte	Endothelial	ExN	Fibroblast	GABA-N	GIN	Infl. EC	Macrophage	Microglia	Monocyte	OPC	SMC	SRG	T
A34583.2	425.505	3677.66	935.163	11003.6	1092.91	899.241	4348.53	286.201	1055.45	1617.9	292.025	470.519	1606.6	444.102	386.414
A34644	272.748	1098.32	453.23	4726.23	431.369	356.096	888.982	125.876	281.114	687.397	123.906	217.969	343.212	261.023	175.506
A34933.2	214.26	774.072	514.795	6172.31	384.111	495.166	1639.44	117.19	311.19	841.631	143.41	255.802	57.0247	301.224	184.661
A34995	412.626	2323.74	639.965	9082.72	759.475	811.032	1772.57	172.117	379.698	965.552	177.447	383.839	510.993	360.14	237.969
A35038	275.044	1147.13	521.892	7030.88	503.338	648.606	1533.52	113.063	315.769	769.352	127.944	313.217	82.2716	356.941	204.975
N35127N	203.337	1230.49	391.571	1173.03	382.968	150.613	451.619	170.01	303.731	487.474	119.911	123.574	414.844	108.113	112.46
AN1792.102.10	154.306	469.196	294.58	2448.79	252.819	231.261	578.628	71.9571	160.336	430.565	76.9355	131.965	94.2141	156.608	107.504
AN1792.102.11	343.931	1614.74	573.116	6467.65	570.928	710.954	1417.83	143.932	340.22	873.407	161.234	322.445	406.613	289.213	221.277
AN1792.102.17	304.005	2354.9	538.289	5717.62	592.158	530.031	2282.2	145.159	370.742	780.089	141.251	295.498	425.206	261.897	194.572
AN1792.102.19	207.596	1863.64	562.975	2811.94	631.142	269.61	671.741	238.809	318.667	643.688	144.41	223.877	779.816	178.548	146.725
AN1792.102.22	360.888	3492.38	651.713	6103.1	686.964	551.637	1296.3	198.125	478.161	983.812	183.171	327.529	422.256	272.535	221.065
AN1792.102.4	223.742	794.453	441.071	6266.94	499.672	494.474	904.135	93.8235	296.897	666.264	113.868	233.756	93.0269	218.952	164.879
AN1792.102.1	505.703	2568.65	634.857	5897.93	567.001	527.962	1396.9	163.602	331.146	870.203	157.724	336.505	343.644	296.528	267.694
AN1792.102.16	413.836	3099.28	514.009	3121.25	798.455	487.074	786.717	181.737	406.33	791.745	136.752	292.941	604.994	199.23	192.356
AN1792.102.20	186.165	514.993	313.52	2893.07	337.521	240.796	556.527	84.3167	183.494	459.865	86.3615	141.739	175.815	165.271	116.584
AN1792.102.21	209.375	2522.12	419.953	2308.15	468.047	336.204	507.679	160.168	348.097	596.416	134.312	205.363	451.761	146.578	138.665
AN1792.102.6	260.298	791.956	425.802	5718.73	429.835	443.425	947.606	89.8487	252.703	665.86	109.031	222.781	67.1211	265.632	164.98
AN1792.102.7	189.983	1617.57	377.945	2615.09	407.82	241.402	636.183	118.739	248.259	532.997	105.578	165.381	359.487	161.549	126.008
AN1792.102.8	207.863	959.362	332.96	4601.49	358.214	333.611	743.496	80.2166	233.412	551.83	93.5833	195.996	129.609	221.146	141.938
A11.170.1	1059.24	3826.09	870.548	10154.1	929.611	750.183	1827.8	300.623	825.499	1481.47	263.729	443.984	638.778	368.703	308.709
A14.193.1	317.343	2832.39	576.241	1523.31	685.471	181.092	495.544	289.31	491.967	714.201	181.564	191.294	772.141	168.737	166.447
NMA22.A1	1496.12	6471.45	2554.98	17384.3	2102.31	1693.81	4675.01	746.848	1548.45	3328.9	699.681	1080.53	788.638	886.53	686.687
A11.170.3	727.644	1825.92	750.015	8749.22	708.673	905.079	1889.36	177.179	478.981	1096.41	191.639	404.108	240.256	416.556	287.57
A14.193.3	220.655	1709.73	437.648	1828.38	503.87	235.317	536.701	156.381	359.051	652.434	128.554	177.032	321.368	162.809	143.916
NMA22.A3	1102.68	4518.56	1635.12	7629.11	1231.55	850.073	2854.19	470.53	830.323	1989.62	421.211	680.912	484.353	510.194	442.233
A11.170.4	1091.23	5027.4	1559.44	15728.3	1552.42	1329.21	3725.47	403.977	1126.11	2131.93	393.402	720.477	712.773	758.928	512.998
A14.193.4	305.145	3212.49	670.712	1859.67	778.042	244.331	631.351	306.994	683.108	918.362	213.784	246.884	753.797	197.943	217.739
NMA22.A4	1252.84	6549.71	2055.56	13369.2	1799.23	1316.36	3527.87	618.617	1406.19	2903.76	589.313	891.275	674.081	828.297	656.941
A11.170.9	401.012	1659.89	398.069	5793.64	393.742	430.395	1490.16	121.066	316.71	607.438	104.226	219.048	403.688	219.484	148.227
A14.193.9	229.924	1241.82	256.567	1999.65	297.344	106.79	547.898	144.031	301.159	379.863	88.4064	111.239	338.555	79.018	72.3617
NMA22.A9	742.244	3102.41	953.291	8022.1	865.515	526.384	3332.6	370.945	629.427	1509.86	285.204	458.344	585.326	322.073	311.226
NMA22.B1	1276.1	7006.72	2029.29	20362.3	2012.57	2084.6	6147.12	464.807	1192.1	2976	475.537	999.751	1359.79	1057.69	711.03
NMA22.B3	997.091	7499.03	2039.61	28226.4	3148.37	1980.01	8343.18	541.277	7863.42	4410.86	779.083	1181.28	1482.72	1579.3	706.991
NMA22.B4	1508.09	6517.76	2735.84	25152.6	3370.05	2661.42	8697.64	661.93	4516.95	5328.67	944.467	1321.54	1820.37	1492.51	1031.98
NMA22.B9	623.525	7279.89	782.765	8218.14	944.818	631.865	4358.49	293.415	1134.86	2683.57	319.638	411.56	689.864	340.186	322.142

## Sheet: C2L_Aß-6_subtype_abundance
Total q05 abundance
sample_id	Mac_1	Mac_2	Mg_0	Mg_1	Mg_2	Mg_3	Mg_4
A34583.2	9.22843	12.5133	4.63099	7.86206	10.1519	5.64928	5.5989
A34933.2	8.49392	6.38823	9.46152	6.65945	10.7972	7.7368	6.77983
A34995	5.17139	4.0435	4.83903	5.01911	6.44824	3.85008	4.88851
N35127N	2.13079	0.618497	0.367541	0.301896	1.31051	0.404271	0.273366
AN1792.102.10	5.03711	4.18919	5.34422	4.17274	5.19928	4.28583	4.28514
AN1792.102.11	4.20683	3.27271	4.12468	3.83442	6.98428	3.45092	4.46256
AN1792.102.17	13.4819	6.33122	9.75205	5.77168	27.5682	7.17668	11.433
AN1792.102.19	3.38583	1.38571	0.909163	1.22913	7.00179	1.42309	4.34709
AN1792.102.22	7.69566	2.81069	1.85007	2.26745	13.4304	2.67123	6.64772
AN1792.102.4	10.3521	4.72422	6.04462	3.76145	8.71775	4.2416	5.60281
AN1792.102.1	0.50726	0.450075	0.37916	0.215376	0.368134	0.422136	0.522958
AN1792.102.20	0.0685811	0.0874758	0.121977	0.119398	0.107286	0.0828681	0.0987947
AN1792.102.21	0.203357	0.117119	0.151688	0.160195	0.2313	0.16054	0.113975
AN1792.102.6	0.403796	0.48815	0.780996	0.581808	0.713146	0.49386	0.493944
A11.170.1	1.49156	2.81875	0.435194	0.550587	1.01888	0.447913	0.764392
A14.193.1	7.28444	2.07488	0.955312	1.48329	1.79164	1.47885	1.92038
NMA22.A1	19.4969	6.26041	6.79894	5.80018	23.336	10.839	10.2093
A11.170.3	1.13674	1.95502	0.904819	0.895844	1.65624	1.03956	0.804725
A14.193.3	3.31174	1.10766	1.00296	1.12691	1.67965	1.04687	1.41591
NMA22.A3	4.62855	1.89186	2.18725	2.5482	4.75225	2.05535	1.97963
A11.170.4	1.4437	1.50401	1.31389	0.877014	3.9633	1.19476	2.44403
A14.193.4	8.86517	1.84541	0.987735	1.7172	1.76717	1.38152	2.12553
NMA22.A4	4.06522	2.76492	2.70258	2.36529	5.18548	3.23526	2.94108
A11.170.9	0.0900666	0.111253	0.189382	0.0933075	0.295411	0.151802	0.137489
A14.193.9	0.0569196	0.0467645	0.0191051	0.0146305	0.0506055	0.0377883	0.0352826
NMA22.A9	1.22027	0.540814	0.952342	0.934289	3.9489	1.21239	1.5741
NMA22.B1	20.9683	9.60578	14.8008	10.9169	47.8754	13.8203	35.6784
NMA22.B3	117.205	0.40536	0.108761	0.198556	6.4756	0.416022	6.63702
NMA22.B4	25.0888	5.184	6.01558	5.13052	38.5158	8.21035	27.1379
NMA22.B9	83.4779	4.70752	4.94448	10.8094	153.97	17.737	204.032

## Sheet: C2L_Aß-0_broad_abundance
Total q05 abundance (aggregated within broad celltypes)
sample_id	AST/Oligo	Astrocyte	Endothelial	ExN	Fibroblast	GABA-N	GIN	Infl. EC	Macrophage	Microglia	Monocyte	OPC	SMC	SRG	T
A34583.2	150.739	488.009	300.011	5637.76	276.292	487.901	582.037	69.0544	173.876	460.152	81.0915	152.532	38.8708	182.929	126.205
A34933.2	73.1639	222.565	167.161	2388.98	120.54	186.438	432.217	36.3709	99.917	275.895	48.7515	83.7833	6.25914	105.984	60.6966
A34995	75.4978	479.001	137.665	2474.2	130.961	342.486	286.892	32.0639	77.2747	204.788	33.9396	83.7075	15.6297	84.6745	46.8479
N35127N	1.28743	12.3387	4.33069	18.3418	4.45857	1.88841	7.01443	1.25256	3.36104	5.33664	1.23163	1.29283	2.09677	1.38485	1.24139
AN1792.102.10	39.1596	107.885	79.5985	852.783	64.4779	78.7957	163.032	17.1327	39.6598	116.889	20.762	36.8978	6.26288	48.0238	30.1234
AN1792.102.11	50.9313	167.641	108.464	2010.76	99.2939	240.551	198.128	23.7389	60.8707	162.968	32.662	64.864	12.5404	68.0936	46.5128
AN1792.102.17	81.0425	163	134.522	2290.23	105.576	262.888	239.194	27.1514	68.854	175.587	30.9168	68.825	8.41905	88.5714	49.2674
AN1792.102.19	5.9939	35.5424	21.0765	100.499	15.8959	18.415	28.146	7.4679	10.7042	21.9723	4.95994	5.90393	7.57054	7.19704	6.01027
AN1792.102.22	31.1875	130.16	63.0541	735.872	49.2381	97.3627	119.636	13.8296	33.7561	84.3997	14.1335	31.4853	6.77137	31.9584	22.3739
AN1792.102.4	59.9077	166.157	119.954	2328.05	110.455	174.736	254.347	22.2044	75.4517	188.064	31.1358	65.8289	5.54971	69.2925	48.5751
AN1792.102.1	4.36751	10.2329	6.0386	157.387	5.41595	9.57659	14.5073	1.07529	3.38895	11.4613	1.7554	3.86899	0.501166	5.32433	3.17326
AN1792.102.20	1.55727	3.2459	3.07024	49.8161	2.12563	2.61982	8.23448	0.545244	1.50386	4.59385	0.82154	1.26408	0.135598	2.29975	1.06451
AN1792.102.21	0.974533	1.69913	1.72405	37.9557	1.08548	1.70114	4.55409	0.310238	1.35547	3.35057	0.791926	0.842663	0.0522687	1.41979	0.868478
AN1792.102.6	5.91984	17.0574	12.0819	196.455	11.6014	13.8104	23.4101	2.417	6.70456	18.02	2.89669	6.19658	0.652408	7.86101	4.55664
A11.170.1	4.33738	21.9297	10.6205	120.815	8.92837	13.2716	19.9947	2.72134	7.41923	16.3439	3.05176	4.87644	1.42361	5.38261	4.09875
A14.193.1	14.684	108.724	30.2881	90.1856	33.3618	12.1858	28.7893	14.7152	22.7071	37.8823	11.721	11.6543	29.3381	9.84336	8.85335
NMA22.A1	84.0852	349.694	133.657	1545.76	104.841	168.793	189.305	32.9072	81.8962	190.52	34.9717	65.3591	12.5858	65.0902	43.036
A11.170.3	7.15984	34.3131	15.6318	263.994	14.7569	37.1378	32.3426	4.0115	11.4478	26.1265	4.68975	9.17741	1.36705	8.5648	6.69476
A14.193.3	12.1876	54.3724	21.4106	126.032	21.6392	15.4437	32.9294	6.62064	14.8892	32.4205	5.99592	9.65875	7.82743	9.89804	7.04843
NMA22.A3	39.5794	122.965	50.935	358.715	39.5958	44.2232	56.4304	16.2671	27.3398	71.1678	15.4081	25.4532	9.4877	23.1762	17.9826
A11.170.4	23.1474	86.4575	39.2777	744.613	40.3878	67.585	78.1739	8.39758	23.9795	62.4776	13.703	21.463	4.43782	27.5057	15.5148
A14.193.4	11.8834	121.312	27.6266	89.6822	30.323	12.339	29.6312	12.482	27.5188	41.3184	10.536	10.8665	24.326	9.31859	9.85522
NMA22.A4	31.4947	145.23	56.507	517.166	51.2645	57.7348	75.5515	15.232	35.6671	84.2874	15.4915	32.7145	7.52003	27.9508	20.1419
A11.170.9	1.77899	6.34001	3.78495	61.2456	2.62045	5.81563	7.90114	0.649334	1.98333	5.32167	0.949263	1.87111	0.131111	2.49534	1.3537
A14.193.9	0.312985	3.76594	1.21208	5.63324	1.33894	0.329711	1.78626	1.0053	2.53923	3.71614	0.902142	0.465111	0.419397	0.463176	0.483568
NMA22.A9	12.6843	47.021	18.9322	410.116	17.8024	22.8654	43.2242	4.60379	14.6795	38.0665	5.91357	13.8228	1.06905	11.1514	8.0472
NMA22.B1	48.0869	128.653	66.8828	1233.49	59.4632	125.665	134.627	13.288	36.5093	102.963	15.7694	37.1627	8.08935	48.4092	24.9339
NMA22.B3	5.43866	28.3073	11.139	264.89	6.96342	11.6593	25.8018	2.74428	5.63589	17.1469	4.37852	6.80861	0.815199	38.3632	3.78164
NMA22.B4	16.6292	71.8535	27.0695	513.172	22.8686	74.7728	59.8809	5.25942	14.9726	41.5028	6.79629	19.1255	3.58475	22.1203	9.40009
NMA22.B9	22.9725	90.275	30.8748	927.091	29.7955	96.4286	68.992	6.97089	31.1973	75.3144	9.93887	26.16	2.07894	26.2878	12.5795

## Sheet: C2L_Aß-1_broad_abundance
Total q05 abundance (aggregated within broad celltypes)
sample_id	AST/Oligo	Astrocyte	Endothelial	ExN	Fibroblast	GABA-N	GIN	Infl. EC	Macrophage	Microglia	Monocyte	OPC	SMC	SRG	T
A34583.2	43.5969	1808.11	131.738	130.378	246.832	28.6154	177.124	88.0104	399.078	371.874	65.3493	73.9174	544.06	18.5593	60.9216
A34933.2	17.2014	107.25	42.9284	332.783	36.7355	33.6143	133.966	11.4046	28.3766	68.5897	11.1806	22.3844	11.5861	20.5699	15.1037
A34995	32.4111	430.175	72.7521	167.883	105.49	44.1925	110.344	31.9552	52.0548	106.291	22.5711	52.5657	104.715	15.388	28.738
N35127N	0.854001	12.5961	2.41251	5.49695	3.36563	0.695205	2.69313	0.904098	2.0979	3.10375	0.484119	0.775642	1.73417	0.599282	0.630434
AN1792.102.10	16.2303	76.0374	35.7319	174.616	36.6771	21.7258	54.259	10.58	23.1243	50.7426	9.59524	15.5171	19.6031	15.2865	12.3786
AN1792.102.11	17.9406	362.537	52.5306	184.502	66.6416	38.0217	101.18	17.8308	40.6947	85.0223	16.0624	32.96	48.612	15.083	20.2134
AN1792.102.17	19.5683	684.554	47.9895	78.4601	110.977	11.9275	59.7204	27.8741	54.3391	67.6424	17.7766	28.4241	122.406	8.83588	16.3838
AN1792.102.19	2.66018	154.941	12.8269	4.82712	20.5497	1.88552	4.36194	9.62675	12.3538	15.8132	3.56488	5.46957	37.3842	1.14166	2.97833
AN1792.102.22	10.0281	338.335	31.9255	47.6696	28.527	22.5114	30.7909	15.5665	37.2283	60.8585	11.1728	15.0476	25.0453	5.13519	8.98181
AN1792.102.4	19.6508	114.967	46.3946	421.929	58.5548	40.703	79.653	11.4271	37.6236	66.5864	11.7399	24.2721	14.0157	17.5828	15.6675
AN1792.102.1	3.60924	17.7267	3.25232	23.4433	3.29432	3.81522	4.80993	0.99543	2.01331	5.13038	0.954708	1.87868	1.23086	1.82884	1.7606
AN1792.102.20	0.847842	4.3498	1.79646	5.8909	1.67265	0.923447	2.06233	0.620481	1.10831	2.35107	0.41806	0.955517	0.719771	0.611093	0.536936
AN1792.102.21	0.297486	3.45456	0.580861	1.6862	0.749772	0.506025	0.80823	0.253848	1.47403	0.925945	0.171545	0.306878	0.16749	0.166751	0.331015
AN1792.102.6	1.43157	7.87119	3.4743	29.1508	3.51752	4.23548	7.92946	0.846437	2.62512	6.11902	0.924583	1.70346	0.523284	1.72602	1.12174
A11.170.1	2.00118	33.4146	5.94996	10.1546	5.58424	2.72282	6.35572	2.95258	14.3068	10.7173	3.06661	6.40906	5.39137	1.24412	1.98541
A14.193.1	6.03221	285.864	22.885	13.547	33.025	3.95975	8.22064	17.4558	31.6655	27.9742	7.80576	5.15569	60.2181	2.76154	5.40447
NMA22.A1	27.2947	385.569	89.7946	152.033	66.3549	41.7588	109.971	35.2313	65.7776	107.03	30.7968	32.8071	31.6939	13.108	15.7021
A11.170.3	6.57666	46.8495	12.6654	64.6083	12.964	12.6992	21.3684	3.43359	10.2877	18.55	3.04605	7.33904	4.30732	4.73414	4.62605
A14.193.3	4.98545	91.3443	12.1735	22.5781	18.3436	3.99306	9.02051	5.46166	12.0439	17.5119	3.66456	4.18054	16.4536	2.8449	3.61692
NMA22.A3	11.1783	157.174	28.0635	33.2686	18.207	6.41844	18.7077	10.6939	15.7039	23.9252	9.14154	15.9144	17.9717	3.54759	4.94756
A11.170.4	15.2232	139.636	29.9821	95.9433	32.009	15.4525	55.2324	10.2479	31.897	40.2213	7.80712	10.9166	15.31	8.09646	9.48275
A14.193.4	4.78736	176.288	16.1548	12.2667	22.0635	3.33983	6.56583	10.278	18.9117	20.0786	6.40408	3.92465	36.8747	2.31362	4.39169
NMA22.A4	8.61343	200.233	35.8274	54.5402	30.9453	13.8631	36.6656	12.97	26.8655	43.0085	7.96667	13.4086	19.9109	5.59487	7.90925
A11.170.9	0.895998	8.29197	1.60486	3.97713	1.97775	0.664006	1.9722	0.697337	1.68469	2.34436	0.514614	0.594826	2.18065	0.442825	0.543615
A14.193.9	0.206843	12.1843	0.985357	0.433758	1.22047	0.0971087	0.206889	0.610482	1.69896	0.976959	0.263865	0.131617	2.09314	0.0724765	0.167075
NMA22.A9	13.4312	96.1879	14.1663	29.5451	14.9968	5.63879	11.9048	9.67445	14.4182	25.3348	5.21584	8.75378	12.5979	2.94268	5.99034
NMA22.B1	22.6279	278.162	52.3821	238.012	50.113	39.8974	107.007	13.2581	26.3424	66.6481	10.4812	24.4369	14.5078	18.0673	14.6215
NMA22.B3	0.140391	22.0717	2.02208	0.378589	30.8621	0.0827988	0.22695	3.07597	135.78	17.6572	22.2358	0.136574	19.6968	0.065376	1.51261
NMA22.B4	10.9293	78.0574	29.759	177.34	27.9036	25.4674	82.0014	6.37365	24.1228	49.0186	7.54362	14.2502	13.0142	11.5772	10.8438
NMA22.B9	8.7928	417.921	18.2334	40.8623	27.6439	7.35784	27.5831	10.9677	38.5869	58.0437	9.3122	8.08931	27.9684	3.67465	6.07813

## Sheet: C2L_Aß-2_broad_abundance
Total q05 abundance (aggregated within broad celltypes)
sample_id	AST/Oligo	Astrocyte	Endothelial	ExN	Fibroblast	GABA-N	GIN	Infl. EC	Macrophage	Microglia	Monocyte	OPC	SMC	SRG	T
A34583.2	42.1557	277.744	171.994	1432.11	131.932	104.052	2661.97	28.6594	87.5996	224.411	38.4642	87.123	39.0608	72.3114	63.7774
A34933.2	30.0627	110.741	85.2754	971.806	55.0303	73.7584	489.878	16.5298	48.2753	132.79	21.9014	42.2198	4.07218	47.781	31.373
A34995	15.0519	205.503	59.7328	330.73	47.1608	49.595	541.245	13.3728	34.6014	83.415	15.0708	25.8501	20.2786	23.1472	20.198
N35127N	0.51509	4.0968	2.87488	7.31849	1.87986	0.657772	6.73528	0.820969	1.96547	3.52408	0.636028	0.745974	0.811282	0.60767	0.46681
AN1792.102.10	15.1742	53.5327	38.5096	291.106	30.1195	28.2739	100.352	8.53323	20.2247	55.0471	9.94665	17.0232	4.84736	19.8588	14.4338
AN1792.102.11	14.0742	162.58	57.8223	384.658	47.6097	50.6815	463.989	11.0736	32.7246	79.1684	13.5974	27.3481	13.8235	23.1443	23.4607
AN1792.102.17	26.915	205.937	88.5368	570.297	60.598	57.1325	930.52	15.7903	48.422	121.37	19.7179	47.5065	15.2034	35.3669	31.6542
AN1792.102.19	3.2728	66.4458	22.1831	34.8529	18.6866	4.88252	54.8042	7.55579	10.1149	20.6237	4.0587	6.25014	20.0227	3.30654	4.30397
AN1792.102.22	3.70506	52.7734	13.8412	63.7124	10.4942	11.6417	38.2071	3.91243	9.9081	20.0245	2.76487	7.43175	4.9363	3.98034	4.51286
AN1792.102.4	17.4407	58.2233	40.8771	511.539	37.0964	46.2567	89.2725	7.73168	24.7387	58.4948	9.40381	22.2353	2.72315	20.6691	15.1778
AN1792.102.1	1.29906	4.38664	2.46468	35.6834	1.64202	4.14897	5.9368	0.433977	1.14468	3.52437	0.593162	1.57	0.159535	1.80289	0.945756
AN1792.102.20	0.230437	1.11315	0.69571	3.2932	0.496886	0.415921	1.30655	0.169086	0.36729	0.822085	0.153207	0.254273	0.309141	0.324159	0.293242
AN1792.102.21	0.144861	0.652302	0.367284	2.46073	0.16321	0.0964386	0.483225	0.0577757	0.0915479	0.331451	0.139103	0.0952545	0.0280182	0.161205	0.166133
AN1792.102.6	0.95826	3.75248	2.25878	28.338	2.31192	2.55208	6.09607	0.518639	1.27414	3.84895	0.642779	1.14472	0.177406	1.23821	1.07551
A11.170.1	1.68658	8.95905	5.979	19.8051	4.47978	3.95022	33.0716	1.94739	8.29362	10.5397	2.49684	1.8714	1.43923	1.90365	3.00145
A14.193.1	2.94666	48.5557	10.1436	19.8742	11.1069	3.25637	9.17944	7.92614	12.2552	13.8616	3.6609	2.73468	12.3339	2.41872	2.90019
NMA22.A1	9.73434	120.882	71.8749	166.999	39.3097	28.2925	503.145	13.7664	30.9043	59.7551	11.9775	27.76	8.75719	13.3386	13.4984
A11.170.3	2.36493	15.3934	7.55754	48.8386	5.79417	6.68891	71.6684	1.38832	5.07042	11.4638	1.97343	3.39674	1.85922	3.24312	2.70583
A14.193.3	2.81619	23.7464	6.58392	23.891	7.24838	3.13041	8.83194	2.2205	5.62665	9.46631	1.77009	2.49478	4.8945	2.17764	2.14312
NMA22.A3	8.31076	82.1901	41.6272	88.5224	19.2271	9.77518	147.218	8.61178	16.6937	29.1329	6.5792	12.4072	8.7316	6.36616	6.83486
A11.170.4	7.78212	50.0695	23.8068	153.185	19.3182	16.7923	137.632	5.08087	15.5206	32.5598	5.18017	10.0304	3.71537	10.6648	6.90812
A14.193.4	2.81506	53.791	10.9025	19.023	11.1112	3.01848	8.17108	6.40713	10.8692	13.2581	3.05637	3.09565	18.6696	2.15023	3.35677
NMA22.A4	3.59839	51.5382	20.5322	52.3197	14.1852	8.51725	80.2347	5.68941	12.3676	23.0149	5.59854	7.20791	4.92444	5.76833	4.42073
A11.170.9	0.514713	3.47591	1.37262	16.2074	0.758798	0.764349	10.8186	0.257002	0.677946	1.99005	0.331849	0.542231	0.822461	0.826261	0.435143
A14.193.9	0.10558	2.76192	0.977401	0.780105	0.574514	0.095141	0.38746	1.18122	0.404287	0.476508	0.112252	0.0940512	0.604414	0.122625	0.108412
NMA22.A9	4.1934	34.3845	16.0918	211.716	9.87203	8.77837	128.075	3.5487	9.10351	23.7627	4.95675	6.64541	0.988955	7.42684	4.60428
NMA22.B1	9.92305	66.0198	35.8616	223.732	28.5784	26.4166	231.039	6.41842	17.8235	49.0699	7.24909	14.1662	8.82557	13.0537	11.8026
NMA22.B3	0.784249	7.6483	2.68364	26.9608	1.80881	2.76606	28.6311	0.627771	3.51707	4.3806	1.54277	1.59741	1.48691	1.18428	0.770653
NMA22.B4	6.59745	37.9741	24.6763	158.649	18.6777	25.3037	213.172	4.92087	18.1219	43.8887	6.83566	11.8595	2.78328	9.15708	8.51035
NMA22.B9	2.57567	47.0172	12.0147	125.26	8.9566	7.18676	278.627	2.14134	11.2846	30.8807	4.38675	3.97338	3.33642	6.70915	5.95978

[truncated: 24 more sheets: C2L_Aß-3_broad_abundance, C2L_Aß-4_broad_abundance, C2L_Aß-5_broad_abundance, C2L_Aß-6_broad_abundance, C2L_Aß-7_broad_abundance, C2L_Aß-8_broad_abundance, C2L_Mg_subtype_enrichment_GM, Mg_2_lim_nAD, Mg_4_lim_nAD, Mg_2_LCMB_nAD, Mg_4_LCMB_nAD, HD_merged_celltype_markers, HD_myeloid, HD_myeloid_LCMB_nAD, GM_Mg_pathological_correlations, nAD_CellChat, AN1792_CellChat, LCMB_CellChat, Mg_AN1792_ranking, amyloid_AN1792_ranking …]
